# Supplementary material for: Spatiotemporal dynamics of the postnatal developing primate brain transcriptome
Source: Hum Mol Genet. 2015 May 7;24(15):4327–39. doi: 10.1093/hmg/ddv166 (PMC4492396; doi:10.1093/hmg/ddv166)
Supplement: Supplementary Data [file supp_ddv166_ddv166supp_table2.xlsx]

## Sheet: OneWay_ANOVA
Probe	Gene.Symbol.Human	age_p.value	age_FDR	region_p.value	region_FDR
MmugDNA.39131.1.S1_at	ESRRG	0.976607	0.982707	2.5e-39	8.06e-35
MmugDNA.35437.1.S1_at	---	0.730752	0.792708	1.64e-37	2.64e-33
MmugDNA.10533.1.S1_at	---	0.635526	0.712165	5.84e-37	6.27e-33
MmuSTS.4592.1.S1_at	NKX2-1	0.993418	0.995085	7.82e-36	6.3e-32
MmuSTS.3523.1.S1_at	BCL11B	0.930371	0.947997	4.98e-35	3.21e-31
MmugDNA.1364.1.S1_at	---	0.850241	0.886882	3.75e-34	2.02e-30
MmugDNA.23766.1.S1_at	---	0.972638	0.979606	8.66e-34	3.99e-30
MmugDNA.36759.1.S1_at	CXorf57	0.984538	0.98865	6.38e-33	2.57e-29
MmuSTS.1921.1.S1_at	ESRRG	0.787369	0.838623	1.7e-32	6.09e-29
MmugDNA.36251.1.S1_at	AADAT	0.630981	0.708328	5.09e-31	1.64e-27
MmugDNA.17530.1.S1_at	SULF2	0.874542	0.905399	5.82e-31	1.7e-27
MmuSTS.613.1.S1_at	HTR2C	0.657214	0.730648	6.36e-31	1.71e-27
MmugDNA.38332.1.S1_at	NECAB2	0.915104	0.93632	7.81e-31	1.93e-27
MmugDNA.4820.1.S1_at	ARHGAP6	0.873774	0.904866	1.49e-30	3.42e-27
MmugDNA.29303.1.S1_at	ZFHX3	0.695261	0.762581	2.94e-30	6.32e-27
MmugDNA.43564.1.S1_at	GABRQ	0.872137	0.903664	3.18e-30	6.41e-27
MmugDNA.39784.1.S1_at	---	0.749789	0.808191	7.37e-30	1.4e-26
MmuSTS.4803.1.S1_at	FOXO1	0.99352	0.995127	1.14e-29	2.05e-26
MmuSTS.1412.1.S1_at	KCNN3 /// LOC100133958	0.94568	0.959824	2.46e-29	4.17e-26
MmugDNA.39796.1.S1_at	DIRAS3	0.831115	0.872607	4.22e-29	6.79e-26
MmugDNA.33589.1.S1_at	CHODL	0.947986	0.961172	5.69e-29	8.73e-26
MmugDNA.6237.1.S1_at	---	0.812644	0.858128	7.33e-29	1.07e-25
MmugDNA.34104.1.S1_at	ATP2B2	0.854531	0.890117	7.99e-29	1.12e-25
MmugDNA.6900.1.S1_s_at	DRD2	0.96799	0.976201	1.06e-28	1.36e-25
MmuSTS.3546.1.S1_at	PBX3	0.71371	0.778403	1.01e-28	1.36e-25
MmugDNA.9661.1.S1_s_at	NA	0.901254	0.925792	1.31e-28	1.63e-25
MmugDNA.6257.1.S1_at	KIAA0802	0.87885	0.909071	2.13e-28	2.54e-25
MmugDNA.27973.1.S1_at	VAT1L	0.326392	0.427003	2.81e-28	3.23e-25
MmuSTS.1271.1.S1_at	DACH2	0.949867	0.962656	3.22e-28	3.57e-25
MmuSTS.3158.1.S1_at	ARNTL	0.908711	0.931291	6.93e-28	7.44e-25
MmugDNA.1892.1.S1_at	SLC47A2	0.993919	0.995495	8.89e-28	9.23e-25
MmugDNA.15423.1.S1_at	ADCY5	0.99176	0.993889	9.67e-28	9.73e-25
MmugDNA.16966.1.S1_at	RP11-327P2.4	0.926237	0.94495	1.06e-27	1.03e-24
MmugDNA.24300.1.S1_at	ID4	0.986559	0.990247	1.1e-27	1.05e-24
MmuSTS.849.1.S1_at	RSPO3	0.820745	0.864483	1.41e-27	1.3e-24
MmuSTS.386.1.S1_at	LPL	0.928976	0.946932	2.15e-27	1.92e-24
MmuSTS.2038.1.S1_at	PENK	0.918726	0.939102	3.03e-27	2.64e-24
MmugDNA.42065.1.S1_at	DLX6	0.885624	0.914042	3.79e-27	3.21e-24
MmuSTS.4537.1.S1_at	LRMP	0.992286	0.994135	4.05e-27	3.35e-24
MmugDNA.21740.1.S1_at	KCNA5	0.633449	0.710282	4.44e-27	3.58e-24
MmugDNA.20400.1.S1_at	NA	0.951179	0.963591	5.67e-27	4.42e-24
MmunewRS.701.1.S1_at	NA	0.940483	0.956007	5.77e-27	4.42e-24
MmugDNA.2721.1.S1_s_at	SEMA7A	0.651246	0.725566	5.96e-27	4.46e-24
MmugDNA.28445.1.S1_at	---	0.776411	0.829777	7.13e-27	5.22e-24
MmugDNA.2905.1.S1_at	CUX1	0.908888	0.931379	7.29e-27	5.22e-24
MmugDNA.9351.1.S1_at	MRAP2	0.882729	0.911918	8.75e-27	6e-24
MmuSTS.4422.1.S1_at	TRIM36	0.683845	0.753298	8.6e-27	6e-24
MmugDNA.11795.1.S1_at	BCL11B	0.786195	0.837704	9.85e-27	6.61e-24
MmuSTS.3024.1.S1_at	NR2F2	0.959773	0.970436	1.16e-26	7.6e-24
MmugDNA.29246.1.S1_at	CABP7	0.866745	0.899556	1.34e-26	8.55e-24
MmugDNA.31733.1.S1_at	CADPS2	0.736137	0.797127	1.35e-26	8.55e-24
MmuSTS.2667.1.S1_at	CARHSP1	0.953697	0.965535	1.77e-26	1.1e-23
MmugDNA.6389.1.S1_at	ZCCHC12	0.985154	0.989135	1.91e-26	1.16e-23
MmugDNA.27239.1.S1_s_at	RBP4	0.882735	0.911918	2e-26	1.19e-23
MmuSTS.2347.1.S1_at	RGS14	0.798019	0.847222	2.05e-26	1.2e-23
MmuSTS.118.1.S1_at	MATN2	0.934799	0.951728	2.81e-26	1.61e-23
MmugDNA.25260.1.S1_at	DLX6	0.977748	0.983579	3.82e-26	2.16e-23
MmuSTS.4768.1.S1_at	ZFPM2	0.908021	0.930829	3.99e-26	2.22e-23
MmugDNA.17100.1.S1_at	HS3ST1	0.130545	0.207262	4.16e-26	2.27e-23
MmugDNA.3502.1.S1_at	GLCE	0.814919	0.859893	4.88e-26	2.58e-23
MmugDNA.22116.1.S1_at	NTS	0.843972	0.882113	4.86e-26	2.58e-23
MmuSTS.2493.1.S1_at	GPR88	0.918225	0.938704	6.55e-26	3.4e-23
MmugDNA.32866.1.S1_at	C20orf103	0.554622	0.641681	6.78e-26	3.47e-23
MmugDNA.30960.1.S1_at	---	0.895589	0.921503	7.33e-26	3.69e-23
MmugDNA.21914.1.S1_at	---	0.365	0.465434	8.62e-26	4.27e-23
MmugDNA.34422.1.S1_at	AKAP14	0.781694	0.833985	8.87e-26	4.33e-23
MmugDNA.21193.1.S1_at	---	0.754216	0.811874	1.1e-25	5.31e-23
MmugDNA.27239.1.S1_at	NA	0.853516	0.889289	1.22e-25	5.76e-23
MmugDNA.14385.1.S1_at	PCSK1	0.990338	0.992896	1.23e-25	5.76e-23
MmugDNA.39344.1.S1_at	NR2F2	0.85751	0.892556	1.85e-25	8.5e-23
MmugDNA.30515.1.S1_at	SLC32A1	0.850959	0.887487	2.14e-25	9.69e-23
MmugDNA.10026.1.S1_at	RP13-102H20.1	0.56184	0.648007	3.17e-25	1.42e-22
Mmu.3898.1.A1_at	NA	0.985411	0.98928	4.04e-25	1.78e-22
MmugDNA.38329.1.S1_at	DSEL	0.525994	0.616283	4.31e-25	1.87e-22
MmugDNA.34317.1.S1_at	NA	0.38697	0.487584	4.34e-25	1.87e-22
MmugDNA.21726.1.S1_at	KIAA1644	0.949632	0.962479	4.94e-25	2.09e-22
MmugDNA.30390.1.S1_at	---	0.700834	0.76715	6.98e-25	2.9e-22
MmugDNA.43049.1.S1_at	---	0.841213	0.87994	7.03e-25	2.9e-22
MmugDNA.7164.1.S1_at	---	0.983618	0.987942	7.11e-25	2.9e-22
MmugDNA.17745.1.S1_at	RORB	0.791799	0.842116	7.61e-25	3.06e-22
MmugDNA.25068.1.S1_at	RGS9	0.939162	0.954926	8.44e-25	3.36e-22
MmugDNA.16685.1.S1_at	OSBPL1A	0.692333	0.760403	9.19e-25	3.61e-22
MmugDNA.33453.1.S1_at	---	0.838141	0.87776	1.13e-24	4.37e-22
MmunewRS.100.1.S1_at	NA	0.642271	0.717851	1.2e-24	4.59e-22
MmuSTS.1.1.S1_at	GRIN2A	0.720885	0.784457	1.33e-24	5.02e-22
MmugDNA.9006.1.S1_at	PLCH1	0.240394	0.336247	1.54e-24	5.78e-22
MmuSTS.3464.1.S1_at	ADORA2A	0.931945	0.949181	1.6e-24	5.92e-22
MmugDNA.35757.1.S1_at	---	0.740539	0.801015	1.9e-24	6.94e-22
MmugDNA.42562.1.S1_at	ATP2B2	0.372988	0.473558	1.94e-24	7.02e-22
MmugDNA.40444.1.S1_at	---	0.795178	0.844929	2.03e-24	7.27e-22
MmugDNA.40834.1.S1_at	LOC646576	0.695499	0.762735	2.11e-24	7.46e-22
MmuSTS.3280.1.S1_at	CACNA2D2	0.74162	0.801878	2.15e-24	7.53e-22
MmuSTS.1404.1.S1_at	KCNJ6	0.51552	0.606972	2.63e-24	9.1e-22
MmugDNA.10451.1.S1_at	NA	0.98637	0.990089	2.67e-24	9.15e-22
MmuSTS.3832.1.S1_at	SLC17A8	0.735744	0.796781	2.73e-24	9.25e-22
MmuSTS.3279.1.S1_at	CACNA1H	0.770034	0.82485	2.83e-24	9.5e-22
MmugDNA.36013.1.S1_at	KIAA1107	0.752387	0.810257	3.05e-24	1.01e-21
MmugDNA.21234.1.S1_at	MYH6 /// MYH7	0.655694	0.729261	3.11e-24	1.01e-21
MmugDNA.42783.1.S1_at	S100PBP	0.966411	0.975319	3.12e-24	1.01e-21
MmuSTS.762.1.S1_at	ATP2B2	0.674691	0.74578	3.22e-24	1.04e-21
MmuSTS.1649.1.S1_at	PCP4	0.77685	0.830109	3.82e-24	1.22e-21
MmuSTS.2008.1.S1_at	PCDH17	0.488594	0.583196	4.07e-24	1.28e-21
MmugDNA.11770.1.S1_at	ZNF385B	0.943065	0.957962	4.77e-24	1.49e-21
MmugDNA.8253.1.S1_at	LRRC36	0.948687	0.961702	4.93e-24	1.53e-21
MmugDNA.12239.1.S1_at	CYB561	0.769085	0.824031	5.37e-24	1.65e-21
MmuSTS.4440.1.S1_at	NA	0.827451	0.86967	6.01e-24	1.83e-21
MmugDNA.41582.1.S1_at	ZADH2	0.584405	0.668054	7.01e-24	2.11e-21
MmugDNA.39981.1.S1_at	MICAL2	0.803768	0.851501	7.66e-24	2.28e-21
MmugDNA.25987.1.S1_at	---	0.874492	0.905399	8.01e-24	2.37e-21
MmugDNA.28241.1.S1_at	NR2F2	0.699548	0.766185	8.86e-24	2.59e-21
MmugDNA.29220.1.S1_at	MAP3K13	0.63957	0.715626	9.27e-24	2.69e-21
MmugDNA.17813.1.S1_at	CCDC37	0.806486	0.853406	1.01e-23	2.89e-21
MmugDNA.18490.1.S1_at	TSPAN18	0.278128	0.376584	1.07e-23	3.06e-21
MmugDNA.8865.1.S1_at	VSNL1	0.947428	0.960865	1.11e-23	3.13e-21
MmugDNA.28715.1.S1_at	FBLN7	0.371994	0.47267	1.14e-23	3.19e-21
MmugDNA.4977.1.S1_at	---	0.994708	0.995914	1.22e-23	3.35e-21
MmunewRS.950.1.S1_at	NA	0.217536	0.311071	1.21e-23	3.35e-21
MmuSTS.2578.1.S1_at	DNALI1	0.93805	0.954041	1.29e-23	3.52e-21
MmugDNA.23467.1.S1_at	TDRD12	0.760145	0.816537	1.32e-23	3.57e-21
MmugDNA.17426.1.S1_at	FLJ25076	0.691263	0.759616	1.34e-23	3.6e-21
MmugDNA.16757.1.S1_at	---	0.887245	0.914955	1.37e-23	3.61e-21
MmugDNA.40625.1.S1_at	FZD7	0.398335	0.498452	1.36e-23	3.61e-21
MmugDNA.17758.1.S1_at	KCNG3	0.607021	0.688121	1.44e-23	3.76e-21
MmugDNA.14364.1.S1_at	SATB2	0.559802	0.646166	1.45e-23	3.76e-21
MmugDNA.31978.1.S1_at	---	0.512926	0.604955	1.47e-23	3.78e-21
MmuSTS.3262.1.S1_at	NCK2	0.503503	0.596878	1.76e-23	4.49e-21
MmugDNA.12186.1.S1_at	---	0.839594	0.878756	1.82e-23	4.63e-21
MmuSTS.1592.1.S1_at	NRN1	0.941389	0.956677	2.06e-23	5.19e-21
MmugDNA.13768.1.S1_at	EFNA5	0.806843	0.85372	2.12e-23	5.29e-21
MmuSTS.3582.1.S1_at	CD99	0.776459	0.829801	2.22e-23	5.49e-21
MmugDNA.43094.1.S1_at	PCOLCE2	0.886609	0.914578	3.08e-23	7.57e-21
MmugDNA.17425.1.S1_at	FLJ25076	0.203551	0.295396	3.14e-23	7.65e-21
MmugDNA.11850.1.S1_at	ZMAT4	0.782777	0.834753	3.16e-23	7.65e-21
MmugDNA.29677.1.S1_at	STON2	0.65495	0.728592	3.42e-23	8.22e-21
MmugDNA.17293.1.S1_s_at	VAV3	0.914563	0.936034	3.55e-23	8.46e-21
MmugDNA.34669.1.S1_at	TMEM90A	0.758645	0.815252	4.8e-23	1.14e-20
MmugDNA.40943.1.S1_at	KCTD4	0.197342	0.288073	5.32e-23	1.25e-20
MmuSTS.1840.1.S1_at	WFS1	0.476172	0.572035	5.43e-23	1.27e-20
MmuSTS.380.1.S1_at	TDRD9	0.377431	0.477914	5.65e-23	1.31e-20
MmugDNA.36815.1.S1_at	LOC644192	0.994667	0.995914	5.86e-23	1.35e-20
MmugDNA.23575.1.S1_at	CACHD1	0.913295	0.934974	5.95e-23	1.36e-20
MmugDNA.7254.1.S1_at	RIMS1	0.948529	0.961572	6.35e-23	1.44e-20
MmugDNA.13251.1.S1_at	RGS6	0.81487	0.859893	6.64e-23	1.5e-20
MmugDNA.37432.1.S1_at	hCG_1776007	0.935613	0.952314	7.78e-23	1.73e-20
MmuSTS.2760.1.S1_at	INSM1	0.960364	0.970912	7.86e-23	1.73e-20
MmugDNA.29171.1.S1_at	PCDH17	0.187751	0.27687	7.79e-23	1.73e-20
MmugDNA.20046.1.S1_at	CIB2	0.862537	0.896422	8.39e-23	1.84e-20
MmugDNA.11856.1.S1_at	SLC5A7	0.579504	0.663653	8.45e-23	1.84e-20
MmugDNA.8988.1.S1_at	GFRA1	0.585115	0.668533	9.11e-23	1.96e-20
MmugDNA.10824.1.S1_at	PRIMA1	0.476727	0.572568	9.12e-23	1.96e-20
MmugDNA.19955.1.S1_at	TRPC3	0.868817	0.90121	9.26e-23	1.97e-20
MmugDNA.6382.1.S1_at	BIRC3	0.577848	0.662227	9.51e-23	2e-20
MmugDNA.21953.1.S1_at	DPYD	0.263963	0.361477	9.58e-23	2e-20
MmuSTS.2318.1.S1_at	NA	0.740165	0.800736	9.49e-23	2e-20
MmugDNA.26473.1.S1_at	GRIN2A	0.88114	0.910913	9.66e-23	2.01e-20
MmugDNA.1494.1.S1_at	PEA15	0.324391	0.424885	1.09e-22	2.25e-20
MmugDNA.24062.1.S1_at	PDE10A	0.914936	0.936296	1.13e-22	2.32e-20
MmugDNA.24682.1.S1_at	RORB	0.966203	0.975162	1.21e-22	2.47e-20
MmuSTS.151.1.S1_at	MEIS1	0.860235	0.894613	1.43e-22	2.9e-20
MmugDNA.37734.1.S1_at	---	0.742144	0.80223	1.48e-22	2.98e-20
MmugDNA.38981.1.S1_at	ASB5	0.71769	0.781902	1.54e-22	3.07e-20
MmugDNA.4487.1.S1_at	SPATA18	0.642256	0.717851	1.58e-22	3.14e-20
MmuSTS.2115.1.S1_at	ARHGEF6	0.228288	0.323257	1.66e-22	3.25e-20
MmuSTS.2818.1.S1_at	VWA5A	0.36268	0.463137	1.64e-22	3.25e-20
MmugDNA.24869.1.S1_at	RGS8	0.443727	0.54234	1.69e-22	3.3e-20
MmugDNA.40411.1.S1_at	POU6F1	0.56205	0.648157	1.77e-22	3.44e-20
MmugDNA.29837.1.S1_at	EFNA5	0.937949	0.953968	1.87e-22	3.61e-20
MmugDNA.8049.1.S1_at	TMEM120A	0.665256	0.737566	1.92e-22	3.69e-20
MmugDNA.37677.1.S1_at	SNTB2	0.811609	0.857406	1.95e-22	3.71e-20
MmugDNA.22252.1.S1_at	ROBO1	0.215755	0.309124	2.06e-22	3.9e-20
MmuSTS.3299.1.S1_at	NNAT	0.196128	0.286626	2.45e-22	4.62e-20
MmugDNA.29285.1.S1_at	CHGA	0.361442	0.461738	2.56e-22	4.77e-20
MmugDNA.2072.1.S1_at	CPNE9	0.635933	0.712533	2.55e-22	4.77e-20
MmugDNA.28433.1.S1_at	C6orf141	0.99996	0.99996	2.79e-22	5.14e-20
MmugDNA.7566.1.S1_at	TSHZ3	0.117159	0.190075	2.79e-22	5.14e-20
MmugDNA.2083.1.S1_at	SLC7A6	0.730578	0.7926	2.98e-22	5.46e-20
MmuSTS.3137.1.S1_at	RGS6	0.936144	0.952613	3.46e-22	6.29e-20
MmugDNA.17.1.S1_at	PARD3	0.602781	0.684065	3.57e-22	6.47e-20
MmugDNA.41662.1.S1_at	---	0.853353	0.889206	3.73e-22	6.72e-20
MmugDNA.36135.1.S1_at	---	0.91571	0.936791	3.9e-22	6.98e-20
MmugDNA.20287.1.S1_at	LASS3	0.550572	0.638003	4.42e-22	7.87e-20
MmugDNA.41172.1.S1_at	DCLK2	0.681586	0.751323	4.64e-22	8.21e-20
MmuSTS.1119.1.S1_at	SMOC2	0.988702	0.991873	5.04e-22	8.87e-20
MmuSTS.1105.1.S1_at	PDYN	0.574477	0.659395	5.32e-22	9.32e-20
MmuSTS.2989.1.S1_at	MET	0.637443	0.713792	5.5e-22	9.58e-20
MmugDNA.37547.1.S1_at	C14orf132	0.89591	0.921757	5.79e-22	1e-19
MmugDNA.29204.1.S1_at	C10orf140	0.679743	0.749796	5.94e-22	1.02e-19
MmugDNA.43426.1.S1_at	LRRC46	0.872964	0.904318	6.43e-22	1.1e-19
MmugDNA.13490.1.S1_at	CALCR	0.289246	0.388665	7.07e-22	1.21e-19
MmuSTS.4424.1.S1_at	FZD7	0.53028	0.620245	7.14e-22	1.21e-19
MmuSTS.2451.1.S1_at	GPR22	0.777478	0.830463	8.16e-22	1.38e-19
MmugDNA.11638.1.S1_at	---	0.511367	0.603694	8.27e-22	1.39e-19
MmugDNA.5835.1.S1_at	C4orf18	0.942547	0.957526	8.53e-22	1.42e-19
Mmu.7886.1.S1_at	NA	0.222646	0.317011	8.95e-22	1.49e-19
MmugDNA.24426.1.S1_at	ATP2B4	0.608954	0.689487	9.48e-22	1.55e-19
MmugDNA.38977.1.S1_at	HTR2A	0.988308	0.991571	9.4e-22	1.55e-19
MmugDNA.17550.1.S1_at	RARB	0.729662	0.791899	9.4e-22	1.55e-19
MmugDNA.13610.1.S1_at	---	0.559302	0.645728	1.25e-21	2.04e-19
MmuSTS.1402.1.S1_at	KCNJ3	0.675715	0.746656	1.26e-21	2.04e-19
MmugDNA.12098.1.S1_at	---	0.693845	0.761506	1.28e-21	2.05e-19
MmugDNA.7873.1.S1_at	BCL11A	0.653526	0.727402	1.27e-21	2.05e-19
MmuSTS.2583.1.S1_at	VIP	0.91094	0.933067	1.32e-21	2.1e-19
MmugDNA.28212.1.S1_at	DCLK1	0.693243	0.761091	1.4e-21	2.22e-19
MmugDNA.35968.1.S1_at	RSPO2	0.941855	0.957005	1.47e-21	2.33e-19
MmugDNA.39022.1.S1_at	GPD1L	0.766996	0.822361	1.52e-21	2.38e-19
MmugDNA.14230.1.S1_at	SNTB2	0.919963	0.939978	1.58e-21	2.47e-19
MmugDNA.31670.1.S1_at	FAM70A	0.516681	0.607981	1.63e-21	2.52e-19
MmugDNA.34316.1.S1_at	SSX2IP	0.281495	0.380201	1.63e-21	2.52e-19
MmugDNA.3356.1.S1_at	ZBTB20	0.132672	0.210008	1.63e-21	2.52e-19
MmugDNA.19990.1.S1_s_at	CD99	0.972001	0.979327	1.69e-21	2.59e-19
MmugDNA.14110.1.S1_at	SLC35F2	0.746173	0.805422	1.72e-21	2.62e-19
MmugDNA.17634.1.S1_at	ZSWIM7	0.533471	0.623209	1.92e-21	2.91e-19
MmugDNA.22224.1.S1_at	PRPS2	0.672265	0.743583	2.04e-21	3.08e-19
MmuSTS.153.1.S1_at	MEIS2	0.5061	0.599141	2.4e-21	3.62e-19
MmugDNA.15204.1.S1_at	CAMK2G	0.906859	0.930031	2.46e-21	3.68e-19
MmugDNA.5445.1.S1_at	FAM19A2	0.460476	0.557875	2.52e-21	3.75e-19
MmugDNA.36380.1.S1_at	SFTA3	0.944444	0.958969	2.52e-21	3.75e-19
MmuSTS.2279.1.S1_at	DACH1	0.844846	0.882625	2.8e-21	4.13e-19
MmuSTS.1143.1.S1_at	SNCB	0.839539	0.878733	2.86e-21	4.2e-19
MmugDNA.2827.1.S1_at	KLHDC8B	0.387901	0.48847	2.91e-21	4.27e-19
MmugDNA.10040.1.S1_at	PSRC1	0.889986	0.917027	3.17e-21	4.62e-19
MmugDNA.17292.1.S1_at	CACNA1A	0.800929	0.849461	3.41e-21	4.94e-19
MmugDNA.22105.1.S1_at	DNALI1	0.984885	0.988937	3.48e-21	5.03e-19
MmugDNA.43411.1.S1_at	---	0.935195	0.952066	3.57e-21	5.13e-19
MmuSTS.694.1.S1_at	CHRD	0.204654	0.29669	3.64e-21	5.21e-19
MmugDNA.43514.1.S1_at	LIX1	0.797598	0.846914	3.92e-21	5.59e-19
MmuSTS.2017.1.S1_at	NA	0.96132	0.97161	4.13e-21	5.86e-19
MmugDNA.21095.1.S1_at	PRICKLE1	0.531751	0.621672	4.17e-21	5.9e-19
MmuSTS.3155.1.S1_at	OSBP2	0.846277	0.88392	4.34e-21	6.11e-19
MmugDNA.8481.1.S1_at	NRP2	0.772892	0.827114	4.42e-21	6.19e-19
MmugDNA.17294.1.S1_at	GNG7	0.789257	0.840168	4.45e-21	6.21e-19
Mmu.5655.1.S1_s_at	NA	0.692064	0.760237	4.5e-21	6.24e-19
MmugDNA.11096.1.S1_at	ADAMTS17	0.0825341	0.143482	4.57e-21	6.33e-19
MmugDNA.18958.1.S1_at	FAM119A	0.62939	0.706985	4.65e-21	6.4e-19
MmugDNA.28443.1.S1_at	SMPX	0.797905	0.847145	4.84e-21	6.63e-19
MmugDNA.20513.1.S1_at	TMEFF2	0.829771	0.87146	4.89e-21	6.67e-19
MmugDNA.26686.1.S1_at	ATXN1	0.53152	0.621448	5.13e-21	6.94e-19
MmugDNA.24721.1.S1_at	CAMTA1	0.962801	0.972582	5.11e-21	6.94e-19
MmugDNA.8344.1.S1_at	FBXW7	0.677785	0.748251	5.18e-21	6.95e-19
MmugDNA.24940.1.S1_at	SERTAD4	0.955264	0.966757	5.17e-21	6.95e-19
MmugDNA.20157.1.S1_at	NELL1	0.987815	0.99123	5.51e-21	7.36e-19
MmugDNA.38367.1.S1_at	SH3BP4	0.821293	0.864778	5.82e-21	7.75e-19
MmugDNA.43393.1.S1_at	C8orf46	0.78211	0.834266	6.19e-21	8.21e-19
MmugDNA.7355.1.S1_at	---	0.836551	0.876517	6.52e-21	8.61e-19
MmugDNA.19060.1.S1_at	C2orf85	0.807541	0.85429	6.62e-21	8.71e-19
MmugDNA.9632.1.S1_at	FAM131B	0.981714	0.986521	6.88e-21	9.02e-19
MmuSTS.3785.1.S1_at	AGT	0.594724	0.67714	7.42e-21	9.67e-19
MmugDNA.36026.1.S1_at	HS6ST3	0.781374	0.833726	7.86e-21	1.02e-18
MmugDNA.38441.1.S1_at	GUCY1A3	0.840405	0.87936	8.16e-21	1.06e-18
MmugDNA.17226.1.S1_at	---	0.369473	0.470004	8.3e-21	1.07e-18
MmugDNA.35164.1.S1_at	LATS2	0.532539	0.622323	8.38e-21	1.08e-18
MmugDNA.43195.1.S1_s_at	NPTX1	0.990124	0.992749	8.58e-21	1.1e-18
MmuSTS.1030.1.S1_at	NR2F1	0.200888	0.292387	8.67e-21	1.1e-18
MmugDNA.17895.1.S1_at	---	0.846435	0.884056	8.81e-21	1.12e-18
MmugDNA.26801.1.S1_at	FLJ42709	0.614847	0.69467	9.05e-21	1.14e-18
MmugDNA.9615.1.S1_at	NDST4	0.749791	0.808191	9.49e-21	1.19e-18
MmugDNA.30904.1.S1_at	---	0.91815	0.938692	9.85e-21	1.23e-18
MmugDNA.14422.1.S1_at	---	0.437151	0.536093	9.88e-21	1.23e-18
MmugDNA.14543.1.S1_at	LRRN1	0.690614	0.759084	9.88e-21	1.23e-18
MmugDNA.23863.1.S1_at	---	0.253106	0.350076	1.05e-20	1.3e-18
MmugDNA.42468.1.S1_at	KCNS2	0.795572	0.845212	1.06e-20	1.31e-18
MmuSTS.1365.1.S1_s_at	AQP3	0.945852	0.95994	1.14e-20	1.38e-18
MmugDNA.42890.1.S1_at	IGFBP5	0.506175	0.599186	1.13e-20	1.38e-18
MmugDNA.27868.1.S1_at	MIAT	0.126743	0.202534	1.13e-20	1.38e-18
MmuSTS.2002.1.S1_at	PAK7	0.275194	0.373506	1.12e-20	1.38e-18
MmugDNA.32972.1.S1_at	---	0.870001	0.902237	1.17e-20	1.41e-18
MmugDNA.40175.1.S1_at	---	0.41111	0.511032	1.18e-20	1.42e-18
MmugDNA.35056.1.S1_at	EPHA4	0.341727	0.442074	1.21e-20	1.45e-18
MmuSTS.299.1.S1_at	KCNN2	0.379298	0.479849	1.23e-20	1.47e-18
MmugDNA.37149.1.S1_s_at	NA	0.620442	0.69952	1.24e-20	1.47e-18
MmugDNA.34401.1.S1_at	TCF4	0.126213	0.201897	1.23e-20	1.47e-18
MmugDNA.22062.1.S1_at	SDC2	0.722645	0.785818	1.29e-20	1.53e-18
MmugDNA.16713.1.S1_at	KCTD4	0.143988	0.223933	1.31e-20	1.55e-18
MmugDNA.19591.1.S1_at	RMST	0.825307	0.86804	1.34e-20	1.57e-18
MmugDNA.21800.1.S1_at	---	0.971855	0.979241	1.35e-20	1.58e-18
MmugDNA.10618.1.S1_at	ARHGAP18	0.766768	0.822171	1.44e-20	1.68e-18
MmugDNA.16357.1.S1_s_at	CABP1	0.627903	0.705734	1.45e-20	1.68e-18
MmugDNA.29157.1.S1_at	TSHZ1	0.612842	0.693061	1.45e-20	1.68e-18
MmugDNA.35497.1.S1_at	C1orf183	0.997453	0.998072	1.47e-20	1.7e-18
MmugDNA.40447.1.S1_at	IGFBP5	0.421594	0.520961	1.48e-20	1.7e-18
MmugDNA.32855.1.S1_at	---	0.316128	0.416671	1.51e-20	1.74e-18
MmugDNA.10760.1.S1_at	---	0.261064	0.358485	1.53e-20	1.74e-18
MmugDNA.38414.1.S1_at	PTER	0.490414	0.584804	1.52e-20	1.74e-18
MmugDNA.767.1.S1_at	CCDC148	0.966188	0.975162	1.61e-20	1.83e-18
MmugDNA.20861.1.S1_at	SPATA13	0.156719	0.239596	1.62e-20	1.83e-18
MmugDNA.38568.1.S1_at	WIPF3	0.269982	0.368029	1.64e-20	1.85e-18
MmugDNA.25552.1.S1_at	DNAH9	0.425155	0.524335	1.71e-20	1.92e-18
MmuSTS.2312.1.S1_at	NA	0.874351	0.905376	1.75e-20	1.96e-18
MmugDNA.3969.1.S1_at	LOC390205	0.514376	0.606074	1.77e-20	1.97e-18
MmugDNA.28531.1.S1_at	IL11RA	0.452977	0.550971	1.8e-20	2e-18
MmugDNA.13155.1.S1_at	VCAN	0.937598	0.953677	1.8e-20	2e-18
MmugDNA.9940.1.S1_s_at	FHDC1	0.590289	0.673037	1.83e-20	2.02e-18
MmugDNA.34894.1.S1_at	FAM81B	0.93685	0.953168	1.88e-20	2.06e-18
MmugDNA.86.1.S1_at	TRHDE	0.554122	0.641195	1.9e-20	2.08e-18
MmugDNA.25719.1.S1_at	LATS2	0.817641	0.862087	1.99e-20	2.17e-18
MmugDNA.23702.1.S1_at	ADRA2C	0.455842	0.553744	2e-20	2.18e-18
MmugDNA.604.1.S1_at	RHOQ	0.289749	0.389068	2.11e-20	2.28e-18
MmugDNA.10422.1.S1_s_at	SSX2IP	0.681705	0.751394	2.14e-20	2.31e-18
MmugDNA.3168.1.S1_at	---	0.594229	0.676692	2.16e-20	2.32e-18
MmugDNA.16357.1.S1_at	CABP1	0.511433	0.603724	2.23e-20	2.4e-18
MmugDNA.3432.1.S1_at	PLXNC1	0.836257	0.876355	2.32e-20	2.48e-18
MmugDNA.29288.1.S1_at	DKFZP564O0823	0.401799	0.501812	2.47e-20	2.63e-18
MmuSTS.4844.1.S1_at	GPX3	0.717448	0.781698	2.47e-20	2.63e-18
MmuSTS.2028.1.S1_at	NA	0.309251	0.409467	2.5e-20	2.65e-18
MmugDNA.22506.1.S1_s_at	NA	0.671598	0.742999	2.55e-20	2.69e-18
MmugDNA.35855.1.S1_at	UTRN	0.917873	0.938467	2.62e-20	2.76e-18
MmuSTS.491.1.S1_at	ARHGAP18	0.401194	0.50133	2.83e-20	2.95e-18
MmuSTS.4581.1.S1_at	HS6ST2	0.897164	0.922707	2.82e-20	2.95e-18
MmugDNA.8801.1.S1_at	LOC157627	0.935432	0.95219	2.82e-20	2.95e-18
MmuSTS.4701.1.S1_at	VIPR1	0.677347	0.747986	2.84e-20	2.95e-18
Mmu.10451.1.S1_at	NA	0.537048	0.626411	2.9e-20	3.01e-18
Mmu.16393.1.S1_at	NA	0.964984	0.974299	2.92e-20	3.01e-18
MmugDNA.37375.1.S1_at	---	0.476992	0.572849	3.07e-20	3.16e-18
MmugDNA.24705.1.S1_at	RXRG	0.592092	0.674783	3.29e-20	3.37e-18
MmugDNA.31141.1.S1_at	PPM1H	0.940232	0.955807	3.38e-20	3.46e-18
MmugDNA.24778.1.S1_at	CRABP1	0.629973	0.707481	3.42e-20	3.48e-18
MmugDNA.24551.1.S1_at	DUSP14	0.626901	0.70505	3.43e-20	3.48e-18
MmugDNA.6117.1.S1_at	CECR2	0.944875	0.959226	3.48e-20	3.52e-18
MmugDNA.34112.1.S1_at	hCG_1776018	0.455385	0.55324	3.57e-20	3.61e-18
MmugDNA.3203.1.S1_at	STC1	0.771495	0.826113	3.65e-20	3.68e-18
MmugDNA.25265.1.S1_at	ZNF521	0.5086	0.601371	3.89e-20	3.9e-18
MmugDNA.7947.1.S1_at	---	0.935215	0.952066	3.95e-20	3.91e-18
MmugDNA.31477.1.S1_at	DKFZP564O0823	0.611597	0.691945	3.95e-20	3.91e-18
MmugDNA.25622.1.S1_at	LRFN5	0.276731	0.375087	3.95e-20	3.91e-18
MmugDNA.11873.1.S1_s_at	NDFIP2	0.777423	0.830445	3.93e-20	3.91e-18
MmugDNA.17935.1.S1_at	FAM114A1	0.540395	0.629266	3.97e-20	3.92e-18
MmuSTS.2392.1.S1_at	PPP1R1B	0.0721414	0.12882	4.07e-20	4.01e-18
MmugDNA.32475.1.S1_at	ADAM11	0.313669	0.413955	4.13e-20	4.06e-18
MmugDNA.34814.1.S1_at	IPO5	0.259085	0.356387	4.6e-20	4.5e-18
MmugDNA.492.1.S1_at	CYB561	0.658438	0.73152	4.66e-20	4.55e-18
MmugDNA.19624.1.S1_at	LRRC48	0.571067	0.656395	5.23e-20	5.08e-18
MmuSTS.3365.1.S1_at	PEG10	0.402736	0.502808	5.23e-20	5.08e-18
MmuSTS.4720.1.S1_at	TRIM9	0.539097	0.628232	5.31e-20	5.13e-18
MmugDNA.25941.1.S1_at	ZNF831	0.461349	0.558602	5.41e-20	5.21e-18
MmugDNA.9374.1.S1_s_at	NA	0.991276	0.993528	5.5e-20	5.29e-18
MmugDNA.18175.1.S1_at	NR2F1	0.234773	0.330118	5.83e-20	5.59e-18
MmugDNA.15310.1.S1_at	PALLD	0.913968	0.935515	5.96e-20	5.7e-18
MmugDNA.6695.1.S1_at	ADCY2	0.938908	0.954703	6.21e-20	5.91e-18
MmugDNA.9491.1.S1_at	RICH2	0.400126	0.500247	6.27e-20	5.96e-18
MmugDNA.18589.1.S1_at	LOC283278	0.396179	0.496429	6.4e-20	6.07e-18
MmugDNA.17056.1.S1_s_at	NA	0.504468	0.597759	6.53e-20	6.17e-18
MmugDNA.39633.1.S1_at	AK5	0.973365	0.98015	6.63e-20	6.25e-18
MmugDNA.30492.1.S1_at	---	0.318911	0.419413	6.91e-20	6.49e-18
MmugDNA.34813.1.S1_at	CRYM	0.417933	0.517449	6.97e-20	6.52e-18
MmugDNA.22007.1.S1_at	PROX1	0.946826	0.960522	7.05e-20	6.58e-18
MmuSTS.2741.1.S1_at	SERTAD2	0.703853	0.769853	7.1e-20	6.61e-18
MmugDNA.34629.1.S1_at	PRKAG2	0.779827	0.832434	7.18e-20	6.66e-18
MmugDNA.7878.1.S1_at	KIAA0319	0.67537	0.746334	7.2e-20	6.67e-18
MmugDNA.37056.1.S1_at	TMEM130	0.211416	0.304411	7.33e-20	6.76e-18
MmugDNA.23824.1.S1_at	CADM1	0.718627	0.782585	7.6e-20	7e-18
MmuSTS.563.1.S1_at	PTER	0.762134	0.818184	7.78e-20	7.14e-18
MmuSTS.2021.1.S1_at	PDE10A	0.983434	0.987788	7.86e-20	7.19e-18
MmugDNA.35529.1.S1_at	PACRG	0.189755	0.279244	8.04e-20	7.34e-18
MmugDNA.1297.1.S1_at	FBXW7	0.906879	0.930031	8.26e-20	7.5e-18
MmugDNA.32515.1.S1_at	STK32B	0.343866	0.444057	8.24e-20	7.5e-18
MmugDNA.23902.1.S1_at	---	0.946284	0.960233	8.57e-20	7.76e-18
MmugDNA.41128.1.S1_at	GFRA2	0.262069	0.359433	9.08e-20	8.15e-18
MmugDNA.25652.1.S1_at	LRRC4	0.520413	0.611256	9.07e-20	8.15e-18
MmugDNA.30984.1.S1_at	PLEKHA7	0.364236	0.46466	9.05e-20	8.15e-18
MmuSTS.2943.1.S1_at	KLHL5	0.678459	0.748687	9.23e-20	8.26e-18
MmugDNA.6439.1.S1_s_at	PAGE4	0.967524	0.975992	9.28e-20	8.28e-18
MmugDNA.41376.1.S1_at	DNAH3	0.524449	0.614876	9.41e-20	8.37e-18
MmugDNA.13543.1.S1_at	PROX1	0.636371	0.712888	9.43e-20	8.37e-18
MmugDNA.14009.1.S1_s_at	TPBG	0.97119	0.978633	1.01e-19	8.97e-18
MmugDNA.5004.1.S1_at	SEMA5A	0.979453	0.984894	1.04e-19	9.14e-18
MmugDNA.2228.1.S1_at	LOC100130155	0.332986	0.433764	1.06e-19	9.36e-18
MmugDNA.41623.1.S1_at	PCP4L1	0.842727	0.881015	1.11e-19	9.7e-18
MmugDNA.4034.1.S1_at	---	0.679269	0.749375	1.15e-19	1e-17
MmugDNA.29238.1.S1_at	SYT9	0.428691	0.527768	1.15e-19	1e-17
MmugDNA.21382.1.S1_at	RAD51C	0.264253	0.361796	1.17e-19	1.01e-17
Mmu.7531.1.S1_at	NA	0.910291	0.932491	1.17e-19	1.02e-17
MmugDNA.35863.1.S1_at	ZNF385B	0.804581	0.851886	1.22e-19	1.05e-17
MmugDNA.30285.1.S1_at	C1orf115	0.585853	0.669168	1.31e-19	1.13e-17
MmugDNA.36239.1.S1_at	---	0.937215	0.953433	1.33e-19	1.14e-17
MmugDNA.12094.1.S1_at	BBOX1	0.575466	0.660258	1.34e-19	1.15e-17
MmugDNA.7052.1.S1_at	UBE2L6	0.456782	0.554657	1.39e-19	1.19e-17
MmugDNA.28488.1.S1_at	TSPAN33	0.843182	0.881373	1.44e-19	1.23e-17
MmuSTS.162.1.S1_at	NA	0.995913	0.996896	1.5e-19	1.27e-17
MmugDNA.2538.1.S1_at	TRERF1	0.884022	0.912809	1.5e-19	1.27e-17
MmuSTS.2680.1.S1_at	ABCC3	0.220477	0.314534	1.57e-19	1.33e-17
MmuSTS.4069.1.S1_at	DRD1	0.76338	0.819221	1.6e-19	1.36e-17
MmugDNA.30862.1.S1_at	NHSL1	0.660633	0.733389	1.63e-19	1.37e-17
MmugDNA.38732.1.S1_at	---	0.7202	0.783874	1.64e-19	1.38e-17
MmugDNA.9748.1.S1_at	---	0.892537	0.919068	1.65e-19	1.38e-17
MmuSTS.4175.1.S1_at	HECW1	0.984327	0.988503	1.64e-19	1.38e-17
MmuSTS.949.1.S1_at	ANO3	0.950463	0.963018	1.68e-19	1.4e-17
MmuSTS.3776.1.S1_at	RNF128	0.878175	0.908547	1.69e-19	1.41e-17
MmuSTS.4827.1.S1_at	GFAP	0.856523	0.891788	1.71e-19	1.42e-17
MmugDNA.33341.1.S1_at	ACSBG2	0.983183	0.987598	1.72e-19	1.43e-17
MmugDNA.22464.1.S1_at	KISS1R	0.963432	0.97301	1.87e-19	1.54e-17
MmuSTS.2780.1.S1_at	SLC27A2	0.913969	0.935515	1.9e-19	1.56e-17
MmugDNA.3505.1.S1_at	STAT4	0.803635	0.851473	1.89e-19	1.56e-17
MmugDNA.9437.1.S1_at	C10orf118	0.962534	0.972464	1.92e-19	1.58e-17
MmugDNA.25307.1.S1_at	ZNF295	0.365461	0.465914	1.93e-19	1.58e-17
MmugDNA.12934.1.S1_at	---	0.994062	0.995576	2.04e-19	1.65e-17
MmugDNA.32362.1.S1_at	MAFB	0.10047	0.168218	2.02e-19	1.65e-17
MmuSTS.138.1.S1_at	NA	0.537798	0.626967	2.03e-19	1.65e-17
MmugDNA.24380.1.S1_at	VCAN	0.962353	0.972313	2.11e-19	1.7e-17
MmugDNA.34419.1.S1_at	CAMK2G	0.524111	0.614614	2.14e-19	1.72e-17
MmugDNA.41390.1.S1_at	KLF9	0.70953	0.774721	2.14e-19	1.72e-17
Mmu.12268.1.S1_at	NA	0.293815	0.393443	2.13e-19	1.72e-17
MmugDNA.14060.1.S1_at	---	0.94628	0.960233	2.17e-19	1.73e-17
MmuSTS.1236.1.S1_at	PPAPDC1A	0.311529	0.411671	2.15e-19	1.73e-17
MmugDNA.22629.1.S1_at	LRRC8B	0.734798	0.796109	2.21e-19	1.76e-17
MmunewRS.626.1.S1_at	NA	0.457661	0.555449	2.25e-19	1.79e-17
MmugDNA.4585.1.S1_at	---	0.424122	0.523382	2.34e-19	1.86e-17
MmuSTS.943.1.S1_at	PKP2	0.220471	0.314534	2.43e-19	1.93e-17
MmugDNA.29513.1.S1_at	RICS	0.885092	0.913621	2.44e-19	1.93e-17
MmugDNA.16912.1.S1_s_at	PDS5B	0.771825	0.826274	2.48e-19	1.95e-17
MmugDNA.2543.1.S1_at	PLCXD3	0.677923	0.748378	2.52e-19	1.98e-17
MmuSTS.2460.1.S1_at	ZC3H8	0.790195	0.840854	2.66e-19	2.08e-17
MmugDNA.17017.1.S1_at	OTX2	0.89635	0.92208	2.7e-19	2.11e-17
MmugDNA.34749.1.S1_at	CREM	0.712451	0.777265	2.74e-19	2.13e-17
MmuSTS.4549.1.S1_at	KALRN	0.599797	0.681779	2.72e-19	2.13e-17
MmugDNA.20906.1.S1_at	RDH12	0.908744	0.931291	2.74e-19	2.13e-17
MmugDNA.22437.1.S1_at	C7orf57	0.953116	0.965037	2.78e-19	2.14e-17
MmugDNA.39840.1.S1_at	COTL1	0.552111	0.639373	2.78e-19	2.14e-17
MmugDNA.28968.1.S1_at	GUCY1A3	0.860835	0.895054	2.78e-19	2.14e-17
MmugDNA.13402.1.S1_at	RNF175	0.931668	0.948959	2.77e-19	2.14e-17
MmugDNA.40703.1.S1_at	GAD2	0.223148	0.317543	2.86e-19	2.19e-17
MmugDNA.42048.1.S1_at	---	0.397664	0.497826	2.91e-19	2.23e-17
MmugDNA.42814.1.S1_at	---	0.973827	0.980492	2.97e-19	2.26e-17
MmugDNA.4680.1.S1_s_at	PARD3	0.504599	0.59787	2.97e-19	2.26e-17
MmugDNA.27325.1.S1_at	STRBP	0.156567	0.239421	3.01e-19	2.28e-17
MmugDNA.107.1.S1_at	TAC3	0.970048	0.977863	2.99e-19	2.28e-17
MmugDNA.4667.1.S1_at	PARD3	0.980136	0.985489	3.09e-19	2.33e-17
MmugDNA.9707.1.S1_at	TCF4	0.113739	0.185706	3.09e-19	2.33e-17
MmugDNA.15062.1.S1_at	CDO1	0.569596	0.655112	3.16e-19	2.38e-17
MmugDNA.14462.1.S1_at	PTPRD	0.866703	0.899556	3.29e-19	2.47e-17
MmugDNA.6874.1.S1_at	OSBPL6	0.953015	0.964966	3.61e-19	2.7e-17
MmugDNA.39633.1.S1_s_at	NA	0.892	0.918634	3.62e-19	2.71e-17
MmuSTS.1949.1.S1_at	NEUROD1	0.366984	0.467447	3.66e-19	2.73e-17
MmuSTS.1779.1.S1_at	NEK2	0.420285	0.519763	3.84e-19	2.86e-17
MmugDNA.7017.1.S1_at	---	0.428592	0.527701	3.86e-19	2.87e-17
Mmu.11727.1.S1_at	NA	0.28259	0.381456	3.95e-19	2.92e-17
MmugDNA.33208.1.S1_at	ZNF516	0.51508	0.606718	3.94e-19	2.92e-17
MmunewRS.61.1.S1_at	NA	0.83429	0.874889	4.2e-19	3.1e-17
MmuSTS.2744.1.S1_at	SERTAD4	0.955497	0.966963	4.27e-19	3.14e-17
MmugDNA.14004.1.S1_at	CASZ1	0.562879	0.648928	4.36e-19	3.2e-17
MmugDNA.37287.1.S1_s_at	DLGAP1 /// LOC284214	0.758175	0.81491	4.42e-19	3.24e-17
MmugDNA.37035.1.S1_at	CTA-221G9.4	0.127523	0.203507	4.47e-19	3.26e-17
MmugDNA.21379.1.S1_at	SIK2	0.710401	0.775515	4.51e-19	3.29e-17
MmugDNA.24584.1.S1_at	C8orf46	0.804812	0.852075	4.62e-19	3.36e-17
MmuSTS.1829.1.S1_at	SHROOM3	0.696889	0.763896	4.63e-19	3.36e-17
MmugDNA.23822.1.S1_s_at	CADM1	0.942367	0.957373	4.74e-19	3.43e-17
MmugDNA.25754.1.S1_at	---	0.446844	0.545241	4.87e-19	3.51e-17
MmugDNA.38206.1.S1_at	---	0.463771	0.560727	4.87e-19	3.51e-17
MmuSTS.1044.1.S1_at	NA	0.252435	0.349297	5.12e-19	3.68e-17
MmugDNA.38662.1.S1_at	HR	0.973921	0.980541	5.22e-19	3.74e-17
MmugDNA.43295.1.S1_at	COL11A1	0.673224	0.744516	5.26e-19	3.77e-17
MmugDNA.21640.1.S1_at	---	0.238281	0.333859	5.33e-19	3.8e-17
MmugDNA.29436.1.S1_at	SKAP2	0.210725	0.303578	5.33e-19	3.8e-17
MmugDNA.32063.1.S1_at	KBTBD2	0.281645	0.380356	5.43e-19	3.86e-17
MmugDNA.20983.1.S1_at	INPP4B	0.372123	0.472815	5.6e-19	3.97e-17
MmuSTS.2486.1.S1_at	NPFFR2	0.89773	0.923147	5.64e-19	3.99e-17
MmugDNA.31410.1.S1_at	C8orf42	0.142699	0.222319	5.72e-19	4.04e-17
MmugDNA.7279.1.S1_at	RASD2	0.440355	0.539225	5.73e-19	4.04e-17
MmugDNA.17644.1.S1_s_at	CD44	0.170179	0.255982	5.8e-19	4.08e-17
MmugDNA.28121.1.S1_at	SKAP1	0.799977	0.848698	5.82e-19	4.08e-17
MmugDNA.41916.1.S1_s_at	VSTM2A	0.817423	0.86197	5.81e-19	4.08e-17
MmugDNA.19823.1.S1_at	PRKCH	0.0694549	0.124861	5.91e-19	4.13e-17
MmugDNA.12604.1.S1_at	ASB13	0.929538	0.947328	6.45e-19	4.5e-17
MmugDNA.29950.1.S1_at	TMEM132D	0.142243	0.221813	6.54e-19	4.55e-17
MmugDNA.40775.1.S1_at	---	0.974817	0.981305	6.59e-19	4.57e-17
MmuSTS.1875.1.S1_s_at	COL11A1	0.261345	0.35872	6.72e-19	4.66e-17
MmugDNA.22405.1.S1_at	---	0.0820983	0.142901	6.82e-19	4.71e-17
MmugDNA.20495.1.S1_at	IGSF1	0.766015	0.821528	6.98e-19	4.82e-17
MmuSTS.4573.1.S1_at	MAK	0.616782	0.696343	7.06e-19	4.86e-17
MmugDNA.34074.1.S1_at	---	0.250708	0.347504	7.34e-19	5.04e-17
MmugDNA.39534.1.S1_at	ADRA1D	0.606349	0.68748	7.59e-19	5.2e-17
MmugDNA.34777.1.S1_at	FOXO1	0.859485	0.894063	7.82e-19	5.34e-17
MmugDNA.34729.1.S1_s_at	TRPC6	0.772144	0.826561	7.8e-19	5.34e-17
MmugDNA.43195.1.S1_at	NA	0.891663	0.918343	7.86e-19	5.36e-17
MmuSTS.2415.1.S1_at	SLC7A4	0.327243	0.427936	7.98e-19	5.42e-17
MmugDNA.3232.1.S1_at	GALNTL1	0.6016	0.683153	8.01e-19	5.44e-17
MmugDNA.10390.1.S1_at	CLSTN1	0.67752	0.748013	8.1e-19	5.48e-17
MmugDNA.12899.1.S1_at	SLC2A13	0.540319	0.629256	8.17e-19	5.52e-17
MmugDNA.22506.1.S1_at	KYNU	0.887395	0.914972	8.22e-19	5.53e-17
MmuSTS.633.1.S1_at	SHROOM2	0.131034	0.207841	8.21e-19	5.53e-17
MmugDNA.34952.1.S1_s_at	PKNOX2	0.165268	0.250009	8.45e-19	5.67e-17
MmugDNA.19405.1.S1_at	---	0.257091	0.354514	8.74e-19	5.84e-17
MmuSTS.1231.1.S1_at	CPNE2	0.184705	0.273317	8.72e-19	5.84e-17
MmuSTS.2108.1.S1_s_at	PPP2R2A	0.644895	0.720213	8.88e-19	5.92e-17
MmuSTS.1237.1.S1_at	PPARGC1A	0.652822	0.726794	9e-19	5.99e-17
MmugDNA.16240.1.S1_at	NDRG3	0.420286	0.519763	9.43e-19	6.27e-17
MmugDNA.10820.1.S1_at	---	0.945703	0.959824	9.62e-19	6.38e-17
MmugDNA.847.1.S1_at	---	0.181805	0.26998	1.06e-18	6.97e-17
MmugDNA.5280.1.S1_at	ARPP-21	0.66935	0.740843	1.06e-18	6.97e-17
MmuSTS.1474.1.S1_at	MAPK13	0.726829	0.789436	1.06e-18	6.97e-17
MmugDNA.29264.1.S1_at	RSU1	0.830079	0.871692	1.06e-18	6.97e-17
MmugDNA.16395.1.S1_at	CA10	0.369607	0.470119	1.06e-18	6.98e-17
MmuSTS.1538.1.S1_at	LIN7A	0.848564	0.885701	1.07e-18	7e-17
MmugDNA.7006.1.S1_at	ST6GALNAC5	0.146168	0.226529	1.08e-18	7.08e-17
MmuSTS.4039.1.S1_at	SLC5A7	0.132989	0.210355	1.11e-18	7.22e-17
MmugDNA.17600.1.S1_at	MIAT	0.45637	0.554281	1.11e-18	7.24e-17
MmugDNA.42682.1.S1_at	TMEM47	0.829071	0.871003	1.13e-18	7.32e-17
Mmu.3483.1.S1_at	NA	0.147283	0.227918	1.13e-18	7.36e-17
MmuSTS.337.1.S1_at	NA	0.75695	0.81387	1.15e-18	7.43e-17
MmuSTS.3126.1.S1_at	NGEF	0.424856	0.524067	1.15e-18	7.45e-17
MmugDNA.22430.1.S1_at	CAMTA1	0.947504	0.960865	1.16e-18	7.48e-17
MmugDNA.18811.1.S1_at	---	0.228453	0.323434	1.2e-18	7.69e-17
MmugDNA.656.1.S1_at	TLL2	0.28298	0.381823	1.21e-18	7.75e-17
MmugDNA.19771.1.S1_at	---	0.554728	0.641758	1.26e-18	8.03e-17
MmuSTS.2512.1.S1_at	HEY1	0.206775	0.299038	1.26e-18	8.03e-17
MmugDNA.28470.1.S1_at	ARPP-21	0.681549	0.751323	1.28e-18	8.17e-17
MmuSTS.15.1.S1_at	HIVEP2	0.0980059	0.164826	1.3e-18	8.26e-17
MmugDNA.15181.1.S1_at	PRR15	0.484843	0.579894	1.36e-18	8.66e-17
MmugDNA.23195.1.S1_at	ST6GALNAC5	0.33312	0.433849	1.38e-18	8.73e-17
MmuSTS.4216.1.S1_at	PER2	0.83186	0.873193	1.4e-18	8.83e-17
MmugDNA.7630.1.S1_at	---	0.964571	0.973912	1.44e-18	9.09e-17
MmugDNA.10579.1.S1_at	KCNIP4	0.359415	0.459726	1.44e-18	9.09e-17
MmugDNA.15321.1.S1_at	TTC39B	0.263864	0.361387	1.44e-18	9.09e-17
MmugDNA.12383.1.S1_at	MORC4	0.824035	0.866985	1.45e-18	9.11e-17
MmugDNA.16579.1.S1_at	NA	0.244538	0.340707	1.47e-18	9.18e-17
MmugDNA.40202.1.S1_at	KCNS2	0.749541	0.808056	1.5e-18	9.37e-17
MmugDNA.27278.1.S1_s_at	OTOF	0.698213	0.764998	1.55e-18	9.66e-17
MmugDNA.37999.1.S1_at	SYT6	0.742016	0.802171	1.56e-18	9.74e-17
MmugDNA.29814.1.S1_at	PGAP1	0.265687	0.36325	1.57e-18	9.76e-17
MmugDNA.39670.1.S1_at	---	0.592858	0.675441	1.64e-18	1.02e-16
MmugDNA.12579.1.S1_at	DTNBP1	0.0568056	0.106206	1.67e-18	1.03e-16
MmuSTS.3596.1.S1_at	ELAVL4	0.884692	0.913325	1.67e-18	1.03e-16
MmuSTS.3503.1.S1_at	ART3	0.379279	0.479845	1.76e-18	1.09e-16
MmugDNA.7370.1.S1_at	TSHZ3	0.077869	0.136804	1.76e-18	1.09e-16
MmugDNA.12924.1.S1_at	CNIH2	0.134305	0.211916	1.82e-18	1.12e-16
MmugDNA.16548.1.S1_at	---	0.853923	0.889627	1.99e-18	1.22e-16
MmugDNA.20470.1.S1_at	RHBDD2	0.513496	0.605428	2.05e-18	1.25e-16
MmugDNA.22723.1.S1_at	KALRN	0.807458	0.85423	2.08e-18	1.27e-16
MmugDNA.39992.1.S1_at	ADRBK2	0.246287	0.342631	2.14e-18	1.31e-16
MmuSTS.3361.1.S1_at	CD44	0.0913668	0.155596	2.21e-18	1.34e-16
MmunewRS.829.1.S1_at	NA	0.602795	0.684065	2.2e-18	1.34e-16
MmugDNA.6606.1.S1_at	CCDC74A /// CCDC74B	0.749336	0.80789	2.25e-18	1.36e-16
MmugDNA.36808.1.S1_at	NA	0.5294	0.61953	2.23e-18	1.36e-16
MmugDNA.15445.1.S1_at	C14orf132	0.4727	0.568903	2.26e-18	1.37e-16
MmugDNA.26464.1.S1_at	hCG_1776007	0.737668	0.79849	2.32e-18	1.4e-16
MmugDNA.13074.1.S1_at	IER5	0.264857	0.362392	2.33e-18	1.4e-16
MmugDNA.21667.1.S1_s_at	PRKCH	0.333751	0.43446	2.33e-18	1.4e-16
MmugDNA.23665.1.S1_at	DDAH1	0.299709	0.399756	2.35e-18	1.41e-16
MmugDNA.35307.1.S1_at	IQCG	0.323406	0.423871	2.38e-18	1.43e-16
MmuSTS.2348.1.S1_at	RND1	0.109041	0.179563	2.51e-18	1.5e-16
MmugDNA.4609.1.S1_at	SPOCK1	0.685936	0.754947	2.54e-18	1.51e-16
MmugDNA.35867.1.S1_at	FLRT3	0.152277	0.234138	2.56e-18	1.52e-16
MmuSTS.1425.1.S1_at	KCNS3	0.972688	0.979621	2.62e-18	1.56e-16
MmugDNA.37293.1.S1_at	NHSL1	0.701468	0.767688	2.65e-18	1.57e-16
MmugDNA.26978.1.S1_s_at	BSN	0.994163	0.995616	2.68e-18	1.59e-16
MmugDNA.23621.1.S1_at	---	0.967195	0.975858	2.81e-18	1.65e-16
MmugDNA.24479.1.S1_at	FMN1	0.954887	0.966557	2.79e-18	1.65e-16
MmuSTS.2463.1.S1_at	ZDHHC22	0.750043	0.808436	2.79e-18	1.65e-16
MmugDNA.26856.1.S1_at	ETV5	0.840568	0.879469	2.83e-18	1.67e-16
MmugDNA.4090.1.S1_at	RASEF	0.327395	0.428069	2.87e-18	1.68e-16
MmuSTS.4839.1.S1_at	GOLM1	0.736739	0.797618	3.01e-18	1.76e-16
MmuSTS.1224.1.S1_at	LOC100134410 /// POU6F2	0.602263	0.683665	3.01e-18	1.76e-16
MmugDNA.5341.1.S1_at	RASAL1	0.398326	0.498452	3.03e-18	1.77e-16
MmugDNA.19154.1.S1_at	---	0.649478	0.724176	3.07e-18	1.79e-16
MmugDNA.31222.1.S1_at	---	0.883498	0.912472	3.11e-18	1.81e-16
MmuSTS.4096.1.S1_at	TBL1X	0.911722	0.93369	3.18e-18	1.85e-16
Mmu.7280.1.S1_at	NA	0.39621	0.496429	3.3e-18	1.91e-16
MmuSTS.3284.1.S1_at	SEMA6D	0.518089	0.609204	3.34e-18	1.93e-16
MmugDNA.34839.1.S1_at	UNC5A	0.940513	0.956007	3.34e-18	1.93e-16
MmugDNA.9597.1.S1_at	MICAL2	0.109964	0.180825	3.4e-18	1.96e-16
MmugDNA.8210.1.S1_at	PRDM16	0.754348	0.811948	3.4e-18	1.96e-16
MmugDNA.3627.1.S1_s_at	RMND5A	0.684943	0.754214	3.46e-18	1.99e-16
MmugDNA.37500.1.S1_at	TNNI3K	0.373439	0.473964	3.65e-18	2.09e-16
MmugDNA.34032.1.S1_at	YES1	0.687281	0.756143	3.69e-18	2.11e-16
MmugDNA.22034.1.S1_at	---	0.521977	0.61287	3.97e-18	2.27e-16
MmugDNA.594.1.S1_at	---	0.100175	0.167802	4.02e-18	2.29e-16
MmugDNA.22457.1.S1_at	KSR1	0.431267	0.530331	4.08e-18	2.31e-16
MmugDNA.42052.1.S1_at	NA	0.0791543	0.138691	4.08e-18	2.31e-16
MmuSTS.2287.1.S1_at	PPARG	0.858994	0.893696	4.07e-18	2.31e-16
MmugDNA.20819.1.S1_s_at	NA	0.967316	0.975923	4.1e-18	2.32e-16
MmugDNA.429.1.S1_at	C14orf91	0.828265	0.870248	4.12e-18	2.33e-16
MmugDNA.35944.1.S1_at	OPRK1	0.429537	0.528627	4.2e-18	2.37e-16
MmugDNA.36883.1.S1_at	PDZD2	0.819124	0.86334	4.28e-18	2.41e-16
MmugDNA.28432.1.S1_at	---	0.0416506	0.0829176	4.36e-18	2.45e-16
MmugDNA.37083.1.S1_at	PHLDB2	0.746323	0.805557	4.39e-18	2.47e-16
MmugDNA.22756.1.S1_at	OSBPL1A	0.809882	0.856091	4.43e-18	2.48e-16
MmugDNA.14771.1.S1_s_at	---	0.818358	0.862646	4.55e-18	2.54e-16
MmugDNA.42049.1.S1_at	SYTL5	0.0886508	0.151934	4.58e-18	2.55e-16
MmugDNA.6643.1.S1_at	TRPC3	0.397556	0.497768	4.57e-18	2.55e-16
MmugDNA.24850.1.S1_at	LOC285878	0.260645	0.358089	4.62e-18	2.57e-16
MmugDNA.22590.1.S1_at	---	0.979159	0.984638	4.76e-18	2.65e-16
MmugDNA.9250.1.S1_at	ARNTL	0.66407	0.736491	4.8e-18	2.66e-16
MmugDNA.21133.1.S1_at	---	0.881675	0.911304	4.82e-18	2.67e-16
MmugDNA.7493.1.S1_at	IFT122	0.131074	0.207877	4.85e-18	2.68e-16
MmugDNA.5775.1.S1_at	C16orf52	0.479428	0.575003	4.87e-18	2.69e-16
MmugDNA.36282.1.S1_at	SLC27A6	0.659706	0.732636	4.94e-18	2.72e-16
MmuSTS.4368.1.S1_at	FBXO32	0.274884	0.373259	5.09e-18	2.8e-16
MmuSTS.3714.1.S1_at	FHL2	0.916852	0.937722	5.13e-18	2.81e-16
MmugDNA.5267.1.S1_s_at	PACRG	0.239183	0.334829	5.29e-18	2.9e-16
MmugDNA.32622.1.S1_at	ENAH	0.945897	0.95994	5.42e-18	2.96e-16
MmuSTS.3743.1.S1_at	RAB26	0.550836	0.638221	5.56e-18	3.04e-16
MmugDNA.2822.1.S1_at	---	0.886387	0.91443	5.61e-18	3.06e-16
MmugDNA.29830.1.S1_at	NDST3	0.426968	0.526209	5.72e-18	3.11e-16
MmugDNA.7085.1.S1_at	LOC285359 /// PDCL3	0.236938	0.332452	5.82e-18	3.16e-16
MmuSTS.3485.1.S1_at	CBFB	0.659133	0.732125	5.98e-18	3.24e-16
MmugDNA.9025.1.S1_at	ZIC1	0.989773	0.992515	6.28e-18	3.4e-16
MmugDNA.15379.1.S1_at	SYT13	0.14211	0.221648	6.61e-18	3.58e-16
MmugDNA.29333.1.S1_at	OSBPL10	0.454647	0.552564	6.71e-18	3.62e-16
MmugDNA.40518.1.S1_at	C21orf62	0.665554	0.737756	7.2e-18	3.87e-16
MmugDNA.23256.1.S1_at	GUCY1A3	0.527389	0.617694	7.19e-18	3.87e-16
MmugDNA.29316.1.S1_at	CHD7	0.403157	0.503314	7.43e-18	3.99e-16
MmugDNA.42960.1.S1_at	BDNF	0.20292	0.294667	7.62e-18	4.09e-16
MmugDNA.40815.1.S1_at	LOC643763	0.20267	0.294407	7.69e-18	4.12e-16
MmugDNA.7903.1.S1_at	ARHGEF17	0.417563	0.517131	7.78e-18	4.15e-16
MmuSTS.1280.1.S1_at	RAB34	0.543027	0.6316	7.76e-18	4.15e-16
MmugDNA.3230.1.S1_at	GAD2	0.335028	0.435755	7.91e-18	4.21e-16
MmuAffx.2181.1.S1_s_at	NA	0.237385	0.33292	8.24e-18	4.38e-16
MmugDNA.18434.1.S1_at	MBOAT7	0.756982	0.813872	8.31e-18	4.4e-16
MmuSTS.1796.1.S1_at	SH2D4B	0.0584949	0.108625	8.31e-18	4.4e-16
MmunewRS.449.1.S1_at	NA	0.445257	0.543736	8.35e-18	4.42e-16
MmugDNA.5528.1.S1_at	---	0.45846	0.556128	8.41e-18	4.44e-16
MmugDNA.13551.1.S1_at	PLCB1	0.729358	0.791702	8.86e-18	4.67e-16
MmugDNA.19050.1.S1_at	SH3BGRL3	0.446197	0.544626	8.95e-18	4.71e-16
MmugDNA.8778.1.S1_at	ASAP1	0.302882	0.402856	9.12e-18	4.79e-16
MmugDNA.14321.1.S1_at	SYTL2	0.982226	0.986821	9.14e-18	4.8e-16
MmugDNA.38558.1.S1_at	PEG10	0.838688	0.878128	9.27e-18	4.85e-16
MmugDNA.7772.1.S1_at	RIMS3	0.394779	0.494964	9.54e-18	4.99e-16
MmugDNA.18449.1.S1_s_at	OLFM1	0.582593	0.66632	9.6e-18	5.01e-16
MmugDNA.26167.1.S1_at	PAK7	0.0528997	0.100116	9.77e-18	5.1e-16
MmugDNA.40400.1.S1_at	TRPV6	0.945639	0.959824	1.01e-17	5.24e-16
MmugDNA.5529.1.S1_at	ENSA	0.943158	0.958026	1.03e-17	5.33e-16
MmugDNA.24835.1.S1_at	VCAN	0.949143	0.962104	1.03e-17	5.33e-16
MmuSTS.2933.1.S1_at	KCNJ9	0.729869	0.792044	1.04e-17	5.38e-16
MmuSTS.1378.1.S1_at	BDNF	0.595365	0.677578	1.06e-17	5.47e-16
MmugDNA.8284.1.S1_at	C6orf168	0.750334	0.80864	1.06e-17	5.47e-16
MmugDNA.4927.1.S1_at	CAMKK2	0.295616	0.395383	1.07e-17	5.49e-16
MmugDNA.20819.1.S1_at	OAS3	0.881799	0.911389	1.08e-17	5.58e-16
MmugDNA.11251.1.S1_at	KCTD12	0.92874	0.946788	1.09e-17	5.6e-16
MmugDNA.33592.1.S1_at	NHS	0.459669	0.557175	1.13e-17	5.81e-16
MmugDNA.23586.1.S1_at	PTPRK	0.73334	0.794926	1.15e-17	5.87e-16
MmugDNA.9479.1.S1_at	SYN2	0.780661	0.833213	1.18e-17	6.05e-16
MmugDNA.29588.1.S1_at	SGEF	0.989382	0.992339	1.19e-17	6.08e-16
MmuAffx.873.1.S1_at	CUX1	0.647957	0.722777	1.21e-17	6.17e-16
MmugDNA.40824.1.S1_at	LOC100130155	0.436571	0.535507	1.25e-17	6.34e-16
MmuSTS.914.1.S1_at	TFR2	0.565672	0.651471	1.25e-17	6.37e-16
MmugDNA.25633.1.S1_at	LOC642597	0.300002	0.400071	1.26e-17	6.4e-16
MmugDNA.16474.1.S1_s_at	LXN	0.72803	0.790555	1.28e-17	6.47e-16
MmugDNA.15342.1.S1_at	MIAT	0.0920245	0.156509	1.28e-17	6.49e-16
MmugDNA.18015.1.S1_at	HLA-DMB	0.271554	0.36975	1.29e-17	6.51e-16
MmugDNA.31630.1.S1_at	INPP5A	0.364524	0.464956	1.3e-17	6.53e-16
MmugDNA.15928.1.S1_at	---	0.838641	0.878108	1.3e-17	6.56e-16
MmugDNA.14274.1.S1_at	KCNS2	0.544338	0.632554	1.31e-17	6.6e-16
MmuSTS.467.1.S1_at	AMIGO2	0.190173	0.27975	1.32e-17	6.65e-16
MmugDNA.25375.1.S1_at	NPAS3	0.619308	0.698363	1.38e-17	6.9e-16
MmugDNA.35530.1.S1_at	CHRM3	0.409687	0.509649	1.38e-17	6.93e-16
MmugDNA.33171.1.S1_at	EPHX4	0.639745	0.715797	1.39e-17	6.96e-16
MmuSTS.1715.1.S1_at	WNT10B	0.863775	0.897432	1.39e-17	6.96e-16
MmugDNA.6847.1.S1_at	TTC25	0.83775	0.877603	1.43e-17	7.13e-16
MmugDNA.21321.1.S1_at	---	0.563058	0.649064	1.46e-17	7.28e-16
MmugDNA.10165.1.S1_at	EPHA4	0.498147	0.592219	1.51e-17	7.46e-16
MmuSTS.2637.1.S1_at	NA	0.315884	0.416417	1.51e-17	7.46e-16
MmugDNA.21940.1.S1_at	NEUROD1	0.331788	0.432675	1.52e-17	7.51e-16
MmuSTS.4006.1.S1_at	THPO	0.989915	0.992626	1.64e-17	8.1e-16
MmunewRS.55.1.S1_at	NA	0.935575	0.952306	1.65e-17	8.14e-16
MmugDNA.14545.1.S1_at	---	0.926697	0.94521	1.66e-17	8.16e-16
MmugDNA.17541.1.S1_at	---	0.803725	0.851483	1.68e-17	8.26e-16
MmugDNA.41246.1.S1_at	FAP	0.142707	0.222321	1.71e-17	8.41e-16
MmuSTS.3939.1.S1_at	STX1A	0.114361	0.186503	1.76e-17	8.62e-16
MmugDNA.19762.1.S1_at	CREBBP	0.637556	0.713893	1.79e-17	8.77e-16
MmugDNA.33344.1.S1_at	---	0.768841	0.823846	1.81e-17	8.87e-16
MmugDNA.41900.1.S1_at	NUDT10	0.853962	0.889639	1.82e-17	8.87e-16
MmugDNA.27788.1.S1_at	CALD1	0.922451	0.941833	1.82e-17	8.88e-16
MmugDNA.42001.1.S1_at	---	0.276116	0.374458	1.84e-17	8.93e-16
MmugDNA.9716.1.S1_at	FAM65B	0.474572	0.570622	1.86e-17	9e-16
MmugDNA.9294.1.S1_at	KIAA0922	0.581011	0.665041	1.85e-17	9e-16
MmugDNA.40238.1.S1_at	KCNC3	0.249457	0.346117	1.88e-17	9.09e-16
MmugDNA.22408.1.S1_at	---	0.586635	0.66978	1.88e-17	9.11e-16
MmugDNA.189.1.S1_at	IGFBP5	0.798766	0.847746	1.89e-17	9.11e-16
MmugDNA.42645.1.S1_at	LOC284033	0.33227	0.433057	1.9e-17	9.15e-16
MmugDNA.25735.1.S1_at	PAPPA2	0.157391	0.240407	1.9e-17	9.16e-16
MmuSTS.3238.1.S1_at	RFTN1	0.72943	0.791744	1.92e-17	9.23e-16
MmugDNA.13535.1.S1_at	---	0.424284	0.523562	1.94e-17	9.32e-16
MmugDNA.821.1.S1_at	KATNAL2	0.311277	0.41145	1.96e-17	9.39e-16
MmuSTS.1666.1.S1_at	LNX1	0.574157	0.659139	2.06e-17	9.84e-16
MmugDNA.6948.1.S1_at	NA	0.179523	0.267183	2.12e-17	1.01e-15
MmuSTS.2533.1.S1_at	ID4	0.74204	0.802171	2.13e-17	1.02e-15
MmugDNA.33192.1.S1_at	PITPNM3	0.451258	0.549316	2.23e-17	1.06e-15
MmugDNA.35011.1.S1_at	TFAP2C	0.0701696	0.1259	2.23e-17	1.06e-15
MmuSTS.3385.1.S1_at	PIK3R1	0.665304	0.737575	2.24e-17	1.07e-15
MmugDNA.21375.1.S1_at	FBXW7	0.19198	0.281764	2.31e-17	1.09e-15
MmugDNA.33064.1.S1_at	NA	0.534002	0.623783	2.3e-17	1.09e-15
MmugDNA.7499.1.S1_at	NPTXR	0.108451	0.178875	2.36e-17	1.12e-15
MmugDNA.28347.1.S1_at	CABP1	0.373846	0.474341	2.43e-17	1.15e-15
MmugDNA.14998.1.S1_at	FLJ33996 /// LOC100127971	0.417181	0.516816	2.44e-17	1.15e-15
MmunewRS.227.1.S1_at	NA	0.283954	0.382928	2.48e-17	1.17e-15
MmugDNA.19836.1.S1_at	ZDHHC23	0.251501	0.348355	2.49e-17	1.17e-15
MmuSTS.1437.1.S1_at	LCP1	0.973553	0.980277	2.52e-17	1.18e-15
MmugDNA.16602.1.S1_at	NECAB3	0.0264889	0.0572285	2.69e-17	1.26e-15
MmuSTS.3128.1.S1_at	RELN	0.402596	0.502663	2.73e-17	1.28e-15
MmuSTS.3401.1.S1_s_at	NA	0.418436	0.517972	2.79e-17	1.3e-15
MmugDNA.38642.1.S1_at	PMEPA1	0.504944	0.598081	2.81e-17	1.31e-15
MmugDNA.17642.1.S1_at	CACNG2	0.665267	0.737566	2.87e-17	1.34e-15
MmugDNA.41363.1.S1_at	---	0.782437	0.834524	2.94e-17	1.36e-15
MmuSTS.2839.1.S1_at	AQP4	0.444327	0.542929	2.92e-17	1.36e-15
MmugDNA.1001.1.S1_s_at	ANK1	0.871437	0.90323	2.97e-17	1.38e-15
MmugDNA.40748.1.S1_at	---	0.565509	0.651377	3.02e-17	1.4e-15
MmugDNA.39064.1.S1_at	---	0.640908	0.716742	3.02e-17	1.4e-15
MmugDNA.33796.1.S1_s_at	LIN28B	0.905064	0.928734	3.01e-17	1.4e-15
MmugDNA.36233.1.S1_at	DAD1	0.631536	0.708754	3.11e-17	1.43e-15
MmugDNA.30108.1.S1_at	AK7	0.147703	0.22839	3.12e-17	1.44e-15
MmuSTS.2808.1.S1_s_at	SLC39A14	0.930666	0.948241	3.19e-17	1.47e-15
MmugDNA.26855.1.S1_at	IER2	0.0664367	0.120538	3.27e-17	1.5e-15
MmuSTS.1473.1.S1_at	MAPK10	0.274511	0.372863	3.26e-17	1.5e-15
MmugDNA.24690.1.S1_at	RGNEF	0.647853	0.722711	3.25e-17	1.5e-15
MmugDNA.16776.1.S1_at	KCNIP4	0.788461	0.839619	3.37e-17	1.54e-15
MmuSTS.1298.1.S1_at	RBM20	0.607866	0.68873	3.37e-17	1.54e-15
MmugDNA.20353.1.S1_at	STON2	0.376481	0.476978	3.38e-17	1.54e-15
MmuSTS.2937.1.S1_at	KCNS1	0.0985783	0.165541	3.41e-17	1.56e-15
MmugDNA.9493.1.S1_at	PDE4D	0.364805	0.465259	3.45e-17	1.57e-15
MmuSTS.3163.1.S1_at	RGS7	0.764996	0.820695	3.44e-17	1.57e-15
MmugDNA.4552.1.S1_at	GEFT /// SLC26A10	0.259664	0.357029	3.52e-17	1.6e-15
MmugDNA.43239.1.S1_at	RANBP2	0.968263	0.976385	3.55e-17	1.61e-15
MmugDNA.30983.1.S1_at	MPPE1	0.123564	0.198419	3.62e-17	1.64e-15
MmugDNA.2101.1.S1_at	SCD	0.15393	0.23617	3.62e-17	1.64e-15
MmugDNA.15364.1.S1_at	OPN3	0.704833	0.770638	3.97e-17	1.78e-15
MmugDNA.17859.1.S1_at	PVRL3	0.0315764	0.0660453	3.94e-17	1.78e-15
MmuSTS.4594.1.S1_at	TLE4	0.858594	0.893482	3.95e-17	1.78e-15
MmugDNA.3624.1.S1_at	UBL3	0.49988	0.593697	3.97e-17	1.78e-15
MmuSTS.2497.1.S1_at	GPX2	0.202044	0.293651	4.02e-17	1.8e-15
MmugDNA.27614.1.S1_at	HYDIN /// LOC100133820	0.670645	0.742047	4.1e-17	1.84e-15
MmugDNA.26316.1.S1_at	EPHB6	0.694525	0.762056	4.19e-17	1.87e-15
MmugDNA.34336.1.S1_at	---	0.280333	0.378917	4.2e-17	1.88e-15
MmugDNA.18568.1.S1_s_at	CCDC64	0.298401	0.398342	4.26e-17	1.9e-15
MmugDNA.25433.1.S1_at	KCNN1	0.800946	0.849461	4.34e-17	1.93e-15
MmuSTS.2385.1.S1_at	GABRA1	0.555756	0.642624	4.42e-17	1.96e-15
MmugDNA.23363.1.S1_at	---	0.026253	0.0568105	4.46e-17	1.98e-15
MmugDNA.15631.1.S1_at	FOXJ1	0.935221	0.952066	4.47e-17	1.98e-15
MmugDNA.2288.1.S1_at	ODZ2	0.248029	0.344601	4.64e-17	2.05e-15
MmugDNA.9398.1.S1_at	RUNX2	0.13778	0.216318	4.66e-17	2.06e-15
MmugDNA.5435.1.S1_s_at	NA	0.632829	0.709787	4.73e-17	2.09e-15
MmuSTS.1025.1.S1_at	NFKBIE	0.0342358	0.0706404	4.74e-17	2.09e-15
MmuSTS.1294.1.S1_at	RAP1GAP	0.764443	0.820225	4.73e-17	2.09e-15
MmuSTS.945.1.S1_at	ANO2	0.785981	0.83756	4.8e-17	2.11e-15
MmugDNA.16902.1.S1_at	RP6-213H19.1	0.209476	0.302172	4.82e-17	2.12e-15
MmuSTS.2263.1.S1_at	CUX2	0.0947357	0.160333	5.05e-17	2.21e-15
MmugDNA.22369.1.S1_at	RGS4	0.385604	0.48622	5.06e-17	2.21e-15
MmugDNA.40274.1.S1_s_at	SYT1	0.970698	0.978229	5.04e-17	2.21e-15
MmugDNA.36748.1.S1_at	PKNOX2	0.082188	0.143011	5.13e-17	2.24e-15
MmugDNA.776.1.S1_s_at	PAM	0.0401245	0.0804764	5.2e-17	2.27e-15
MmugDNA.23919.1.S1_at	DSCAM	0.600161	0.682144	5.28e-17	2.3e-15
MmugDNA.7478.1.S1_at	GNG12	0.485856	0.580809	5.31e-17	2.31e-15
MmuSTS.1387.1.S1_at	KCNH5	0.452259	0.550264	5.56e-17	2.42e-15
MmugDNA.33552.1.S1_at	PDE4D	0.462691	0.559765	5.63e-17	2.45e-15
MmugDNA.820.1.S1_at	---	0.89757	0.923011	5.72e-17	2.48e-15
MmugDNA.36645.1.S1_at	ISOC1	0.926982	0.94542	5.74e-17	2.49e-15
MmugDNA.35144.1.S1_at	C1orf87	0.696141	0.76331	5.97e-17	2.58e-15
MmuSTS.304.1.S1_at	SSBP3	0.6843	0.753621	6.15e-17	2.66e-15
MmugDNA.36740.1.S1_at	BLID	0.812333	0.857951	6.28e-17	2.71e-15
MmugDNA.15195.1.S1_at	NA	0.106111	0.175744	6.4e-17	2.75e-15
MmugDNA.22095.1.S1_at	PPM1E	0.195	0.285353	6.4e-17	2.75e-15
MmuSTS.2143.1.S1_at	SCN1A	0.0902108	0.153961	6.42e-17	2.76e-15
MmugDNA.21746.1.S1_at	TMEM47	0.625483	0.703775	6.44e-17	2.76e-15
MmugDNA.34154.1.S1_at	MIB1	0.976644	0.982714	6.51e-17	2.79e-15
MmugDNA.20347.1.S1_at	GABRA4	0.996187	0.997022	6.72e-17	2.87e-15
MmugDNA.28501.1.S1_at	MUM1L1	0.114128	0.186198	7.04e-17	3.01e-15
MmugDNA.38919.1.S1_at	LITAF	0.870106	0.902315	7.28e-17	3.11e-15
MmugDNA.20448.1.S1_at	RPS6KA5	0.25058	0.347387	7.36e-17	3.14e-15
MmugDNA.15433.1.S1_s_at	ZFP36L1	0.256381	0.353786	7.49e-17	3.19e-15
MmugDNA.34121.1.S1_at	PAPPA2	0.0843533	0.145983	7.56e-17	3.21e-15
MmugDNA.467.1.S1_at	TMEM198	0.463313	0.560348	7.64e-17	3.24e-15
MmuSTS.4112.1.S1_at	EGR1	0.0901398	0.153864	7.68e-17	3.25e-15
MmuSTS.1407.1.S1_at	KCNK3	0.508503	0.601279	7.86e-17	3.32e-15
MmugDNA.1736.1.S1_at	PCDH7	0.986608	0.990265	7.86e-17	3.32e-15
MmugDNA.40842.1.S1_at	PALLD	0.577995	0.662325	8.08e-17	3.41e-15
MmugDNA.27000.1.S1_at	CHML	0.44425	0.542863	8.14e-17	3.43e-15
Mmu.10083.1.A1_at	NA	0.616038	0.69565	8.16e-17	3.44e-15
MmuSTS.2127.1.S1_at	NA	0.887438	0.914987	8.26e-17	3.47e-15
MmuSTS.3519.1.S1_at	COCH	0.772991	0.827159	8.59e-17	3.61e-15
MmugDNA.2781.1.S1_at	ARHGAP15	0.61093	0.691336	8.93e-17	3.75e-15
MmugDNA.30410.1.S1_s_at	NA	0.121477	0.195702	8.98e-17	3.76e-15
MmuSTS.515.1.S1_at	ATP2A2	0.938531	0.954349	9.04e-17	3.78e-15
MmugDNA.2269.1.S1_at	GABARAP	0.999724	0.99982	9.25e-17	3.86e-15
MmugDNA.2360.1.S1_at	PLCB4	0.159066	0.242494	9.3e-17	3.88e-15
MmugDNA.6386.1.S1_at	CARHSP1	0.858737	0.893573	9.93e-17	4.14e-15
MmugDNA.4914.1.S1_s_at	ANXA2	0.929493	0.947311	1e-16	4.17e-15
MmugDNA.24471.1.S1_at	B3GAT2	0.690089	0.758533	1.04e-16	4.33e-15
MmuSTS.1816.1.S1_at	NA	0.196406	0.286953	1.04e-16	4.33e-15
MmuSTS.2429.1.S1_at	TRH	0.751024	0.809208	1.08e-16	4.48e-15
MmugDNA.40109.1.S1_at	UBL7	0.239772	0.335552	1.13e-16	4.68e-15
MmugDNA.36474.1.S1_at	WFDC1	0.235472	0.330827	1.13e-16	4.68e-15
MmugDNA.13381.1.S1_at	DSEL	0.48837	0.582989	1.18e-16	4.88e-15
MmugDNA.4359.1.S1_at	C9orf45	0.100793	0.168646	1.21e-16	4.99e-15
MmugDNA.3538.1.S1_at	---	0.597805	0.679922	1.22e-16	5e-15
MmugDNA.18142.1.S1_at	RAB27B	0.924219	0.943399	1.21e-16	5e-15
MmugDNA.5002.1.S1_at	HS6ST3	0.420737	0.520101	1.22e-16	5.03e-15
MmugDNA.3436.1.S1_at	SRPK1	0.234547	0.329859	1.23e-16	5.05e-15
MmugDNA.8777.1.S1_at	ASAP1	0.522313	0.613139	1.24e-16	5.1e-15
MmugDNA.34698.1.S1_at	ANKRD43	0.881688	0.911304	1.26e-16	5.18e-15
MmuSTS.385.1.S1_at	LMO1	0.73611	0.797125	1.29e-16	5.27e-15
MmuSTS.1843.1.S1_at	ZFHX4	0.247684	0.344232	1.33e-16	5.42e-15
MmuSTS.1005.1.S1_at	SEC16B	0.950321	0.963018	1.33e-16	5.43e-15
MmugDNA.22455.1.S1_at	ATXN7L3	0.495426	0.58969	1.34e-16	5.44e-15
MmugDNA.26276.1.S1_at	EPHA4	0.766762	0.822171	1.34e-16	5.44e-15
MmugDNA.28380.1.S1_at	HTR4	0.641928	0.717647	1.36e-16	5.51e-15
Mmu.1734.1.S1_at	NA	0.817509	0.862033	1.38e-16	5.59e-15
MmuSTS.1928.1.S1_at	MYB	0.159825	0.243444	1.4e-16	5.68e-15
MmugDNA.32389.1.S1_at	NLRP1	0.184859	0.273506	1.42e-16	5.73e-15
MmugDNA.12478.1.S1_at	FERMT2	0.294653	0.394336	1.46e-16	5.88e-15
Mmu.10240.1.S1_at	NA	0.725892	0.788657	1.45e-16	5.88e-15
MmuSTS.1581.1.S1_at	IQGAP2	0.139757	0.21874	1.47e-16	5.92e-15
MmugDNA.13495.1.S1_at	---	0.87096	0.902923	1.47e-16	5.93e-15
MmugDNA.39241.1.S1_at	SYTL2	0.497756	0.591873	1.47e-16	5.93e-15
MmugDNA.12493.1.S1_at	---	0.741528	0.801806	1.48e-16	5.95e-15
MmugDNA.38879.1.S1_at	RTP1	0.706715	0.77238	1.54e-16	6.17e-15
MmuSTS.2615.1.S1_at	NA	0.227362	0.322244	1.54e-16	6.18e-15
MmuSTS.2631.1.S1_at	FEZF2	0.066478	0.120588	1.58e-16	6.33e-15
MmugDNA.22262.1.S1_at	PRSS12	0.247519	0.344017	1.61e-16	6.43e-15
MmugDNA.14722.1.S1_at	MLC1	0.991346	0.993567	1.62e-16	6.48e-15
MmugDNA.27026.1.S1_at	---	0.37765	0.478083	1.68e-16	6.72e-15
MmugDNA.30147.1.S1_at	WDR63	0.654475	0.728257	1.72e-16	6.83e-15
MmuSTS.14.1.S1_at	HIVEP1	0.489291	0.583812	1.73e-16	6.9e-15
MmugDNA.37104.1.S1_at	GRM2	0.258113	0.355414	1.76e-16	6.98e-15
MmugDNA.8990.1.S1_at	---	0.552858	0.6401	1.76e-16	6.99e-15
MmugDNA.6199.1.S1_at	NEUROD2	0.175629	0.262636	1.77e-16	7e-15
MmuSTS.3409.1.S1_at	NA	0.995497	0.996642	1.81e-16	7.17e-15
MmugDNA.34157.1.S1_at	KIAA1853	0.332888	0.433705	1.82e-16	7.18e-15
MmuSTS.2842.1.S1_at	ARC	0.826788	0.869143	1.84e-16	7.27e-15
MmugDNA.31583.1.S1_at	FBXL21	0.534882	0.624448	1.85e-16	7.31e-15
MmugDNA.3744.1.S1_at	STRBP	0.866491	0.899457	1.86e-16	7.32e-15
MmugDNA.12725.1.S1_at	TMEM158	0.259573	0.356921	1.92e-16	7.56e-15
MmugDNA.17139.1.S1_s_at	COTL1	0.635351	0.711996	2e-16	7.86e-15
MmugDNA.43082.1.S1_at	CAPSL	0.249097	0.345763	2.02e-16	7.91e-15
MmugDNA.27557.1.S1_at	GPR125	0.822797	0.865824	2.06e-16	8.07e-15
MmugDNA.3206.1.S1_at	TACR1	0.723034	0.78603	2.06e-16	8.07e-15
MmugDNA.10940.1.S1_at	SOX1	0.0909301	0.154967	2.07e-16	8.1e-15
MmugDNA.41392.1.S1_at	HHIP	0.374417	0.474872	2.12e-16	8.27e-15
MmunewRS.888.1.S1_s_at	TBR1	0.272722	0.370902	2.15e-16	8.38e-15
MmugDNA.20117.1.S1_at	TRPS1	0.21259	0.305709	2.21e-16	8.6e-15
MmugDNA.6298.1.S1_at	AQP4	0.736373	0.797329	2.21e-16	8.61e-15
MmugDNA.11622.1.S1_at	NA	0.18068	0.2686	2.23e-16	8.66e-15
MmugDNA.11034.1.S1_at	---	0.352562	0.452872	2.23e-16	8.67e-15
MmuSTS.1940.1.S1_at	NA	0.643994	0.719403	2.25e-16	8.74e-15
MmuSTS.412.1.S1_at	ADCY2 /// LOC100133953	0.555304	0.642235	2.29e-16	8.85e-15
MmuSTS.565.1.S1_s_at	CA7	0.961271	0.97161	2.32e-16	8.97e-15
MmugDNA.12574.1.S1_s_at	CA12	0.0198908	0.0452687	2.37e-16	9.16e-15
MmuSTS.2650.1.S1_at	AK5	0.344455	0.444543	2.39e-16	9.23e-15
MmugDNA.30757.1.S1_at	CDC5L	0.887327	0.914972	2.41e-16	9.31e-15
MmugDNA.15621.1.S1_at	NMU	0.488023	0.582687	2.44e-16	9.4e-15
MmugDNA.20244.1.S1_at	ZADH2	0.826314	0.868763	2.45e-16	9.43e-15
MmugDNA.31975.1.S1_at	---	0.305932	0.405956	2.46e-16	9.44e-15
MmugDNA.33930.1.S1_s_at	---	0.595726	0.677893	2.46e-16	9.44e-15
MmuSTS.781.1.S1_at	KCNB1	0.967883	0.976154	2.48e-16	9.52e-15
MmugDNA.15212.1.S1_at	CYP26B1	0.219716	0.313671	2.51e-16	9.6e-15
MmuSTS.3113.1.S1_at	MAB21L1	0.970665	0.978226	2.51e-16	9.61e-15
MmugDNA.11697.1.S1_at	HECW1	0.760362	0.81667	2.53e-16	9.65e-15
MmugDNA.4582.1.S1_at	GREM2	0.491917	0.586271	2.54e-16	9.67e-15
MmugDNA.1723.1.S1_at	---	0.417294	0.516925	2.58e-16	9.82e-15
MmugDNA.25150.1.S1_at	CREM	0.0831688	0.144375	2.58e-16	9.82e-15
MmugDNA.38268.1.S1_at	AFF3	0.278827	0.377325	2.6e-16	9.86e-15
MmugDNA.34314.1.S1_at	SSX2IP	0.105495	0.175002	2.65e-16	1.01e-14
MmugDNA.16608.1.S1_at	ELL2	0.179568	0.267224	2.73e-16	1.03e-14
MmugDNA.20093.1.S1_at	KIAA0748	0.621966	0.700821	2.7e-16	1.03e-14
MmugDNA.39970.1.S1_at	---	0.23535	0.33075	2.79e-16	1.05e-14
MmugDNA.41561.1.S1_at	CIB2	0.609414	0.689887	2.78e-16	1.05e-14
MmugDNA.27654.1.S1_at	CXorf57	0.305179	0.405124	2.8e-16	1.05e-14
MmugDNA.13481.1.S1_at	TCF12	0.409205	0.509146	2.78e-16	1.05e-14
MmugDNA.3270.1.S1_at	YY1	0.25115	0.347983	2.78e-16	1.05e-14
MmuSTS.3884.1.S1_at	ZBTB20	0.0362502	0.0739908	2.8e-16	1.05e-14
MmuSTS.3138.1.S1_at	NA	0.84452	0.882456	2.81e-16	1.06e-14
MmuSTS.4516.1.S1_at	ST5	0.406752	0.506742	2.82e-16	1.06e-14
MmugDNA.24258.1.S1_at	DNAH12	0.577764	0.662198	2.93e-16	1.1e-14
MmugDNA.41916.1.S1_at	NA	0.999726	0.99982	2.95e-16	1.11e-14
MmuSTS.3842.1.S1_at	STC1	0.441371	0.54028	3.02e-16	1.13e-14
MmugDNA.4876.1.S1_at	---	0.229327	0.324436	3.1e-16	1.15e-14
MmugDNA.10815.1.S1_at	EGR1	0.209356	0.302075	3.08e-16	1.15e-14
MmuSTS.1837.1.S1_at	UST	0.504204	0.597556	3.11e-16	1.16e-14
MmugDNA.8559.1.S1_at	---	0.589937	0.672731	3.14e-16	1.17e-14
MmuSTS.1868.1.S1_at	CITED2	0.573352	0.658386	3.16e-16	1.17e-14
MmugDNA.13816.1.S1_at	---	0.908554	0.931245	3.21e-16	1.19e-14
MmugDNA.12706.1.S1_at	---	0.0562526	0.105335	3.26e-16	1.21e-14
Mmu.2104.1.S1_at	NA	0.225088	0.319752	3.26e-16	1.21e-14
MmugDNA.321.1.S1_at	---	0.576566	0.661252	3.34e-16	1.23e-14
MmugDNA.22727.1.S1_at	---	0.606851	0.688001	3.34e-16	1.23e-14
Mmu.5257.1.S1_at	COX5A	0.483412	0.578683	3.33e-16	1.23e-14
MmuSTS.1776.1.S1_at	SATB2	0.073066	0.130118	3.36e-16	1.24e-14
MmugDNA.6902.1.S1_at	FAM120C	0.150583	0.231932	3.4e-16	1.25e-14
MmugDNA.27526.1.S1_at	TSHZ2	0.973623	0.980317	3.44e-16	1.26e-14
MmugDNA.4.1.S1_at	---	0.717439	0.781698	3.49e-16	1.28e-14
MmuSTS.552.1.S1_at	BCL11A	0.113495	0.185364	3.49e-16	1.28e-14
MmuSTS.1292.1.S1_at	DFNB31	0.815757	0.86058	3.5e-16	1.28e-14
MmuSTS.987.1.S1_at	GDPD2	0.112559	0.184164	3.48e-16	1.28e-14
MmugDNA.40193.1.S1_at	FXYD7	0.144205	0.224167	3.54e-16	1.29e-14
MmuSTS.4191.1.S1_at	ONECUT2	0.116673	0.1894	3.52e-16	1.29e-14
MmugDNA.13052.1.S1_at	PIK3AP1	0.54545	0.633493	3.55e-16	1.29e-14
MmugDNA.3294.1.S1_s_at	SSR3	0.257723	0.35509	3.54e-16	1.29e-14
MmugDNA.41734.1.S1_at	CRY2	0.883892	0.912797	3.63e-16	1.32e-14
MmugDNA.8952.1.S1_at	---	0.773361	0.827451	3.68e-16	1.34e-14
MmugDNA.9609.1.S1_at	RGS4	0.529304	0.619473	3.68e-16	1.34e-14
MmuSTS.3871.1.S1_at	SLC29A1	0.650788	0.725207	3.76e-16	1.36e-14
MmugDNA.9545.1.S1_at	RICS	0.901783	0.926102	3.79e-16	1.37e-14
MmugDNA.14480.1.S1_at	HDHD1A	0.406308	0.506364	3.85e-16	1.39e-14
MmugDNA.11592.1.S1_s_at	VSTM2A	0.541301	0.63007	3.85e-16	1.39e-14
MmugDNA.2222.1.S1_at	---	0.670103	0.741574	3.88e-16	1.4e-14
MmuSTS.1081.1.S1_at	PDE6H	0.892002	0.918634	3.9e-16	1.41e-14
MmuSTS.2150.1.S1_at	SERPINA3	0.633732	0.710575	3.95e-16	1.43e-14
MmugDNA.8650.1.S1_at	SLC6A17	0.488384	0.582989	4.01e-16	1.44e-14
MmugDNA.23641.1.S1_at	PVALB	0.0418414	0.0831895	4.04e-16	1.45e-14
MmugDNA.17663.1.S1_at	CNTN6	0.708996	0.774224	4.16e-16	1.49e-14
MmugDNA.7497.1.S1_at	FAM19A1	0.111797	0.183221	4.31e-16	1.55e-14
MmugDNA.27844.1.S1_at	DPP10	0.129366	0.205797	4.37e-16	1.57e-14
MmugDNA.21556.1.S1_at	PRIM2	0.788696	0.839786	4.5e-16	1.61e-14
MmugDNA.24896.1.S1_at	---	0.844714	0.882516	4.54e-16	1.62e-14
MmugDNA.37019.1.S1_at	DOC2A	0.718465	0.782489	4.54e-16	1.62e-14
MmugDNA.38030.1.S1_at	C16orf52	0.263441	0.360946	4.62e-16	1.65e-14
MmuSTS.415.1.S1_at	C3orf57 /// LOC100129285	0.250124	0.34686	4.63e-16	1.65e-14
MmugDNA.6485.1.S1_at	C8orf42	0.296372	0.396142	4.7e-16	1.67e-14
MmuSTS.2069.1.S1_at	RACGAP1	0.277531	0.375958	4.68e-16	1.67e-14
MmuSTS.2643.1.S1_x_at	NA	0.941712	0.956929	4.74e-16	1.68e-14
MmuSTS.2993.1.S1_at	MRPL10	0.266545	0.364124	4.76e-16	1.69e-14
MmugDNA.6070.1.S1_at	MAML2	0.924419	0.943544	4.82e-16	1.71e-14
MmugDNA.18562.1.S1_at	ZNF238	0.0420285	0.0834998	4.82e-16	1.71e-14
MmugDNA.24203.1.S1_s_at	EPS15	0.174306	0.260997	5.03e-16	1.78e-14
MmugDNA.30491.1.S1_at	NRXN3	0.359352	0.45971	5.2e-16	1.84e-14
MmugDNA.13382.1.S1_at	USP2	0.828512	0.870472	5.25e-16	1.85e-14
MmugDNA.2544.1.S1_at	---	0.236927	0.332451	5.38e-16	1.9e-14
MmugDNA.12075.1.S1_at	THNSL1	0.189449	0.278915	5.46e-16	1.92e-14
MmuSTS.2701.1.S1_at	EGFL6	0.294745	0.394409	5.48e-16	1.93e-14
MmugDNA.18315.1.S1_at	FIGN	0.278932	0.377403	5.64e-16	1.98e-14
MmugDNA.3446.1.S1_at	---	0.532533	0.622323	5.76e-16	2.02e-14
MmugDNA.2130.1.S1_at	KLHL2	0.401449	0.501492	5.76e-16	2.02e-14
MmuSTS.2771.1.S1_at	SLC17A7	0.702459	0.768563	5.76e-16	2.02e-14
MmugDNA.24312.1.S1_s_at	CAMKK2	0.611444	0.691796	5.88e-16	2.06e-14
MmugDNA.20146.1.S1_at	FSTL4	0.582598	0.66632	5.94e-16	2.08e-14
MmugDNA.24531.1.S1_at	FLJ30375	0.863434	0.897186	6.01e-16	2.1e-14
MmuSTS.199.1.S1_at	NA	0.122208	0.196643	6.22e-16	2.17e-14
MmuSTS.1239.1.S1_at	PPM1E	0.35765	0.458023	6.29e-16	2.19e-14
MmugDNA.26154.1.S1_at	DRD2	0.925987	0.944755	6.38e-16	2.22e-14
MmugDNA.27955.1.S1_at	THBS3	0.745202	0.804725	6.38e-16	2.22e-14
MmugDNA.38157.1.S1_at	RBMS1	0.927227	0.945571	6.41e-16	2.23e-14
MmuSTS.1274.1.S1_at	ASAP1	0.759146	0.815655	6.47e-16	2.24e-14
MmugDNA.21516.1.S1_at	PLTP	0.565326	0.651305	6.46e-16	2.24e-14
MmugDNA.10459.1.S1_at	MKX	0.550093	0.637518	6.5e-16	2.25e-14
MmugDNA.25263.1.S1_at	ZNF521	0.341649	0.442004	6.88e-16	2.38e-14
MmuSTS.4515.1.S1_at	GYG1	0.00788547	0.0210373	6.91e-16	2.39e-14
MmugDNA.12862.1.S1_at	C9orf126	0.653289	0.727206	6.98e-16	2.41e-14
MmugDNA.42494.1.S1_at	---	0.988804	0.991913	7.02e-16	2.42e-14
MmugDNA.6249.1.S1_at	NFIX	0.114574	0.186775	7.04e-16	2.42e-14
MmugDNA.42338.1.S1_at	PCDH7	0.670267	0.74173	7.24e-16	2.49e-14
MmunewRS.383.1.S1_at	EGR2	0.400086	0.500216	7.36e-16	2.52e-14
MmugDNA.15592.1.S1_at	GNRH1	0.0517685	0.0984258	7.33e-16	2.52e-14
MmugDNA.15694.1.S1_at	ZNF148	0.0263789	0.057033	7.34e-16	2.52e-14
MmugDNA.29208.1.S1_at	---	0.407805	0.507785	7.43e-16	2.54e-14
MmugDNA.27747.1.S1_s_at	NEK6	0.523018	0.613723	7.44e-16	2.55e-14
MmugDNA.20218.1.S1_at	---	0.877052	0.907502	7.52e-16	2.57e-14
MmugDNA.12890.1.S1_at	COCH	0.729358	0.791702	7.51e-16	2.57e-14
MmuSTS.3573.1.S1_at	PCDH8	0.231348	0.326428	7.56e-16	2.58e-14
MmuSTS.3981.1.S1_at	SH3GL2	0.711635	0.776625	7.62e-16	2.59e-14
MmugDNA.23092.1.S1_at	---	0.557381	0.64419	7.75e-16	2.63e-14
MmugDNA.2624.1.S1_at	ARNTL2	0.383954	0.484635	7.75e-16	2.63e-14
MmugDNA.104.1.S1_at	LOC100132798	0.421329	0.520713	7.77e-16	2.64e-14
MmugDNA.8340.1.S1_at	C13orf36	0.626552	0.70471	7.84e-16	2.65e-14
MmugDNA.1472.1.S1_s_at	RERG	0.0823301	0.143194	7.84e-16	2.65e-14
MmugDNA.12460.1.S1_s_at	DDAH2	0.0694844	0.124893	7.88e-16	2.67e-14
MmugDNA.42775.1.S1_at	GARNL3	0.433381	0.532453	7.98e-16	2.7e-14
MmugDNA.18055.1.S1_at	HPCAL1	0.175358	0.262256	8e-16	2.7e-14
MmugDNA.31249.1.S1_at	BNIP2	0.407659	0.507636	8.12e-16	2.74e-14
MmuSTS.472.1.S1_at	AP1S2	0.755742	0.812936	8.19e-16	2.76e-14
MmugDNA.34681.1.S1_at	SORL1	0.480857	0.576417	8.19e-16	2.76e-14
MmugDNA.25487.1.S1_at	SEPT2	0.222733	0.317077	8.26e-16	2.78e-14
MmugDNA.38185.1.S1_at	---	0.309977	0.410242	8.38e-16	2.82e-14
MmugDNA.33205.1.S1_at	RICS	0.6878	0.756585	8.4e-16	2.82e-14
MmugDNA.39430.1.S1_at	DIRAS1	0.50489	0.59804	8.46e-16	2.83e-14
MmugDNA.11696.1.S1_at	KIF5C	0.653305	0.727206	8.43e-16	2.83e-14
Mmu.6201.1.S1_at	NA	0.0790224	0.138528	8.48e-16	2.84e-14
MmugDNA.22677.1.S1_at	TSPAN16	0.161829	0.245903	8.51e-16	2.85e-14
MmugDNA.12148.1.S1_at	C9orf24	0.569175	0.654757	8.6e-16	2.87e-14
MmugDNA.849.1.S1_at	---	0.291959	0.391462	8.84e-16	2.95e-14
MmugDNA.13585.1.S1_at	TTC18	0.177701	0.264997	8.86e-16	2.95e-14
MmuSTS.4265.1.S1_at	GPC4	0.282505	0.381356	8.89e-16	2.96e-14
MmuSTS.3741.1.S1_at	PTPRZ1	0.922217	0.941717	8.97e-16	2.98e-14
MmugDNA.20445.1.S1_at	LOC399959	0.29381	0.393443	9.06e-16	3.01e-14
MmugDNA.31198.1.S1_at	C9orf103	0.471078	0.567402	9.12e-16	3.03e-14
MmugDNA.3314.1.S1_at	PTPN5	0.0354513	0.0726826	9.28e-16	3.08e-14
MmugDNA.40394.1.S1_at	LY6E	0.970919	0.978421	9.5e-16	3.15e-14
MmugDNA.30569.1.S1_at	RALYL	0.25783	0.355177	9.57e-16	3.17e-14
MmuSTS.1085.1.S1_at	SLC30A3	0.0400756	0.0804133	9.62e-16	3.18e-14
MmugDNA.24091.1.S1_at	GABRB1	0.345991	0.44605	9.81e-16	3.24e-14
MmugDNA.39644.1.S1_at	---	0.735678	0.796737	9.99e-16	3.29e-14
MmugDNA.28336.1.S1_at	---	0.153646	0.235865	1.01e-15	3.33e-14
MmugDNA.39422.1.S1_at	B3GNT1	0.721341	0.784706	1.03e-15	3.4e-14
MmugDNA.12745.1.S1_at	ITGA8	0.146312	0.226687	1.04e-15	3.41e-14
MmugDNA.10137.1.S1_at	SLC12A3	0.866638	0.899556	1.06e-15	3.48e-14
MmugDNA.40575.1.S1_at	HS6ST3	0.981193	0.986236	1.08e-15	3.54e-14
MmugDNA.16474.1.S1_at	NA	0.910458	0.932632	1.1e-15	3.59e-14
MmugDNA.2356.1.S1_at	COL25A1	0.212973	0.306092	1.1e-15	3.61e-14
MmuSTS.3133.1.S1_at	RGS2	0.615905	0.6956	1.12e-15	3.66e-14
MmugDNA.26112.1.S1_at	---	0.427207	0.526443	1.13e-15	3.68e-14
MmugDNA.33013.1.S1_at	ATRNL1	0.993346	0.995076	1.13e-15	3.68e-14
MmugDNA.37251.1.S1_at	MDH1	0.752876	0.810703	1.14e-15	3.71e-14
MmugDNA.40034.1.S1_at	PCDH17	0.0849664	0.146854	1.14e-15	3.71e-14
MmuSTS.1040.1.S1_at	ST8SIA5	0.880688	0.910562	1.14e-15	3.72e-14
MmugDNA.32024.1.S1_at	GPR6	0.388435	0.489028	1.15e-15	3.75e-14
MmugDNA.13080.1.S1_at	C6orf142	0.150639	0.231996	1.17e-15	3.81e-14
MmugDNA.10525.1.S1_at	CHD5	0.986189	0.989938	1.18e-15	3.84e-14
MmunewRS.413.1.S1_at	FKBP1A	0.658218	0.731402	1.2e-15	3.89e-14
MmugDNA.21588.1.S1_at	PRKCB	0.249494	0.34615	1.25e-15	4.04e-14
MmugDNA.16773.1.S1_at	RAPGEF6	0.668256	0.740083	1.25e-15	4.04e-14
MmugDNA.11820.1.S1_at	DNAJC12	0.208718	0.301388	1.27e-15	4.11e-14
MmugDNA.32655.1.S1_at	TSHR	0.67001	0.741497	1.28e-15	4.12e-14
MmugDNA.15962.1.S1_at	CCDC19	0.392409	0.492645	1.31e-15	4.22e-14
MmuSTS.3721.1.S1_at	PTGS2	0.733524	0.795046	1.31e-15	4.24e-14
MmugDNA.22970.1.S1_at	SYN2	0.417924	0.517449	1.32e-15	4.25e-14
MmuSTS.1421.1.S1_at	CD160	0.272113	0.370307	1.33e-15	4.27e-14
MmugDNA.31405.1.S1_at	SYTL4	0.664721	0.737087	1.33e-15	4.27e-14
MmugDNA.24423.1.S1_at	HPCAL4	0.49765	0.591797	1.35e-15	4.33e-14
MmugDNA.40592.1.S1_at	RTN4RL1	0.0161225	0.0380752	1.37e-15	4.4e-14
MmugDNA.9943.1.S1_at	AMT	0.625976	0.704183	1.38e-15	4.41e-14
Mmu.11884.1.S1_at	NA	0.717346	0.781646	1.38e-15	4.42e-14
MmugDNA.20160.1.S1_at	LOC100134361	0.204329	0.296325	1.41e-15	4.49e-14
MmugDNA.36952.1.S1_at	NA	0.391582	0.491877	1.4e-15	4.49e-14
MmugDNA.8421.1.S1_at	PDZRN3	0.0133758	0.0326361	1.41e-15	4.51e-14
MmugDNA.25863.1.S1_at	FAM5B	0.0238811	0.0525562	1.43e-15	4.54e-14
MmugDNA.38317.1.S1_at	FOXP2	0.507048	0.599954	1.43e-15	4.54e-14
MmugDNA.18467.1.S1_at	ENOX2	0.437868	0.536768	1.43e-15	4.56e-14
MmugDNA.36165.1.S1_at	OLFM3	0.540366	0.629256	1.44e-15	4.56e-14
MmugDNA.37287.1.S1_at	NA	0.541503	0.630237	1.44e-15	4.59e-14
MmugDNA.20908.1.S1_at	SH3BGRL	0.871697	0.903354	1.46e-15	4.63e-14
MmugDNA.6430.1.S1_at	CD83	0.487497	0.582296	1.47e-15	4.66e-14
MmuSTS.1453.1.S1_at	MAGEL2	0.263166	0.360599	1.49e-15	4.72e-14
MmugDNA.5124.1.S1_at	FLJ33996	0.911988	0.933903	1.49e-15	4.73e-14
MmunewRS.1038.1.S1_at	NA	0.183695	0.272084	1.5e-15	4.73e-14
MmugDNA.42589.1.S1_at	GRIN2A	0.545134	0.633274	1.53e-15	4.82e-14
MmugDNA.43167.1.S1_s_at	PTGFRN	0.485181	0.580218	1.53e-15	4.82e-14
MmuSTS.1417.1.S1_at	CCNK	0.0643667	0.117503	1.57e-15	4.94e-14
MmugDNA.20387.1.S1_at	TIAM1	0.401161	0.501308	1.58e-15	4.97e-14
MmuSTS.2126.1.S1_s_at	ASS1	0.125251	0.200637	1.59e-15	5.01e-14
MmugDNA.40903.1.S1_at	---	0.202755	0.294494	1.61e-15	5.06e-14
MmuSTS.860.1.S1_s_at	DTNB	0.818205	0.862598	1.63e-15	5.1e-14
MmuSTS.4778.1.S1_at	FGF9	0.505993	0.59908	1.64e-15	5.15e-14
MmugDNA.40498.1.S1_at	---	0.104445	0.17353	1.65e-15	5.17e-14
MmuSTS.2929.1.S1_at	KCNH8	0.280768	0.379409	1.67e-15	5.23e-14
MmugDNA.9210.1.S1_at	VSNL1	0.915054	0.936298	1.68e-15	5.26e-14
MmugDNA.187.1.S1_at	RICS	0.951842	0.964086	1.69e-15	5.27e-14
MmugDNA.26603.1.S1_at	TRPV6	0.636393	0.712888	1.69e-15	5.27e-14
MmugDNA.22692.1.S1_at	STARD13	0.0856566	0.147786	1.71e-15	5.32e-14
MmugDNA.42717.1.S1_at	HCN1	0.49671	0.590873	1.72e-15	5.35e-14
MmugDNA.25772.1.S1_at	---	0.0967173	0.163042	1.74e-15	5.4e-14
MmugDNA.35567.1.S1_at	---	0.297634	0.397466	1.75e-15	5.42e-14
MmuSTS.3501.1.S1_at	BST1	0.610279	0.690672	1.75e-15	5.43e-14
MmugDNA.21128.1.S1_at	PURB	0.448019	0.546384	1.76e-15	5.47e-14
MmugDNA.28051.1.S1_at	---	0.528126	0.618377	1.79e-15	5.53e-14
MmugDNA.20478.1.S1_s_at	NA	0.123855	0.198795	1.78e-15	5.53e-14
MmugDNA.18214.1.S1_at	LOC100127971	0.802071	0.850234	1.8e-15	5.57e-14
Mmu.13340.1.S1_at	NA	0.183415	0.271794	1.81e-15	5.61e-14
MmugDNA.8825.1.S1_at	MEF2A	0.226585	0.321387	1.83e-15	5.64e-14
MmugDNA.3417.1.S1_at	HDGFRP3	0.928854	0.946869	1.87e-15	5.76e-14
MmugDNA.39479.1.S1_at	KIF1B	0.0340696	0.0703603	1.87e-15	5.76e-14
MmugDNA.17946.1.S1_s_at	BICD1	0.918934	0.939246	1.89e-15	5.81e-14
MmugDNA.34436.1.S1_at	ZNF827	0.25794	0.355282	1.91e-15	5.86e-14
MmugDNA.6032.1.S1_at	MTIF3	0.37863	0.479154	1.91e-15	5.87e-14
MmuSTS.4088.1.S1_at	DUSP9	0.422501	0.521882	1.93e-15	5.92e-14
MmugDNA.8506.1.S1_at	FAM107B	0.32503	0.425514	1.94e-15	5.94e-14
MmugDNA.39944.1.S1_at	C1orf183	0.504234	0.597569	1.97e-15	6.03e-14
MmugDNA.9238.1.S1_at	ADARB1	0.871377	0.903196	2.03e-15	6.21e-14
MmugDNA.3512.1.S1_at	GRASP	0.248324	0.344943	2.06e-15	6.31e-14
MmugDNA.24282.1.S1_at	C16orf87	0.195379	0.285822	2.09e-15	6.38e-14
MmugDNA.22626.1.S1_at	LRRC8B	0.529335	0.619477	2.12e-15	6.47e-14
MmugDNA.7479.1.S1_at	GK	0.46876	0.565421	2.13e-15	6.48e-14
MmugDNA.31817.1.S1_at	PARD3B	0.460613	0.557963	2.14e-15	6.52e-14
MmugDNA.19848.1.S1_at	PEA15	0.536168	0.625543	2.2e-15	6.69e-14
MmugDNA.2583.1.S1_s_at	B3GAT1	0.627756	0.70564	2.25e-15	6.84e-14
MmugDNA.40649.1.S1_at	CYTSB	0.509195	0.601964	2.3e-15	6.99e-14
MmugDNA.16146.1.S1_at	ANK1	0.929039	0.946932	2.32e-15	7.03e-14
MmugDNA.42888.1.S1_at	IGFBP5	0.192171	0.282007	2.32e-15	7.03e-14
MmugDNA.39427.1.S1_at	RASL10A	0.570619	0.65602	2.33e-15	7.05e-14
MmuSTS.988.1.S1_at	HDGFL1	0.529312	0.619473	2.37e-15	7.17e-14
MmuSTS.1950.1.S1_at	NEUROD2	0.173942	0.260549	2.39e-15	7.23e-14
MmugDNA.27609.1.S1_at	---	0.488746	0.583269	2.4e-15	7.25e-14
MmugDNA.41082.1.S1_at	KLHL13	0.123425	0.198234	2.4e-15	7.25e-14
MmugDNA.13909.1.S1_at	---	0.849541	0.886294	2.43e-15	7.33e-14
MmugDNA.8489.1.S1_at	TSHZ2	0.757451	0.81424	2.44e-15	7.36e-14
MmugDNA.5232.1.S1_at	---	0.0610043	0.112423	2.49e-15	7.49e-14
MmugDNA.21157.1.S1_at	RNF165	0.0336982	0.0697274	2.51e-15	7.54e-14
MmuSTS.4642.1.S1_at	NRIP3	0.101054	0.168968	2.54e-15	7.61e-14
MmugDNA.39211.1.S1_at	PRDM1	0.649585	0.724241	2.54e-15	7.61e-14
MmugDNA.41876.1.S1_at	OPN3	0.770907	0.825538	2.55e-15	7.64e-14
MmugDNA.25811.1.S1_at	---	0.269084	0.366991	2.69e-15	8.05e-14
MmugDNA.26614.1.S1_at	MINA	0.918066	0.938635	2.72e-15	8.13e-14
MmugDNA.29832.1.S1_at	---	0.751036	0.809208	2.73e-15	8.15e-14
MmuSTS.1431.1.S1_at	IPO5	0.691681	0.759946	2.73e-15	8.15e-14
MmugDNA.8286.1.S1_at	---	0.143992	0.223933	2.74e-15	8.18e-14
MmugDNA.36363.1.S1_at	LOC221710	0.556069	0.64294	2.75e-15	8.19e-14
MmugDNA.5840.1.S1_at	LOC157627	0.781116	0.833534	2.8e-15	8.33e-14
MmugDNA.18515.1.S1_at	C1orf26	0.328427	0.429107	2.82e-15	8.38e-14
MmugDNA.8384.1.S1_at	CA8	0.321279	0.421821	2.85e-15	8.47e-14
MmugDNA.17803.1.S1_at	TSHZ1	0.661879	0.734542	2.87e-15	8.54e-14
MmugDNA.3423.1.S1_at	TSNAXIP1	0.361328	0.461648	2.9e-15	8.6e-14
MmugDNA.4732.1.S1_at	PRKCA	0.313547	0.413845	2.92e-15	8.63e-14
MmugDNA.27678.1.S1_at	ZNF618	0.107229	0.177268	2.92e-15	8.63e-14
MmugDNA.37798.1.S1_at	EEF1B2	0.489865	0.584345	2.92e-15	8.65e-14
MmugDNA.16579.1.S1_s_at	EPHA4	0.937463	0.953595	2.95e-15	8.72e-14
MmuSTS.4818.1.S1_at	GAS2	0.601022	0.682786	2.96e-15	8.74e-14
MmugDNA.43201.1.S1_at	NPY	0.0469339	0.0912149	2.97e-15	8.77e-14
MmugDNA.13375.1.S1_at	AKAP13	0.965607	0.974713	3e-15	8.85e-14
MmugDNA.40397.1.S1_at	ANTXR2	0.5158	0.607213	3.01e-15	8.87e-14
MmuSTS.2605.1.S1_at	NA	0.774422	0.828229	3.08e-15	9.06e-14
MmugDNA.24147.1.S1_at	TRAF5	0.0537003	0.101375	3.08e-15	9.06e-14
MmuSTS.1923.1.S1_at	NA	0.149844	0.230981	3.12e-15	9.15e-14
MmugDNA.3572.1.S1_at	RHOBTB2	0.0945949	0.160103	3.12e-15	9.15e-14
MmugDNA.21753.1.S1_at	EFR3B	0.876631	0.907154	3.16e-15	9.27e-14
MmugDNA.1568.1.S1_at	BAZ2B	0.327379	0.428068	3.18e-15	9.3e-14
MmugDNA.6428.1.S1_at	CD81	0.172547	0.258845	3.21e-15	9.4e-14
Mmu.10083.1.S1_s_at	NA	0.452866	0.550857	3.24e-15	9.47e-14
MmugDNA.22482.1.S1_s_at	EHD1	0.536039	0.625437	3.33e-15	9.73e-14
MmugDNA.10421.1.S1_at	ARL4C	0.267865	0.36562	3.34e-15	9.74e-14
MmugDNA.28321.1.S1_at	ONECUT2	0.0924476	0.157088	3.37e-15	9.81e-14
MmugDNA.31954.1.S1_at	---	0.827155	0.869444	3.51e-15	1.02e-13
MmugDNA.41890.1.S1_at	MED8	0.78265	0.834645	3.54e-15	1.03e-13
MmugDNA.19049.1.S1_at	TSPAN9	0.0451941	0.0885064	3.53e-15	1.03e-13
MmugDNA.12016.1.S1_at	ATP7A	0.484706	0.5798	3.59e-15	1.04e-13
MmuSTS.3925.1.S1_at	SALL2	0.425643	0.524817	3.61e-15	1.05e-13
MmugDNA.41794.1.S1_at	MSN	0.187742	0.276869	3.65e-15	1.06e-13
MmugDNA.19085.1.S1_at	C1orf88	0.126611	0.202368	3.68e-15	1.07e-13
MmugDNA.15010.1.S1_at	ZBTB20	0.0153722	0.0365934	3.7e-15	1.07e-13
MmuSTS.1743.1.S1_at	MYO10	0.907772	0.93071	3.74e-15	1.08e-13
MmugDNA.11998.1.S1_at	SPRED2	0.0530241	0.100333	3.86e-15	1.11e-13
MmugDNA.6242.1.S1_s_at	KIAA1522	0.138898	0.217635	3.87e-15	1.12e-13
MmugDNA.7251.1.S1_at	---	0.146346	0.226697	3.94e-15	1.14e-13
MmugDNA.39626.1.S1_at	LAMA1	0.257105	0.354514	4e-15	1.15e-13
MmugDNA.25102.1.S1_at	MXD1	0.63027	0.707678	3.98e-15	1.15e-13
MmuSTS.4255.1.S1_at	RASA3	0.511263	0.603656	4.22e-15	1.21e-13
MmugDNA.1824.1.S1_at	SNX21	0.450026	0.548193	4.21e-15	1.21e-13
MmugDNA.16778.1.S1_at	---	0.160834	0.244645	4.27e-15	1.22e-13
MmugDNA.13437.1.S1_at	WIPF3	0.612569	0.692777	4.29e-15	1.23e-13
MmugDNA.21108.1.S1_at	SOX8	0.43879	0.537673	4.44e-15	1.27e-13
MmugDNA.13787.1.S1_at	SLC44A3	0.00902252	0.0235177	4.5e-15	1.29e-13
MmuSTS.1956.1.S1_at	BTG1	0.0623517	0.114454	4.58e-15	1.31e-13
MmugDNA.4814.1.S1_at	CAMK2D	0.743056	0.803107	4.58e-15	1.31e-13
Mmu.8527.2.A1_at	NA	0.461603	0.558804	4.59e-15	1.31e-13
MmugDNA.35856.1.S1_at	PCYT1B	0.464985	0.561898	4.62e-15	1.32e-13
MmuSTS.1504.1.S1_at	MGST1	0.770894	0.825538	4.69e-15	1.34e-13
MmugDNA.3958.1.S1_at	---	0.644976	0.720266	4.77e-15	1.36e-13
MmugDNA.1233.1.S1_at	CRYBG3	0.231028	0.326134	4.84e-15	1.38e-13
MmugDNA.20693.1.S1_at	IL33	0.8644	0.897859	4.87e-15	1.38e-13
MmugDNA.39545.1.S1_at	ST6GALNAC2	0.0669497	0.121257	4.94e-15	1.4e-13
MmugDNA.26513.1.S1_at	---	0.0301717	0.0636112	4.97e-15	1.41e-13
MmugDNA.19485.1.S1_s_at	CD44	0.154178	0.236463	5.01e-15	1.42e-13
MmunewRS.834.1.S1_at	NA	0.506616	0.599568	5.03e-15	1.43e-13
MmugDNA.21895.1.S1_at	SGCG	0.00709956	0.0192888	5.08e-15	1.44e-13
MmugDNA.42403.1.S1_at	MPP5	0.117766	0.190858	5.2e-15	1.47e-13
MmuSTS.2471.1.S1_at	GABBR2	0.016746	0.0392967	5.23e-15	1.48e-13
MmugDNA.4164.1.S1_s_at	NA	0.998035	0.9985	5.23e-15	1.48e-13
MmuSTS.4281.1.S1_at	EFNB3	0.0352845	0.0724177	5.48e-15	1.55e-13
MmugDNA.13269.1.S1_at	NCALD	0.568308	0.65397	5.5e-15	1.55e-13
MmugDNA.4703.1.S1_at	ZMAT1	0.0287335	0.0611835	5.49e-15	1.55e-13
MmugDNA.28485.1.S1_at	CBLN2	0.0181063	0.0418909	5.57e-15	1.57e-13
MmugDNA.6332.1.S1_at	GLMN	0.34243	0.442753	5.75e-15	1.61e-13
MmuSTS.2414.1.S1_at	GNA12	0.377964	0.478442	5.73e-15	1.61e-13
MmugDNA.15409.1.S1_at	TPPP3	0.0486654	0.0938104	5.72e-15	1.61e-13
MmugDNA.7688.1.S1_s_at	YIPF6	0.844709	0.882516	5.81e-15	1.63e-13
MmugDNA.2175.1.S1_at	PGRMC1	0.582335	0.666161	5.92e-15	1.66e-13
MmugDNA.29250.1.S1_at	REEP5	0.987771	0.991217	5.94e-15	1.66e-13
MmugDNA.35641.1.S1_at	---	0.804572	0.851886	6.02e-15	1.68e-13
MmuSTS.2974.1.S1_at	LMO4	0.143238	0.223029	6.02e-15	1.68e-13
MmuSTS.3656.1.S1_at	PLD1	0.230387	0.325514	6.06e-15	1.69e-13
MmugDNA.615.1.S1_s_at	SF3A1	0.436297	0.53525	6.22e-15	1.73e-13
MmugDNA.23213.1.S1_at	NTN1	0.177216	0.264384	6.26e-15	1.75e-13
MmuSTS.4702.1.S1_at	WNT2	0.610109	0.690579	6.28e-15	1.75e-13
MmugDNA.33151.1.S1_at	---	0.0729045	0.129866	6.39e-15	1.77e-13
MmugDNA.288.1.S1_at	PRKAG2	0.472562	0.568759	6.39e-15	1.77e-13
MmugDNA.31020.1.S1_at	ZADH2	0.936015	0.952513	6.36e-15	1.77e-13
MmugDNA.37034.1.S1_at	LOC440957	0.621194	0.700122	6.7e-15	1.86e-13
MmuSTS.562.1.S1_at	BRPF3	0.0610662	0.112518	6.76e-15	1.87e-13
MmugDNA.22037.1.S1_at	VCAN	0.693451	0.761241	6.78e-15	1.88e-13
MmugDNA.8184.1.S1_s_at	DBI	0.421615	0.520966	6.88e-15	1.9e-13
MmugDNA.8407.1.S1_at	GPD2	0.228265	0.323239	6.87e-15	1.9e-13
MmugDNA.1939.1.S1_at	OSBPL3	0.841126	0.879937	7.12e-15	1.97e-13
MmugDNA.29047.1.S1_s_at	C9orf68	0.512009	0.604271	7.18e-15	1.98e-13
MmugDNA.33028.1.S1_at	---	0.758456	0.815094	7.28e-15	2.01e-13
MmugDNA.5299.1.S1_at	RHOBTB1	0.0134062	0.0326955	7.28e-15	2.01e-13
MmugDNA.43010.1.S1_at	SFXN2	0.0431911	0.0853181	7.35e-15	2.02e-13
MmugDNA.11441.1.S1_at	---	0.225884	0.320656	7.41e-15	2.04e-13
MmuSTS.58.1.S1_s_at	HDAC1	0.255326	0.352677	7.44e-15	2.05e-13
MmugDNA.34374.1.S1_at	LOC100130155	0.234657	0.329991	7.45e-15	2.05e-13
MmugDNA.34100.1.S1_at	TSHZ2	0.639321	0.715422	7.49e-15	2.06e-13
MmugDNA.29039.1.S1_at	MLXIP	0.807105	0.853941	7.57e-15	2.07e-13
MmugDNA.26504.1.S1_at	WNT4	0.080993	0.141352	7.57e-15	2.07e-13
MmugDNA.4362.1.S1_at	GYG2	0.957772	0.968869	7.7e-15	2.11e-13
MmuSTS.4525.1.S1_at	SULT4A1	0.630931	0.708297	7.7e-15	2.11e-13
MmugDNA.12995.1.S1_at	FLJ35776	0.894664	0.920691	7.75e-15	2.12e-13
MmugDNA.11547.1.S1_at	C16orf52	0.432582	0.531643	7.96e-15	2.17e-13
MmugDNA.23349.1.S1_at	C1orf183	0.623898	0.702458	8.07e-15	2.2e-13
MmugDNA.27079.1.S1_at	---	0.417866	0.517446	8.17e-15	2.23e-13
MmugDNA.38591.1.S1_at	---	0.618781	0.697916	8.2e-15	2.23e-13
MmugDNA.31335.1.S1_at	FOXP1	0.292141	0.391602	8.27e-15	2.25e-13
MmugDNA.25552.1.S1_s_at	NA	0.710257	0.775462	8.31e-15	2.26e-13
MmugDNA.3701.1.S1_at	NR4A2	0.114835	0.187144	8.61e-15	2.34e-13
MmunewRS.411.1.S1_at	NKAIN2	0.0396419	0.0797217	8.72e-15	2.37e-13
MmugDNA.41086.1.S1_at	MEF2C	0.0334667	0.069324	8.82e-15	2.39e-13
MmugDNA.6553.1.S1_at	SLC17A6	0.290069	0.389446	8.91e-15	2.42e-13
MmugDNA.24382.1.S1_at	ARPP19	0.401025	0.501215	9.03e-15	2.44e-13
MmugDNA.36294.1.S1_at	DDC	0.620741	0.699738	9.03e-15	2.44e-13
MmugDNA.7647.1.S1_at	IER5L	0.210905	0.303756	9.03e-15	2.44e-13
MmugDNA.13390.1.S1_at	C11orf41	0.717733	0.781903	9.11e-15	2.46e-13
MmuSTS.3185.1.S1_at	MN1	0.0187161	0.0430328	9.11e-15	2.46e-13
MmugDNA.3063.1.S1_at	CCDC136	0.240685	0.33661	9.45e-15	2.55e-13
MmugDNA.32397.1.S1_at	ONECUT2	0.196004	0.286483	9.63e-15	2.59e-13
MmugDNA.38976.1.S1_at	CADM1	0.862542	0.896422	9.73e-15	2.62e-13
MmuSTS.1157.1.S1_at	NA	0.518984	0.609956	9.75e-15	2.62e-13
MmugDNA.12217.1.S1_at	MAP3K5	0.944395	0.958951	9.79e-15	2.63e-13
MmugDNA.43480.1.S1_at	NA	0.205463	0.297621	9.93e-15	2.67e-13
MmugDNA.27391.1.S1_at	C9orf127	0.260423	0.357815	1.02e-14	2.73e-13
MmugDNA.13804.1.S1_at	REM2	0.123058	0.197723	1.02e-14	2.74e-13
MmugDNA.23058.1.S1_at	PIP5K1C	0.772353	0.826729	1.06e-14	2.83e-13
MmugDNA.29538.1.S1_at	RANBP2	0.793941	0.843962	1.06e-14	2.83e-13
MmugDNA.20818.1.S1_s_at	NR4A2	0.132447	0.209724	1.06e-14	2.84e-13
MmugDNA.6977.1.S1_at	GAD2	0.551569	0.638879	1.07e-14	2.85e-13
MmugDNA.11898.1.S1_at	OLFM1	0.0196898	0.0448776	1.1e-14	2.94e-13
MmugDNA.27242.1.S1_at	SCN5A	0.481069	0.576585	1.1e-14	2.94e-13
MmugDNA.37985.1.S1_s_at	NA	0.518508	0.609486	1.11e-14	2.95e-13
MmugDNA.12166.1.S1_at	PPAP2B	0.65273	0.726767	1.11e-14	2.95e-13
MmugDNA.32974.1.S1_at	---	0.690866	0.759284	1.11e-14	2.96e-13
MmugDNA.16754.1.S1_at	---	0.533561	0.623291	1.13e-14	3e-13
MmugDNA.9265.1.S1_s_at	DDR1	0.455872	0.55376	1.14e-14	3.02e-13
MmugDNA.5009.1.S1_at	DPY19L3	0.157748	0.240884	1.14e-14	3.02e-13
MmugDNA.3831.1.S1_at	VAPA	0.469413	0.565998	1.15e-14	3.05e-13
MmugDNA.41873.1.S1_at	---	0.302449	0.402395	1.19e-14	3.15e-13
MmugDNA.2622.1.S1_at	ABHD6	0.456595	0.554492	1.19e-14	3.15e-13
MmugDNA.31690.1.S1_at	ZAK	0.0835591	0.144943	1.24e-14	3.27e-13
MmuSTS.2952.1.S1_at	ACSL1	0.227041	0.321845	1.25e-14	3.31e-13
MmunewRS.1028.1.S1_at	TBC1D30	0.120784	0.194764	1.31e-14	3.45e-13
MmugDNA.18314.1.S1_at	---	0.359746	0.460064	1.32e-14	3.48e-13
MmuSTS.1381.1.S1_at	BHLHE22	0.0639007	0.116805	1.33e-14	3.49e-13
MmugDNA.220.1.S1_at	---	0.558491	0.645069	1.37e-14	3.6e-13
MmuSTS.2860.1.S1_at	SPARC	0.460507	0.557875	1.37e-14	3.6e-13
MmugDNA.7673.1.S1_at	---	0.457482	0.555276	1.39e-14	3.66e-13
MmugDNA.37728.1.S1_at	ZNF238	0.389043	0.48964	1.39e-14	3.66e-13
MmugDNA.18087.1.S1_at	AKT3	0.101357	0.169386	1.43e-14	3.76e-13
MmugDNA.451.1.S1_at	CSMD1	0.534577	0.624206	1.43e-14	3.76e-13
MmugDNA.28599.1.S1_at	DOCK10	0.00331153	0.0102614	1.44e-14	3.76e-13
Mmu.12090.1.S1_at	NA	0.216861	0.310406	1.43e-14	3.76e-13
MmugDNA.27680.1.S1_at	ZNF618	0.329276	0.430059	1.43e-14	3.76e-13
MmugDNA.42769.1.S1_at	CACNB2	0.769661	0.82456	1.46e-14	3.81e-13
MmugDNA.26894.1.S1_at	---	0.376304	0.476884	1.46e-14	3.82e-13
MmugDNA.32055.1.S1_at	NPAS3	0.430951	0.529982	1.47e-14	3.84e-13
MmugDNA.20351.1.S1_at	GABRD	0.762416	0.818459	1.49e-14	3.89e-13
MmugDNA.8773.1.S1_at	---	0.145286	0.225455	1.5e-14	3.91e-13
MmugDNA.24719.1.S1_at	---	0.232271	0.327344	1.52e-14	3.96e-13
MmugDNA.3290.1.S1_at	---	0.874502	0.905399	1.55e-14	4.03e-13
MmuSTS.148.1.S1_at	BTBD3	0.0673081	0.121769	1.55e-14	4.04e-13
MmugDNA.24783.1.S1_at	EDN1	0.908016	0.930829	1.6e-14	4.15e-13
MmugDNA.22284.1.S1_at	JPH3	0.90527	0.928736	1.63e-14	4.23e-13
MmuSTS.4829.1.S1_at	GHR	0.0304287	0.0640648	1.64e-14	4.26e-13
MmuSTS.4065.1.S1_at	DLL1	0.0864763	0.148984	1.65e-14	4.27e-13
MmugDNA.16000.1.S1_at	LOC285147	0.039084	0.0788114	1.72e-14	4.44e-13
MmugDNA.13455.1.S1_at	LRIG1	0.160963	0.244801	1.72e-14	4.46e-13
MmugDNA.8012.1.S1_at	CCNYL1	0.201333	0.292837	1.73e-14	4.47e-13
MmugDNA.11869.1.S1_at	NDFIP2	0.0471438	0.0914959	1.73e-14	4.47e-13
MmugDNA.28244.1.S1_at	ETV6	0.0893166	0.152775	1.74e-14	4.49e-13
MmugDNA.13450.1.S1_at	MGST1	0.945236	0.959532	1.74e-14	4.49e-13
MmugDNA.41333.1.S1_at	---	0.917226	0.937955	1.75e-14	4.51e-13
MmugDNA.22303.1.S1_at	KCNE4	0.921805	0.941442	1.78e-14	4.57e-13
MmugDNA.33037.1.S1_s_at	MEF2A	0.378273	0.478778	1.78e-14	4.59e-13
Mmu.1262.1.A1_at	NA	0.0255533	0.0555799	1.83e-14	4.69e-13
MmugDNA.19730.1.S1_at	THRB	0.885964	0.914199	1.83e-14	4.69e-13
MmugDNA.36175.1.S1_at	SLC26A2	0.864017	0.897618	1.83e-14	4.71e-13
MmugDNA.5020.1.S1_at	C11orf87	0.879351	0.909442	1.85e-14	4.76e-13
MmuSTS.4336.1.S1_at	SIAH2	0.15342	0.235593	1.86e-14	4.77e-13
MmugDNA.26612.1.S1_at	MINA	0.180839	0.268793	1.87e-14	4.79e-13
MmugDNA.26275.1.S1_at	INADL	0.503317	0.59668	1.98e-14	5.06e-13
MmugDNA.40488.1.S1_at	EPHA3	0.185354	0.274088	2.02e-14	5.17e-13
MmugDNA.4760.1.S1_s_at	BTBD10	0.558947	0.645457	2.03e-14	5.19e-13
MmuSTS.569.1.S1_at	CARTPT	0.577586	0.662139	2.04e-14	5.2e-13
MmugDNA.35629.1.S1_at	CYP19A1	0.0468402	0.0910797	2.04e-14	5.2e-13
MmuSTS.4583.1.S1_at	HSPB6	0.140665	0.21984	2.04e-14	5.2e-13
MmuSTS.1015.1.S1_s_at	NA	0.248993	0.345664	2.04e-14	5.2e-13
Mmu.6177.1.A1_at	NA	0.194046	0.28415	2.06e-14	5.23e-13
MmugDNA.33645.1.S1_at	RIBC1	0.870004	0.902237	2.07e-14	5.26e-13
MmugDNA.35624.1.S1_at	---	0.148659	0.229485	2.1e-14	5.34e-13
MmugDNA.2565.1.S1_at	SLIT1	0.0430999	0.0851818	2.1e-14	5.34e-13
MmugDNA.38793.1.S1_at	CCK	0.116067	0.188627	2.11e-14	5.35e-13
MmugDNA.2428.1.S1_at	C9orf45	0.0190999	0.0437778	2.12e-14	5.37e-13
MmugDNA.35079.1.S1_at	VSTM2A	0.703215	0.769286	2.14e-14	5.43e-13
MmugDNA.39147.1.S1_at	GPR22	0.496695	0.590873	2.16e-14	5.48e-13
MmugDNA.38938.1.S1_at	---	0.54929	0.636861	2.18e-14	5.51e-13
MmugDNA.17554.1.S1_at	OLIG2	0.551558	0.638879	2.19e-14	5.53e-13
MmugDNA.3046.1.S1_at	CLIC1	0.107607	0.177792	2.21e-14	5.57e-13
MmugDNA.35723.1.S1_s_at	ADAM23	0.355868	0.456196	2.22e-14	5.59e-13
MmugDNA.30024.1.S1_at	---	0.343795	0.444037	2.27e-14	5.71e-13
MmuSTS.352.1.S1_s_at	NA	0.341021	0.441427	2.27e-14	5.71e-13
MmuSTS.514.1.S1_at	ATP11C	0.578409	0.662647	2.27e-14	5.72e-13
MmugDNA.25203.1.S1_at	RPA2	0.00734629	0.0198453	2.32e-14	5.83e-13
MmugDNA.14193.1.S1_at	TEAD1	0.0134297	0.032738	2.32e-14	5.83e-13
MmugDNA.18415.1.S1_at	ZNF503	0.729929	0.792056	2.32e-14	5.83e-13
MmuSTS.2643.1.S1_at	ZYX	0.997069	0.99775	2.32e-14	5.83e-13
MmugDNA.24978.1.S1_at	NA	0.020724	0.0468472	2.34e-14	5.87e-13
MmugDNA.23165.1.S1_at	SNTB2	0.11504	0.187384	2.34e-14	5.87e-13
MmugDNA.24245.1.S1_at	---	0.257026	0.354478	2.37e-14	5.92e-13
MmugDNA.39493.1.S1_at	---	0.585841	0.669168	2.37e-14	5.92e-13
MmugDNA.27237.1.S1_at	SCN1B	0.00970761	0.025008	2.38e-14	5.95e-13
MmugDNA.7601.1.S1_s_at	TMEM100	0.145237	0.22539	2.41e-14	6.01e-13
MmugDNA.41156.1.S1_at	C21orf62	0.668911	0.740535	2.48e-14	6.19e-13
MmuSTS.3850.1.S1_at	ABI3BP	0.1017	0.169827	2.5e-14	6.22e-13
MmugDNA.39588.1.S1_at	DDIT4L	0.170584	0.256498	2.53e-14	6.28e-13
MmugDNA.19428.1.S1_at	DSCAM	0.297187	0.397017	2.52e-14	6.28e-13
MmugDNA.12060.1.S1_at	UGCGL2	0.216906	0.310457	2.52e-14	6.28e-13
MmugDNA.18070.1.S1_s_at	NA	0.212167	0.305219	2.54e-14	6.31e-13
MmugDNA.25209.1.S1_at	---	0.366097	0.466556	2.54e-14	6.32e-13
MmugDNA.2362.1.S1_at	C14orf23	0.866942	0.8997	2.57e-14	6.37e-13
MmuSTS.1460.1.S1_at	MAP3K5	0.797725	0.846993	2.59e-14	6.43e-13
MmunewRS.222.1.S1_at	NA	0.355812	0.456156	2.6e-14	6.44e-13
MmugDNA.8544.1.S1_at	LIN7A	0.337098	0.437615	2.62e-14	6.49e-13
MmuSTS.3045.1.S1_at	PTPRT	0.33443	0.435116	2.63e-14	6.5e-13
MmuSTS.3762.1.S1_at	RFX4	0.0226039	0.050299	2.7e-14	6.68e-13
MmugDNA.4156.1.S1_at	ATP6V0E2	0.405644	0.505693	2.73e-14	6.75e-13
MmugDNA.36194.1.S1_at	NRIP3	0.0154612	0.0367319	2.74e-14	6.76e-13
Mmu.8122.1.S1_at	NA	0.254089	0.35124	2.76e-14	6.82e-13
MmugDNA.41882.1.S1_at	VAV3	0.0496273	0.0952517	2.86e-14	7.06e-13
MmugDNA.34501.1.S1_at	HSD11B1L	0.0754419	0.133498	2.87e-14	7.07e-13
MmugDNA.27110.1.S1_at	TMEM155	0.922228	0.941717	2.87e-14	7.07e-13
MmuSTS.2727.1.S1_at	PRMT8	0.181341	0.269403	2.89e-14	7.09e-13
MmugDNA.15040.1.S1_at	RBMS1	0.989438	0.992365	2.89e-14	7.09e-13
MmugDNA.2152.1.S1_at	---	0.617798	0.697075	2.91e-14	7.12e-13
MmuSTS.4054.1.S1_at	DGKZ	0.404686	0.504773	2.9e-14	7.12e-13
MmugDNA.20800.1.S1_at	SEMA6D	0.327782	0.428474	2.9e-14	7.12e-13
MmugDNA.19500.1.S1_at	NSUN7	0.128102	0.204269	2.98e-14	7.29e-13
MmugDNA.3944.1.S1_at	PDXP	0.838007	0.877704	2.99e-14	7.32e-13
MmugDNA.25035.1.S1_s_at	TBL1X	0.696773	0.763821	3e-14	7.34e-13
MmugDNA.34209.1.S1_at	UNC13A	0.204665	0.296693	3.1e-14	7.59e-13
MmuSTS.1264.1.S1_at	NA	0.00229204	0.0075442	3.16e-14	7.73e-13
MmugDNA.16362.1.S1_at	NR1I3	0.228309	0.323274	3.2e-14	7.8e-13
MmuSTS.4470.1.S1_at	VAT1	0.0214978	0.0483015	3.22e-14	7.86e-13
MmugDNA.12434.1.S1_at	LOC284578	0.401359	0.501438	3.28e-14	8e-13
MmugDNA.1031.1.S1_at	MAP3K13	0.516763	0.608055	3.29e-14	8.01e-13
MmugDNA.10162.1.S1_at	ST3GAL6	0.0443644	0.0871995	3.29e-14	8.01e-13
MmugDNA.16572.1.S1_at	STK17A	0.839438	0.878684	3.3e-14	8.01e-13
MmuSTS.2997.1.S1_at	ACHE	0.698947	0.765683	3.3e-14	8.02e-13
MmugDNA.8677.1.S1_at	PCDH19	0.0227601	0.0505837	3.31e-14	8.04e-13
MmugDNA.39059.1.S1_at	SUSD4	0.243183	0.339432	3.41e-14	8.26e-13
MmugDNA.9158.1.S1_at	CSGALNACT1	0.51069	0.603254	3.41e-14	8.28e-13
MmugDNA.29792.1.S1_s_at	GCNT2	0.0238229	0.0524537	3.43e-14	8.3e-13
MmugDNA.4685.1.S1_at	LOC158696	0.518082	0.609204	3.43e-14	8.3e-13
MmugDNA.2014.1.S1_at	CSF1	0.232924	0.328164	3.44e-14	8.33e-13
MmugDNA.11673.1.S1_at	CPNE4	0.132923	0.210281	3.48e-14	8.41e-13
MmugDNA.5933.1.S1_at	PKP4	0.2311	0.326165	3.49e-14	8.43e-13
MmuSTS.599.1.S1_at	HRH1	0.165485	0.250266	3.51e-14	8.46e-13
MmugDNA.17036.1.S1_at	MEPE	0.201291	0.292789	3.53e-14	8.51e-13
MmugDNA.9553.1.S1_at	MAN1A1	0.0363139	0.0740884	3.54e-14	8.54e-13
MmugDNA.7271.1.S1_at	DSEL	0.454531	0.55247	3.61e-14	8.7e-13
MmugDNA.17581.1.S1_at	DENND5B	0.46538	0.562278	3.62e-14	8.71e-13
MmugDNA.38455.1.S1_at	CACNA1I	0.0433827	0.0856405	3.64e-14	8.74e-13
MmugDNA.34315.1.S1_at	SSX2IP	0.866136	0.89921	3.65e-14	8.77e-13
MmugDNA.9883.1.S1_at	---	0.177226	0.264386	3.74e-14	8.98e-13
MmugDNA.33518.1.S1_at	TUB	0.755758	0.812936	3.87e-14	9.28e-13
MmuSTS.2938.1.S1_at	KLF5	0.561067	0.647335	3.89e-14	9.31e-13
MmugDNA.28122.1.S1_at	PLCH1	0.401083	0.501257	3.9e-14	9.34e-13
MmugDNA.6795.1.S1_at	---	0.127171	0.203066	3.91e-14	9.37e-13
MmuSTS.4108.1.S1_at	EFNA5	0.353287	0.453623	3.93e-14	9.41e-13
MmugDNA.39352.1.S1_at	PDLIM5	0.0113675	0.0285046	3.97e-14	9.5e-13
MmugDNA.6133.1.S1_at	NRG3	0.00873656	0.0229039	4.03e-14	9.62e-13
MmuSTS.72.1.S1_at	HEPH	0.377442	0.477914	4.06e-14	9.7e-13
MmugDNA.6572.1.S1_at	RGAG1	0.857972	0.89295	4.15e-14	9.9e-13
MmuSTS.1935.1.S1_at	FBXO34	0.785587	0.837196	4.18e-14	9.97e-13
MmugDNA.42492.1.S1_at	HUNK	0.0476684	0.0922583	4.24e-14	1.01e-12
MmugDNA.27500.1.S1_at	---	0.96984	0.97773	4.35e-14	1.03e-12
MmuSTS.4177.1.S1_at	NEUROD6	0.0292486	0.0620139	4.31e-14	1.03e-12
MmugDNA.11894.1.S1_at	CCDC83	0.685527	0.754677	4.48e-14	1.06e-12
MmuSTS.3203.1.S1_at	RNF19A	0.403638	0.503777	4.47e-14	1.06e-12
MmugDNA.32666.1.S1_s_at	TUBA1C	0.779664	0.832287	4.48e-14	1.06e-12
MmugDNA.20102.1.S1_at	GREM2	0.308569	0.408816	4.5e-14	1.07e-12
MmugDNA.7526.1.S1_at	SST	0.172405	0.258655	4.53e-14	1.07e-12
Mmu.2342.1.S1_at	NA	0.377978	0.478442	4.55e-14	1.08e-12
MmugDNA.24877.1.S1_at	CHD7	0.813115	0.858495	4.61e-14	1.09e-12
MmugDNA.36167.1.S1_at	OLFM3	0.707984	0.773401	4.64e-14	1.1e-12
MmuSTS.967.1.S1_at	PRKCG	0.629617	0.707195	4.65e-14	1.1e-12
MmugDNA.29760.1.S1_at	FAM119A	0.518206	0.609286	4.75e-14	1.12e-12
MmugDNA.32690.1.S1_at	NCOA3	0.256472	0.353881	4.74e-14	1.12e-12
MmugDNA.18541.1.S1_at	RABGEF1	0.647503	0.72237	4.85e-14	1.14e-12
MmugDNA.41979.1.S1_at	SORL1	0.300172	0.400225	4.84e-14	1.14e-12
MmugDNA.2453.1.S1_at	ASAP1	0.678294	0.748582	4.88e-14	1.15e-12
MmugDNA.11140.1.S1_at	VWDE	0.453659	0.551592	4.92e-14	1.16e-12
MmuSTS.4485.1.S1_at	GPR158	0.889626	0.916744	5.02e-14	1.18e-12
MmugDNA.18370.1.S1_at	ADRB1	0.317669	0.41824	5.12e-14	1.2e-12
MmuSTS.564.1.S1_at	CA10	0.00848485	0.0223623	5.11e-14	1.2e-12
MmugDNA.36616.1.S1_at	PRLR	0.874387	0.905385	5.12e-14	1.2e-12
MmuSTS.2844.1.S1_at	SMARCA1	0.0285464	0.0608777	5.18e-14	1.21e-12
MmugDNA.30480.1.S1_at	CA12	0.00453296	0.0133454	5.35e-14	1.25e-12
MmugDNA.26664.1.S1_at	HSDL2	0.283972	0.382935	5.33e-14	1.25e-12
MmugDNA.800.1.S1_at	ABCA1	0.0245204	0.0537068	5.41e-14	1.26e-12
MmugDNA.39166.1.S1_at	KLK5	0.907805	0.930714	5.45e-14	1.27e-12
MmugDNA.29020.1.S1_at	GABBR2	0.0221351	0.0494404	5.47e-14	1.28e-12
MmugDNA.31552.1.S1_at	CCDC109B	0.750155	0.808512	5.59e-14	1.3e-12
MmuSTS.2222.1.S1_at	SV2B	0.772749	0.827016	5.6e-14	1.3e-12
MmugDNA.12596.1.S1_at	ZNF385D	0.176534	0.263684	5.58e-14	1.3e-12
MmugDNA.18347.1.S1_at	PDLIM3	0.0797277	0.139574	5.68e-14	1.32e-12
MmugDNA.8456.1.S1_at	KDELR3	0.179434	0.267111	5.7e-14	1.33e-12
MmugDNA.21448.1.S1_at	---	0.148269	0.229014	5.82e-14	1.35e-12
MmugDNA.36530.1.S1_at	---	0.35202	0.452393	5.92e-14	1.37e-12
MmugDNA.23325.1.S1_at	---	0.103505	0.172199	5.93e-14	1.37e-12
MmugDNA.2720.1.S1_at	COL5A2	0.569726	0.65518	5.88e-14	1.37e-12
MmugDNA.40785.1.S1_at	FUT9	0.00707379	0.0192301	5.88e-14	1.37e-12
MmugDNA.29470.1.S1_at	AK3L1	0.392713	0.492979	5.99e-14	1.39e-12
MmugDNA.38772.1.S1_at	LOC283454	0.245215	0.341434	6.06e-14	1.4e-12
MmugDNA.32451.1.S1_at	TNFAIP8L1	0.179157	0.266773	6.03e-14	1.4e-12
MmugDNA.36083.1.S1_s_at	FLJ32063	0.0725203	0.129318	6.2e-14	1.43e-12
MmuSTS.754.1.S1_at	CPLX1	0.0874321	0.150213	6.21e-14	1.44e-12
MmugDNA.16831.1.S1_s_at	SNCG	0.0308073	0.0646972	6.25e-14	1.44e-12
MmuSTS.1758.1.S1_at	NGFR	0.877084	0.907506	6.28e-14	1.45e-12
MmugDNA.16950.1.S1_at	KCNV1	0.277976	0.376442	6.31e-14	1.46e-12
MmuSTS.2369.1.S1_at	SCN8A	0.871591	0.903302	6.35e-14	1.46e-12
MmugDNA.3720.1.S1_at	BCL11A	0.0747364	0.132387	6.43e-14	1.48e-12
MmuSTS.3813.1.S1_at	ZFHX3	0.96139	0.971633	6.46e-14	1.49e-12
MmugDNA.42381.1.S1_at	GREM2	0.105967	0.175603	6.55e-14	1.5e-12
MmugDNA.36083.1.S1_at	NA	0.0613162	0.112884	6.51e-14	1.5e-12
MmugDNA.35790.1.S1_at	SLC7A3	0.429606	0.528691	6.54e-14	1.5e-12
MmugDNA.18852.1.S1_at	NEGR1	0.151991	0.233787	6.64e-14	1.52e-12
MmugDNA.7293.1.S1_at	ABCA1	0.0435843	0.0859599	6.69e-14	1.53e-12
MmuSTS.1691.1.S1_at	NRSN1	0.0489139	0.0941741	6.67e-14	1.53e-12
MmuSTS.3691.1.S1_at	KBTBD6	0.377413	0.477914	6.97e-14	1.59e-12
MmugDNA.9261.1.S1_at	---	0.952448	0.964513	7.02e-14	1.6e-12
MmuSTS.4303.1.S1_at	GSPT2	0.155992	0.238701	7.06e-14	1.61e-12
MmugDNA.17986.1.S1_s_at	PTPLAD2	0.215231	0.308486	7.09e-14	1.62e-12
MmugDNA.8141.1.S1_at	UPP1	0.819664	0.863712	7.09e-14	1.62e-12
MmugDNA.23328.1.S1_at	CACNB1	0.87446	0.905399	7.14e-14	1.63e-12
MmugDNA.1460.1.S1_at	KHDRBS3	0.10864	0.17904	7.13e-14	1.63e-12
MmuSTS.2987.1.S1_at	MEF2C	0.0089531	0.0233575	7.15e-14	1.63e-12
MmugDNA.19653.1.S1_at	SNCG	0.0112014	0.0281461	7.3e-14	1.66e-12
MmugDNA.29887.1.S1_at	---	0.0606187	0.111827	7.32e-14	1.67e-12
MmuSTS.100.1.S1_at	MC4R	0.230136	0.325288	7.51e-14	1.71e-12
Mmu.5725.1.S1_at	NA	0.83004	0.87168	7.59e-14	1.72e-12
MmugDNA.5294.1.S1_at	CNR1	0.01828	0.0422049	7.64e-14	1.73e-12
MmugDNA.32230.1.S1_at	KIAA0774	0.754761	0.812249	7.8e-14	1.77e-12
MmugDNA.11714.1.S1_at	NA	0.126695	0.202477	7.95e-14	1.8e-12
MmugDNA.16581.1.S1_at	CNN3	0.946927	0.960522	7.99e-14	1.81e-12
MmugDNA.9983.1.S1_at	SEPT11	0.447488	0.545839	8.06e-14	1.82e-12
MmugDNA.36018.1.S1_at	SETD3	0.484128	0.579238	8.15e-14	1.84e-12
MmugDNA.13595.1.S1_s_at	ARNTL2	0.0735173	0.13072	8.3e-14	1.88e-12
MmugDNA.19456.1.S1_at	HSPD1	0.278092	0.376583	8.31e-14	1.88e-12
MmugDNA.28550.1.S1_at	HSPB6	0.156859	0.239776	8.6e-14	1.94e-12
MmuSTS.2672.1.S1_at	CENPF	0.638441	0.714685	8.65e-14	1.95e-12
MmuSTS.4024.1.S1_at	CYP4X1	0.75837	0.815038	8.66e-14	1.95e-12
MmuSTS.2866.1.S1_at	STMN1	0.00873418	0.0228995	8.81e-14	1.98e-12
MmugDNA.34812.1.S1_at	SLC45A4	0.522943	0.613683	8.96e-14	2.01e-12
MmugDNA.24921.1.S1_at	---	0.801197	0.849644	9.14e-14	2.05e-12
MmugDNA.5500.1.S1_at	LOC283143	0.0742999	0.131835	9.15e-14	2.06e-12
MmuSTS.950.1.S1_at	PREP	0.00869207	0.0228114	9.17e-14	2.06e-12
MmugDNA.39567.1.S1_at	LMO4	0.0298382	0.0630235	9.21e-14	2.07e-12
MmugDNA.18568.1.S1_at	NA	0.542775	0.631375	9.26e-14	2.08e-12
MmugDNA.8743.1.S1_at	NUAK1	0.443909	0.542542	9.28e-14	2.08e-12
MmugDNA.6393.1.S1_at	NLK	0.366051	0.466528	9.35e-14	2.09e-12
MmugDNA.9098.1.S1_at	SMARCA1	0.235184	0.330585	9.56e-14	2.14e-12
MmugDNA.24164.1.S1_at	---	0.829676	0.871411	9.65e-14	2.16e-12
MmugDNA.31112.1.S1_at	PTTG1IP	0.0978753	0.164652	9.82e-14	2.19e-12
MmugDNA.7044.1.S1_at	TMEM98	0.242476	0.338658	9.87e-14	2.2e-12
MmuSTS.853.1.S1_at	KLF10	0.0740416	0.131463	1.01e-13	2.26e-12
MmugDNA.7732.1.S1_at	---	0.185315	0.274043	1.02e-13	2.28e-12
MmugDNA.36797.1.S1_at	MARCH3	0.170712	0.256649	1.03e-13	2.29e-12
MmugDNA.5992.1.S1_at	CNNM1	0.190991	0.280697	1.03e-13	2.3e-12
MmugDNA.26109.1.S1_at	TRIM37	0.0606367	0.111848	1.03e-13	2.3e-12
MmuSTS.2601.1.S1_at	EFS	0.0338863	0.0700266	1.05e-13	2.32e-12
MmugDNA.23675.1.S1_at	---	0.415175	0.514965	1.08e-13	2.39e-12
MmuSTS.3458.1.S1_at	ATP1A1	0.196358	0.286897	1.08e-13	2.4e-12
MmugDNA.18304.1.S1_at	---	0.062782	0.115113	1.09e-13	2.42e-12
MmuSTS.4306.1.S1_at	GYG2	0.718888	0.782817	1.1e-13	2.44e-12
MmugDNA.24377.1.S1_at	PRMT8	0.0316419	0.0661481	1.1e-13	2.44e-12
MmugDNA.10970.1.S1_at	ITPRIPL2	0.944379	0.958951	1.12e-13	2.48e-12
MmuSTS.4817.1.S1_at	GALR1	0.498422	0.592468	1.13e-13	2.5e-12
MmugDNA.34408.1.S1_at	MAPK9	0.646148	0.721308	1.14e-13	2.53e-12
MmugDNA.15252.1.S1_at	GABRA1	0.499357	0.593316	1.15e-13	2.55e-12
MmugDNA.776.1.S1_at	NA	0.00278711	0.00889914	1.15e-13	2.55e-12
MmuSTS.2532.1.S1_at	ID2	0.0116822	0.0291304	1.16e-13	2.56e-12
MmugDNA.18685.1.S1_s_at	NR4A1	0.181701	0.269842	1.16e-13	2.56e-12
Mmu.1265.1.S1_at	NA	0.0101039	0.0258512	1.17e-13	2.58e-12
MmugDNA.7738.1.S1_at	---	0.668557	0.740318	1.18e-13	2.59e-12
MmugDNA.3443.1.S1_at	---	0.573221	0.658338	1.18e-13	2.6e-12
MmugDNA.5570.1.S1_at	ATP2B2 /// LOC100134286	0.0931306	0.15804	1.19e-13	2.6e-12
MmugDNA.16491.1.S1_at	C4orf27	0.333891	0.43452	1.18e-13	2.6e-12
MmugDNA.23479.1.S1_at	PROX1	0.405672	0.505696	1.2e-13	2.63e-12
MmugDNA.38063.1.S1_at	SDK2	0.00972658	0.0250429	1.2e-13	2.63e-12
MmugDNA.8007.1.S1_at	MFSD4	0.24206	0.338225	1.23e-13	2.69e-12
MmugDNA.1648.1.S1_at	FGFR1	0.0307207	0.0645617	1.23e-13	2.7e-12
MmugDNA.3071.1.S1_at	---	0.815196	0.860129	1.24e-13	2.73e-12
MmugDNA.19509.1.S1_at	---	0.160881	0.244706	1.25e-13	2.74e-12
MmugDNA.3983.1.S1_at	SLMAP	0.256358	0.353768	1.29e-13	2.81e-12
MmugDNA.19567.1.S1_at	ID2	0.0640292	0.11698	1.31e-13	2.86e-12
MmugDNA.5734.1.S1_at	BRPF1	0.426747	0.525969	1.33e-13	2.91e-12
MmugDNA.22446.1.S1_at	HECW2	0.039623	0.0796987	1.37e-13	2.98e-12
MmugDNA.13465.1.S1_s_at	CACNB2	0.800771	0.84936	1.37e-13	2.99e-12
MmunewRS.46.1.S1_at	NA	0.0335561	0.0694735	1.38e-13	3.01e-12
MmugDNA.27329.1.S1_at	RHEBL1	0.906428	0.929746	1.4e-13	3.05e-12
MmugDNA.27682.1.S1_at	GMFB	0.115861	0.188412	1.46e-13	3.17e-12
MmuSTS.1145.1.S1_at	SNRPB	0.0508085	0.0969784	1.49e-13	3.23e-12
MmugDNA.25525.1.S1_at	FNDC5	0.0169182	0.0396286	1.51e-13	3.27e-12
MmugDNA.30829.1.S1_at	GNG5	0.673578	0.744831	1.5e-13	3.27e-12
MmugDNA.39474.1.S1_at	MFAP3	0.01723	0.0402173	1.52e-13	3.29e-12
MmugDNA.25016.1.S1_at	C2orf88	0.00583715	0.0164155	1.52e-13	3.3e-12
MmugDNA.15378.1.S1_at	NA	0.887265	0.914955	1.52e-13	3.3e-12
MmugDNA.30872.1.S1_at	TESC	0.984041	0.988336	1.53e-13	3.3e-12
MmugDNA.35562.1.S1_at	CUL3	0.258157	0.355445	1.55e-13	3.36e-12
Mmu.8122.1.A1_at	NA	0.171916	0.258069	1.57e-13	3.39e-12
MmugDNA.36419.1.S1_at	---	0.119963	0.193697	1.58e-13	3.41e-12
MmugDNA.103.1.S1_at	PDLIM7	0.466424	0.56318	1.6e-13	3.45e-12
MmugDNA.11138.1.S1_at	CRTAC1	0.00135024	0.00487346	1.63e-13	3.51e-12
MmugDNA.3114.1.S1_at	WEE1	0.00771882	0.0206817	1.64e-13	3.54e-12
MmuSTS.3796.1.S1_at	RXRB	0.512583	0.604727	1.66e-13	3.58e-12
MmugDNA.6656.1.S1_at	GABRA4	0.584613	0.668197	1.67e-13	3.59e-12
MmugDNA.35069.1.S1_at	RAB6B	0.0901905	0.153943	1.69e-13	3.64e-12
MmuSTS.1232.1.S1_at	CPNE4	0.381653	0.482355	1.7e-13	3.67e-12
MmugDNA.16626.1.S1_at	CCDC88C	0.520133	0.611038	1.71e-13	3.68e-12
MmugDNA.30618.1.S1_at	FKBP3	0.547892	0.635554	1.77e-13	3.8e-12
MmugDNA.5239.1.S1_at	C3orf59	0.0680475	0.122845	1.77e-13	3.81e-12
MmugDNA.8334.1.S1_at	GRIK2	0.294788	0.394451	1.77e-13	3.81e-12
MmuSTS.1803.1.S1_at	EXPH5	0.571203	0.656504	1.78e-13	3.82e-12
MmugDNA.35958.1.S1_at	RDM1	0.751619	0.809673	1.79e-13	3.84e-12
MmugDNA.39834.1.S1_s_at	FHIT	0.644243	0.71963	1.79e-13	3.85e-12
MmuSTS.1013.1.S1_at	ROR1	0.79075	0.841238	1.8e-13	3.86e-12
MmugDNA.42020.1.S1_at	FOXO3	0.987129	0.990696	1.82e-13	3.9e-12
MmugDNA.21059.1.S1_at	ABAT	0.0387729	0.0782919	1.84e-13	3.92e-12
MmugDNA.67.1.S1_at	FAM148C	0.399659	0.499857	1.86e-13	3.97e-12
MmugDNA.23169.1.S1_at	NR4A2	0.0385135	0.0778364	1.86e-13	3.97e-12
MmugDNA.5957.1.S1_at	---	0.703581	0.769608	1.86e-13	3.98e-12
MmugDNA.32279.1.S1_at	---	0.0313083	0.0655783	1.87e-13	3.98e-12
MmugDNA.43349.1.S1_at	FAM110C	0.535527	0.624976	1.87e-13	3.98e-12
MmugDNA.35695.1.S1_at	C9orf125	0.973357	0.98015	1.9e-13	4.05e-12
MmugDNA.19481.1.S1_at	HTR1A	0.575675	0.660418	1.92e-13	4.09e-12
MmuSTS.2620.1.S1_at	ZNF184	0.332188	0.432968	1.95e-13	4.14e-12
MmuSTS.4271.1.S1_at	FRMD4B	0.336353	0.436964	1.96e-13	4.16e-12
MmugDNA.9199.1.S1_at	CCBE1	0.0852508	0.147251	1.98e-13	4.19e-12
MmugDNA.5963.1.S1_at	KIAA1853	0.807599	0.854324	1.98e-13	4.19e-12
MmugDNA.19693.1.S1_at	PHLDB2	0.422129	0.521542	1.97e-13	4.19e-12
MmugDNA.30551.1.S1_at	C1orf122	0.644621	0.719977	2.01e-13	4.26e-12
MmugDNA.22335.1.S1_at	WWTR1	0.471314	0.567638	2.01e-13	4.26e-12
MmugDNA.2470.1.S1_at	NGB	0.356611	0.456945	2.02e-13	4.29e-12
MmugDNA.7501.1.S1_at	---	0.117441	0.190436	2.03e-13	4.3e-12
MmugDNA.18519.1.S1_at	NMNAT2	0.993228	0.99502	2.04e-13	4.31e-12
Mmu.3187.1.S1_at	NA	0.817036	0.861647	2.06e-13	4.35e-12
MmugDNA.26059.1.S1_at	KCNK3	0.487208	0.582059	2.06e-13	4.36e-12
MmugDNA.34525.1.S1_at	---	0.566369	0.652087	2.09e-13	4.4e-12
MmugDNA.9442.1.S1_at	SNAP91	0.0209994	0.0473601	2.12e-13	4.46e-12
MmuSTS.1161.1.S1_at	PHF16	0.322382	0.422908	2.16e-13	4.56e-12
MmugDNA.31312.1.S1_at	KHDRBS2	0.0775283	0.136384	2.18e-13	4.59e-12
MmugDNA.37505.1.S1_at	CLDN23	0.255953	0.353343	2.19e-13	4.61e-12
MmugDNA.12987.1.S1_at	ALG14	0.267505	0.365179	2.25e-13	4.74e-12
MmugDNA.28429.1.S1_at	TMEM206	0.359136	0.459539	2.26e-13	4.75e-12
MmuSTS.1603.1.S1_at	KL	0.230656	0.325766	2.3e-13	4.82e-12
MmugDNA.28179.1.S1_at	PDE7B	0.11214	0.183709	2.31e-13	4.84e-12
MmugDNA.28792.1.S1_at	MBLAC2	0.70886	0.774174	2.35e-13	4.94e-12
MmugDNA.4091.1.S1_at	KLHDC3	0.838419	0.878018	2.39e-13	5.01e-12
MmugDNA.15704.1.S1_s_at	KDM5B	0.0260966	0.0565213	2.39e-13	5.02e-12
MmugDNA.23406.1.S1_at	SH3RF2	0.0258911	0.0561638	2.43e-13	5.09e-12
MmugDNA.15562.1.S1_s_at	RPL27A	0.237147	0.332659	2.44e-13	5.11e-12
MmugDNA.23716.1.S1_at	---	0.296161	0.395938	2.47e-13	5.17e-12
MmugDNA.26602.1.S1_at	NFATC1	0.265628	0.363204	2.49e-13	5.2e-12
MmugDNA.33356.1.S1_at	ASAP1	0.424943	0.524154	2.49e-13	5.21e-12
MmugDNA.41630.1.S1_at	---	0.138656	0.217407	2.52e-13	5.25e-12
MmugDNA.28705.1.S1_at	---	0.273842	0.372126	2.55e-13	5.32e-12
MmuSTS.3801.1.S1_at	ANP32B	0.7298	0.792022	2.57e-13	5.35e-12
MmugDNA.30046.1.S1_at	GABRD	0.438509	0.537431	2.57e-13	5.35e-12
MmugDNA.39874.1.S1_at	SAG	0.300378	0.400433	2.58e-13	5.37e-12
MmugDNA.25397.1.S1_at	DACH1	0.810623	0.856678	2.61e-13	5.43e-12
MmunewRS.993.1.S1_at	GPR26	0.0139214	0.0337046	2.66e-13	5.52e-12
MmugDNA.159.1.S1_at	MYO3A	0.443084	0.54176	2.67e-13	5.54e-12
MmugDNA.2809.1.S1_at	LMO4	0.118817	0.192242	2.68e-13	5.55e-12
MmugDNA.31939.1.S1_at	MICAL2	0.524263	0.614725	2.68e-13	5.55e-12
MmugDNA.32792.1.S1_at	RP11-544M22.4	0.238529	0.334088	2.68e-13	5.55e-12
MmugDNA.22649.1.S1_at	---	0.362966	0.463318	2.68e-13	5.56e-12
MmugDNA.35031.1.S1_at	EBF1	0.682325	0.751923	2.69e-13	5.56e-12
MmugDNA.24571.1.S1_at	NFYA	0.435394	0.534446	2.69e-13	5.56e-12
MmugDNA.39460.1.S1_at	SEMA3C	0.269378	0.367314	2.7e-13	5.58e-12
MmugDNA.25280.1.S1_at	FOXP2	0.580137	0.66426	2.8e-13	5.77e-12
MmugDNA.11113.1.S1_at	MAP7D3	0.323957	0.424489	2.79e-13	5.77e-12
MmugDNA.20350.1.S1_at	LNX2	0.222257	0.31654	2.81e-13	5.81e-12
MmuSTS.4324.1.S1_at	ENTPD3	0.256806	0.354224	2.84e-13	5.86e-12
MmuSTS.2057.1.S1_at	PLCB1	0.142164	0.221711	2.84e-13	5.86e-12
MmugDNA.24411.1.S1_at	RCN1	0.0623382	0.114441	2.85e-13	5.86e-12
MmuSTS.186.1.S1_at	CHRM3	0.413322	0.51316	2.85e-13	5.87e-12
MmugDNA.37885.1.S1_at	HOMER1	0.278256	0.376725	2.87e-13	5.91e-12
MmugDNA.36321.1.S1_at	OCRL	0.0209662	0.0472983	2.87e-13	5.91e-12
MmugDNA.40841.1.S1_at	PALLD	0.342219	0.44255	2.89e-13	5.94e-12
MmugDNA.11286.1.S1_at	IGSF8	0.820777	0.864488	2.92e-13	6e-12
MmugDNA.10680.1.S1_at	EFNB2	0.0183083	0.042255	2.93e-13	6.02e-12
MmugDNA.15329.1.S1_at	C2orf28	0.310195	0.41043	2.96e-13	6.07e-12
MmugDNA.36332.1.S1_at	---	0.810514	0.856591	2.98e-13	6.11e-12
MmunewRS.867.1.S1_at	NA	0.460706	0.558013	3.02e-13	6.18e-12
MmugDNA.43394.1.S1_at	RNF157	0.920259	0.940201	3.02e-13	6.19e-12
MmugDNA.7828.1.S1_at	FIG4	0.815308	0.86019	3.04e-13	6.22e-12
MmugDNA.22736.1.S1_at	MORN5	0.981399	0.986389	3.05e-13	6.24e-12
MmuSTS.1097.1.S1_at	PAQR9	0.585193	0.668599	3.05e-13	6.24e-12
MmugDNA.41171.1.S1_s_at	ACTR3	0.615651	0.695457	3.11e-13	6.34e-12
MmugDNA.23495.1.S1_at	KCNIP3	0.527157	0.617445	3.1e-13	6.34e-12
MmuSTS.1108.1.S1_at	PEX5L	0.336526	0.437136	3.11e-13	6.34e-12
MmugDNA.6693.1.S1_at	GRAMD1B	0.814443	0.859531	3.14e-13	6.39e-12
MmuSTS.3117.1.S1_at	MTCH1	0.496862	0.590984	3.14e-13	6.39e-12
MmugDNA.19740.1.S1_at	---	0.106794	0.176656	3.14e-13	6.4e-12
MmugDNA.39708.1.S1_s_at	CCDC85A	0.654089	0.727903	3.16e-13	6.43e-12
MmugDNA.7422.1.S1_at	CNTN5	0.416064	0.51579	3.16e-13	6.43e-12
MmugDNA.38667.1.S1_at	THRB	0.615907	0.6956	3.19e-13	6.47e-12
MmugDNA.25588.1.S1_at	---	0.170159	0.255966	3.19e-13	6.48e-12
MmugDNA.42761.1.S1_at	---	0.0168394	0.0394814	3.2e-13	6.48e-12
MmugDNA.22597.1.S1_at	CLEC2L	0.609255	0.689731	3.19e-13	6.48e-12
MmugDNA.39440.1.S1_at	CDR2	0.070334	0.126117	3.2e-13	6.49e-12
MmugDNA.17300.1.S1_s_at	EPB41L4B	0.344862	0.444897	3.21e-13	6.5e-12
MmugDNA.38745.1.S1_at	---	0.106072	0.175689	3.26e-13	6.6e-12
MmuSTS.3861.1.S1_at	TBC1D1	0.481798	0.577244	3.27e-13	6.61e-12
MmugDNA.21083.1.S1_at	NA	0.218704	0.312461	3.28e-13	6.64e-12
MmuSTS.3197.1.S1_at	PKIA	0.257385	0.354806	3.3e-13	6.66e-12
MmuSTS.185.1.S1_at	ST6GALNAC3	0.0813909	0.141931	3.39e-13	6.85e-12
MmuSTS.745.1.S1_at	KAL1	0.149362	0.230372	3.45e-13	6.96e-12
MmuSTS.506.1.S1_at	ARMC4	0.966544	0.975384	3.47e-13	6.99e-12
MmuSTS.3308.1.S1_at	SATB1	0.862545	0.896422	3.47e-13	6.99e-12
MmugDNA.7623.1.S1_at	INADL	0.789467	0.840275	3.49e-13	7.04e-12
MmugDNA.23709.1.S1_at	RAB13	0.148895	0.229772	3.53e-13	7.11e-12
MmuSTS.214.1.S1_at	ZIC3	0.167866	0.253238	3.54e-13	7.12e-12
MmuSTS.1545.1.S1_at	MSC	0.218108	0.311789	3.56e-13	7.16e-12
MmugDNA.21865.1.S1_at	NA	0.00600063	0.0167873	3.66e-13	7.35e-12
MmugDNA.23090.1.S1_at	RERG	0.219793	0.313751	3.68e-13	7.39e-12
MmugDNA.18520.1.S1_at	ABCC4	0.0285152	0.0608313	3.69e-13	7.4e-12
MmugDNA.11781.1.S1_at	C14orf139	0.00609765	0.0170075	3.71e-13	7.43e-12
MmugDNA.15285.1.S1_at	LPHN2	0.043089	0.0851655	3.79e-13	7.59e-12
MmugDNA.28156.1.S1_at	AP2B1	0.743216	0.803254	3.82e-13	7.65e-12
MmugDNA.26551.1.S1_at	LRRC57	0.72484	0.787701	3.83e-13	7.66e-12
MmugDNA.23895.1.S1_at	NXPH3	0.230507	0.325627	3.84e-13	7.68e-12
MmugDNA.33429.1.S1_at	TANC1	0.00615322	0.0171338	3.85e-13	7.69e-12
MmugDNA.13485.1.S1_s_at	GDF11	0.899012	0.924198	3.86e-13	7.7e-12
MmugDNA.20574.1.S1_at	KIT	0.010316	0.0262832	3.86e-13	7.7e-12
MmugDNA.42064.1.S1_at	SPSB3	0.865344	0.898677	3.86e-13	7.71e-12
MmuSTS.1992.1.S1_at	OTX2	0.853018	0.888972	3.87e-13	7.72e-12
MmugDNA.27214.1.S1_at	PLXDC1	0.883217	0.91224	3.89e-13	7.75e-12
MmuSTS.2630.1.S1_at	ZNF295	0.234499	0.32982	3.94e-13	7.85e-12
Mmu.4542.2.S1_s_at	NA	0.142019	0.221517	3.98e-13	7.93e-12
MmugDNA.862.1.S1_at	NFIX	0.00758281	0.0203681	4e-13	7.95e-12
MmugDNA.20984.1.S1_at	SEPT6	0.0060941	0.0170015	4.01e-13	7.97e-12
MmugDNA.337.1.S1_at	SHANK2	0.013159	0.0321804	4.02e-13	7.98e-12
MmugDNA.5565.1.S1_at	STAC2	0.341479	0.44186	4.02e-13	7.98e-12
MmugDNA.5663.1.S1_at	PLS3	0.00975269	0.0250942	4.04e-13	8.01e-12
MmugDNA.30535.1.S1_at	ANKRD6	0.19126	0.280996	4.04e-13	8.02e-12
MmugDNA.43592.1.S1_at	---	0.121512	0.195728	4.06e-13	8.04e-12
MmugDNA.12625.1.S1_at	RASGRF2	0.268459	0.366341	4.06e-13	8.04e-12
MmugDNA.1193.1.S1_at	RAD9B	0.814159	0.859316	4.08e-13	8.07e-12
MmugDNA.2347.1.S1_s_at	TRIM37	0.00389239	0.0117351	4.08e-13	8.07e-12
MmugDNA.531.1.S1_at	IL28RA	0.322327	0.422878	4.1e-13	8.1e-12
MmuSTS.4511.1.S1_at	GPR162	0.0683502	0.123232	4.11e-13	8.13e-12
MmugDNA.42725.1.S1_at	PDE1A	0.237569	0.33312	4.2e-13	8.3e-12
MmugDNA.28288.1.S1_at	DUSP3	0.653726	0.727524	4.23e-13	8.35e-12
MmugDNA.37678.1.S1_at	C8orf79	0.478962	0.574551	4.26e-13	8.4e-12
MmuSTS.1301.1.S1_at	NA	0.466852	0.563592	4.3e-13	8.47e-12
MmugDNA.8338.1.S1_at	SYNE1	0.832738	0.873855	4.3e-13	8.48e-12
MmugDNA.12658.1.S1_at	---	0.660976	0.733666	4.34e-13	8.53e-12
MmunewRS.785.1.S1_at	NA	0.118802	0.192242	4.34e-13	8.53e-12
MmugDNA.11459.1.S1_at	---	0.742024	0.802171	4.38e-13	8.59e-12
MmugDNA.19215.1.S1_at	---	0.985247	0.989177	4.38e-13	8.59e-12
MmugDNA.20650.1.S1_at	RELL2	0.729302	0.791695	4.37e-13	8.59e-12
MmugDNA.34917.1.S1_at	SPHKAP	0.0873271	0.150097	4.43e-13	8.69e-12
MmugDNA.11050.1.S1_at	---	0.76037	0.81667	4.44e-13	8.71e-12
MmugDNA.4167.1.S1_at	CALCB	0.299065	0.399033	4.44e-13	8.71e-12
MmugDNA.7924.1.S1_at	IFI27L2	0.292035	0.391547	4.48e-13	8.77e-12
MmuSTS.3965.1.S1_at	CSF1R	0.444546	0.543092	4.53e-13	8.86e-12
MmugDNA.4326.1.S1_at	SHROOM3	0.652382	0.72653	4.53e-13	8.87e-12
MmugDNA.512.1.S1_at	KCNIP3	0.0701628	0.125894	4.58e-13	8.95e-12
MmugDNA.43587.1.S1_at	---	0.434326	0.533441	4.65e-13	9.08e-12
MmugDNA.21045.1.S1_at	---	0.0147325	0.0353421	4.68e-13	9.13e-12
MmugDNA.12118.1.S1_at	RAB3B	0.345023	0.445069	4.71e-13	9.2e-12
MmugDNA.23937.1.S1_at	C17orf76	0.465801	0.562681	4.74e-13	9.25e-12
MmugDNA.18401.1.S1_s_at	NT5DC3	0.38086	0.481476	4.79e-13	9.33e-12
MmuSTS.3788.1.S1_at	ALS2	0.00195019	0.00659347	4.82e-13	9.38e-12
MmuSTS.1512.1.S1_at	ICMT	0.687277	0.756143	4.88e-13	9.5e-12
MmuSTS.1076.1.S1_at	PDE1B	0.167818	0.253177	4.89e-13	9.52e-12
MmuSTS.1041.1.S1_at	SIPA1L2	0.432031	0.531143	4.92e-13	9.57e-12
MmuSTS.1501.1.S1_at	CD46	0.0538059	0.101527	5.04e-13	9.79e-12
MmugDNA.1462.1.S1_at	LOC732096	0.213477	0.306599	5.11e-13	9.91e-12
MmuSTS.2453.1.S1_at	LPAR4	0.636477	0.712956	5.14e-13	9.97e-12
MmuSTS.2873.1.S1_at	TAF7L	0.0814172	0.141954	5.14e-13	9.97e-12
MmugDNA.6721.1.S1_at	MCTP1	0.167938	0.253311	5.19e-13	1.01e-11
MmugDNA.39295.1.S1_at	MEGF9	0.245957	0.342289	5.2e-13	1.01e-11
MmugDNA.22444.1.S1_at	NFIB	0.0310282	0.0650931	5.22e-13	1.01e-11
MmugDNA.40138.1.S1_at	TNFAIP3	0.430623	0.529741	5.23e-13	1.01e-11
MmugDNA.17290.1.S1_at	VAV3	0.733124	0.794719	5.2e-13	1.01e-11
MmugDNA.18853.1.S1_at	CNOT6L	0.951997	0.964156	5.27e-13	1.02e-11
MmugDNA.27817.1.S1_at	KLHL31	0.848405	0.885626	5.26e-13	1.02e-11
MmuSTS.3753.1.S1_at	C11orf41	0.466837	0.563592	5.35e-13	1.03e-11
Mmu.2442.1.S1_at	NA	0.812066	0.857725	5.32e-13	1.03e-11
Mmu.4542.2.A1_s_at	NA	0.0400547	0.0803863	5.41e-13	1.04e-11
MmuSTS.3105.1.S1_at	RARB	0.165946	0.25087	5.41e-13	1.04e-11
MmugDNA.35821.1.S1_at	---	0.687867	0.756632	5.44e-13	1.05e-11
MmugDNA.12867.1.S1_at	LOC100131851 /// LOC100134497 /// LOC401002 /// LOC646674 /// SSBP3	0.972037	0.979333	5.46e-13	1.05e-11
MmuSTS.3538.1.S1_at	PAK1	0.166209	0.251184	5.56e-13	1.07e-11
MmugDNA.23925.1.S1_at	SFRP2	0.537311	0.626648	5.57e-13	1.07e-11
MmugDNA.26202.1.S1_at	CDH8	0.190754	0.280425	5.77e-13	1.11e-11
MmugDNA.3686.1.S1_at	IFT57	0.0182171	0.0420906	5.82e-13	1.12e-11
MmugDNA.1394.1.S1_at	APITD1	0.427085	0.526332	5.9e-13	1.13e-11
MmugDNA.15195.1.S1_s_at	DBC1	0.00494979	0.0143483	5.89e-13	1.13e-11
MmugDNA.21548.1.S1_s_at	ANTXR2	0.394272	0.494579	5.95e-13	1.14e-11
MmugDNA.19062.1.S1_at	ID4	0.335679	0.436424	6.09e-13	1.17e-11
MmugDNA.25501.1.S1_at	TMEM151B	0.0119511	0.0297112	6.13e-13	1.17e-11
MmugDNA.22923.1.S1_at	SGK269	0.00136893	0.00492951	6.18e-13	1.18e-11
MmugDNA.4857.1.S1_at	RFC5	0.496755	0.590897	6.27e-13	1.2e-11
MmugDNA.3186.1.S1_at	BCL11A	0.0622458	0.114304	6.32e-13	1.21e-11
MmuSTS.4431.1.S1_at	GABRA3	0.155647	0.238274	6.37e-13	1.22e-11
MmugDNA.31109.1.S1_at	TYSND1	0.0138018	0.0334653	6.39e-13	1.22e-11
MmugDNA.6698.1.S1_at	---	0.573283	0.658353	6.56e-13	1.25e-11
MmuSTS.2892.1.S1_at	TRIM3	0.359781	0.460091	6.57e-13	1.25e-11
MmugDNA.18702.1.S1_at	LOC285812	0.171856	0.258	6.59e-13	1.26e-11
MmuSTS.2070.1.S1_s_at	NA	0.834056	0.874734	6.63e-13	1.26e-11
MmugDNA.20247.1.S1_at	---	0.030696	0.0645265	6.65e-13	1.27e-11
MmugDNA.37347.1.S1_at	---	0.9087	0.931291	6.68e-13	1.27e-11
MmuSTS.2891.1.S1_at	TRIM17	0.320939	0.421491	6.79e-13	1.29e-11
MmuSTS.4787.1.S1_at	ZMYM3	0.219995	0.313998	6.85e-13	1.3e-11
MmugDNA.32702.1.S1_at	GPR68	0.0468445	0.0910797	6.95e-13	1.32e-11
MmugDNA.41938.1.S1_at	TMEM171	0.211521	0.304534	7e-13	1.33e-11
MmugDNA.37648.1.S1_at	C9orf126	0.801479	0.84983	7.07e-13	1.34e-11
MmugDNA.24283.1.S1_at	UBE2G1	0.649893	0.724459	7.1e-13	1.34e-11
MmugDNA.20343.1.S1_at	---	0.724565	0.787428	7.16e-13	1.35e-11
MmugDNA.18351.1.S1_at	C15orf27	0.0130661	0.0320065	7.11e-13	1.35e-11
MmugDNA.27217.1.S1_s_at	RBMS1	0.340697	0.441096	7.18e-13	1.36e-11
MmuSTS.995.1.S1_at	MTA3	0.0949819	0.160632	7.36e-13	1.39e-11
MmugDNA.39771.1.S1_at	---	0.409569	0.509521	7.44e-13	1.4e-11
MmugDNA.19314.1.S1_at	---	0.488737	0.583269	7.44e-13	1.4e-11
MmugDNA.15043.1.S1_at	---	0.56298	0.649003	7.48e-13	1.41e-11
MmugDNA.22583.1.S1_at	---	0.282066	0.380856	7.49e-13	1.41e-11
MmugDNA.2454.1.S1_at	---	0.467221	0.563953	7.55e-13	1.42e-11
MmugDNA.35136.1.S1_at	TMEM35	0.466378	0.563177	7.53e-13	1.42e-11
MmuSTS.4278.1.S1_at	SCGN	0.539837	0.62889	7.59e-13	1.43e-11
MmugDNA.10347.1.S1_at	RET	0.105015	0.174333	7.72e-13	1.45e-11
MmugDNA.35934.1.S1_at	DSTN	0.751185	0.809261	7.75e-13	1.46e-11
MmugDNA.4088.1.S1_at	TTC21A	0.843221	0.881385	7.84e-13	1.47e-11
MmugDNA.1053.1.S1_at	SERTAD2	0.174229	0.260906	7.91e-13	1.49e-11
MmugDNA.15759.1.S1_at	PPM2C	0.600735	0.682523	7.98e-13	1.5e-11
MmuSTS.1056.1.S1_at	SLC22A17	0.0616189	0.113342	7.99e-13	1.5e-11
MmugDNA.34143.1.S1_at	TCFL5	0.244555	0.340707	8.05e-13	1.51e-11
MmugDNA.26840.1.S1_at	---	0.168028	0.253386	8.16e-13	1.53e-11
MmugDNA.39240.1.S1_at	ACSL1	0.534368	0.624081	8.21e-13	1.53e-11
MmugDNA.14539.1.S1_at	FNIP2	0.23301	0.328236	8.16e-13	1.53e-11
MmuSTS.3042.1.S1_at	PTPRA	0.010115	0.0258671	8.18e-13	1.53e-11
MmuSTS.1367.1.S1_at	RND3	0.176164	0.263253	8.16e-13	1.53e-11
MmugDNA.9585.1.S1_at	HDAC9	0.14548	0.225681	8.26e-13	1.54e-11
MmugDNA.23051.1.S1_at	PRICKLE1	0.843472	0.881618	8.26e-13	1.54e-11
MmugDNA.24172.1.S1_at	GMPR	0.357508	0.457929	8.3e-13	1.55e-11
MmugDNA.19987.1.S1_s_at	LOC284454	0.426438	0.525677	8.31e-13	1.55e-11
MmugDNA.4421.1.S1_at	MAFB	0.0570723	0.10655	8.31e-13	1.55e-11
MmugDNA.38282.1.S1_at	TRPV1	0.326927	0.427616	8.34e-13	1.55e-11
MmugDNA.39338.1.S1_at	EPB41L4A	0.261067	0.358485	8.39e-13	1.56e-11
MmugDNA.14310.1.S1_at	ALCAM	0.0145338	0.0349585	8.58e-13	1.6e-11
MmugDNA.34389.1.S1_at	EPB41L5	0.360497	0.460842	8.63e-13	1.61e-11
MmugDNA.18216.1.S1_at	ZNF189	0.0136784	0.0332235	8.69e-13	1.61e-11
MmugDNA.43413.1.S1_at	IGSF21	0.00188777	0.00642329	8.7e-13	1.62e-11
MmugDNA.15560.1.S1_at	ME3	0.926551	0.945151	8.71e-13	1.62e-11
MmugDNA.20749.1.S1_at	SYT17	0.0300629	0.0634078	8.7e-13	1.62e-11
MmugDNA.43600.1.S1_at	---	0.291952	0.391462	8.87e-13	1.65e-11
MmuSTS.2035.1.S1_at	PDGFRA	0.021787	0.0488321	8.92e-13	1.65e-11
MmugDNA.40204.1.S1_at	TXNIP	0.252224	0.34907	8.9e-13	1.65e-11
MmugDNA.1887.1.S1_at	FAM49A	0.0565841	0.1059	9.03e-13	1.67e-11
MmugDNA.41084.1.S1_at	DBC1	0.168982	0.254633	9.18e-13	1.7e-11
MmugDNA.35927.1.S1_at	---	0.71325	0.778019	9.23e-13	1.71e-11
MmugDNA.31334.1.S1_at	FOXP1	0.0323644	0.0673786	9.24e-13	1.71e-11
MmugDNA.25514.1.S1_at	---	0.0241794	0.0530718	9.39e-13	1.73e-11
MmugDNA.22573.1.S1_at	BRSK2	0.187278	0.276298	9.41e-13	1.74e-11
MmuSTS.4329.1.S1_at	ETS2	0.0471219	0.0914699	9.41e-13	1.74e-11
MmuSTS.2916.1.S1_at	NA	0.140352	0.219427	9.42e-13	1.74e-11
MmugDNA.34521.1.S1_at	GRB10	0.908097	0.930865	9.62e-13	1.77e-11
MmugDNA.14992.1.S1_at	CDH4	0.0329007	0.0683226	9.74e-13	1.79e-11
MmugDNA.12968.1.S1_at	FAM36A	0.337751	0.438197	9.73e-13	1.79e-11
MmunewRS.850.1.S1_at	NA	0.79287	0.842977	9.71e-13	1.79e-11
MmugDNA.11497.1.S1_at	ONECUT2	0.0709336	0.12698	9.71e-13	1.79e-11
MmugDNA.4807.1.S1_at	PLCXD2	0.242028	0.338209	9.78e-13	1.8e-11
MmugDNA.19093.1.S1_at	---	0.192141	0.281988	9.83e-13	1.81e-11
MmugDNA.40568.1.S1_at	KCNIP4	0.726037	0.788735	9.85e-13	1.81e-11
MmugDNA.26376.1.S1_at	SLC17A7	0.48792	0.582585	9.83e-13	1.81e-11
MmugDNA.36613.1.S1_at	LY6G6D	0.513602	0.605531	1e-12	1.83e-11
MmuSTS.1316.1.S1_at	DOCK3	0.0280798	0.0600536	1.02e-12	1.87e-11
MmugDNA.39156.1.S1_at	ETV6	0.164634	0.249177	1.02e-12	1.87e-11
MmugDNA.8746.1.S1_at	TLE4	0.423199	0.522543	1.02e-12	1.87e-11
MmugDNA.2128.1.S1_at	TMCC3	0.352879	0.453189	1.03e-12	1.88e-11
MmugDNA.10434.1.S1_at	FAM46A	0.540534	0.629382	1.03e-12	1.89e-11
MmugDNA.5089.1.S1_at	GRB10	0.0892421	0.152696	1.04e-12	1.9e-11
MmugDNA.9969.1.S1_at	SLC25A5	0.51805	0.609204	1.04e-12	1.9e-11
MmugDNA.29317.1.S1_at	ACVR1B	0.0304643	0.0641314	1.05e-12	1.91e-11
MmugDNA.1929.1.S1_at	C1orf21	0.155407	0.237952	1.05e-12	1.92e-11
MmugDNA.2202.1.S1_at	---	0.755283	0.812632	1.06e-12	1.93e-11
MmugDNA.16845.1.S1_at	---	0.24383	0.340094	1.07e-12	1.95e-11
MmugDNA.12280.1.S1_at	KIAA0922	0.250945	0.347758	1.07e-12	1.95e-11
MmugDNA.9539.1.S1_at	MME	0.572636	0.657846	1.07e-12	1.95e-11
MmugDNA.14482.1.S1_at	ADO	0.755891	0.81298	1.09e-12	1.97e-11
MmuSTS.3135.1.S1_at	RGS4	0.596978	0.679074	1.08e-12	1.97e-11
MmugDNA.38770.1.S1_at	SYNPR	0.178929	0.266536	1.08e-12	1.97e-11
MmugDNA.38070.1.S1_at	LMO3	0.276784	0.375127	1.1e-12	1.99e-11
MmugDNA.19457.1.S1_s_at	HSPE1	0.139274	0.218079	1.11e-12	2.01e-11
MmuSTS.2964.1.S1_at	LHX2	0.0525188	0.0995234	1.11e-12	2.02e-11
MmugDNA.18279.1.S1_at	TP53INP1	0.428933	0.527984	1.12e-12	2.02e-11
MmugDNA.38393.1.S1_at	C1orf198	0.697177	0.764186	1.13e-12	2.05e-11
MmuSTS.2627.1.S1_at	EXTL1	0.126264	0.201968	1.13e-12	2.05e-11
MmugDNA.39260.1.S1_at	FBLN1 /// LOC100133843	0.91981	0.939894	1.13e-12	2.05e-11
MmugDNA.14181.1.S1_at	---	0.00538735	0.0153883	1.15e-12	2.07e-11
MmugDNA.20823.1.S1_at	---	0.479118	0.574674	1.15e-12	2.07e-11
MmugDNA.3757.1.S1_at	EPHA7	0.072184	0.128882	1.16e-12	2.09e-11
MmugDNA.11610.1.S1_at	MCTS1	0.112814	0.184523	1.16e-12	2.1e-11
MmugDNA.3486.1.S1_at	RP3-398D13.1	0.559019	0.645494	1.17e-12	2.11e-11
MmugDNA.11218.1.S1_at	MPHOSPH9	0.142444	0.221997	1.17e-12	2.12e-11
MmugDNA.38552.1.S1_at	XYLT1	0.114949	0.187272	1.19e-12	2.15e-11
MmugDNA.601.1.S1_at	SPSB4	0.44705	0.54543	1.2e-12	2.16e-11
MmuSTS.1099.1.S1_at	PASK	0.440153	0.539057	1.21e-12	2.18e-11
MmugDNA.24327.1.S1_at	---	0.839814	0.878873	1.22e-12	2.19e-11
MmugDNA.6.1.S1_at	SCG3	0.264291	0.361834	1.22e-12	2.19e-11
MmugDNA.1304.1.S1_at	C10orf104	0.345284	0.445264	1.23e-12	2.22e-11
MmugDNA.20158.1.S1_s_at	NELL2	0.187374	0.27639	1.24e-12	2.23e-11
MmugDNA.11680.1.S1_at	SEMA4A	0.759847	0.816284	1.25e-12	2.24e-11
MmugDNA.14835.1.S1_at	CBLB	0.0568345	0.106227	1.25e-12	2.25e-11
MmugDNA.11664.1.S1_at	C1orf133	0.573224	0.658338	1.26e-12	2.26e-11
MmuSTS.4465.1.S1_at	UNC13B	0.946373	0.960247	1.26e-12	2.27e-11
MmuSTS.1883.1.S1_at	CPD	0.193836	0.283945	1.28e-12	2.29e-11
MmugDNA.36160.1.S1_at	TMTC1	0.000305885	0.00139053	1.3e-12	2.33e-11
MmugDNA.19548.1.S1_at	---	0.170387	0.256249	1.31e-12	2.34e-11
MmugDNA.11071.1.S1_at	---	0.054779	0.103031	1.34e-12	2.39e-11
MmuSTS.4650.1.S1_at	NUDT2	0.0120467	0.029919	1.36e-12	2.43e-11
MmugDNA.43431.1.S1_at	ZNF75D	0.0485706	0.093648	1.36e-12	2.44e-11
MmunewRS.500.1.S1_at	FABP5	0.0302771	0.0638082	1.38e-12	2.46e-11
MmuSTS.2723.1.S1_at	FLRT2	0.0145546	0.0349981	1.38e-12	2.47e-11
MmugDNA.38600.1.S1_at	CAMK2G	0.0581937	0.108253	1.39e-12	2.48e-11
MmugDNA.34150.1.S1_s_at	LOC541471 /// NCRNA00152	0.405228	0.505272	1.41e-12	2.52e-11
MmugDNA.11534.1.S1_at	PHKA1	0.83801	0.877704	1.42e-12	2.53e-11
MmuSTS.2740.1.S1_at	ADAMTS3	0.0725025	0.129308	1.46e-12	2.6e-11
MmugDNA.39180.1.S1_at	JAKMIP2	0.0164712	0.0387451	1.46e-12	2.6e-11
MmunewRS.475.1.S1_at	NA	0.700196	0.766687	1.46e-12	2.6e-11
MmugDNA.18997.1.S1_at	CACNB4	0.679234	0.749362	1.47e-12	2.61e-11
MmugDNA.34480.1.S1_at	IGFBP5	0.886911	0.914782	1.47e-12	2.61e-11
MmugDNA.7362.1.S1_at	FOSL2	0.425171	0.524335	1.48e-12	2.63e-11
MmugDNA.25211.1.S1_at	NTNG2	0.0505483	0.0965961	1.49e-12	2.65e-11
MmugDNA.40333.1.S1_at	LRPAP1	0.461575	0.558804	1.5e-12	2.66e-11
MmugDNA.34793.1.S1_at	MID2	0.317948	0.418489	1.51e-12	2.67e-11
MmugDNA.34178.1.S1_at	---	0.339856	0.440272	1.51e-12	2.68e-11
MmuSTS.1445.1.S1_at	SH2B3	0.193625	0.283715	1.53e-12	2.7e-11
MmuSTS.2362.1.S1_at	S100B	0.1174	0.1904	1.54e-12	2.72e-11
MmuSTS.1890.1.S1_at	CTSZ	0.0700782	0.125778	1.54e-12	2.73e-11
MmugDNA.30722.1.S1_at	TTC12	0.018368	0.0423717	1.55e-12	2.73e-11
MmugDNA.42302.1.S1_at	DKK3	0.0256357	0.0557316	1.56e-12	2.75e-11
MmuSTS.3980.1.S1_at	SH3BGR	0.0188011	0.0432005	1.56e-12	2.75e-11
MmugDNA.25101.1.S1_at	---	0.0593594	0.109932	1.56e-12	2.76e-11
MmugDNA.22867.1.S1_at	TMEM216	0.629267	0.706872	1.58e-12	2.78e-11
MmugDNA.22404.1.S1_at	---	0.276099	0.374458	1.58e-12	2.79e-11
MmugDNA.10125.1.S1_at	---	0.766206	0.821705	1.58e-12	2.79e-11
MmugDNA.7637.1.S1_at	GRIA4	0.87728	0.90768	1.6e-12	2.81e-11
MmugDNA.15117.1.S1_at	ALG9	0.416817	0.516523	1.61e-12	2.83e-11
MmuSTS.2958.1.S1_at	LDB2	0.11254	0.184148	1.61e-12	2.84e-11
MmuSTS.77.1.S1_at	ATG16L1	0.338159	0.438639	1.62e-12	2.85e-11
MmugDNA.2586.1.S1_at	CISD2	0.238529	0.334088	1.62e-12	2.85e-11
MmugDNA.31050.1.S1_at	MAP7D3	0.280807	0.379446	1.62e-12	2.85e-11
MmugDNA.34175.1.S1_at	PLCL1	0.138794	0.21755	1.63e-12	2.87e-11
MmunewRS.400.1.S1_at	MAOB	0.000389769	0.00170939	1.64e-12	2.88e-11
MmugDNA.15208.1.S1_at	AKAP14	0.420373	0.519808	1.66e-12	2.92e-11
MmugDNA.24026.1.S1_s_at	FEZ2	0.189616	0.279121	1.67e-12	2.93e-11
MmugDNA.3952.1.S1_at	ABI1	0.375534	0.476041	1.69e-12	2.96e-11
MmugDNA.28719.1.S1_at	TCF4	0.784644	0.836274	1.7e-12	2.97e-11
MmugDNA.10572.1.S1_at	LNP1	0.147041	0.22762	1.71e-12	2.99e-11
MmugDNA.42014.1.S1_at	---	0.77017	0.824941	1.71e-12	3e-11
MmugDNA.12249.1.S1_at	NA	0.97684	0.982881	1.71e-12	3e-11
MmugDNA.22421.1.S1_at	ANKRD34C	0.013726	0.0333116	1.76e-12	3.08e-11
MmugDNA.34133.1.S1_at	MEF2C	0.0124025	0.0306609	1.77e-12	3.08e-11
MmugDNA.21083.1.S1_s_at	KRT17	0.164071	0.248489	1.79e-12	3.12e-11
MmugDNA.5019.1.S1_at	CAPN14	0.29617	0.395938	1.79e-12	3.13e-11
MmugDNA.27074.1.S1_at	C12orf34	0.138236	0.216886	1.8e-12	3.14e-11
MmugDNA.38951.1.S1_at	FAM107B	0.193963	0.28408	1.8e-12	3.14e-11
MmuSTS.3030.1.S1_at	PRDM1	0.588934	0.671778	1.81e-12	3.15e-11
MmugDNA.602.1.S1_at	DAGLB	0.821224	0.864733	1.82e-12	3.16e-11
MmugDNA.30341.1.S1_at	ACBD4	0.907594	0.930586	1.84e-12	3.21e-11
MmugDNA.36463.1.S1_s_at	TNK1	0.217647	0.311213	1.86e-12	3.23e-11
MmugDNA.35660.1.S1_at	C7orf70	0.022012	0.0492335	1.92e-12	3.34e-11
MmugDNA.4619.1.S1_at	---	0.169293	0.254984	1.93e-12	3.35e-11
MmugDNA.17027.1.S1_at	MEF2A	0.00555632	0.0157869	1.93e-12	3.35e-11
MmugDNA.2266.1.S1_at	SOX10	0.0557379	0.104511	1.95e-12	3.38e-11
MmuSTS.2869.1.S1_at	TAC1	0.478368	0.57401	1.95e-12	3.38e-11
MmugDNA.14483.1.S1_at	ADO	0.695289	0.762584	1.96e-12	3.4e-11
MmugDNA.128.1.S1_at	C2orf39	0.0413972	0.0825509	1.98e-12	3.42e-11
MmugDNA.18002.1.S1_at	FLJ34048	0.00633113	0.0175564	1.98e-12	3.42e-11
MmugDNA.15126.1.S1_at	GTDC1	0.500427	0.594216	1.98e-12	3.42e-11
MmugDNA.38840.1.S1_at	MYO15A	0.0515244	0.0980563	1.98e-12	3.42e-11
MmuSTS.3009.1.S1_at	NAB2	0.0873436	0.150109	1.99e-12	3.43e-11
MmugDNA.10238.1.S1_at	TEX9	0.290449	0.389858	2.02e-12	3.49e-11
MmugDNA.12385.1.S1_at	CCDC90B	0.881217	0.910964	2.06e-12	3.56e-11
MmugDNA.7751.1.S1_at	---	0.126378	0.202091	2.07e-12	3.57e-11
MmuSTS.2118.1.S1_at	ARID3B	0.0290143	0.0616063	2.11e-12	3.64e-11
MmuSTS.1745.1.S1_at	MYO5B	0.12984	0.206427	2.13e-12	3.67e-11
MmugDNA.22063.1.S1_at	SDC2	0.501821	0.595498	2.13e-12	3.67e-11
Mmu.5034.1.S1_x_at	NA	0.0109515	0.0276487	2.14e-12	3.68e-11
MmugDNA.72.1.S1_at	---	0.320642	0.421207	2.15e-12	3.7e-11
MmugDNA.28721.1.S1_at	BCOR	0.0904464	0.154306	2.19e-12	3.76e-11
MmugDNA.14617.1.S1_at	NA	0.662644	0.735188	2.19e-12	3.77e-11
MmugDNA.37673.1.S1_at	NA	0.528167	0.618394	2.2e-12	3.78e-11
MmugDNA.36850.1.S1_at	HIVEP2	0.0104115	0.0264694	2.23e-12	3.82e-11
MmugDNA.16239.1.S1_at	NA	0.124931	0.200265	2.23e-12	3.82e-11
MmugDNA.38104.1.S1_at	WDR66	0.470583	0.567012	2.22e-12	3.82e-11
MmugDNA.22866.1.S1_at	ZCCHC17	0.517224	0.608475	2.22e-12	3.82e-11
MmugDNA.28794.1.S1_at	---	0.148218	0.228969	2.24e-12	3.83e-11
MmugDNA.25179.1.S1_s_at	ANP32B	0.192252	0.282047	2.27e-12	3.88e-11
MmugDNA.19838.1.S1_at	POU3F2	0.133853	0.211368	2.27e-12	3.88e-11
MmugDNA.4541.1.S1_at	PAX6	0.52263	0.613368	2.28e-12	3.91e-11
MmugDNA.16862.1.S1_at	KLHDC3	0.654567	0.728334	2.29e-12	3.92e-11
MmuSTS.693.1.S1_at	CHP	0.851204	0.887648	2.32e-12	3.96e-11
MmugDNA.2954.1.S1_at	STYK1	0.0283159	0.0604702	2.32e-12	3.96e-11
MmugDNA.28666.1.S1_at	PALMD	0.343146	0.443376	2.35e-12	4.01e-11
MmugDNA.21283.1.S1_at	KITLG	0.00292403	0.00926287	2.37e-12	4.04e-11
MmuSTS.4068.1.S1_at	DPP4	0.0424215	0.0841145	2.38e-12	4.05e-11
MmunewRS.874.1.S1_at	NA	0.393722	0.494062	2.4e-12	4.08e-11
MmugDNA.14048.1.S1_at	BLCAP	0.267192	0.364813	2.41e-12	4.11e-11
MmuSTS.3994.1.S1_at	TGFA	0.648525	0.723285	2.45e-12	4.17e-11
MmugDNA.33463.1.S1_at	CETN3	0.123521	0.198367	2.46e-12	4.18e-11
MmugDNA.23951.1.S1_at	LRRFIP1	0.544336	0.632554	2.46e-12	4.18e-11
MmugDNA.4017.1.S1_at	NOS1	0.89823	0.923513	2.47e-12	4.2e-11
MmuSTS.2387.1.S1_at	GABRB2	0.832707	0.873854	2.5e-12	4.24e-11
MmugDNA.25472.1.S1_at	NHLH1	0.588147	0.671118	2.5e-12	4.25e-11
MmugDNA.22203.1.S1_at	ZAK	0.0733134	0.130436	2.57e-12	4.36e-11
MmugDNA.30718.1.S1_at	---	0.270745	0.36882	2.58e-12	4.37e-11
MmugDNA.33838.1.S1_at	CADM3	0.238856	0.334503	2.57e-12	4.37e-11
MmugDNA.11023.1.S1_at	TRAK1	0.00113971	0.00422533	2.6e-12	4.4e-11
MmugDNA.15851.1.S1_at	CHN1	0.112611	0.184228	2.62e-12	4.43e-11
MmuSTS.1998.1.S1_at	ESR1	0.191752	0.281558	2.63e-12	4.45e-11
MmuSTS.3401.1.S1_at	CEBPA	0.908923	0.931386	2.64e-12	4.47e-11
MmugDNA.34671.1.S1_at	CAPN2	0.129326	0.205763	2.66e-12	4.49e-11
MmugDNA.18506.1.S1_at	SNTB1	0.00976778	0.0251208	2.66e-12	4.49e-11
MmuSTS.2829.1.S1_at	SLC7A6	0.478851	0.574461	2.66e-12	4.5e-11
MmugDNA.27805.1.S1_at	TXNDC16	0.101264	0.169274	2.69e-12	4.55e-11
MmugDNA.21501.1.S1_at	---	0.189301	0.278752	2.7e-12	4.56e-11
MmugDNA.28573.1.S1_at	---	0.0800125	0.139989	2.72e-12	4.6e-11
MmugDNA.1869.1.S1_at	N4BP2	0.638786	0.714948	2.75e-12	4.63e-11
MmuSTS.1802.1.S1_at	ST6GAL1	0.264734	0.362302	2.75e-12	4.63e-11
MmugDNA.38193.1.S1_at	---	0.079783	0.139664	2.77e-12	4.67e-11
MmuSTS.4568.1.S1_at	LYPLA1	0.51546	0.606965	2.79e-12	4.7e-11
MmugDNA.9600.1.S1_at	RIMS2	0.0787518	0.138133	2.8e-12	4.72e-11
MmugDNA.4783.1.S1_at	---	0.100124	0.167744	2.85e-12	4.79e-11
MmugDNA.9740.1.S1_at	CDH22	0.685836	0.754914	2.85e-12	4.79e-11
MmugDNA.11471.1.S1_at	---	0.190863	0.280573	2.92e-12	4.9e-11
MmugDNA.19979.1.S1_at	CAMK1	0.00441159	0.0130477	2.92e-12	4.9e-11
MmugDNA.24520.1.S1_at	SYN2	0.0106379	0.0269668	2.97e-12	4.98e-11
MmugDNA.4164.1.S1_at	PLCB1	0.774466	0.828248	2.99e-12	5.02e-11
MmugDNA.2306.1.S1_s_at	RHEBL1	0.842281	0.880688	2.99e-12	5.02e-11
MmugDNA.16400.1.S1_at	HRH1	0.0444454	0.0873191	3.01e-12	5.04e-11
MmugDNA.34405.1.S1_at	GOLGA7B	0.222511	0.316845	3.01e-12	5.05e-11
MmugDNA.16007.1.S1_at	---	0.340739	0.441133	3.03e-12	5.07e-11
MmuSTS.2982.1.S1_at	MAPK3	0.118492	0.191832	3.07e-12	5.13e-11
MmugDNA.37412.1.S1_at	---	0.0239838	0.0527323	3.07e-12	5.14e-11
MmugDNA.34828.1.S1_s_at	CREM	0.891226	0.91804	3.08e-12	5.15e-11
MmugDNA.22302.1.S1_at	SOX2OT	0.1059	0.175539	3.09e-12	5.16e-11
Mmu.4140.1.S1_at	NA	0.09076	0.154751	3.15e-12	5.25e-11
MmugDNA.32742.1.S1_at	TNIP3	0.765624	0.821213	3.15e-12	5.25e-11
MmugDNA.874.1.S1_at	---	0.139938	0.218927	3.16e-12	5.27e-11
MmugDNA.3456.1.S1_at	HPCA	0.372543	0.473199	3.17e-12	5.29e-11
MmugDNA.13958.1.S1_at	LRCH1	0.158628	0.241952	3.21e-12	5.35e-11
MmugDNA.32964.1.S1_at	NA	0.975329	0.981698	3.24e-12	5.4e-11
MmugDNA.18685.1.S1_at	NA	0.00782184	0.0208969	3.25e-12	5.41e-11
MmugDNA.27252.1.S1_at	---	0.922205	0.941717	3.26e-12	5.43e-11
MmugDNA.9537.1.S1_at	RPS12	0.0335602	0.0694776	3.28e-12	5.45e-11
MmuSTS.3382.1.S1_at	CDH12	0.00600556	0.0167967	3.29e-12	5.47e-11
MmuSTS.2991.1.S1_at	MME	0.665262	0.737566	3.32e-12	5.5e-11
MmugDNA.5875.1.S1_at	POU3F1	0.227849	0.322796	3.32e-12	5.5e-11
MmugDNA.13410.1.S1_at	---	0.205271	0.297397	3.39e-12	5.62e-11
Mmu.2524.1.S1_at	NA	0.800877	0.849444	3.39e-12	5.62e-11
MmuSTS.2049.1.S1_at	PRSS23	0.322333	0.422878	3.42e-12	5.66e-11
MmugDNA.22596.1.S1_at	NA	0.845099	0.882833	3.43e-12	5.68e-11
MmugDNA.36475.1.S1_at	CTDSP1	0.829497	0.871281	3.47e-12	5.75e-11
MmugDNA.22275.1.S1_at	FOXP1	0.692185	0.760292	3.48e-12	5.76e-11
MmugDNA.41448.1.S1_at	INSM2	0.221487	0.315583	3.5e-12	5.79e-11
MmugDNA.17599.1.S1_at	DACT3	0.0615332	0.113197	3.51e-12	5.8e-11
MmuSTS.1296.1.S1_at	RASGEF1C	0.00277383	0.00886025	3.52e-12	5.82e-11
MmugDNA.5402.1.S1_at	CAMK2N1	0.238451	0.334036	3.55e-12	5.86e-11
MmugDNA.42514.1.S1_at	---	0.204916	0.297003	3.56e-12	5.88e-11
MmuSTS.1606.1.S1_at	KLHL14	0.000726267	0.00288155	3.56e-12	5.88e-11
MmugDNA.70.1.S1_at	TMEM2	0.806231	0.853212	3.58e-12	5.9e-11
Mmu.5646.1.A1_at	NA	0.473078	0.569167	3.59e-12	5.92e-11
MmugDNA.14988.1.S1_at	EPB41L2	0.812395	0.857988	3.62e-12	5.96e-11
MmuSTS.4661.1.S1_at	TNFRSF11B	0.108313	0.17871	3.63e-12	5.97e-11
MmugDNA.19370.1.S1_at	ZNF540	0.55762	0.644386	3.62e-12	5.97e-11
MmugDNA.36979.1.S1_at	SLITRK6	0.0898422	0.153478	3.65e-12	6e-11
MmugDNA.28679.1.S1_at	---	0.0545206	0.102623	3.66e-12	6.02e-11
MmugDNA.22407.1.S1_at	HS3ST3B1	0.269372	0.367314	3.66e-12	6.02e-11
MmugDNA.37985.1.S1_at	CADM1	0.652572	0.726642	3.68e-12	6.04e-11
MmuSTS.4627.1.S1_at	TWIST1	0.323071	0.423574	3.74e-12	6.14e-11
MmugDNA.26870.1.S1_at	MINA	0.150005	0.231196	3.75e-12	6.16e-11
MmugDNA.1951.1.S1_at	C8orf84	0.391134	0.491455	3.77e-12	6.17e-11
MmugDNA.14678.1.S1_at	MGAT5B	0.0552317	0.103707	3.77e-12	6.17e-11
MmugDNA.40415.1.S1_at	---	0.438595	0.537496	3.78e-12	6.19e-11
MmugDNA.36918.1.S1_at	FRMPD3	0.648706	0.723428	3.8e-12	6.22e-11
MmugDNA.32591.1.S1_at	MKL1	0.776544	0.829865	3.8e-12	6.22e-11
MmugDNA.28207.1.S1_at	RHOBTB2	0.121322	0.195461	3.8e-12	6.22e-11
MmugDNA.17192.1.S1_s_at	PMEPA1	0.956349	0.967643	3.82e-12	6.25e-11
MmugDNA.4830.1.S1_at	ACTL6A	0.218588	0.312323	3.86e-12	6.31e-11
MmugDNA.6211.1.S1_at	KITLG	0.0300948	0.0634698	3.87e-12	6.31e-11
MmuSTS.4052.1.S1_at	DGKG	0.00232027	0.00762387	3.89e-12	6.35e-11
MmugDNA.19246.1.S1_s_at	SCHIP1	0.342756	0.443061	3.91e-12	6.37e-11
Mmu.3853.1.S1_at	NA	0.153453	0.235631	3.93e-12	6.41e-11
MmuSTS.1354.1.S1_at	LAMB3	0.0820001	0.142784	3.97e-12	6.48e-11
MmugDNA.34517.1.S1_at	THSD7B	0.541274	0.630062	3.98e-12	6.48e-11
MmugDNA.8737.1.S1_s_at	---	0.56954	0.655083	3.99e-12	6.49e-11
MmugDNA.17113.1.S1_at	STK33	0.250109	0.346854	3.99e-12	6.49e-11
MmugDNA.24492.1.S1_at	DBNDD1	0.058583	0.108763	4e-12	6.51e-11
MmugDNA.6533.1.S1_at	PALMD	0.354276	0.454584	4.02e-12	6.53e-11
MmugDNA.6560.1.S1_at	PLSCR4	0.113787	0.185764	4.02e-12	6.53e-11
MmugDNA.42255.1.S1_at	CDC2L6	0.581574	0.665551	4.04e-12	6.56e-11
MmugDNA.11249.1.S1_at	KCTD12	0.975258	0.981657	4.06e-12	6.59e-11
MmugDNA.1526.1.S1_at	PER1	0.369862	0.470369	4.09e-12	6.64e-11
MmugDNA.27093.1.S1_at	A2M	0.136916	0.215275	4.12e-12	6.67e-11
MmugDNA.17522.1.S1_at	NTRK2	0.0212295	0.047795	4.12e-12	6.67e-11
MmugDNA.27593.1.S1_at	RCOR2	0.804317	0.851802	4.14e-12	6.71e-11
MmugDNA.5408.1.S1_at	MCCC2	0.117436	0.190436	4.2e-12	6.8e-11
MmugDNA.28201.1.S1_at	---	0.610111	0.690579	4.27e-12	6.92e-11
MmugDNA.979.1.S1_at	ANK1	0.306349	0.406375	4.31e-12	6.97e-11
MmugDNA.35906.1.S1_at	NA	0.0271668	0.0584657	4.35e-12	7.03e-11
MmugDNA.25921.1.S1_at	RPLP2	0.319506	0.420006	4.35e-12	7.03e-11
MmugDNA.41116.1.S1_at	---	0.513393	0.60535	4.38e-12	7.07e-11
MmuSTS.1734.1.S1_at	RIN1	0.406672	0.506662	4.4e-12	7.1e-11
MmuSTS.797.1.S1_at	CACNG3	0.217722	0.311293	4.44e-12	7.17e-11
MmugDNA.24322.1.S1_at	---	0.312424	0.412583	4.48e-12	7.23e-11
MmugDNA.19775.1.S1_at	---	0.970063	0.977863	4.55e-12	7.33e-11
[truncated: 30,218 more rows]

## Sheet: Cluster_DEgenes
Cluster	Probe	Gene.Symbol.Human	p.value	adj.p
C1	MmugDNA.26608.1.S1_at	GMEB1	4.89466e-26	1.57691e-21
C1	MmugDNA.2901.1.S1_at	NKIRAS2	1.69328e-24	1.81841e-20
C1	MmugDNA.7360.1.S1_at	---	2.66497e-23	1.22653e-19
C1	MmugDNA.28864.1.S1_at	YBX1	8.97924e-23	3.21427e-19
C1	MmugDNA.19777.1.S1_s_at	YBX1	3.17977e-22	1.02443e-18
C1	MmugDNA.30977.1.S1_at	SOX4	4.18957e-22	1.22705e-18
C1	MmuSTS.3908.1.S1_at	SOX4	4.99872e-22	1.34203e-18
C1	MmunewRS.925.1.S1_at	NA	1.56469e-21	3.60068e-18
C1	MmuSTS.4460.1.S1_at	MPZL1	3.75404e-21	8.06292e-18
C1	MmugDNA.18121.1.S1_at	---	4.0511e-21	8.15714e-18
C1	MmugDNA.36784.1.S1_at	ZNF711	5.26269e-21	9.97342e-18
C1	MmugDNA.31802.1.S1_at	ANKRD13B	8.17779e-21	1.46369e-17
C1	MmugDNA.19033.1.S1_at	DCX	6.14821e-20	8.49347e-17
C1	MmugDNA.21855.1.S1_s_at	HBG1 /// HBG2	6.3272e-20	8.49347e-17
C1	MmugDNA.36857.1.S1_at	ILF3	6.0107e-20	8.49347e-17
C1	MmuSTS.279.1.S1_at	MPZL1	6.69397e-20	8.62639e-17
C1	MmugDNA.32619.1.S1_at	---	1.09695e-19	1.35924e-16
C1	MmugDNA.2760.1.S1_at	SOX4	1.46191e-19	1.64672e-16
C1	MmugDNA.8886.1.S1_at	GJC1	1.67659e-19	1.68796e-16
C1	MmugDNA.29320.1.S1_at	NASP	1.63816e-19	1.68796e-16
C1	MmugDNA.38884.1.S1_at	HAPLN1	2.41186e-19	2.22008e-16
C1	MmugDNA.20035.1.S1_at	NA	2.36894e-19	2.22008e-16
C1	MmugDNA.8080.1.S1_s_at	EIF4A1	3.81366e-19	3.15037e-16
C1	MmugDNA.38024.1.S1_at	PLK4	6.38198e-19	4.89544e-16
C1	MmugDNA.20315.1.S1_at	SIAH3	1.10001e-18	7.87532e-16
C1	MmugDNA.10337.1.S1_at	NKAIN1	1.66121e-18	1.11498e-15
C1	Mmu.7842.1.S1_at	NA	1.77035e-18	1.16399e-15
C1	MmugDNA.19343.1.S1_s_at	HBG1 /// HBG2	1.94767e-18	1.25496e-15
C1	MmugDNA.31012.1.S1_at	IGF2BP3	2.09566e-18	1.32384e-15
C1	MmuSTS.3928.1.S1_at	COL4A1	2.70381e-18	1.64179e-15
C1	MmugDNA.10462.1.S1_at	HAPLN1	2.75187e-18	1.64179e-15
C1	MmugDNA.10505.1.S1_at	NA	2.89221e-18	1.69415e-15
C1	MmugDNA.1162.1.S1_at	MARCKSL1	4.44882e-18	2.42928e-15
C1	MmugDNA.24669.1.S1_at	NRAS	4.87151e-18	2.61576e-15
C1	MmugDNA.1873.1.S1_at	MAP6	5.701e-18	3.01097e-15
C1	MmugDNA.36969.1.S1_s_at	C1orf163	6.82096e-18	3.54437e-15
C1	MmuSTS.4658.1.S1_at	ODC1	7.58344e-18	3.87803e-15
C1	MmugDNA.33436.1.S1_at	TMSB15A	7.87667e-18	3.96502e-15
C1	MmugDNA.24841.1.S1_at	TUBB	1.02987e-17	5.02719e-15
C1	MmugDNA.15520.1.S1_s_at	NA	1.27387e-17	6.12543e-15
C1	MmuSTS.3432.1.S1_at	COL1A2	1.55432e-17	7.25731e-15
C1	MmugDNA.38698.1.S1_at	CD93	1.86143e-17	8.44646e-15
C1	MmunewRS.720.1.S1_at	NA	1.9718e-17	8.823e-15
C1	MmugDNA.33466.1.S1_s_at	CCDC109A	3.45118e-17	1.40743e-14
C1	MmugDNA.24421.1.S1_at	TET1	4.94975e-17	1.96872e-14
C1	MmuSTS.3246.1.S1_at	BTG3	6.86475e-17	2.63288e-14
C1	MmugDNA.37076.1.S1_at	DPYSL3	8.59662e-17	3.11188e-14
C1	MmugDNA.36934.1.S1_at	ZNF643	8.5529e-17	3.11188e-14
C1	MmuSTS.2588.1.S1_at	DPYSL3	9.62367e-17	3.44495e-14
C1	MmugDNA.3971.1.S1_at	ZNF300	1.06798e-16	3.78099e-14
C1	MmugDNA.38666.1.S1_at	HN1	1.28662e-16	4.38888e-14
C1	MmuSTS.2238.1.S1_at	CRMP1	2.11094e-16	6.73349e-14
C1	MmugDNA.3137.1.S1_at	PPM1G	2.17175e-16	6.85954e-14
C1	MmugDNA.23542.1.S1_at	TBC1D22B	2.52208e-16	7.88873e-14
C1	MmuSTS.1109.1.S1_at	PEX5	2.8754e-16	8.90738e-14
C1	MmugDNA.32076.1.S1_at	EXT2	3.33157e-16	1.00673e-13
C1	MmugDNA.11009.1.S1_at	EFTUD1	3.67369e-16	1.08583e-13
C1	MmugDNA.4554.1.S1_at	MARCH9	4.54815e-16	1.33207e-13
C1	MmuSTS.1499.1.S1_at	CTDSPL2	5.16977e-16	1.48709e-13
C1	MmuSTS.2007.1.S1_at	PCDH12	7.44873e-16	2.06876e-13
C1	MmugDNA.15520.1.S1_at	IGF2BP3	1.03788e-15	2.83681e-13
C1	MmugDNA.31967.1.S1_at	LPCAT1	1.03903e-15	2.83681e-13
C1	MmuSTS.2269.1.S1_at	POLR2D	1.10503e-15	2.99165e-13
C1	MmuSTS.4051.1.S1_at	DGKD	1.17965e-15	3.1409e-13
C1	MmugDNA.13694.1.S1_at	FAM13B	1.25104e-15	3.30366e-13
C1	MmugDNA.4029.1.S1_at	SERBP1	1.33534e-15	3.4694e-13
C1	MmugDNA.9822.1.S1_at	ISLR2	1.51672e-15	3.83625e-13
C1	MmugDNA.37336.1.S1_at	STMN2	1.51229e-15	3.83625e-13
C1	MmuSTS.236.1.S1_at	HMGB3	1.87926e-15	4.55219e-13
C1	MmuSTS.1240.1.S1_at	PPP1R14C	2.13158e-15	4.98654e-13
C1	MmugDNA.31201.1.S1_at	FAM57A	2.77737e-15	6.00526e-13
C1	MmugDNA.19659.1.S1_at	IL17RD	3.02368e-15	6.45124e-13
C1	MmugDNA.319.1.S1_at	PAFAH1B3	3.51211e-15	7.34738e-13
C1	MmugDNA.12994.1.S1_at	XPO5	3.95778e-15	8.07862e-13
C1	MmugDNA.11571.1.S1_at	NAV1	4.1422e-15	8.28877e-13
C1	MmugDNA.10529.1.S1_at	---	4.31468e-15	8.58062e-13
C1	MmugDNA.29992.1.S1_at	---	4.35536e-15	8.60839e-13
C1	MmugDNA.22479.1.S1_at	PLA2G15	4.46458e-15	8.77045e-13
C1	MmuSTS.3997.1.S1_at	CXADR	4.49294e-15	8.77268e-13
C1	MmugDNA.21402.1.S1_at	R3HCC1	4.87069e-15	9.39634e-13
C1	MmunewRS.890.1.S1_at	NA	5.35961e-15	1.02172e-12
C1	MmuSTS.3407.1.S1_at	PRDM4	6.31734e-15	1.17617e-12
C1	MmugDNA.18067.1.S1_at	C1orf187	6.73039e-15	1.23201e-12
C1	MmugDNA.24911.1.S1_at	LPAR2	6.99657e-15	1.26623e-12
C1	MmugDNA.35853.1.S1_at	PROM1	7.01827e-15	1.26623e-12
C1	MmuSTS.4290.1.S1_at	SCMH1	7.07483e-15	1.26623e-12
C1	MmugDNA.27207.1.S1_at	MED14	7.17528e-15	1.27014e-12
C1	MmugDNA.35981.1.S1_at	---	7.67794e-15	1.34925e-12
C1	MmugDNA.15047.1.S1_s_at	BRD3	7.70592e-15	1.34925e-12
C1	MmugDNA.31330.1.S1_at	NCOA6	8.36073e-15	1.44816e-12
C1	MmugDNA.27452.1.S1_at	SET	8.90418e-15	1.51781e-12
C1	MmugDNA.12452.1.S1_at	LOC388796	8.99466e-15	1.52515e-12
C1	MmugDNA.24907.1.S1_at	EIF4E2	9.209e-15	1.54513e-12
C1	MmugDNA.37623.1.S1_at	PTPRG	9.25627e-15	1.54513e-12
C1	MmugDNA.14929.1.S1_at	IGF2BP2	9.40145e-15	1.55502e-12
C1	MmugDNA.16814.1.S1_at	LAMC1	9.41207e-15	1.55502e-12
C1	MmugDNA.3871.1.S1_at	CYP27C1	9.51093e-15	1.56333e-12
C1	MmugDNA.12277.1.S1_at	TOP2A	1.04624e-14	1.6938e-12
C1	MmugDNA.7782.1.S1_at	PCDHA1 /// PCDHA10 /// PCDHA11 /// PCDHA12 /// PCDHA13 /// PCDHA2 /// PCDHA3 /// PCDHA4 /// PCDHA5 /// PCDHA6 /// PCDHA7 /// PCDHA8 /// PCDHA9 /// PCDHAC1 /// PCDHAC2	1.09322e-14	1.76101e-12
C1	MmugDNA.30128.1.S1_s_at	JTV1	1.14652e-14	1.82859e-12
C1	MmugDNA.33163.1.S1_at	BZW1	1.26753e-14	2.01162e-12
C1	MmugDNA.38550.1.S1_s_at	TIMM8B	1.35364e-14	2.117e-12
C1	MmugDNA.3040.1.S1_at	FRMD3	1.40794e-14	2.18075e-12
C1	MmugDNA.26593.1.S1_at	ARMCX5	1.49663e-14	2.28517e-12
C1	Mmu.8849.1.S1_at	NA	1.4943e-14	2.28517e-12
C1	MmuSTS.1590.1.S1_at	COX4NB	1.5359e-14	2.32716e-12
C1	Mmu.12401.1.S1_s_at	NA	1.57937e-14	2.37769e-12
C1	MmugDNA.17878.1.S1_at	TCTEX1D2	1.75776e-14	2.615e-12
C1	MmugDNA.34155.1.S1_at	NID1	1.9313e-14	2.85416e-12
C1	MmugDNA.19512.1.S1_at	TNC	2.029e-14	2.97128e-12
C1	MmuSTS.3431.1.S1_at	COL1A1	2.19509e-14	3.17126e-12
C1	MmugDNA.22058.1.S1_at	ABHD5	2.2868e-14	3.2744e-12
C1	MmugDNA.40489.1.S1_at	MAD2L2	2.32842e-14	3.31924e-12
C1	MmugDNA.38392.1.S1_at	EIF4A1	2.48837e-14	3.51613e-12
C1	Mmu.12401.1.S1_at	NA	2.56832e-14	3.61325e-12
C1	MmugDNA.18458.1.S1_at	BCL9L	2.71176e-14	3.79847e-12
C1	MmugDNA.5066.1.S1_at	AGTPBP1	2.83081e-14	3.89744e-12
C1	MmugDNA.41192.1.S1_at	ACBD6	2.93393e-14	4.00519e-12
C1	MmugDNA.26886.1.S1_s_at	C20orf149	3.02074e-14	4.10629e-12
C1	MmugDNA.16140.1.S1_at	PGLS	3.13016e-14	4.23715e-12
C1	MmugDNA.43225.1.S1_at	RPRM	3.17682e-14	4.28232e-12
C1	MmuSTS.2365.1.S1_at	SCAMP3	3.24119e-14	4.3509e-12
C1	Mmu.1036.1.S1_at	NA	3.27919e-14	4.38364e-12
C1	MmugDNA.36963.1.S1_at	RRAS2	3.3826e-14	4.48466e-12
C1	MmuSTS.2653.1.S1_at	ATXN10	3.42547e-14	4.52288e-12
C1	MmugDNA.2816.1.S1_at	NA	4.27636e-14	5.50538e-12
C1	MmugDNA.6210.1.S1_at	KLF7	4.47632e-14	5.70014e-12
C1	MmugDNA.36563.1.S1_at	SLC1A6	4.51331e-14	5.72462e-12
C1	MmuSTS.1228.1.S1_at	COQ7	4.8064e-14	6.04874e-12
C1	MmugDNA.37507.1.S1_at	PACS2	4.97323e-14	6.23434e-12
C1	MmugDNA.40563.1.S1_at	TMSB15B	5.0277e-14	6.2782e-12
C1	MmugDNA.32300.1.S1_at	BZW2	5.21475e-14	6.48663e-12
C1	MmugDNA.6812.1.S1_at	KDM1	5.42304e-14	6.69403e-12
C1	MmuSTS.226.1.S1_at	HAPLN1	5.61407e-14	6.90338e-12
C1	MmugDNA.21012.1.S1_at	DPYSL5	6.04918e-14	7.32656e-12
C1	MmugDNA.10602.1.S1_at	COL4A1	6.95709e-14	8.27073e-12
C1	MmugDNA.34760.1.S1_at	XPNPEP1	7.00247e-14	8.29407e-12
C1	MmuSTS.1283.1.S1_at	DTL	7.1698e-14	8.46116e-12
C1	MmugDNA.14190.1.S1_at	CSPG5	7.32347e-14	8.57965e-12
C1	MmugDNA.19623.1.S1_at	NA	7.95369e-14	9.2842e-12
C1	MmugDNA.24546.1.S1_at	ADD2	8.81747e-14	1.01818e-11
C1	MmugDNA.35039.1.S1_s_at	PARP6	9.35962e-14	1.07314e-11
C1	MmugDNA.32896.1.S1_at	C6orf134	1.11071e-13	1.25557e-11
C1	MmugDNA.13832.1.S1_s_at	C20orf149	1.14577e-13	1.29068e-11
C1	MmugDNA.13618.1.S1_at	SARM1	1.17926e-13	1.32378e-11
C1	MmugDNA.31866.1.S1_at	REEP1	1.20298e-13	1.34105e-11
C1	MmugDNA.2940.1.S1_at	MAZ	1.3143e-13	1.45009e-11
C1	MmugDNA.16221.1.S1_at	NA	1.34183e-13	1.47542e-11
C1	Mmu.14060.1.A1_at	NA	1.36289e-13	1.48841e-11
C1	MmuSTS.2280.1.S1_at	DACT1	1.37318e-13	1.49459e-11
C1	MmugDNA.26408.1.S1_at	MARCH4	1.48288e-13	1.60315e-11
C1	MmuSTS.1939.1.S1_at	FGF11	1.51955e-13	1.62642e-11
C1	MmugDNA.41137.1.S1_at	ULK2	1.51625e-13	1.62642e-11
C1	MmugDNA.20747.1.S1_x_at	NA	1.55426e-13	1.65259e-11
C1	MmuSTS.3433.1.S1_at	COL3A1	1.63482e-13	1.73253e-11
C1	MmugDNA.31458.1.S1_at	C20orf4	1.83125e-13	1.93434e-11
C1	MmugDNA.42885.1.S1_at	STAB1	1.87564e-13	1.97476e-11
C1	MmugDNA.12273.1.S1_at	TOP2A	1.90643e-13	1.99695e-11
C1	MmuSTS.114.1.S1_at	ASTN1	1.95091e-13	2.03406e-11
C1	MmuSTS.2379.1.S1_at	NID1	2.08041e-13	2.14822e-11
C1	MmugDNA.11868.1.S1_at	TBC1D14	2.09091e-13	2.15217e-11
C1	MmuSTS.2120.1.S1_at	SNUPN	2.10825e-13	2.16311e-11
C1	MmugDNA.8668.1.S1_at	DOCK6	2.13389e-13	2.18246e-11
C1	MmugDNA.36874.1.S1_at	---	2.15556e-13	2.19764e-11
C1	MmugDNA.2853.1.S1_at	PTP4A1	2.27176e-13	2.30155e-11
C1	MmugDNA.23320.1.S1_at	ARF6	2.34438e-13	2.35292e-11
C1	MmugDNA.25199.1.S1_at	TMEM218	2.64207e-13	2.62192e-11
C1	MmuSTS.4408.1.S1_at	CTPS	2.74649e-13	2.68947e-11
C1	MmugDNA.671.1.S1_at	VEPH1	2.78139e-13	2.7154e-11
C1	MmugDNA.32394.1.S1_s_at	ZC4H2	2.8532e-13	2.77708e-11
C1	MmugDNA.21177.1.S1_at	FRMD3	2.94628e-13	2.84193e-11
C1	MmuSTS.2278.1.S1_at	PXDN	3.20645e-13	3.06535e-11
C1	MmugDNA.2881.1.S1_at	KIF21B	3.26845e-13	3.10619e-11
C1	MmugDNA.38692.1.S1_at	NA	3.33317e-13	3.14911e-11
C1	MmuSTS.4499.1.S1_at	LMBR1L	3.45758e-13	3.2571e-11
C1	MmuSTS.934.1.S1_at	FJX1	3.68315e-13	3.43942e-11
C1	MmugDNA.161.1.S1_at	---	3.72772e-13	3.47098e-11
C1	MmuSTS.3644.1.S1_at	FZD10	3.88189e-13	3.5803e-11
C1	MmugDNA.40844.1.S1_at	GPR173	3.89522e-13	3.5803e-11
C1	MmugDNA.11859.1.S1_at	NT5DC2	4.01428e-13	3.67409e-11
C1	MmugDNA.10122.1.S1_at	CIAPIN1	4.0659e-13	3.70303e-11
C1	MmugDNA.35138.1.S1_at	ZNF154	4.06889e-13	3.70303e-11
C1	MmugDNA.9581.1.S1_at	WDR1	4.19e-13	3.80252e-11
C1	MmugDNA.25400.1.S1_s_at	DAG1	4.49236e-13	4.03148e-11
C1	MmugDNA.40552.1.S1_at	EIF2S2	4.82761e-13	4.29644e-11
C1	MmugDNA.9354.1.S1_x_at	NA	4.81701e-13	4.29644e-11
C1	MmuSTS.3598.1.S1_s_at	CSPG5	5.41201e-13	4.75092e-11
C1	MmugDNA.22850.1.S1_at	TBC1D7	5.50254e-13	4.81726e-11
C1	MmugDNA.24738.1.S1_at	STMN2	5.81721e-13	5.07894e-11
C1	MmugDNA.37297.1.S1_at	KIDINS220	6.04405e-13	5.26274e-11
C1	MmugDNA.18733.1.S1_at	KDM2B	6.32289e-13	5.43212e-11
C1	MmugDNA.1662.1.S1_at	PRPF38A	6.40415e-13	5.45827e-11
C1	MmuSTS.4182.1.S1_at	NA	6.49963e-13	5.52503e-11
C1	MmugDNA.41434.1.S1_at	GGH	6.64022e-13	5.6149e-11
C1	MmugDNA.23114.1.S1_at	COL3A1	6.66276e-13	5.61922e-11
C1	MmugDNA.27139.1.S1_at	C6orf129	6.89664e-13	5.78618e-11
C1	Mmu.16278.1.S1_at	NA	7.12893e-13	5.9347e-11
C1	MmugDNA.27181.1.S1_at	DLG3	7.43172e-13	6.13275e-11
C1	MmunewRS.969.1.S1_at	NA	7.42075e-13	6.13275e-11
C1	MmugDNA.29331.1.S1_at	WDR1	7.60119e-13	6.24713e-11
C1	MmugDNA.20747.1.S1_at	TUBB3	8.07339e-13	6.56819e-11
C1	MmugDNA.36570.1.S1_at	KRT1	8.12733e-13	6.59542e-11
C1	MmugDNA.27949.1.S1_at	---	8.2544e-13	6.66497e-11
C1	MmugDNA.6107.1.S1_at	JAZF1	8.67378e-13	6.98608e-11
C1	MmugDNA.17617.1.S1_s_at	TRO	9.37683e-13	7.45909e-11
C1	MmugDNA.6739.1.S1_at	GPX7	9.45631e-13	7.48358e-11
C1	MmugDNA.10135.1.S1_at	PARP6	9.45895e-13	7.48358e-11
C1	MmugDNA.33712.1.S1_at	TXNDC11	1.02549e-12	8.03847e-11
C1	MmugDNA.2647.1.S1_s_at	NADK	1.05636e-12	8.26039e-11
C1	MmuSTS.979.1.S1_at	PTDSS1	1.06303e-12	8.29244e-11
C1	MmugDNA.16677.1.S1_at	ERP44	1.09145e-12	8.49357e-11
C1	MmugDNA.43409.1.S1_at	SLC27A3	1.14216e-12	8.82752e-11
C1	MmugDNA.9216.1.S1_s_at	ZNF585A	1.14259e-12	8.82752e-11
C1	MmugDNA.38601.1.S1_at	CHCHD5	1.1562e-12	8.87627e-11
C1	MmugDNA.30972.1.S1_at	SYNCRIP	1.16804e-12	8.93844e-11
C1	MmugDNA.6981.1.S1_at	ZNF689	1.27127e-12	9.65952e-11
C1	MmugDNA.22115.1.S1_at	NRAS	1.28167e-12	9.71565e-11
C1	MmugDNA.27168.1.S1_at	PPP1R1C	1.29599e-12	9.78426e-11
C1	MmugDNA.1752.1.S1_s_at	STMN4	1.29679e-12	9.78426e-11
C1	MmuSTS.1880.1.S1_at	COL4A2	1.33933e-12	1.0069e-10
C1	MmugDNA.8503.1.S1_at	PHTF2	1.34078e-12	1.0069e-10
C1	MmugDNA.29612.1.S1_at	ZCCHC18	1.3499e-12	1.01139e-10
C1	MmugDNA.43440.1.S1_at	DYRK2	1.38127e-12	1.0301e-10
C1	MmuSTS.1268.1.S1_at	CXCL12	1.43758e-12	1.06226e-10
C1	MmuSTS.1330.1.S1_at	DYRK2	1.44114e-12	1.06245e-10
C1	MmugDNA.32339.1.S1_at	NAV1	1.45308e-12	1.06881e-10
C1	MmugDNA.20430.1.S1_at	IMPDH2	1.55935e-12	1.13917e-10
C1	MmugDNA.807.1.S1_at	FBXO42	1.85955e-12	1.35235e-10
C1	MmugDNA.19623.1.S1_s_at	TUBB2A /// TUBB2B	1.89759e-12	1.37381e-10
C1	MmugDNA.28800.1.S1_at	SOX11	1.94156e-12	1.39935e-10
C1	MmugDNA.39847.1.S1_at	DIP2C	1.97994e-12	1.42383e-10
C1	MmugDNA.31150.1.S1_at	NSUN2	1.99605e-12	1.43222e-10
C1	MmugDNA.12180.1.S1_at	TMEM163	2.02532e-12	1.4479e-10
C1	MmugDNA.15359.1.S1_s_at	MAPRE1	2.04908e-12	1.45729e-10
C1	MmuSTS.246.1.S1_at	LRRC42	2.08699e-12	1.48098e-10
C1	MmugDNA.23238.1.S1_at	CBX3	2.30591e-12	1.62204e-10
C1	MmugDNA.35876.1.S1_at	ST8SIA2	2.37456e-12	1.66307e-10
C1	MmugDNA.12980.1.S1_x_at	RPLP0	2.42997e-12	1.69818e-10
C1	MmugDNA.16944.1.S1_at	PIK3R2	2.57552e-12	1.78442e-10
C1	MmugDNA.11863.1.S1_at	REEP1	2.60968e-12	1.80421e-10
C1	MmugDNA.38517.1.S1_at	MIOS	2.73634e-12	1.88369e-10
C1	MmugDNA.25564.1.S1_at	---	2.8169e-12	1.9268e-10
C1	MmugDNA.26165.1.S1_at	C14orf79	2.81108e-12	1.9268e-10
C1	MmugDNA.9354.1.S1_at	MAZ	2.85243e-12	1.94697e-10
C1	MmugDNA.37119.1.S1_at	C8orf33	2.89155e-12	1.96949e-10
C1	MmugDNA.18358.1.S1_at	KDM4B	2.95658e-12	2.00531e-10
C1	MmugDNA.3320.1.S1_at	LARS	3.0457e-12	2.05279e-10
C1	MmuSTS.3837.1.S1_at	SLCO2A1	3.06865e-12	2.06394e-10
C1	MmugDNA.22331.1.S1_s_at	SLA	3.08437e-12	2.07019e-10
C1	MmugDNA.5205.1.S1_at	DOK4	3.10437e-12	2.07929e-10
C1	MmugDNA.32875.1.S1_x_at	C11orf73	3.1421e-12	2.10019e-10
C1	MmuSTS.3730.1.S1_at	SRGAP2	3.1548e-12	2.10431e-10
C1	MmugDNA.8593.1.S1_at	SLC35B1	3.43735e-12	2.27394e-10
C1	MmuSTS.3327.1.S1_at	OIP5	3.6331e-12	2.38386e-10
C1	MmugDNA.7210.1.S1_at	TMEM108	3.62663e-12	2.38386e-10
C1	MmugDNA.5070.1.S1_at	TMEM163	3.72755e-12	2.43183e-10
C1	MmugDNA.40840.1.S1_at	MEX3A	3.83711e-12	2.49738e-10
C1	MmugDNA.30101.1.S1_at	TRNAU1AP	4.02507e-12	2.59871e-10
C1	MmugDNA.1671.1.S1_at	PDCD2	4.42304e-12	2.82173e-10
C1	MmugDNA.4310.1.S1_at	TAF9	4.70707e-12	2.96187e-10
C1	MmugDNA.40722.1.S1_at	C16orf88	4.74431e-12	2.97948e-10
C1	MmugDNA.24460.1.S1_at	LOC348817	4.83383e-12	3.02979e-10
C1	MmugDNA.934.1.S1_at	CDK5R2	4.87123e-12	3.04731e-10
C1	MmugDNA.327.1.S1_at	PFKFB4	5.05515e-12	3.15624e-10
C1	MmugDNA.31007.1.S1_s_at	FN1	5.18242e-12	3.22321e-10
C1	MmugDNA.23054.1.S1_at	SLC22A23	5.50519e-12	3.40423e-10
C1	MmugDNA.16958.1.S1_at	UNQ1887	5.9172e-12	3.63283e-10
C1	MmugDNA.933.1.S1_at	ZNF512B	6.09555e-12	3.72638e-10
C1	MmugDNA.19883.1.S1_at	SECISBP2	6.14092e-12	3.74701e-10
C1	MmugDNA.18614.1.S1_at	PPP4R1	6.70093e-12	4.06561e-10
C1	MmugDNA.38529.1.S1_at	ENPEP	6.7385e-12	4.08072e-10
C1	MmugDNA.23143.1.S1_at	BEND3	7.68238e-12	4.63489e-10
C1	MmuSTS.3709.1.S1_at	FBN3	7.90484e-12	4.73365e-10
C1	MmuSTS.90.1.S1_at	HMGA2	8.06384e-12	4.81539e-10
C1	MmugDNA.4452.1.S1_at	NAV2	8.07123e-12	4.81539e-10
C1	MmugDNA.40374.1.S1_at	NA	8.22308e-12	4.89691e-10
C1	MmugDNA.42457.1.S1_x_at	NA	8.35036e-12	4.96354e-10
C1	MmugDNA.20201.1.S1_at	MAPT	8.42022e-12	4.99584e-10
C1	MmugDNA.16458.1.S1_at	WSCD1	8.86561e-12	5.2408e-10
C1	MmugDNA.43419.1.S1_at	UCK2	8.9458e-12	5.27852e-10
C1	MmugDNA.12386.1.S1_at	IPO4	9.13029e-12	5.35793e-10
C1	MmugDNA.42934.1.S1_s_at	SEC61A1	9.24344e-12	5.40464e-10
C1	MmugDNA.33215.1.S1_at	SMAD2	9.4408e-12	5.51004e-10
C1	MmugDNA.21464.1.S1_at	NA	9.65165e-12	5.60265e-10
C1	MmugDNA.18770.1.S1_at	SFPQ	1.01718e-11	5.89399e-10
C1	MmugDNA.12418.1.S1_at	AGBL5	1.01919e-11	5.89501e-10
C1	MmugDNA.10666.1.S1_at	APRT	1.03136e-11	5.92288e-10
C1	MmugDNA.36879.1.S1_at	CDH6	1.02953e-11	5.92288e-10
C1	MmugDNA.39558.1.S1_s_at	RBM12	1.04666e-11	5.98939e-10
C1	MmugDNA.3664.1.S1_at	MKI67IP	1.05763e-11	6.04145e-10
C1	MmugDNA.12210.1.S1_at	SRrp35	1.11265e-11	6.32207e-10
C1	MmugDNA.36293.1.S1_at	HMGB3	1.12303e-11	6.35865e-10
C1	Mmu.13435.1.S1_at	NA	1.1216e-11	6.35865e-10
C1	MmugDNA.31588.1.S1_s_at	MARCH1	1.22412e-11	6.90671e-10
C1	MmugDNA.12988.1.S1_s_at	CBY3	1.22937e-11	6.92421e-10
C1	MmugDNA.18957.1.S1_at	WHSC1	1.28218e-11	7.18402e-10
C1	MmugDNA.28661.1.S1_at	CCDC28B	1.32632e-11	7.40554e-10
C1	MmugDNA.23645.1.S1_at	KDR	1.38417e-11	7.66218e-10
C1	MmugDNA.43050.1.S1_at	ELAVL3	1.48628e-11	8.14346e-10
C1	MmugDNA.40584.1.S1_at	RUNDC1	1.49256e-11	8.16398e-10
C1	MmugDNA.16927.1.S1_at	RRAS2	1.63337e-11	8.88891e-10
C1	MmugDNA.42880.1.S1_at	SYT3	1.70308e-11	9.25265e-10
C1	MmugDNA.26609.1.S1_at	ZNF678	1.71389e-11	9.29568e-10
C1	MmugDNA.26177.1.S1_at	ASXL1	1.71838e-11	9.30437e-10
C1	MmuSTS.2260.1.S1_at	NCAN	1.75013e-11	9.4604e-10
C1	MmuSTS.267.1.S1_at	AGFG1	1.77051e-11	9.55453e-10
C1	MmugDNA.10031.1.S1_at	DOK4	1.77489e-11	9.56215e-10
C1	MmugDNA.11114.1.S1_s_at	C16orf57	1.78168e-11	9.58269e-10
C1	MmuSTS.6.1.S1_at	GSTA4	1.81912e-11	9.75153e-10
C1	MmuSTS.2599.1.S1_at	ACOT1 /// ACOT2	1.85767e-11	9.93496e-10
C1	MmugDNA.2550.1.S1_at	TSPYL5	1.86271e-11	9.93559e-10
C1	MmugDNA.8567.1.S1_at	TSPAN3	1.86917e-11	9.95355e-10
C1	MmuSTS.2306.1.S1_at	PPP2R1A	1.91604e-11	1.01863e-09
C1	MmugDNA.42457.1.S1_at	NASP	1.92727e-11	1.02292e-09
C1	MmugDNA.29284.1.S1_at	RALA	2.0088e-11	1.05748e-09
C1	MmugDNA.3731.1.S1_at	N6AMT2	2.09752e-11	1.10058e-09
C1	MmugDNA.14081.1.S1_at	NOL11	2.14286e-11	1.12072e-09
C1	MmugDNA.12592.1.S1_at	UBTD2	2.2427e-11	1.16915e-09
C1	MmuSTS.4242.1.S1_at	PPIE	2.27255e-11	1.18279e-09
C1	MmugDNA.38240.1.S1_at	MRTO4	2.32247e-11	1.20294e-09
C1	MmugDNA.21086.1.S1_at	ACTL6B	2.33669e-11	1.20837e-09
C1	MmuSTS.1929.1.S1_at	MYCN	2.34338e-11	1.20988e-09
C1	MmugDNA.20781.1.S1_at	SUV420H1	2.39054e-11	1.23029e-09
C1	MmuSTS.2742.1.S1_at	ADAMTS9	2.40079e-11	1.23359e-09
C1	MmugDNA.4967.1.S1_at	TDG	2.46834e-11	1.26427e-09
C1	MmugDNA.43165.1.S1_at	---	2.48658e-11	1.27159e-09
C1	MmugDNA.35559.1.S1_at	HIST1H1D	2.49249e-11	1.27259e-09
C1	MmuSTS.3050.1.S1_at	HAPLN3	2.53334e-11	1.2914e-09
C1	MmuSTS.4117.1.S1_at	DOLK	2.53956e-11	1.29253e-09
C1	MmugDNA.30126.1.S1_at	---	2.59089e-11	1.31658e-09
C1	MmuSTS.840.1.S1_at	HNRNPA0	2.63588e-11	1.33522e-09
C1	MmugDNA.1483.1.S1_at	LRFN4	2.9091e-11	1.44857e-09
C1	MmugDNA.27854.1.S1_at	XPO5	2.92079e-11	1.44991e-09
C1	MmuSTS.2203.1.S1_at	ZNF711	2.92019e-11	1.44991e-09
C1	MmugDNA.771.1.S1_at	CA5BP	2.96798e-11	1.46881e-09
C1	MmuSTS.2331.1.S1_at	PTPRO	2.98142e-11	1.47094e-09
C1	MmugDNA.40769.1.S1_s_at	FABP3	3.04541e-11	1.49564e-09
C1	MmugDNA.20662.1.S1_at	HSPA14	3.05149e-11	1.49635e-09
C1	MmugDNA.26445.1.S1_at	COL1A1	3.15385e-11	1.54184e-09
C1	MmugDNA.22295.1.S1_at	SOX11	3.23133e-11	1.57733e-09
C1	MmugDNA.28252.1.S1_s_at	ANAPC11 /// LOC100131844	3.49266e-11	1.687e-09
C1	MmugDNA.15359.1.S1_at	NA	3.51162e-11	1.69362e-09
C1	MmugDNA.37016.1.S1_s_at	DNMT1	3.5831e-11	1.72158e-09
C1	MmugDNA.36981.1.S1_at	COQ2	3.66833e-11	1.75345e-09
C1	MmugDNA.3330.1.S1_at	DOK5	3.6648e-11	1.75345e-09
C1	MmugDNA.36962.1.S1_at	RRAS2	3.7929e-11	1.80763e-09
C1	MmugDNA.37590.1.S1_at	UBE2J2	4.07608e-11	1.92833e-09
C1	MmugDNA.6394.1.S1_at	MAPT	4.0999e-11	1.93362e-09
C1	Mmu.16433.2.S1_at	NA	4.10528e-11	1.93362e-09
C1	MmugDNA.11852.1.S1_at	ZNF428	4.15778e-11	1.95549e-09
C1	MmugDNA.15890.1.S1_at	MYO16	4.32651e-11	2.02892e-09
C1	MmugDNA.6730.1.S1_at	CD248	4.33936e-11	2.03194e-09
C1	MmugDNA.18357.1.S1_at	ORC6L	4.45703e-11	2.07503e-09
C1	MmugDNA.42181.1.S1_at	ZNF436	4.47128e-11	2.07866e-09
C1	Mmu.2313.1.S1_at	NA	4.53357e-11	2.10458e-09
C1	MmugDNA.17703.1.S1_at	MEX3A	4.60257e-11	2.13047e-09
C1	MmugDNA.28205.1.S1_at	ROBO2	4.90913e-11	2.25874e-09
C1	MmugDNA.20717.1.S1_s_at	HNRNPA3P1	4.95312e-11	2.27156e-09
C1	MmugDNA.22602.1.S1_at	TSPAN14	5.15322e-11	2.35158e-09
C1	MmugDNA.22418.1.S1_at	WIZ	5.28499e-11	2.40829e-09
C1	MmugDNA.6768.1.S1_at	ZNRF1	5.30728e-11	2.41504e-09
C1	MmugDNA.40192.1.S1_at	PPIH	5.48484e-11	2.4888e-09
C1	MmugDNA.36960.1.S1_at	KLF7	5.60857e-11	2.53424e-09
C1	MmugDNA.35019.1.S1_at	PCGF3	5.72394e-11	2.58275e-09
C1	MmugDNA.42418.1.S1_at	PAQR4	5.97452e-11	2.67335e-09
C1	MmuSTS.313.1.S1_at	STK19	6.10341e-11	2.72723e-09
C1	MmugDNA.17276.1.S1_at	MYO10	6.27982e-11	2.80217e-09
C1	MmugDNA.27179.1.S1_at	DLG3	6.43727e-11	2.85268e-09
C1	MmugDNA.4601.1.S1_at	ATP13A5	6.64023e-11	2.93052e-09
C1	MmugDNA.37136.1.S1_at	KCTD15	7.10947e-11	3.12477e-09
C1	MmugDNA.30256.1.S1_at	CAMSAP1	7.14127e-11	3.13447e-09
C1	MmugDNA.31951.1.S1_at	CTTNBP2NL	7.1704e-11	3.14297e-09
C1	MmugDNA.27209.1.S1_at	MAPT	7.18339e-11	3.14439e-09
C1	MmugDNA.24181.1.S1_s_at	DPYSL4	7.34166e-11	3.20063e-09
C1	MmugDNA.35148.1.S1_s_at	NA	7.5892e-11	3.29516e-09
C1	MmuSTS.1427.1.S1_at	KHSRP	7.89614e-11	3.41005e-09
C1	MmuSTS.3681.1.S1_at	HTATSF1	7.91443e-11	3.41062e-09
C1	MmuSTS.2000.1.S1_at	PAK6	7.91862e-11	3.41062e-09
C1	MmugDNA.2750.1.S1_at	NCAM1	8.14905e-11	3.50051e-09
C1	MmuSTS.1652.1.S1_at	TTC5	8.17206e-11	3.50572e-09
C1	MmugDNA.32085.1.S1_at	TSTA3	8.25542e-11	3.53207e-09
C1	MmugDNA.32171.1.S1_s_at	EIF4G1	8.44297e-11	3.60752e-09
C1	MmugDNA.41710.1.S1_at	MMP15	8.46641e-11	3.61274e-09
C1	MmugDNA.26874.1.S1_at	IPO9	8.5021e-11	3.62318e-09
C1	MmuSTS.3746.1.S1_at	FRMD3	8.71235e-11	3.6981e-09
C1	MmugDNA.14227.1.S1_at	SLA	8.76401e-11	3.71025e-09
C1	MmugDNA.29989.1.S1_at	APC2	8.92662e-11	3.77413e-09
C1	MmugDNA.40615.1.S1_at	DDX56	9.43683e-11	3.9794e-09
C1	MmuSTS.999.1.S1_at	MYC	1.15961e-10	4.81434e-09
C1	MmuSTS.2613.1.S1_at	ZNF135	1.1987e-10	4.9511e-09
C1	Mmu.4958.1.S1_at	LPA	1.34595e-10	5.47506e-09
C1	MmugDNA.9422.1.S1_at	ZBED4	1.3553e-10	5.50614e-09
C1	MmugDNA.25088.1.S1_at	RIT2	1.38237e-10	5.60903e-09
C1	MmugDNA.39792.1.S1_at	TNC	1.42603e-10	5.75714e-09
C1	MmugDNA.17891.1.S1_at	MARCH6	1.43135e-10	5.7631e-09
C1	Mmu.8365.1.S1_at	NA	1.46138e-10	5.86316e-09
C1	MmugDNA.30306.1.S1_at	TXNDC15	1.49175e-10	5.97759e-09
C1	MmugDNA.40633.1.S1_at	ERCC2	1.57826e-10	6.27842e-09
C1	MmugDNA.18141.1.S1_at	CTNND1	1.60639e-10	6.35788e-09
C1	MmugDNA.24517.1.S1_at	HNRPDL	1.61857e-10	6.39821e-09
C1	MmugDNA.19557.1.S1_at	FBLIM1	1.64894e-10	6.49421e-09
C1	MmugDNA.32880.1.S1_at	---	1.67318e-10	6.54981e-09
C1	MmugDNA.5024.1.S1_at	ARFRP1	1.68752e-10	6.59793e-09
C1	MmugDNA.25611.1.S1_at	PDE6D	1.69914e-10	6.63529e-09
C1	MmugDNA.5461.1.S1_at	KIAA0226	1.7328e-10	6.73508e-09
C1	MmugDNA.9830.1.S1_at	GRIN2D	1.74194e-10	6.76145e-09
C1	Mmu.22.2.S1_at	NA	1.75355e-10	6.79833e-09
C1	MmugDNA.18455.1.S1_at	PODXL2	1.80468e-10	6.97139e-09
C1	MmugDNA.22996.1.S1_at	HIF1AN	1.80867e-10	6.97426e-09
C1	MmugDNA.1902.1.S1_s_at	PABPC1	1.86226e-10	7.13394e-09
C1	MmugDNA.34819.1.S1_at	NA	1.86572e-10	7.13871e-09
C1	MmuSTS.3354.1.S1_at	CD24	1.90729e-10	7.27184e-09
C1	MmugDNA.4046.1.S1_at	THBS1	1.90635e-10	7.27184e-09
C1	MmugDNA.1170.1.S1_at	NLRC3	1.94835e-10	7.40214e-09
C1	MmuSTS.1152.1.S1_at	PEPD	1.95546e-10	7.4204e-09
C1	MmuSTS.495.1.S1_at	ARL8A	1.99314e-10	7.54559e-09
C1	MmugDNA.12047.1.S1_at	NCAM1	2.01116e-10	7.58708e-09
C1	MmuSTS.3282.1.S1_at	CACNG4	2.06132e-10	7.74908e-09
C1	MmugDNA.23593.1.S1_at	DNAJB5	2.08311e-10	7.80367e-09
C1	MmugDNA.21480.1.S1_at	---	2.10128e-10	7.85348e-09
C1	MmugDNA.31764.1.S1_at	THOC5	2.11229e-10	7.87965e-09
C1	MmugDNA.12175.1.S1_at	NCAPH	2.12462e-10	7.91315e-09
C1	MmugDNA.19613.1.S1_at	TOR1A	2.1747e-10	8.09035e-09
C1	MmuSTS.4154.1.S1_at	LPIN2	2.18412e-10	8.10665e-09
C1	MmugDNA.14707.1.S1_at	NA	2.1821e-10	8.10665e-09
C1	MmugDNA.28855.1.S1_at	ARPC3	2.2066e-10	8.17126e-09
C1	MmugDNA.887.1.S1_at	PDCD2	2.22137e-10	8.19771e-09
C1	MmugDNA.16955.1.S1_s_at	UNQ1887	2.25923e-10	8.32787e-09
C1	MmugDNA.27243.1.S1_at	FOXK2	2.42204e-10	8.86715e-09
C1	MmugDNA.40369.1.S1_at	C12orf41	2.48969e-10	9.08092e-09
C1	MmunewRS.875.1.S1_at	NLGN4X	2.52179e-10	9.16612e-09
C1	MmugDNA.29339.1.S1_at	FLJ43390 /// LOC100128793	2.59764e-10	9.3821e-09
C1	MmugDNA.13192.1.S1_s_at	PPIE	2.59673e-10	9.3821e-09
C1	MmugDNA.9352.1.S1_at	LASS5	2.68998e-10	9.65162e-09
C1	Mmu.8798.1.S1_s_at	NA	2.69891e-10	9.67194e-09
C1	MmugDNA.8036.1.S1_at	HNRNPU	2.71282e-10	9.7002e-09
C1	MmugDNA.10706.1.S1_at	ZDHHC2	2.75122e-10	9.82661e-09
C1	MmugDNA.13506.1.S1_at	NA	2.75663e-10	9.83502e-09
C1	MmuSTS.2374.1.S1_at	MAPK7	2.77628e-10	9.89417e-09
C1	MmugDNA.42646.1.S1_at	---	2.78217e-10	9.9042e-09
C1	MmugDNA.31142.1.S1_at	NEO1	2.84975e-10	1.01224e-08
C1	MmugDNA.28153.1.S1_at	SUV420H1	2.85302e-10	1.01229e-08
C1	MmugDNA.9066.1.S1_at	COMMD1	2.85741e-10	1.01273e-08
C1	MmugDNA.17518.1.S1_at	ILF3	2.91959e-10	1.03249e-08
C1	MmugDNA.4621.1.S1_at	LOC100129361	2.93666e-10	1.03626e-08
C1	MmugDNA.29558.1.S1_at	LRRC7	2.95732e-10	1.04241e-08
C1	Mmu.512.1.S1_at	NA	3.15421e-10	1.10563e-08
C1	MmugDNA.27457.1.S1_at	POLR1D	3.15728e-10	1.10563e-08
C1	MmugDNA.20419.1.S1_at	NGRN	3.16562e-10	1.10735e-08
C1	MmugDNA.12487.1.S1_at	LPHN1	3.24402e-10	1.13231e-08
C1	MmugDNA.7118.1.S1_at	SLC2A6	3.30142e-10	1.14862e-08
C1	MmuSTS.733.1.S1_at	AGRN	3.36699e-10	1.1689e-08
C1	MmuSTS.2001.1.S1_at	UBE2A	3.41976e-10	1.18467e-08
C1	MmugDNA.19956.1.S1_at	ELOVL6	3.48738e-10	1.2068e-08
C1	MmugDNA.3377.1.S1_at	---	3.51544e-10	1.2152e-08
C1	MmugDNA.7913.1.S1_at	RALGPS1	3.57531e-10	1.23458e-08
C1	MmugDNA.41871.1.S1_at	LOC730125	3.6019e-10	1.2411e-08
C1	MmugDNA.11225.1.S1_s_at	CSRP2	3.72298e-10	1.27871e-08
C1	MmugDNA.10008.1.S1_at	MYD88	3.76822e-10	1.29287e-08
C1	MmugDNA.30013.1.S1_at	CECR5	3.80213e-10	1.30233e-08
C1	MmugDNA.1578.1.S1_s_at	TUBA1B	3.85052e-10	1.3169e-08
C1	MmugDNA.1994.1.S1_at	WDR18	3.86474e-10	1.32036e-08
C1	MmugDNA.11745.1.S1_at	C22orf29	3.92817e-10	1.33892e-08
C1	MmugDNA.19390.1.S1_at	STRA6	4.00037e-10	1.36093e-08
C1	MmugDNA.16180.1.S1_at	UBE2J1	4.0577e-10	1.37898e-08
C1	MmugDNA.21481.1.S1_at	---	4.1613e-10	1.40972e-08
C1	MmugDNA.14631.1.S1_at	PRUNE	4.19034e-10	1.41807e-08
C1	MmugDNA.15209.1.S1_at	C20orf11	4.23411e-10	1.43138e-08
C1	MmugDNA.28724.1.S1_at	TEX10	4.2466e-10	1.4341e-08
C1	MmugDNA.15241.1.S1_at	REC8	4.27579e-10	1.44093e-08
C1	MmugDNA.20252.1.S1_x_at	---	4.33783e-10	1.45879e-08
C1	MmuSTS.728.1.S1_at	COMMD2	4.34989e-10	1.46132e-08
C1	MmugDNA.2055.1.S1_at	FBL	4.45995e-10	1.49517e-08
C1	MmugDNA.24631.1.S1_at	PYCR1	4.50399e-10	1.50837e-08
C1	MmunewRS.808.1.S1_at	BUD31	4.66238e-10	1.5555e-08
C1	MmugDNA.37417.1.S1_s_at	SMARCA4	4.74885e-10	1.58051e-08
C1	MmuSTS.2168.1.S1_at	INPP5K	4.7591e-10	1.58229e-08
C1	MmunewRS.81.1.S1_at	VAV2	4.76572e-10	1.58286e-08
C1	MmugDNA.38309.1.S1_s_at	ATP5G1	4.77808e-10	1.58533e-08
C1	MmugDNA.15299.1.S1_at	GNL3	4.83418e-10	1.59736e-08
C1	MmuSTS.3819.1.S1_at	BAMBI	4.89471e-10	1.6124e-08
C1	MmugDNA.1883.1.S1_at	ECOP	4.9021e-10	1.61318e-08
C1	MmugDNA.39235.1.S1_at	APC	5.05077e-10	1.65535e-08
C1	MmugDNA.31750.1.S1_at	NA	5.10467e-10	1.66962e-08
C1	MmugDNA.20466.1.S1_at	LHFPL4	5.11592e-10	1.6716e-08
C1	MmugDNA.17624.1.S1_at	PTP4A3	5.15855e-10	1.68212e-08
C1	MmugDNA.19484.1.S1_at	CPS1	5.41369e-10	1.75997e-08
C1	Mmu.7081.1.S1_at	NA	5.46701e-10	1.77162e-08
C1	MmugDNA.29015.1.S1_at	---	5.64814e-10	1.81946e-08
C2	MmuSTS.1160.1.S1_at	212660_at	1.43109e-24	1.81841e-20
C2	MmugDNA.7128.1.S1_at	1552509_a_at	4.89021e-24	3.9387e-20
C2	MmugDNA.10269.1.S1_at	209479_at	1.17465e-23	7.56876e-20
C2	MmugDNA.2088.1.S1_at	228702_at	1.53344e-23	8.23379e-20
C2	MmugDNA.30833.1.S1_at	235556_at	5.88896e-23	2.37156e-19
C2	Mmu.9501.1.S1_at	NA	8.84553e-22	2.19213e-18
C2	MmugDNA.37385.1.S1_at	202364_at	1.88339e-20	3.19353e-17
C2	MmugDNA.37169.1.S1_at	222945_x_at	2.1972e-20	3.53936e-17
C2	MmugDNA.724.1.S1_at	203386_at	2.8504e-20	4.37292e-17
C2	MmuSTS.830.1.S1_at	204774_at	1.19866e-19	1.43026e-16
C2	MmunewRS.990.1.S1_at	209123_at	1.5334e-19	1.64672e-16
C2	MmugDNA.19859.1.S1_at	228624_at	1.49166e-19	1.64672e-16
C2	MmugDNA.1584.1.S1_at	226498_at	2.26367e-19	2.20996e-16
C2	MmugDNA.10293.1.S1_at	1554784_at	2.73501e-19	2.44761e-16
C2	MmugDNA.35941.1.S1_at	219681_s_at	2.82775e-19	2.46221e-16
C2	MmuSTS.603.1.S1_at	202581_at	3.30108e-19	2.79871e-16
C2	MmugDNA.17632.1.S1_at	214766_s_at	4.84157e-19	3.89952e-16
C2	MmugDNA.2951.1.S1_s_at	222608_s_at	5.89889e-19	4.63523e-16
C2	MmugDNA.37343.1.S1_at	205451_at	1.02511e-18	7.68046e-16
C2	MmugDNA.15491.1.S1_at	1556194_a_at	1.05184e-18	7.70164e-16
C2	MmugDNA.2951.1.S1_at	NA	1.27313e-18	8.91665e-16
C2	MmugDNA.18669.1.S1_at	228147_at	1.51543e-18	1.03878e-15
C2	MmuSTS.3872.1.S1_at	201250_s_at	2.48899e-18	1.54208e-15
C2	Mmu.13791.1.S1_at	NA	3.48813e-18	2.00674e-15
C2	MmugDNA.21435.1.S1_at	203640_at	3.76864e-18	2.09335e-15
C2	MmugDNA.16230.1.S1_at	225956_at	3.7572e-18	2.09335e-15
C2	MmugDNA.24036.1.S1_s_at	225252_at	7.9997e-18	3.96502e-15
C2	MmugDNA.30790.1.S1_at	212914_at	1.55237e-17	7.25731e-15
C2	MmugDNA.36098.1.S1_at	227337_at	1.8451e-17	8.44646e-15
C2	MmugDNA.38813.1.S1_at	213371_at	2.17708e-17	9.60807e-15
C2	MmuSTS.3631.1.S1_at	227803_at	2.33906e-17	1.01834e-14
C2	MmugDNA.7964.1.S1_at	204578_at	2.40837e-17	1.03454e-14
C2	MmugDNA.17991.1.S1_at	205807_s_at	2.53264e-17	1.07361e-14
C2	MmugDNA.9720.1.S1_at	32259_at	2.83156e-17	1.18473e-14
C2	MmugDNA.42881.1.S1_at	218268_at	3.30924e-17	1.36684e-14
C2	MmugDNA.24762.1.S1_at	227731_at	4.34273e-17	1.74887e-14
C2	MmugDNA.22544.1.S1_at	203042_at	5.81991e-17	2.28659e-14
C2	MmugDNA.23424.1.S1_at	201502_s_at	6.37291e-17	2.47369e-14
C2	MmugDNA.14574.1.S1_at	230207_s_at	7.02766e-17	2.66365e-14
C2	MmugDNA.7790.1.S1_at	228445_at	7.77287e-17	2.91184e-14
C2	MmugDNA.28350.1.S1_at	205117_at	1.21082e-16	4.1945e-14
C2	MmuSTS.4660.1.S1_at	206026_s_at	1.3078e-16	4.38888e-14
C2	MmugDNA.9024.1.S1_at	219750_at	1.30171e-16	4.38888e-14
C2	MmugDNA.4698.1.S1_at	210817_s_at	1.47165e-16	4.88785e-14
C2	MmugDNA.12998.1.S1_at	222378_at	1.60114e-16	5.26365e-14
C2	MmuSTS.3015.1.S1_at	201468_s_at	2.00911e-16	6.47275e-14
C2	MmugDNA.42383.1.S1_s_at	219628_at	3.20554e-16	9.83552e-14
C2	Mmu.6272.2.S1_at	NA	3.34358e-16	1.00673e-13
C2	MmuSTS.2233.1.S1_at	225840_at	3.57196e-16	1.06554e-13
C2	MmuSTS.705.1.S1_at	203275_at	4.96192e-16	1.44017e-13
C2	MmugDNA.682.1.S1_at	1552619_a_at	5.43178e-16	1.54863e-13
C2	MmuSTS.1593.1.S1_at	217987_at	6.2835e-16	1.77575e-13
C2	MmugDNA.10200.1.S1_at	239093_at	7.19489e-16	2.01563e-13
C2	MmugDNA.35491.1.S1_at	238476_at	1.32952e-15	3.4694e-13
C2	MmuSTS.3499.1.S1_at	205543_at	1.49531e-15	3.83625e-13
C2	MmuSTS.1164.1.S1_at	213618_at	1.52416e-15	3.83625e-13
C2	MmugDNA.15114.1.S1_at	204739_at	1.56655e-15	3.91236e-13
C2	MmugDNA.3955.1.S1_at	NA	1.58306e-15	3.92318e-13
C2	MmugDNA.23580.1.S1_at	231358_at	1.79307e-15	4.40972e-13
C2	MmugDNA.40227.1.S1_s_at	205384_at	1.81971e-15	4.44133e-13
C2	MmugDNA.7882.1.S1_at	228501_at	1.95461e-15	4.69937e-13
C2	MmugDNA.10334.1.S1_at	204161_s_at	1.99888e-15	4.77023e-13
C2	MmugDNA.17708.1.S1_at	212409_s_at	2.12101e-15	4.98654e-13
C2	MmuSTS.2738.1.S1_at	222162_s_at	2.13596e-15	4.98654e-13
C2	MmugDNA.32267.1.S1_at	1565778_at	2.16207e-15	5.01118e-13
C2	MmugDNA.18049.1.S1_s_at	233126_s_at	2.30091e-15	5.25734e-13
C2	MmugDNA.20147.1.S1_at	237476_at	2.28903e-15	5.25734e-13
C2	MmugDNA.25255.1.S1_s_at	223699_at	2.33737e-15	5.30304e-13
C2	MmugDNA.6793.1.S1_at	202441_at	2.394e-15	5.39353e-13
C2	MmugDNA.17532.1.S1_at	1562608_at	2.46617e-15	5.47949e-13
C2	MmugDNA.41146.1.S1_at	226873_at	2.49234e-15	5.49971e-13
C2	MmuSTS.4574.1.S1_at	202032_s_at	2.59696e-15	5.69157e-13
C2	MmugDNA.26903.1.S1_at	226425_at	2.69591e-15	5.86852e-13
C2	MmugDNA.1133.1.S1_at	239188_at	2.99076e-15	6.42356e-13
C2	Mmu.7474.1.S1_x_at	NA	3.30427e-15	7.00353e-13
C2	MmugDNA.31587.1.S1_at	230250_at	3.39164e-15	7.14173e-13
C2	MmugDNA.5277.1.S1_at	218204_s_at	3.68599e-15	7.6614e-13
C2	MmugDNA.23500.1.S1_at	224832_at	3.96195e-15	8.07862e-13
C2	MmugDNA.41487.1.S1_at	231718_at	3.95036e-15	8.07862e-13
C2	MmugDNA.34816.1.S1_at	209075_s_at	4.13098e-15	8.28877e-13
C2	MmugDNA.21618.1.S1_at	223126_s_at	4.09185e-15	8.28877e-13
C2	MmugDNA.19935.1.S1_at	216887_s_at	4.57615e-15	8.88131e-13
C2	MmugDNA.8630.1.S1_at	237254_at	5.06515e-15	9.71333e-13
C2	MmugDNA.20912.1.S1_at	227064_at	5.69238e-15	1.07877e-12
C2	MmugDNA.18333.1.S1_x_at	NA	5.796e-15	1.09199e-12
C2	MmuSTS.87.1.S1_at	NA	5.94051e-15	1.11271e-12
C2	MmuSTS.3754.1.S1_at	210879_s_at	6.35236e-15	1.17617e-12
C2	MmugDNA.42983.1.S1_s_at	200742_s_at	6.7217e-15	1.23201e-12
C2	MmugDNA.43339.1.S1_s_at	210519_s_at	7.11387e-15	1.26623e-12
C2	MmuSTS.3941.1.S1_at	222156_x_at	7.05043e-15	1.26623e-12
C2	MmuSTS.2862.1.S1_at	209875_s_at	8.06552e-15	1.40458e-12
C2	MmugDNA.10331.1.S1_at	202976_s_at	8.7624e-15	1.50159e-12
C2	MmugDNA.3001.1.S1_at	206453_s_at	8.74428e-15	1.50159e-12
C2	MmugDNA.265.1.S1_at	222033_s_at	9.04191e-15	1.52515e-12
C2	MmugDNA.23020.1.S1_at	226342_at	1.03146e-14	1.68683e-12
C2	MmugDNA.35232.1.S1_at	235225_at	1.04307e-14	1.6938e-12
C2	MmuSTS.1472.1.S1_at	NA	1.12524e-14	1.80357e-12
C2	Mmu.6083.1.S1_at	212195_at	1.342e-14	2.10904e-12
C2	MmugDNA.8146.1.S1_at	227180_at	1.33574e-14	2.10904e-12
C2	MmuSTS.3114.1.S1_at	233177_s_at	1.3994e-14	2.178e-12
C2	MmugDNA.10246.1.S1_at	214663_at	1.459e-14	2.24903e-12
C2	MmuSTS.4174.1.S1_at	203657_s_at	1.53858e-14	2.32716e-12
C2	MmugDNA.17699.1.S1_at	219554_at	1.74074e-14	2.60843e-12
C2	MmugDNA.18906.1.S1_at	230197_s_at	1.76135e-14	2.615e-12
C2	MmugDNA.30822.1.S1_at	89977_at	1.94019e-14	2.85421e-12
C2	MmugDNA.5736.1.S1_at	204020_at	2.08588e-14	3.04076e-12
C2	MmugDNA.3368.1.S1_at	1560797_s_at	2.17884e-14	3.16197e-12
C2	MmugDNA.11043.1.S1_at	NA	2.24026e-14	3.22207e-12
C2	MmuSTS.940.1.S1_at	204137_at	2.48251e-14	3.51613e-12
C2	MmuSTS.3201.1.S1_at	203685_at	2.74714e-14	3.83137e-12
C2	MmugDNA.22373.1.S1_at	222903_s_at	2.78319e-14	3.86491e-12
C2	MmugDNA.35181.1.S1_at	226331_at	2.79887e-14	3.87e-12
C2	MmugDNA.6418.1.S1_at	221645_s_at	2.89949e-14	3.97501e-12
C2	MmuSTS.1579.1.S1_at	203153_at	3.29452e-14	4.38593e-12
C2	MmugDNA.8318.1.S1_at	1553683_s_at	3.5855e-14	4.71486e-12
C2	MmugDNA.17660.1.S1_s_at	NA	3.61519e-14	4.73457e-12
C2	MmugDNA.1046.1.S1_at	NA	3.71771e-14	4.84913e-12
C2	MmugDNA.41169.1.S1_at	239762_at	3.81272e-14	4.95299e-12
C2	MmugDNA.30479.1.S1_x_at	215014_at	4.11135e-14	5.31949e-12
C2	MmugDNA.6681.1.S1_at	NA	4.2892e-14	5.50538e-12
C2	MmugDNA.12752.1.S1_s_at	212526_at	4.34103e-14	5.5498e-12
C2	MmugDNA.19961.1.S1_at	209343_at	4.72422e-14	5.96864e-12
C2	MmugDNA.10644.1.S1_at	1560137_at	5.35497e-14	6.63542e-12
C2	MmugDNA.30481.1.S1_at	223559_s_at	5.65087e-14	6.92221e-12
C2	MmugDNA.36706.1.S1_at	219578_s_at	5.83592e-14	7.12182e-12
C2	MmuSTS.2593.1.S1_at	217783_s_at	5.86144e-14	7.12596e-12
C2	MmugDNA.43022.1.S1_at	204423_at	6.24982e-14	7.54121e-12
C2	MmuSTS.602.1.S1_at	200799_at	6.30881e-14	7.57525e-12
C2	MmugDNA.25193.1.S1_at	227436_at	6.32506e-14	7.57525e-12
C2	MmugDNA.39573.1.S1_s_at	1554007_at	6.74371e-14	8.04674e-12
C2	MmugDNA.34589.1.S1_s_at	209034_at	7.22335e-14	8.49324e-12
C2	MmugDNA.42204.1.S1_at	236576_at	8.03671e-14	9.34724e-12
C2	MmugDNA.19402.1.S1_at	200666_s_at	8.30392e-14	9.62329e-12
C2	MmugDNA.9893.1.S1_at	228345_at	9.36007e-14	1.07314e-11
C2	MmugDNA.19014.1.S1_at	222275_at	9.78898e-14	1.11834e-11
C2	MmugDNA.32079.1.S1_at	35265_at	1.00353e-13	1.14243e-11
C2	MmugDNA.43327.1.S1_at	209283_at	1.07068e-13	1.21458e-11
C2	Mmu.13676.1.S1_at	NA	1.19952e-13	1.34105e-11
C2	MmugDNA.28745.1.S1_at	212993_at	1.21822e-13	1.35336e-11
C2	MmugDNA.11067.1.S1_at	240174_at	1.22524e-13	1.35648e-11
C2	MmugDNA.13498.1.S1_at	227020_at	1.35725e-13	1.4873e-11
C2	MmugDNA.15703.1.S1_at	205702_at	1.42251e-13	1.54306e-11
C2	MmugDNA.1028.1.S1_at	NA	1.49539e-13	1.61127e-11
C2	MmuSTS.1380.1.S1_at	221530_s_at	1.53236e-13	1.6347e-11
C2	MmugDNA.29918.1.S1_at	204421_s_at	1.90911e-13	1.99695e-11
C2	MmugDNA.6571.1.S1_at	236027_at	1.99832e-13	2.07677e-11
C2	MmuSTS.3769.1.S1_at	238825_at	2.04756e-13	2.1211e-11
C2	MmugDNA.2555.1.S1_at	238718_at	2.25463e-13	2.2914e-11
C2	MmugDNA.19869.1.S1_at	1554229_at	2.30364e-13	2.32653e-11
C2	MmunewRS.436.1.S1_s_at	217362_x_at	2.31538e-13	2.33108e-11
C2	MmugDNA.26037.1.S1_at	232400_at	2.53332e-13	2.53466e-11
C2	MmugDNA.24514.1.S1_s_at	229326_at	2.65309e-13	2.62192e-11
C2	MmunewRS.224.1.S1_at	230151_at	2.65242e-13	2.62192e-11
C2	MmugDNA.454.1.S1_at	229307_at	2.72776e-13	2.68747e-11
C2	MmugDNA.43371.1.S1_at	228528_at	2.73684e-13	2.68819e-11
C2	MmugDNA.20193.1.S1_at	201146_at	2.93109e-13	2.83576e-11
C2	MmugDNA.18333.1.S1_at	211456_x_at	3.03811e-13	2.92176e-11
C2	MmuSTS.3618.1.S1_at	225207_at	3.14921e-13	3.01959e-11
C2	MmugDNA.27213.1.S1_at	218823_s_at	3.22972e-13	3.07846e-11
C2	MmuSTS.3206.1.S1_at	202518_at	3.33143e-13	3.14911e-11
C2	MmugDNA.11045.1.S1_s_at	202890_at	3.68203e-13	3.43942e-11
C2	MmugDNA.24513.1.S1_s_at	209499_x_at	3.66953e-13	3.43942e-11
C2	MmugDNA.41421.1.S1_at	235076_at	3.79317e-13	3.52174e-11
C2	MmugDNA.10743.1.S1_at	208763_s_at	3.87347e-13	3.5803e-11
C2	MmugDNA.2441.1.S1_at	221031_s_at	3.90069e-13	3.5803e-11
C2	MmugDNA.30389.1.S1_at	220276_at	4.30854e-13	3.89911e-11
C2	MmugDNA.11042.1.S1_at	241155_at	4.33007e-13	3.90762e-11
C2	MmugDNA.30178.1.S1_s_at	207574_s_at	4.4543e-13	4.0085e-11
C2	MmugDNA.8387.1.S1_at	219975_x_at	4.60332e-13	4.11959e-11
C2	MmugDNA.26363.1.S1_s_at	222294_s_at	4.92088e-13	4.36738e-11
C2	MmuSTS.2566.1.S1_at	221490_at	5.38852e-13	4.7456e-11
C2	MmuSTS.4782.1.S1_at	224856_at	5.36907e-13	4.7456e-11
C2	MmugDNA.26747.1.S1_at	236409_at	5.39122e-13	4.7456e-11
C2	MmugDNA.3499.1.S1_at	227611_at	6.08061e-13	5.2803e-11
C2	MmugDNA.12648.1.S1_at	213293_s_at	6.10777e-13	5.28963e-11
C2	MmugDNA.18232.1.S1_at	212455_at	6.28545e-13	5.41439e-11
C2	MmugDNA.23518.1.S1_at	232138_at	6.27167e-13	5.41439e-11
C2	MmuSTS.2025.1.S1_at	207469_s_at	6.35915e-13	5.43429e-11
C2	MmugDNA.34135.1.S1_at	217168_s_at	6.34696e-13	5.43429e-11
C2	MmugDNA.28574.1.S1_at	1559988_at	6.60728e-13	5.60175e-11
C2	MmuSTS.2410.1.S1_at	231771_at	6.72824e-13	5.65963e-11
C2	MmugDNA.21476.1.S1_at	225365_at	6.93664e-13	5.80462e-11
C2	MmuSTS.1851.1.S1_at	200985_s_at	7.09843e-13	5.92461e-11
C2	MmugDNA.23933.1.S1_at	209112_at	7.44298e-13	6.13275e-11
C2	MmuSTS.915.1.S1_at	230848_s_at	7.6803e-13	6.29608e-11
C2	MmuSTS.3918.1.S1_at	210751_s_at	7.82032e-13	6.3946e-11
C2	MmuSTS.4629.1.S1_at	207100_s_at	7.97442e-13	6.5041e-11
C2	MmugDNA.25601.1.S1_at	59625_at	8.22336e-13	6.65658e-11
C2	MmuSTS.4150.1.S1_at	202386_s_at	8.72684e-13	7.01128e-11
C2	MmugDNA.31045.1.S1_at	225531_at	8.75856e-13	7.01926e-11
C2	MmuSTS.510.1.S1_at	210896_s_at	8.89977e-13	7.11473e-11
C2	MmunewRS.298.1.S1_at	NA	9.4773e-13	7.48358e-11
C2	MmuSTS.2655.1.S1_at	204719_at	9.93633e-13	7.82686e-11
C2	MmugDNA.5653.1.S1_at	203969_at	1.00548e-12	7.90087e-11
C2	MmugDNA.14460.1.S1_at	207785_s_at	1.10757e-12	8.59825e-11
C2	MmugDNA.29418.1.S1_at	212989_at	1.1529e-12	8.87627e-11
C2	MmugDNA.42011.1.S1_at	240180_at	1.15716e-12	8.87627e-11
C2	MmuSTS.719.1.S1_at	222161_at	1.20915e-12	9.23105e-11
C2	MmugDNA.1672.1.S1_at	206025_s_at	1.2222e-12	9.30865e-11
C2	MmugDNA.41431.1.S1_at	227642_at	1.3651e-12	1.0204e-10
C2	MmugDNA.9151.1.S1_at	218191_s_at	1.41198e-12	1.04815e-10
C2	MmugDNA.37054.1.S1_at	225177_at	1.41103e-12	1.04815e-10
C2	MmugDNA.40072.1.S1_at	230006_s_at	1.41672e-12	1.04925e-10
C2	MmugDNA.15950.1.S1_at	212095_s_at	1.52113e-12	1.11632e-10
C2	MmugDNA.10245.1.S1_at	239476_at	1.52629e-12	1.11756e-10
C2	MmugDNA.10443.1.S1_s_at	205773_at	1.79187e-12	1.30608e-10
C2	MmugDNA.16631.1.S1_at	1564198_a_at	1.88809e-12	1.37001e-10
C2	MmugDNA.39749.1.S1_at	213549_at	2.02689e-12	1.4479e-10
C2	Mmu.13676.1.S1_s_at	NA	2.04099e-12	1.45475e-10
C2	Mmu.9231.1.S1_s_at	NA	2.1112e-12	1.49487e-10
C2	MmugDNA.25002.1.S1_at	226554_at	2.1594e-12	1.52564e-10
C2	MmuSTS.2075.1.S1_at	207109_at	2.25561e-12	1.59013e-10
C2	MmugDNA.33751.1.S1_at	223467_at	2.44564e-12	1.70323e-10
C2	MmugDNA.24732.1.S1_at	NA	2.44776e-12	1.70323e-10
C2	MmugDNA.9064.1.S1_at	NA	2.52246e-12	1.75142e-10
C2	MmugDNA.31566.1.S1_at	236534_at	2.61864e-12	1.80652e-10
C2	MmuSTS.2930.1.S1_at	206692_at	2.80967e-12	1.9268e-10
C2	MmugDNA.12399.1.S1_at	209476_at	2.9394e-12	1.99786e-10
C2	MmugDNA.12222.1.S1_at	210107_at	2.96593e-12	2.00743e-10
C2	MmugDNA.12666.1.S1_s_at	NA	3.02672e-12	2.04427e-10
C2	MmugDNA.9371.1.S1_at	212463_at	3.39974e-12	2.25834e-10
C2	MmugDNA.15216.1.S1_at	232978_at	3.42039e-12	2.26738e-10
C2	MmugDNA.25250.1.S1_at	214152_at	3.55129e-12	2.3445e-10
C2	MmugDNA.37529.1.S1_at	227148_at	3.59362e-12	2.3676e-10
C2	MmugDNA.21540.1.S1_at	201859_at	3.72676e-12	2.43183e-10
C2	MmugDNA.10674.1.S1_at	229488_at	3.72885e-12	2.43183e-10
C2	MmuSTS.2006.1.S1_at	205353_s_at	3.97761e-12	2.58237e-10
C2	MmugDNA.9745.1.S1_at	212730_at	3.99175e-12	2.58237e-10
C2	MmugDNA.28491.1.S1_at	235419_at	3.98897e-12	2.58237e-10
C2	MmugDNA.28224.1.S1_at	239331_at	4.13371e-12	2.66352e-10
C2	MmugDNA.293.1.S1_at	235716_at	4.1628e-12	2.6769e-10
C2	MmugDNA.15243.1.S1_at	230285_at	4.17968e-12	2.6824e-10
C2	MmugDNA.30479.1.S1_at	NA	4.24642e-12	2.71982e-10
C2	MmugDNA.287.1.S1_at	201471_s_at	4.30642e-12	2.75278e-10
C2	MmugDNA.2933.1.S1_at	218233_s_at	4.4608e-12	2.84019e-10
C2	MmugDNA.5464.1.S1_at	NA	4.51319e-12	2.86788e-10
C2	MmugDNA.30430.1.S1_at	235639_at	4.5236e-12	2.86884e-10
C2	MmugDNA.1046.1.S1_s_at	210982_s_at	4.58596e-12	2.90267e-10
C2	MmugDNA.2673.1.S1_at	205570_at	4.60574e-12	2.90947e-10
C2	MmugDNA.16253.1.S1_s_at	209504_s_at	4.66434e-12	2.94072e-10
C2	MmugDNA.11412.1.S1_at	222390_at	5.11255e-12	3.1859e-10
C2	MmugDNA.36834.1.S1_at	222604_at	5.25925e-12	3.26469e-10
C2	MmugDNA.3078.1.S1_at	227679_at	5.28391e-12	3.27369e-10
C2	MmugDNA.41250.1.S1_at	227626_at	5.52914e-12	3.4125e-10
C2	MmugDNA.21269.1.S1_at	230464_at	5.82691e-12	3.5894e-10
C2	MmuSTS.4775.1.S1_at	223240_at	5.91997e-12	3.63283e-10
C2	MmugDNA.14593.1.S1_at	218665_at	6.4736e-12	3.94253e-10
C2	MmugDNA.22419.1.S1_at	235437_at	6.96861e-12	4.21215e-10
C2	MmugDNA.6681.1.S1_s_at	1552721_a_at	7.78118e-12	4.68572e-10
C2	MmugDNA.7735.1.S1_at	214255_at	7.84047e-12	4.70384e-10
C2	MmugDNA.19499.1.S1_at	225031_at	7.83086e-12	4.70384e-10
C2	MmugDNA.14817.1.S1_at	212043_at	8.51397e-12	5.04218e-10
C2	MmugDNA.703.1.S1_at	209301_at	9.08656e-12	5.35177e-10
C2	MmugDNA.34042.1.S1_at	226326_at	9.12005e-12	5.35793e-10
C2	MmugDNA.15954.1.S1_at	212096_s_at	9.2416e-12	5.40464e-10
C2	MmugDNA.11786.1.S1_at	1556049_at	9.48566e-12	5.52621e-10
C2	MmuSTS.947.1.S1_at	215363_x_at	1.0313e-11	5.92288e-10
C2	Mmu.15276.1.S1_s_at	NA	1.03083e-11	5.92288e-10
C2	MmugDNA.33191.1.S1_at	203445_s_at	1.045e-11	5.98939e-10
C2	MmugDNA.21901.1.S1_at	242635_s_at	1.0774e-11	6.14349e-10
C2	MmugDNA.32381.1.S1_at	212573_at	1.11175e-11	6.32207e-10
C2	MmugDNA.26671.1.S1_at	1558675_s_at	1.14434e-11	6.46791e-10
C2	MmugDNA.15596.1.S1_at	214954_at	1.24221e-11	6.98434e-10
C2	MmuSTS.1714.1.S1_s_at	NA	1.31264e-11	7.34191e-10
C2	MmugDNA.15857.1.S1_s_at	209735_at	1.3475e-11	7.49785e-10
C2	MmugDNA.16253.1.S1_at	NA	1.3462e-11	7.49785e-10
C2	MmugDNA.14233.1.S1_at	202506_at	1.35287e-11	7.51474e-10
C2	MmugDNA.31098.1.S1_at	229194_at	1.38386e-11	7.66218e-10
C2	MmugDNA.38010.1.S1_at	224823_at	1.39211e-11	7.69288e-10
C2	MmuSTS.2135.1.S1_at	204900_x_at	1.39562e-11	7.69908e-10
C2	MmugDNA.41364.1.S1_at	215001_s_at	1.42402e-11	7.84231e-10
C2	MmugDNA.3014.1.S1_at	225176_at	1.47221e-11	8.0809e-10
C2	MmugDNA.30549.1.S1_at	237375_at	1.47236e-11	8.0809e-10
C2	MmugDNA.21938.1.S1_s_at	219946_x_at	1.53242e-11	8.3678e-10
C2	MmugDNA.12666.1.S1_at	212672_at	1.53774e-11	8.38265e-10
C2	MmugDNA.23174.1.S1_at	214109_at	1.79955e-11	9.66266e-10
C2	MmugDNA.26543.1.S1_at	202654_x_at	1.85951e-11	9.93496e-10
C2	MmugDNA.38733.1.S1_at	228581_at	1.95752e-11	1.03726e-09
C2	MmugDNA.22862.1.S1_at	226423_at	1.96858e-11	1.04141e-09
C2	MmugDNA.8397.1.S1_at	223636_at	1.98362e-11	1.04764e-09
C2	MmugDNA.41928.1.S1_at	216100_s_at	2.00378e-11	1.05656e-09
C2	MmugDNA.10196.1.S1_at	226312_at	2.0494e-11	1.07709e-09
C2	MmugDNA.9557.1.S1_at	NA	2.11571e-11	1.10832e-09
C2	MmugDNA.7145.1.S1_at	235766_x_at	2.20412e-11	1.15089e-09
C2	MmugDNA.29343.1.S1_at	238573_at	2.28608e-11	1.18791e-09
C2	MmugDNA.5828.1.S1_at	208184_s_at	2.30638e-11	1.19653e-09
C2	MmugDNA.36594.1.S1_at	206970_at	2.35869e-11	1.21584e-09
C2	MmugDNA.16105.1.S1_at	203632_s_at	2.41882e-11	1.24088e-09
C2	MmugDNA.33236.1.S1_at	228291_s_at	2.61302e-11	1.32573e-09
C2	MmugDNA.30151.1.S1_at	1556420_s_at	2.68929e-11	1.36014e-09
C2	MmugDNA.34747.1.S1_at	201990_s_at	2.72187e-11	1.37446e-09
C2	MmuSTS.3924.1.S1_at	202797_at	2.77677e-11	1.39999e-09
C2	MmugDNA.39330.1.S1_at	236436_at	2.79508e-11	1.40702e-09
C2	Mmu.11473.1.S1_s_at	NA	2.84181e-11	1.42831e-09
C2	MmugDNA.10638.1.S1_at	224840_at	2.85075e-11	1.43057e-09
C2	Mmu.4442.1.S1_at	NA	2.85774e-11	1.43185e-09
C2	MmugDNA.22803.1.S1_at	212565_at	2.87579e-11	1.43865e-09
C2	MmugDNA.12243.1.S1_at	235196_at	2.8912e-11	1.44412e-09
C2	MmugDNA.35181.1.S1_s_at	NA	2.90131e-11	1.44693e-09
C2	MmugDNA.43065.1.S1_at	219475_at	2.93829e-11	1.45635e-09
C2	Mmu.8081.1.S1_at	NA	2.97974e-11	1.47094e-09
C2	MmuSTS.1702.1.S1_at	203565_s_at	3.02679e-11	1.49104e-09
C2	MmugDNA.258.1.S1_s_at	225526_at	3.04447e-11	1.49564e-09
C2	MmugDNA.11033.1.S1_at	220321_s_at	3.13016e-11	1.53259e-09
C2	MmugDNA.24726.1.S1_at	1555501_s_at	3.25076e-11	1.58226e-09
C2	MmugDNA.32355.1.S1_at	225302_at	3.25126e-11	1.58226e-09
C2	MmugDNA.4481.1.S1_at	201842_s_at	3.28135e-11	1.5945e-09
C2	MmugDNA.8819.1.S1_at	223253_at	3.47591e-11	1.68396e-09
C2	MmugDNA.40091.1.S1_at	203589_s_at	3.49104e-11	1.687e-09
C2	MmugDNA.24215.1.S1_at	209007_s_at	3.53668e-11	1.70316e-09
C2	MmugDNA.10659.1.S1_at	244485_at	3.58563e-11	1.72158e-09
C2	MmugDNA.19994.1.S1_at	218841_at	3.62064e-11	1.73581e-09
C2	MmugDNA.19868.1.S1_at	228437_at	3.68053e-11	1.75668e-09
C2	MmugDNA.42379.1.S1_at	208240_s_at	3.86114e-11	1.83743e-09
C2	Mmu.14798.1.S1_s_at	203835_at	3.9166e-11	1.86108e-09
C2	MmuSTS.2648.1.S1_at	205588_s_at	3.97184e-11	1.88178e-09
C2	MmugDNA.14580.1.S1_at	233284_at	3.97128e-11	1.88178e-09
C2	MmuSTS.91.1.S1_at	230670_at	4.08957e-11	1.93187e-09
C2	MmugDNA.14394.1.S1_at	218566_s_at	4.31268e-11	2.02539e-09
C2	MmugDNA.32557.1.S1_at	1559867_at	4.42247e-11	2.06491e-09
C2	Mmu.7474.1.S1_at	NA	4.44695e-11	2.07333e-09
C2	MmugDNA.3111.1.S1_at	217613_at	4.57982e-11	2.12299e-09
C2	MmugDNA.14152.1.S1_at	235293_at	4.62985e-11	2.14003e-09
C2	MmugDNA.13204.1.S1_at	214584_x_at	4.80387e-11	2.21728e-09
C2	MmugDNA.32444.1.S1_at	236361_at	4.91473e-11	2.25874e-09
C2	MmugDNA.2478.1.S1_at	NA	4.90779e-11	2.25874e-09
C2	MmugDNA.37022.1.S1_at	224847_at	4.95673e-11	2.27156e-09
C2	MmuSTS.1415.1.S1_at	209213_at	5.1122e-11	2.33948e-09
C2	MmugDNA.6607.1.S1_at	217852_s_at	5.12546e-11	2.34222e-09
C2	MmuSTS.4508.1.S1_at	218361_at	5.45189e-11	2.47734e-09
C2	MmugDNA.42278.1.S1_s_at	227038_at	5.55731e-11	2.51814e-09
C2	MmugDNA.26441.1.S1_at	227314_at	5.59459e-11	2.53147e-09
C2	MmugDNA.33316.1.S1_at	201427_s_at	5.76565e-11	2.59793e-09
C2	MmugDNA.15748.1.S1_at	238619_at	5.83363e-11	2.62489e-09
C2	MmugDNA.21148.1.S1_at	209295_at	5.90579e-11	2.65174e-09
C2	MmugDNA.14162.1.S1_s_at	NA	5.90977e-11	2.65174e-09
C2	MmugDNA.43193.1.S1_at	NA	5.9646e-11	2.67262e-09
C2	MmugDNA.4714.1.S1_at	224663_s_at	6.29045e-11	2.80304e-09
C2	MmugDNA.9622.1.S1_at	236155_at	6.30388e-11	2.80514e-09
C2	MmugDNA.1337.1.S1_at	214141_x_at	6.32299e-11	2.80976e-09
C2	MmugDNA.25997.1.S1_at	244670_at	6.42285e-11	2.85021e-09
C2	MmugDNA.5812.1.S1_at	204449_at	6.47279e-11	2.86448e-09
C2	MmugDNA.215.1.S1_at	229519_at	6.65484e-11	2.93295e-09
C2	MmugDNA.43253.1.S1_at	227279_at	6.71192e-11	2.95407e-09
C2	MmugDNA.1340.1.S1_at	227802_at	7.267e-11	3.17668e-09
C2	MmugDNA.2415.1.S1_at	242229_at	7.31382e-11	3.19281e-09
C2	MmugDNA.31629.1.S1_at	230220_at	7.35356e-11	3.20148e-09
C2	MmugDNA.6371.1.S1_at	223134_at	7.53105e-11	3.27433e-09
C2	MmuSTS.3693.1.S1_at	41577_at	7.60387e-11	3.29709e-09
C2	MmugDNA.15448.1.S1_at	236517_at	7.65783e-11	3.31603e-09
C2	MmugDNA.18134.1.S1_at	205756_s_at	7.69762e-11	3.32878e-09
C2	MmugDNA.10161.1.S1_s_at	204186_s_at	8.00891e-11	3.4449e-09
C2	MmugDNA.476.1.S1_s_at	222394_at	8.25482e-11	3.53207e-09
C2	MmugDNA.36482.1.S1_at	201197_at	8.62652e-11	3.6665e-09
C2	MmugDNA.41838.1.S1_x_at	NA	8.62102e-11	3.6665e-09
C2	MmugDNA.12428.1.S1_at	238595_at	8.72858e-11	3.70011e-09
C2	MmugDNA.21536.1.S1_at	37022_at	9.18176e-11	3.87692e-09
C2	MmugDNA.1103.1.S1_at	205018_s_at	9.56563e-11	4.02844e-09
C2	MmuSTS.3321.1.S1_at	208796_s_at	1.00191e-10	4.21391e-09
C2	MmugDNA.42101.1.S1_at	227055_at	1.00578e-10	4.22465e-09
C2	MmugDNA.30269.1.S1_s_at	218716_x_at	1.00743e-10	4.2261e-09
C2	MmugDNA.20108.1.S1_at	230637_at	1.01315e-10	4.24457e-09
C2	MmugDNA.9252.1.S1_at	231131_at	1.01605e-10	4.25116e-09
C2	MmugDNA.551.1.S1_at	203041_s_at	1.04711e-10	4.37545e-09
C2	Mmu.2556.1.S1_at	NA	1.06778e-10	4.45603e-09
C2	MmugDNA.32516.1.S1_at	207550_at	1.07445e-10	4.47809e-09
C2	MmugDNA.23639.1.S1_at	203851_at	1.07952e-10	4.49341e-09
C2	MmugDNA.9736.1.S1_at	224229_s_at	1.14769e-10	4.77097e-09
C2	MmugDNA.11070.1.S1_at	244144_at	1.16139e-10	4.81552e-09
C2	MmuSTS.4229.1.S1_at	205677_s_at	1.16376e-10	4.81912e-09
C2	MmugDNA.15556.1.S1_s_at	223370_at	1.18139e-10	4.88585e-09
C2	MmugDNA.8274.1.S1_at	219754_at	1.22573e-10	5.04978e-09
C2	MmugDNA.38433.1.S1_at	212606_at	1.23208e-10	5.06947e-09
C2	MmugDNA.14457.1.S1_at	203893_at	1.23685e-10	5.0826e-09
C2	MmugDNA.5690.1.S1_at	210657_s_at	1.27533e-10	5.23403e-09
C2	MmugDNA.22871.1.S1_at	231911_at	1.28115e-10	5.25123e-09
C2	MmugDNA.6221.1.S1_at	206989_s_at	1.30119e-10	5.3266e-09
C2	MmugDNA.32626.1.S1_at	213164_at	1.31142e-10	5.3434e-09
C2	MmugDNA.42987.1.S1_at	227643_at	1.30953e-10	5.3434e-09
C2	MmugDNA.20131.1.S1_at	228768_at	1.31193e-10	5.3434e-09
C2	MmugDNA.39717.1.S1_at	242768_at	1.30861e-10	5.3434e-09
C2	MmugDNA.9925.1.S1_at	207992_s_at	1.38437e-10	5.61008e-09
C2	MmugDNA.151.1.S1_at	200983_x_at	1.39032e-10	5.62713e-09
C2	MmugDNA.18601.1.S1_at	201137_s_at	1.4278e-10	5.75714e-09
C2	MmugDNA.20079.1.S1_at	225629_s_at	1.43286e-10	5.7631e-09
C2	MmugDNA.43543.1.S1_at	239436_at	1.45386e-10	5.84029e-09
C2	MmugDNA.38715.1.S1_at	210348_at	1.49571e-10	5.98601e-09
C2	MmugDNA.22299.1.S1_at	242448_at	1.49796e-10	5.98757e-09
C2	MmugDNA.4455.1.S1_at	212593_s_at	1.51469e-10	6.04695e-09
C2	MmugDNA.5690.1.S1_s_at	NA	1.51865e-10	6.05525e-09
C2	MmugDNA.15443.1.S1_at	219186_at	1.57852e-10	6.27842e-09
C2	MmugDNA.16424.1.S1_at	200696_s_at	1.58425e-10	6.29342e-09
C2	MmugDNA.21298.1.S1_at	201777_s_at	1.59453e-10	6.32647e-09
C2	MmugDNA.8676.1.S1_at	203068_at	1.60458e-10	6.35788e-09
C2	MmugDNA.25258.1.S1_s_at	NA	1.62622e-10	6.42058e-09
C2	MmugDNA.16575.1.S1_at	230804_at	1.63835e-10	6.46054e-09
C2	MmugDNA.42739.1.S1_at	226977_at	1.65092e-10	6.49421e-09
C2	MmugDNA.31358.1.S1_s_at	1562209_at	1.65573e-10	6.50519e-09
C2	MmuSTS.3782.1.S1_at	225421_at	1.67306e-10	6.54981e-09
C2	MmugDNA.35035.1.S1_at	226249_at	1.67246e-10	6.54981e-09
C2	MmugDNA.20980.1.S1_s_at	208363_s_at	1.7221e-10	6.71681e-09
C2	MmuSTS.2081.1.S1_at	202022_at	1.73306e-10	6.73508e-09
C2	MmugDNA.100.1.S1_at	212806_at	1.79076e-10	6.93045e-09
C2	MmugDNA.5448.1.S1_at	235020_at	1.79193e-10	6.93045e-09
C2	MmugDNA.11764.1.S1_at	230309_at	1.80975e-10	6.97426e-09
C2	MmugDNA.73.1.S1_s_at	225330_at	1.82734e-10	7.03364e-09
C2	Mmu.15723.1.S1_s_at	NA	1.84951e-10	7.11046e-09
C2	MmugDNA.4254.1.S1_at	226230_at	1.85848e-10	7.12792e-09
C2	MmugDNA.20439.1.S1_at	241782_at	1.85725e-10	7.12792e-09
C2	MmugDNA.22947.1.S1_s_at	209273_s_at	1.88953e-10	7.22122e-09
C2	MmugDNA.16488.1.S1_at	NA	1.92643e-10	7.33613e-09
C2	MmugDNA.30178.1.S1_at	213560_at	1.94413e-10	7.39483e-09
C2	MmugDNA.12917.1.S1_at	206653_at	1.978e-10	7.49707e-09
C2	Mmu.15054.1.S1_at	209015_s_at	1.99919e-10	7.55962e-09
C2	MmugDNA.36634.1.S1_at	201691_s_at	2.00761e-10	7.58255e-09
C2	MmugDNA.26905.1.S1_at	214683_s_at	2.04684e-10	7.70363e-09
C2	MmugDNA.5211.1.S1_at	212530_at	2.07068e-10	7.77517e-09
C2	MmugDNA.24033.1.S1_at	243808_at	2.07602e-10	7.78615e-09
C2	MmugDNA.8925.1.S1_at	213359_at	2.0868e-10	7.80841e-09
C2	MmuSTS.4493.1.S1_at	208667_s_at	2.11318e-10	7.87965e-09
C2	MmugDNA.20432.1.S1_at	226508_at	2.19763e-10	8.1474e-09
C2	MmugDNA.29754.1.S1_at	1556200_a_at	2.2164e-10	8.19771e-09
C2	MmugDNA.40059.1.S1_at	227066_at	2.22112e-10	8.19771e-09
C2	MmugDNA.29851.1.S1_at	203519_s_at	2.2723e-10	8.3665e-09
C2	Mmu.9241.2.S1_at	209619_at	2.33048e-10	8.57091e-09
C2	MmuSTS.1822.1.S1_at	224607_s_at	2.33751e-10	8.58696e-09
C2	MmugDNA.42615.1.S1_at	212521_s_at	2.40141e-10	8.81163e-09
C2	Mmu.6027.1.S1_at	NA	2.41306e-10	8.84431e-09
C2	MmugDNA.16668.1.S1_at	201153_s_at	2.45216e-10	8.95707e-09
C2	MmugDNA.18687.1.S1_at	205169_at	2.49419e-10	9.08092e-09
C2	MmugDNA.26588.1.S1_at	212400_at	2.49453e-10	9.08092e-09
C2	MmuSTS.3064.1.S1_at	209515_s_at	2.52647e-10	9.16612e-09
C2	MmugDNA.34919.1.S1_at	241507_x_at	2.52626e-10	9.16612e-09
C2	MmugDNA.17697.1.S1_at	244052_at	2.5454e-10	9.22443e-09
C2	MmugDNA.33490.1.S1_at	1569499_at	2.55269e-10	9.24044e-09
C2	MmugDNA.13886.1.S1_at	219566_at	2.6143e-10	9.43169e-09
C2	MmugDNA.31780.1.S1_at	NA	2.63831e-10	9.50767e-09
C2	MmugDNA.8844.1.S1_at	224729_s_at	2.6588e-10	9.5708e-09
C2	MmugDNA.36905.1.S1_at	202447_at	2.67505e-10	9.61855e-09
C2	MmugDNA.38376.1.S1_at	223602_at	2.69024e-10	9.65162e-09
C2	MmugDNA.23073.1.S1_at	217483_at	2.71268e-10	9.7002e-09
C2	MmugDNA.32190.1.S1_at	235110_at	2.8258e-10	1.00484e-08
C2	MmugDNA.8814.1.S1_at	203387_s_at	2.86557e-10	1.0145e-08
C2	MmuSTS.3615.1.S1_at	231672_at	2.92487e-10	1.03323e-08
C2	MmugDNA.20357.1.S1_at	202948_at	3.05882e-10	1.07701e-08
C2	MmugDNA.14171.1.S1_s_at	213341_at	3.08203e-10	1.08399e-08
C2	MmugDNA.11741.1.S1_at	227790_at	3.12825e-10	1.09905e-08
C2	MmugDNA.15556.1.S1_at	NA	3.13787e-10	1.10123e-08
C2	MmugDNA.8215.1.S1_at	224480_s_at	3.19705e-10	1.11713e-08
C2	MmugDNA.25751.1.S1_at	238560_at	3.25039e-10	1.13331e-08
C2	MmugDNA.19272.1.S1_s_at	203145_at	3.27648e-10	1.14117e-08
C2	MmugDNA.36276.1.S1_at	209002_s_at	3.30511e-10	1.14866e-08
C2	MmugDNA.15082.1.S1_at	1566465_at	3.40085e-10	1.17939e-08
C2	MmugDNA.36316.1.S1_at	212829_at	3.5985e-10	1.2411e-08
C2	MmugDNA.34268.1.S1_at	229796_at	3.61943e-10	1.2458e-08
C2	MmugDNA.35313.1.S1_at	204497_at	3.65381e-10	1.2563e-08
C2	MmugDNA.37601.1.S1_s_at	201060_x_at	3.80387e-10	1.30233e-08
C2	MmugDNA.31273.1.S1_at	232008_s_at	3.9275e-10	1.33892e-08
C2	Mmu.8081.1.S1_x_at	NA	3.93151e-10	1.33892e-08
C2	MmuSTS.570.1.S1_at	217588_at	4.06528e-10	1.38009e-08
C2	MmugDNA.42091.1.S1_at	227334_at	4.1011e-10	1.39079e-08
C2	MmugDNA.39861.1.S1_at	200895_s_at	4.274e-10	1.44093e-08
C2	MmugDNA.19008.1.S1_at	209267_s_at	4.29006e-10	1.44423e-08
C2	MmugDNA.36855.1.S1_at	1553147_at	4.37061e-10	1.46675e-08
C2	MmuSTS.1340.1.S1_at	202502_at	4.62577e-10	1.54594e-08
C2	MmugDNA.38620.1.S1_at	223210_at	4.66405e-10	1.5555e-08
C2	MmugDNA.33737.1.S1_at	218697_at	4.69736e-10	1.56499e-08
C2	MmugDNA.40026.1.S1_at	210946_at	4.79336e-10	1.58876e-08
C2	MmugDNA.36583.1.S1_at	225275_at	4.82518e-10	1.59736e-08
C2	MmugDNA.34589.1.S1_at	NA	4.83055e-10	1.59736e-08
C2	MmugDNA.36805.1.S1_at	1569746_s_at	4.87626e-10	1.60961e-08
C2	MmugDNA.39671.1.S1_at	202814_s_at	4.88125e-10	1.60961e-08
C2	MmugDNA.41174.1.S1_at	225988_at	4.91168e-10	1.61469e-08
C2	MmugDNA.3708.1.S1_at	229850_at	4.94949e-10	1.62546e-08
C2	MmugDNA.37992.1.S1_at	203403_s_at	5.02183e-10	1.64754e-08
C2	MmugDNA.41896.1.S1_at	NA	5.07288e-10	1.6609e-08
C2	MmugDNA.29354.1.S1_at	1568954_s_at	5.14705e-10	1.68006e-08
C2	MmugDNA.22582.1.S1_at	207174_at	5.236e-10	1.70564e-08
C2	MmugDNA.607.1.S1_at	212120_at	5.25034e-10	1.70859e-08
C2	MmugDNA.2675.1.S1_at	222744_s_at	5.45157e-10	1.7705e-08
C2	MmugDNA.43242.1.S1_at	219400_at	5.47151e-10	1.77162e-08
C2	MmugDNA.28356.1.S1_at	230316_at	5.47076e-10	1.77162e-08
C2	MmugDNA.10392.1.S1_at	NA	5.53743e-10	1.79116e-08
C2	MmugDNA.41787.1.S1_at	1558412_at	5.57397e-10	1.80117e-08
C2	MmugDNA.5464.1.S1_s_at	218649_x_at	5.6505e-10	1.81946e-08
C3	MmugDNA.39131.1.S1_at	ESRRG	2.50128e-39	8.05837e-35
C3	MmugDNA.1364.1.S1_at	---	3.75468e-34	2.01608e-30
C3	MmuSTS.1921.1.S1_at	ESRRG	1.70022e-32	6.08623e-29
C3	MmugDNA.34104.1.S1_at	ATP2B2	7.99464e-29	1.11984e-25
C3	MmugDNA.6257.1.S1_at	KIAA0802	2.1274e-28	2.53846e-25
C3	MmunewRS.701.1.S1_at	NA	5.76852e-27	4.42487e-24
C3	MmugDNA.2721.1.S1_s_at	SEMA7A	5.95715e-27	4.46329e-24
C3	MmugDNA.2905.1.S1_at	CUX1	7.29024e-27	5.21933e-24
C3	MmugDNA.21193.1.S1_at	---	1.10398e-25	5.30852e-23
C3	MmugDNA.43049.1.S1_at	---	7.02726e-25	2.90088e-22
C3	MmugDNA.7164.1.S1_at	---	7.11331e-25	2.90088e-22
C3	MmugDNA.17745.1.S1_at	RORB	7.60883e-25	3.06417e-22
C3	MmugDNA.16685.1.S1_at	OSBPL1A	9.19221e-25	3.61153e-22
C3	MmugDNA.33453.1.S1_at	---	1.12577e-24	4.36976e-22
C3	MmugDNA.35757.1.S1_at	---	1.89506e-24	6.93787e-22
C3	MmugDNA.42562.1.S1_at	ATP2B2	1.94004e-24	7.02274e-22
C3	MmuSTS.762.1.S1_at	ATP2B2	3.22352e-24	1.03852e-21
C3	MmugDNA.41582.1.S1_at	ZADH2	7.01114e-24	2.11101e-21
C3	MmugDNA.29220.1.S1_at	MAP3K13	9.27244e-24	2.69126e-21
C3	MmugDNA.4977.1.S1_at	---	1.21799e-23	3.35384e-21
C3	MmugDNA.16757.1.S1_at	---	1.36835e-23	3.61345e-21
C3	MmugDNA.13768.1.S1_at	EFNA5	2.11965e-23	5.29371e-21
C3	MmugDNA.11850.1.S1_at	ZMAT4	3.15616e-23	7.64527e-21
C3	MmugDNA.17293.1.S1_s_at	VAV3	3.54591e-23	8.46211e-21
C3	MmugDNA.19955.1.S1_at	TRPC3	9.25565e-23	1.97476e-20
C3	MmugDNA.24682.1.S1_at	RORB	1.21092e-22	2.46913e-20
C3	MmugDNA.38981.1.S1_at	ASB5	1.53518e-22	3.07198e-20
C3	MmugDNA.40411.1.S1_at	POU6F1	1.771e-22	3.43712e-20
C3	MmugDNA.29837.1.S1_at	EFNA5	1.87356e-22	3.61441e-20
C3	MmugDNA.37677.1.S1_at	SNTB2	1.94572e-22	3.70919e-20
C3	MmugDNA.2072.1.S1_at	CPNE9	2.55497e-22	4.77464e-20
C3	MmugDNA.2083.1.S1_at	SLC7A6	2.98421e-22	5.46264e-20
C3	MmugDNA.29204.1.S1_at	C10orf140	5.93808e-22	1.02303e-19
C3	MmugDNA.5835.1.S1_at	C4orf18	8.52727e-22	1.42344e-19
C3	MmugDNA.38977.1.S1_at	HTR2A	9.40103e-22	1.54527e-19
C3	MmugDNA.7873.1.S1_at	BCL11A	1.27408e-21	2.05236e-19
C3	MmugDNA.35968.1.S1_at	RSPO2	1.47399e-21	2.32783e-19
C3	MmugDNA.14230.1.S1_at	SNTB2	1.57749e-21	2.46709e-19
C3	MmugDNA.15204.1.S1_at	CAMK2G	2.45824e-21	3.68358e-19
C3	MmuSTS.3155.1.S1_at	OSBP2	4.34e-21	6.10575e-19
C3	MmugDNA.28443.1.S1_at	SMPX	4.83733e-21	6.63168e-19
C3	MmugDNA.26686.1.S1_at	ATXN1	5.13032e-21	6.94468e-19
C3	MmugDNA.24721.1.S1_at	CAMTA1	5.11277e-21	6.94468e-19
C3	MmugDNA.24940.1.S1_at	SERTAD4	5.17477e-21	6.95447e-19
C3	MmugDNA.7355.1.S1_at	---	6.52066e-21	8.60968e-19
C3	MmugDNA.9632.1.S1_at	FAM131B	6.88384e-21	9.01531e-19
C3	MmugDNA.37149.1.S1_s_at	NA	1.23633e-20	1.46977e-18
C3	MmugDNA.29157.1.S1_at	TSHZ1	1.44726e-20	1.68199e-18
C3	MmugDNA.29288.1.S1_at	DKFZP564O0823	2.4739e-20	2.63042e-18
C3	MmugDNA.8801.1.S1_at	LOC157627	2.81692e-20	2.95044e-18
C3	MmugDNA.31477.1.S1_at	DKFZP564O0823	3.94871e-20	3.91455e-18
C3	MmugDNA.41128.1.S1_at	GFRA2	9.07986e-20	8.14835e-18
C3	MmugDNA.36239.1.S1_at	---	1.32705e-19	1.14315e-17
C3	MmuSTS.162.1.S1_at	NA	1.49642e-19	1.27219e-17
C3	MmugDNA.2538.1.S1_at	TRERF1	1.49661e-19	1.27219e-17
C3	MmugDNA.9437.1.S1_at	C10orf118	1.92142e-19	1.57513e-17
C3	MmugDNA.25307.1.S1_at	ZNF295	1.92649e-19	1.57528e-17
C3	MmugDNA.12934.1.S1_at	---	2.03687e-19	1.65295e-17
C3	MmugDNA.34419.1.S1_at	CAMK2G	2.13652e-19	1.71951e-17
C3	MmugDNA.41390.1.S1_at	KLF9	2.14024e-19	1.71951e-17
C3	MmugDNA.16912.1.S1_s_at	PDS5B	2.47688e-19	1.95105e-17
C3	MmugDNA.20906.1.S1_at	RDH12	2.74367e-19	2.12995e-17
C3	MmugDNA.42814.1.S1_at	---	2.96706e-19	2.26479e-17
C3	MmugDNA.7017.1.S1_at	---	3.86082e-19	2.86599e-17
C3	MmuSTS.2744.1.S1_at	SERTAD4	4.26856e-19	3.13973e-17
C3	MmugDNA.21379.1.S1_at	SIK2	4.50697e-19	3.28509e-17
C3	MmugDNA.25754.1.S1_at	---	4.86524e-19	3.50858e-17
C3	MmuSTS.1044.1.S1_at	NA	5.12363e-19	3.68456e-17
C3	MmugDNA.38662.1.S1_at	HR	5.21879e-19	3.74462e-17
C3	MmugDNA.32063.1.S1_at	KBTBD2	5.43291e-19	3.86384e-17
C3	MmugDNA.41916.1.S1_s_at	VSTM2A	5.81043e-19	4.07776e-17
C3	MmugDNA.12604.1.S1_at	ASB13	6.44595e-19	4.495e-17
C3	MmuSTS.1237.1.S1_at	PPARGC1A	9.00469e-19	5.99388e-17
C3	MmuSTS.1538.1.S1_at	LIN7A	1.06957e-18	7.0037e-17
C3	MmuSTS.3126.1.S1_at	NGEF	1.1538e-18	7.44932e-17
C3	MmugDNA.22430.1.S1_at	CAMTA1	1.16067e-18	7.47867e-17
C3	MmugDNA.15181.1.S1_at	PRR15	1.36339e-18	8.66356e-17
C3	MmuSTS.4216.1.S1_at	PER2	1.39543e-18	8.8323e-17
C3	MmugDNA.10579.1.S1_at	KCNIP4	1.44349e-18	9.09139e-17
C3	MmugDNA.15321.1.S1_at	TTC39B	1.44482e-18	9.09139e-17
C3	MmugDNA.37999.1.S1_at	SYT6	1.56266e-18	9.73774e-17
C3	MmuSTS.3503.1.S1_at	ART3	1.76248e-18	1.08577e-16
C3	MmugDNA.16548.1.S1_at	---	1.98575e-18	1.21857e-16
C3	MmunewRS.829.1.S1_at	NA	2.19755e-18	1.33834e-16
C3	MmugDNA.24479.1.S1_at	FMN1	2.79279e-18	1.64819e-16
C3	MmuSTS.3284.1.S1_at	SEMA6D	3.34356e-18	1.93051e-16
C3	MmugDNA.3627.1.S1_s_at	RMND5A	3.45762e-18	1.98563e-16
C3	MmugDNA.429.1.S1_at	C14orf91	4.12432e-18	2.33111e-16
C3	MmugDNA.37083.1.S1_at	PHLDB2	4.3943e-18	2.4664e-16
C3	MmugDNA.6643.1.S1_at	TRPC3	4.56651e-18	2.54973e-16
C3	MmugDNA.24850.1.S1_at	LOC285878	4.6151e-18	2.56796e-16
C3	MmugDNA.22590.1.S1_at	---	4.76322e-18	2.6458e-16
C3	MmugDNA.7493.1.S1_at	IFT122	4.85341e-18	2.68203e-16
C3	MmugDNA.5775.1.S1_at	C16orf52	4.87159e-18	2.68747e-16
C3	MmuSTS.4368.1.S1_at	FBXO32	5.08685e-18	2.79664e-16
C3	MmugDNA.2822.1.S1_at	---	5.61305e-18	3.05982e-16
C3	MmugDNA.7772.1.S1_at	RIMS3	9.53834e-18	4.98858e-16
C3	MmugDNA.40400.1.S1_at	TRPV6	1.00742e-17	5.24332e-16
C3	MmuAffx.873.1.S1_at	CUX1	1.2106e-17	6.17116e-16
C3	MmugDNA.33171.1.S1_at	EPHX4	1.39447e-17	6.95642e-16
C3	MmugDNA.21321.1.S1_at	---	1.4644e-17	7.28063e-16
C3	MmugDNA.17541.1.S1_at	---	1.67916e-17	8.25914e-16
C3	MmugDNA.19762.1.S1_at	CREBBP	1.79149e-17	8.77148e-16
C3	MmugDNA.42001.1.S1_at	---	1.83582e-17	8.93422e-16
C3	MmugDNA.33064.1.S1_at	NA	2.29765e-17	1.09018e-15
C3	MmugDNA.1001.1.S1_s_at	ANK1	2.96726e-17	1.37747e-15
C3	MmuSTS.2808.1.S1_s_at	SLC39A14	3.18971e-17	1.46804e-15
C3	MmuSTS.2937.1.S1_at	KCNS1	3.41438e-17	1.55589e-15
C3	MmuSTS.3163.1.S1_at	RGS7	3.4447e-17	1.56748e-15
C3	MmugDNA.43239.1.S1_at	RANBP2	3.55008e-17	1.60862e-15
C3	MmuSTS.2385.1.S1_at	GABRA1	4.41552e-17	1.96485e-15
C3	MmugDNA.2288.1.S1_at	ODZ2	4.63662e-17	2.05472e-15
C3	MmugDNA.9398.1.S1_at	RUNX2	4.65753e-17	2.06115e-15
C3	MmugDNA.820.1.S1_at	---	5.72087e-17	2.48061e-15
C3	MmugDNA.15195.1.S1_at	NA	6.39875e-17	2.75491e-15
C3	MmuSTS.2143.1.S1_at	SCN1A	6.41597e-17	2.75604e-15
C3	MmugDNA.20347.1.S1_at	GABRA4	6.71739e-17	2.87403e-15
C3	MmugDNA.1736.1.S1_at	PCDH7	7.86325e-17	3.32455e-15
C3	MmuSTS.515.1.S1_at	ATP2A2	9.03719e-17	3.78118e-15
C3	MmugDNA.13495.1.S1_at	---	1.47379e-16	5.93118e-15
C3	MmugDNA.12493.1.S1_at	---	1.48236e-16	5.95475e-15
C3	MmugDNA.11622.1.S1_at	NA	2.2281e-16	8.65897e-15
C3	MmugDNA.20244.1.S1_at	ZADH2	2.45228e-16	9.42783e-15
C3	MmugDNA.33930.1.S1_s_at	---	2.46234e-16	9.44396e-15
C3	MmuSTS.3113.1.S1_at	MAB21L1	2.51474e-16	9.61062e-15
C3	MmugDNA.16608.1.S1_at	ELL2	2.72696e-16	1.03237e-14
C3	MmugDNA.39970.1.S1_at	---	2.79248e-16	1.05223e-14
C3	MmugDNA.41916.1.S1_at	NA	2.95398e-16	1.10532e-14
C3	MmuSTS.1868.1.S1_at	CITED2	3.16134e-16	1.17473e-14
C3	MmugDNA.12706.1.S1_at	---	3.25626e-16	1.20583e-14
C3	Mmu.5257.1.S1_at	COX5A	3.32672e-16	1.2305e-14
C3	MmugDNA.22727.1.S1_at	---	3.33574e-16	1.23234e-14
C3	MmuSTS.3871.1.S1_at	SLC29A1	3.75517e-16	1.36239e-14
C3	MmugDNA.11592.1.S1_s_at	VSTM2A	3.85407e-16	1.39356e-14
C3	MmugDNA.2222.1.S1_at	---	3.87808e-16	1.40067e-14
C3	MmugDNA.23641.1.S1_at	PVALB	4.03764e-16	1.45179e-14
C3	MmugDNA.38030.1.S1_at	C16orf52	4.61776e-16	1.64751e-14
C3	MmuSTS.415.1.S1_at	C3orf57 /// LOC100129285	4.62719e-16	1.64905e-14
C3	MmuSTS.2069.1.S1_at	RACGAP1	4.67927e-16	1.66577e-14
C3	MmuSTS.2643.1.S1_x_at	NA	4.73737e-16	1.68273e-14
C3	MmugDNA.13382.1.S1_at	USP2	5.24947e-16	1.85238e-14
C3	MmugDNA.20146.1.S1_at	FSTL4	5.94325e-16	2.07672e-14
C3	MmugDNA.38157.1.S1_at	RBMS1	6.41226e-16	2.22612e-14
C3	MmugDNA.10459.1.S1_at	MKX	6.49527e-16	2.24767e-14
C3	MmugDNA.12862.1.S1_at	C9orf126	6.98438e-16	2.40916e-14
C3	MmugDNA.42338.1.S1_at	PCDH7	7.24364e-16	2.49059e-14
C3	MmugDNA.23092.1.S1_at	---	7.74974e-16	2.63369e-14
C3	MmugDNA.37251.1.S1_at	MDH1	1.13755e-15	3.70935e-14
C3	MmugDNA.21588.1.S1_at	PRKCB	1.24968e-15	4.04228e-14
C4	MmugDNA.9661.1.S1_s_at	NA	1.31441e-28	1.62871e-25
C4	MmuSTS.3158.1.S1_at	ARNTL	6.93009e-28	7.44222e-25
C4	MmugDNA.14385.1.S1_at	PCSK1	1.23311e-25	5.75755e-23
C4	Mmu.3898.1.A1_at	NA	4.03844e-25	1.78228e-22
C4	MmugDNA.9006.1.S1_at	PLCH1	1.54404e-24	5.78422e-22
C4	MmugDNA.40444.1.S1_at	---	2.03154e-24	7.27225e-22
C4	MmugDNA.36013.1.S1_at	KIAA1107	3.04666e-24	1.0119e-21
C4	MmugDNA.8865.1.S1_at	VSNL1	1.1087e-23	3.13325e-21
C4	MmugDNA.28715.1.S1_at	FBLN7	1.13851e-23	3.18952e-21
C4	MmugDNA.14364.1.S1_at	SATB2	1.44557e-23	3.75579e-21
C4	MmuSTS.3262.1.S1_at	NCK2	1.75583e-23	4.48949e-21
C4	MmugDNA.13251.1.S1_at	RGS6	6.64222e-23	1.49645e-20
C4	MmugDNA.37432.1.S1_at	hCG_1776007	7.78084e-23	1.73025e-20
C4	MmugDNA.7566.1.S1_at	TSHZ3	2.78943e-22	5.14279e-20
C4	MmuSTS.3137.1.S1_at	RGS6	3.45822e-22	6.29454e-20
C4	Mmu.7886.1.S1_at	NA	8.95181e-22	1.4866e-19
C4	MmugDNA.22224.1.S1_at	PRPS2	2.0373e-21	3.08149e-19
C4	MmugDNA.17292.1.S1_at	CACNA1A	3.40743e-21	4.94491e-19
C4	MmugDNA.43411.1.S1_at	---	3.56785e-21	5.13149e-19
C4	MmuSTS.2017.1.S1_at	NA	4.12757e-21	5.85806e-19
C4	MmugDNA.18958.1.S1_at	FAM119A	4.64662e-21	6.39744e-19
C4	MmugDNA.26801.1.S1_at	FLJ42709	9.0525e-21	1.1437e-18
C4	MmugDNA.23863.1.S1_at	---	1.0502e-20	1.30132e-18
C4	MmugDNA.42468.1.S1_at	KCNS2	1.06418e-20	1.31359e-18
C4	MmuSTS.2002.1.S1_at	PAK7	1.1197e-20	1.37685e-18
C4	MmugDNA.10760.1.S1_at	---	1.52866e-20	1.74024e-18
C4	MmuSTS.2312.1.S1_at	NA	1.74901e-20	1.95653e-18
C4	MmuSTS.2028.1.S1_at	NA	2.49928e-20	2.64866e-18
C4	MmuSTS.4701.1.S1_at	VIPR1	2.84195e-20	2.95352e-18
C4	Mmu.10451.1.S1_at	NA	2.90093e-20	3.00512e-18
C4	MmugDNA.24551.1.S1_at	DUSP14	3.42514e-20	3.481e-18
C4	MmugDNA.25622.1.S1_at	LRFN5	3.94546e-20	3.91455e-18
C4	MmugDNA.34814.1.S1_at	IPO5	4.59603e-20	4.50062e-18
C4	MmuSTS.4720.1.S1_at	TRIM9	5.30715e-20	5.13455e-18
C4	MmugDNA.9491.1.S1_at	RICH2	6.26665e-20	5.95554e-18
C4	MmugDNA.30492.1.S1_at	---	6.90693e-20	6.48748e-18
C4	MmugDNA.1297.1.S1_at	FBXW7	8.26367e-20	7.49946e-18
C4	MmugDNA.23902.1.S1_at	---	8.57049e-20	7.75605e-18
C4	MmugDNA.25652.1.S1_at	LRRC4	9.07103e-20	8.14835e-18
C4	MmugDNA.2228.1.S1_at	LOC100130155	1.06278e-19	9.3551e-18
C4	MmugDNA.30285.1.S1_at	C1orf115	1.31142e-19	1.13271e-17
C4	MmuSTS.2680.1.S1_at	ABCC3	1.56887e-19	1.33011e-17
C4	MmuSTS.4175.1.S1_at	HECW1	1.64322e-19	1.37864e-17
C4	MmugDNA.9748.1.S1_at	---	1.65061e-19	1.38124e-17
C4	MmugDNA.32362.1.S1_at	MAFB	2.01991e-19	1.64748e-17
C4	MmugDNA.14060.1.S1_at	---	2.16569e-19	1.73131e-17
C4	MmugDNA.22629.1.S1_at	LRRC8B	2.21099e-19	1.76315e-17
C4	MmugDNA.29513.1.S1_at	RICS	2.44194e-19	1.92823e-17
C4	MmuSTS.2460.1.S1_at	ZC3H8	2.65707e-19	2.0828e-17
C4	MmugDNA.42048.1.S1_at	---	2.91069e-19	2.22741e-17
C4	MmugDNA.27325.1.S1_at	STRBP	3.01166e-19	2.28298e-17
C4	MmugDNA.14462.1.S1_at	PTPRD	3.29194e-19	2.47218e-17
C4	MmugDNA.6874.1.S1_at	OSBPL6	3.60878e-19	2.70381e-17
C4	MmuSTS.1829.1.S1_at	SHROOM3	4.62932e-19	3.35908e-17
C4	MmugDNA.38206.1.S1_at	---	4.86804e-19	3.50858e-17
C4	MmugDNA.21640.1.S1_at	---	5.32922e-19	3.80141e-17
C4	MmugDNA.29950.1.S1_at	TMEM132D	6.54269e-19	4.55261e-17
C4	MmugDNA.34074.1.S1_at	---	7.33517e-19	5.03874e-17
C4	MmugDNA.12899.1.S1_at	SLC2A13	8.17008e-19	5.51815e-17
C4	MmuSTS.633.1.S1_at	SHROOM2	8.20974e-19	5.53134e-17
C4	MmugDNA.34952.1.S1_s_at	PKNOX2	8.45298e-19	5.67353e-17
C4	MmuSTS.1474.1.S1_at	MAPK13	1.05876e-18	6.97466e-17
C4	MmugDNA.17600.1.S1_at	MIAT	1.11239e-18	7.23998e-17
C4	MmuSTS.15.1.S1_at	HIVEP2	1.29709e-18	8.25854e-17
C4	MmugDNA.40202.1.S1_at	KCNS2	1.4983e-18	9.37298e-17
C4	MmuSTS.3596.1.S1_at	ELAVL4	1.67322e-18	1.03467e-16
C4	MmugDNA.22723.1.S1_at	KALRN	2.07962e-18	1.27133e-16
C4	MmugDNA.26464.1.S1_at	hCG_1776007	2.31572e-18	1.3971e-16
C4	MmugDNA.13074.1.S1_at	IER5	2.33007e-18	1.40314e-16
C4	MmuSTS.2348.1.S1_at	RND1	2.50632e-18	1.49807e-16
C4	MmugDNA.26856.1.S1_at	ETV5	2.83475e-18	1.66655e-16
C4	MmuSTS.1224.1.S1_at	LOC100134410 /// POU6F2	3.01373e-18	1.76213e-16
C4	MmugDNA.19154.1.S1_at	---	3.07259e-18	1.79005e-16
C4	Mmu.7280.1.S1_at	NA	3.30379e-18	1.91436e-16
C4	MmugDNA.37500.1.S1_at	TNNI3K	3.64965e-18	2.09218e-16
C4	MmugDNA.594.1.S1_at	---	4.02476e-18	2.29497e-16
C4	MmugDNA.22756.1.S1_at	OSBPL1A	4.42667e-18	2.48024e-16
C4	MmugDNA.9250.1.S1_at	ARNTL	4.80415e-18	2.66395e-16
C4	MmugDNA.7085.1.S1_at	LOC285359 /// PDCL3	5.81663e-18	3.16011e-16
C4	MmugDNA.15379.1.S1_at	SYT13	6.61478e-18	3.57564e-16
C4	MmugDNA.29333.1.S1_at	OSBPL10	6.71033e-18	3.62122e-16
C4	MmunewRS.449.1.S1_at	NA	8.3471e-18	4.41574e-16
C4	MmugDNA.5528.1.S1_at	---	8.41216e-18	4.44286e-16
C4	MmugDNA.13551.1.S1_at	PLCB1	8.8566e-18	4.66994e-16
C4	MmugDNA.8778.1.S1_at	ASAP1	9.1221e-18	4.79423e-16
C4	MmugDNA.14321.1.S1_at	SYTL2	9.14363e-18	4.79773e-16
C4	MmugDNA.26167.1.S1_at	PAK7	9.77404e-18	5.09531e-16
C4	MmugDNA.8284.1.S1_at	C6orf168	1.05914e-17	5.46933e-16
C4	MmugDNA.4927.1.S1_at	CAMKK2	1.06599e-17	5.49488e-16
C4	MmugDNA.40824.1.S1_at	LOC100130155	1.2459e-17	6.34112e-16
C4	MmugDNA.15342.1.S1_at	MIAT	1.28234e-17	6.48557e-16
C4	MmugDNA.14274.1.S1_at	KCNS2	1.31218e-17	6.59508e-16
C4	MmuSTS.2637.1.S1_at	NA	1.50512e-17	7.46091e-16
C4	MmuSTS.4006.1.S1_at	THPO	1.63849e-17	8.09621e-16
C4	MmugDNA.41246.1.S1_at	FAP	1.71193e-17	8.4075e-16
C4	MmugDNA.40238.1.S1_at	KCNC3	1.87679e-17	9.09241e-16
C4	MmuSTS.1666.1.S1_at	LNX1	2.05603e-17	9.84237e-16
C4	MmugDNA.33192.1.S1_at	PITPNM3	2.22645e-17	1.06109e-15
C4	MmuSTS.3385.1.S1_at	PIK3R1	2.24407e-17	1.06633e-15
C4	MmugDNA.21375.1.S1_at	FBXW7	2.31016e-17	1.0945e-15
C4	MmugDNA.16602.1.S1_at	NECAB3	2.69087e-17	1.26189e-15
C4	MmugDNA.17642.1.S1_at	CACNG2	2.87235e-17	1.3392e-15
C4	MmugDNA.39064.1.S1_at	---	3.01909e-17	1.3955e-15
C4	MmugDNA.26855.1.S1_at	IER2	3.26991e-17	1.49853e-15
C4	MmugDNA.16776.1.S1_at	KCNIP4	3.37452e-17	1.54208e-15
C4	MmugDNA.15364.1.S1_at	OPN3	3.96903e-17	1.78479e-15
C4	MmugDNA.26316.1.S1_at	EPHB6	4.18924e-17	1.87451e-15
C4	MmuSTS.1025.1.S1_at	NFKBIE	4.7379e-17	2.08811e-15
C4	MmuSTS.2263.1.S1_at	CUX2	5.04522e-17	2.21145e-15
C4	MmugDNA.22369.1.S1_at	RGS4	5.05926e-17	2.21459e-15
C4	MmugDNA.36748.1.S1_at	PKNOX2	5.13059e-17	2.24277e-15
C4	MmuSTS.1387.1.S1_at	KCNH5	5.56012e-17	2.41742e-15
C4	MmuSTS.304.1.S1_at	SSBP3	6.15012e-17	2.65601e-15
C4	MmuSTS.4112.1.S1_at	EGR1	7.67745e-17	3.25453e-15
C4	MmuSTS.1407.1.S1_at	KCNK3	7.85662e-17	3.32455e-15
C4	MmuSTS.2127.1.S1_at	NA	8.25848e-17	3.47341e-15
C4	MmugDNA.4359.1.S1_at	C9orf45	1.21057e-16	4.99372e-15
C4	MmugDNA.3538.1.S1_at	---	1.21568e-16	5.002e-15
C4	MmugDNA.3436.1.S1_at	SRPK1	1.23001e-16	5.04805e-15
C4	MmugDNA.8777.1.S1_at	ASAP1	1.24489e-16	5.10264e-15
C4	MmugDNA.39241.1.S1_at	SYTL2	1.47465e-16	5.93118e-15
C4	MmugDNA.27026.1.S1_at	---	1.68483e-16	6.71786e-15
C4	MmuSTS.2842.1.S1_at	ARC	1.84037e-16	7.26609e-15
C4	MmugDNA.3744.1.S1_at	STRBP	1.85927e-16	7.32274e-15
C4	MmunewRS.888.1.S1_s_at	TBR1	2.14948e-16	8.38376e-15
C4	MmuSTS.1940.1.S1_at	NA	2.2543e-16	8.73969e-15
C4	MmuSTS.412.1.S1_at	ADCY2 /// LOC100133953	2.28535e-16	8.8494e-15
C4	MmuSTS.565.1.S1_s_at	CA7	2.31891e-16	8.96858e-15
C4	MmuSTS.781.1.S1_at	KCNB1	2.48396e-16	9.51556e-15
C4	MmugDNA.11697.1.S1_at	HECW1	2.52765e-16	9.64849e-15
C4	MmugDNA.20093.1.S1_at	KIAA0748	2.70462e-16	1.02511e-14
C4	MmugDNA.10815.1.S1_at	EGR1	3.0839e-16	1.15126e-14
C4	MmugDNA.8559.1.S1_at	---	3.14147e-16	1.16869e-14
C4	MmuSTS.1776.1.S1_at	SATB2	3.36299e-16	1.23965e-14
C4	MmugDNA.9609.1.S1_at	RGS4	3.67686e-16	1.33699e-14
C4	MmugDNA.9545.1.S1_at	RICS	3.78617e-16	1.37209e-14
C4	MmugDNA.27844.1.S1_at	DPP10	4.37244e-16	1.56693e-14
C4	MmugDNA.2544.1.S1_at	---	5.37616e-16	1.89501e-14
C4	MmugDNA.24312.1.S1_s_at	CAMKK2	5.87853e-16	2.05634e-14
C4	MmuSTS.1274.1.S1_at	ASAP1	6.46684e-16	2.24024e-14
C4	MmunewRS.383.1.S1_at	EGR2	7.35553e-16	2.52099e-14
C4	MmugDNA.29208.1.S1_at	---	7.43271e-16	2.54474e-14
C4	MmugDNA.42775.1.S1_at	GARNL3	7.98388e-16	2.69902e-14
C4	MmugDNA.33205.1.S1_at	RICS	8.39701e-16	2.81798e-14
C4	MmugDNA.11696.1.S1_at	KIF5C	8.43118e-16	2.82651e-14
C4	MmugDNA.28336.1.S1_at	---	1.01181e-15	3.33308e-14
C4	MmugDNA.33013.1.S1_at	ATRNL1	1.12864e-15	3.68405e-14
C4	MmuSTS.3721.1.S1_at	PTGS2	1.31493e-15	4.23631e-14
C5	MmuSTS.4537.1.S1_at	LRMP	4.05252e-27	3.34769e-24
C5	MmuSTS.3024.1.S1_at	NR2F2	1.15619e-26	7.60186e-24
C5	MmugDNA.39344.1.S1_at	NR2F2	1.8466e-25	8.49884e-23
C5	MmugDNA.28241.1.S1_at	NR2F2	8.85722e-24	2.59412e-21
C5	MmugDNA.36815.1.S1_at	LOC644192	5.86382e-23	1.34939e-20
C5	MmuSTS.4581.1.S1_at	HS6ST2	2.82067e-20	2.95044e-18
C5	MmugDNA.37375.1.S1_at	---	3.06786e-20	3.15774e-18
C5	MmugDNA.27278.1.S1_s_at	OTOF	1.54751e-18	9.66206e-17
C5	MmugDNA.36282.1.S1_at	SLC27A6	4.94177e-18	2.72152e-16
C5	MmugDNA.25735.1.S1_at	PAPPA2	1.90179e-17	9.15842e-16
C5	MmugDNA.33796.1.S1_s_at	LIN28B	3.01393e-17	1.3955e-15
C5	MmugDNA.34121.1.S1_at	PAPPA2	7.55714e-17	3.21199e-15
C5	MmugDNA.18315.1.S1_at	FIGN	5.64238e-16	1.98234e-14
C5	MmugDNA.104.1.S1_at	LOC100132798	7.76833e-16	2.63722e-14
C5	MmuSTS.472.1.S1_at	AP1S2	8.19252e-16	2.75867e-14
C6	MmugDNA.35437.1.S1_at	---	1.64094e-37	2.64331e-33
C6	MmugDNA.10533.1.S1_at	---	5.84313e-37	6.27494e-33
C6	MmuSTS.4592.1.S1_at	NKX2-1	7.82251e-36	6.30045e-32
C6	MmugDNA.29303.1.S1_at	ZFHX3	2.94024e-30	6.31504e-27
C6	MmugDNA.39796.1.S1_at	DIRAS3	4.21624e-29	6.79172e-26
C6	MmugDNA.33589.1.S1_at	CHODL	5.68903e-29	8.72779e-26
C6	MmuSTS.3546.1.S1_at	PBX3	1.01126e-28	1.35749e-25
C6	MmugDNA.6900.1.S1_s_at	DRD2	1.05778e-28	1.36314e-25
C6	MmugDNA.15423.1.S1_at	ADCY5	9.66572e-28	9.73126e-25
C6	MmugDNA.16966.1.S1_at	RP11-327P2.4	1.05803e-27	1.03292e-24
C6	MmuSTS.2038.1.S1_at	PENK	3.03075e-27	2.63896e-24
C6	MmugDNA.42065.1.S1_at	DLX6	3.78763e-27	3.21121e-24
C6	MmugDNA.21740.1.S1_at	KCNA5	4.44308e-27	3.57857e-24
C6	MmugDNA.28445.1.S1_at	---	7.13182e-27	5.21933e-24
C6	MmuSTS.2667.1.S1_at	CARHSP1	1.77469e-26	1.09952e-23
C6	MmugDNA.25260.1.S1_at	DLX6	3.82029e-26	2.15927e-23
C6	MmugDNA.3502.1.S1_at	GLCE	4.88058e-26	2.57767e-23
C6	MmuSTS.2493.1.S1_at	GPR88	6.54775e-26	3.4024e-23
C6	MmugDNA.30960.1.S1_at	---	7.32579e-26	3.68774e-23
C6	MmugDNA.30515.1.S1_at	SLC32A1	2.13593e-25	9.69201e-23
C6	MmugDNA.25068.1.S1_at	RGS9	8.44037e-25	3.35708e-22
C6	MmuSTS.3464.1.S1_at	ADORA2A	1.59895e-24	5.92108e-22
C6	MmuSTS.3280.1.S1_at	CACNA2D2	2.15069e-24	7.53138e-22
C6	MmugDNA.21234.1.S1_at	MYH6 /// MYH7	3.1113e-24	1.01402e-21
C6	MmunewRS.950.1.S1_at	NA	1.20743e-23	3.35342e-21
C6	MmugDNA.34669.1.S1_at	TMEM90A	4.80481e-23	1.13821e-20
C6	MmuSTS.1840.1.S1_at	WFS1	5.42876e-23	1.26738e-20
C6	MmugDNA.11856.1.S1_at	SLC5A7	8.45427e-23	1.84035e-20
C6	MmugDNA.8988.1.S1_at	GFRA1	9.10976e-23	1.95944e-20
C6	MmugDNA.10824.1.S1_at	PRIMA1	9.12302e-23	1.95944e-20
C6	MmugDNA.24062.1.S1_at	PDE10A	1.12896e-22	2.31668e-20
C6	MmugDNA.24869.1.S1_at	RGS8	1.68929e-22	3.29842e-20
C6	MmugDNA.28433.1.S1_at	C6orf141	2.79352e-22	5.14279e-20
C6	MmugDNA.41662.1.S1_at	---	3.73099e-22	6.71515e-20
C6	MmuSTS.1119.1.S1_at	SMOC2	5.03901e-22	8.87114e-20
C6	MmuSTS.1105.1.S1_at	PDYN	5.32025e-22	9.31535e-20
C6	MmugDNA.17550.1.S1_at	RARB	9.39545e-22	1.54527e-19
C6	MmugDNA.31670.1.S1_at	FAM70A	1.62657e-21	2.51871e-19
C6	MmuSTS.153.1.S1_at	MEIS2	2.40344e-21	3.61831e-19
C6	MmugDNA.36380.1.S1_at	SFTA3	2.52453e-21	3.74805e-19
C6	MmuSTS.2279.1.S1_at	DACH1	2.79629e-21	4.13248e-19
C6	MmugDNA.17294.1.S1_at	GNG7	4.45359e-21	6.21132e-19
C6	MmugDNA.17895.1.S1_at	---	8.81365e-21	1.11791e-18
C6	MmuSTS.4844.1.S1_at	GPX3	2.47001e-20	2.63042e-18
C6	MmugDNA.35855.1.S1_at	UTRN	2.62375e-20	2.7624e-18
C6	MmugDNA.24705.1.S1_at	RXRG	3.28754e-20	3.37307e-18
C6	MmugDNA.24778.1.S1_at	CRABP1	3.42206e-20	3.481e-18
C6	MmugDNA.25265.1.S1_at	ZNF521	3.8901e-20	3.90428e-18
C6	MmuSTS.2392.1.S1_at	PPP1R1B	4.07225e-20	4.0121e-18
C6	MmugDNA.9374.1.S1_s_at	NA	5.49914e-20	5.28853e-18
C6	MmuSTS.2021.1.S1_at	PDE10A	7.85813e-20	7.19219e-18
C6	MmugDNA.14009.1.S1_s_at	TPBG	1.01322e-19	8.96786e-18
C6	MmugDNA.41623.1.S1_at	PCP4L1	1.10506e-19	9.70073e-18
C6	Mmu.7531.1.S1_at	NA	1.16999e-19	1.016e-17
C6	MmuSTS.4069.1.S1_at	DRD1	1.60392e-19	1.35626e-17
C6	MmuSTS.949.1.S1_at	ANO3	1.67926e-19	1.40157e-17
C6	MmugDNA.33341.1.S1_at	ACSBG2	1.72214e-19	1.42628e-17
C6	MmugDNA.22464.1.S1_at	KISS1R	1.86947e-19	1.54432e-17
C6	MmugDNA.40703.1.S1_at	GAD2	2.85862e-19	2.19277e-17
C6	MmugDNA.107.1.S1_at	TAC3	2.99422e-19	2.27512e-17
C6	Mmu.11727.1.S1_at	NA	3.95359e-19	2.9214e-17
C6	MmunewRS.61.1.S1_at	NA	4.19864e-19	3.09537e-17
C6	MmugDNA.14004.1.S1_at	CASZ1	4.36312e-19	3.20197e-17
C6	MmugDNA.20983.1.S1_at	INPP4B	5.60001e-19	3.97391e-17
C6	MmugDNA.31410.1.S1_at	C8orf42	5.72272e-19	4.03791e-17
C6	MmugDNA.7279.1.S1_at	RASD2	5.7278e-19	4.03791e-17
C6	MmugDNA.19823.1.S1_at	PRKCH	5.91065e-19	4.13066e-17
C6	MmugDNA.5280.1.S1_at	ARPP-21	1.05832e-18	6.97466e-17
C6	MmuSTS.4039.1.S1_at	SLC5A7	1.10707e-18	7.21996e-17
C6	Mmu.3483.1.S1_at	NA	1.13487e-18	7.35657e-17
C6	MmugDNA.28470.1.S1_at	ARPP-21	1.28099e-18	8.17224e-17
C6	MmugDNA.12579.1.S1_at	DTNBP1	1.66759e-18	1.03317e-16
C6	MmugDNA.21667.1.S1_s_at	PRKCH	2.33491e-18	1.40343e-16
C6	MmugDNA.23621.1.S1_at	---	2.80932e-18	1.65462e-16
C6	MmugDNA.35944.1.S1_at	OPRK1	4.20365e-18	2.37179e-16
C6	MmugDNA.36883.1.S1_at	PDZD2	4.27719e-18	2.40906e-16
C6	MmugDNA.9025.1.S1_at	ZIC1	6.28114e-18	3.401e-16
C6	MmuSTS.1280.1.S1_at	RAB34	7.7629e-18	4.14755e-16
C6	MmugDNA.7903.1.S1_at	ARHGEF17	7.7821e-18	4.15093e-16
C6	MmugDNA.3230.1.S1_at	GAD2	7.90833e-18	4.21128e-16
C6	MmuAffx.2181.1.S1_s_at	NA	8.24407e-18	4.38283e-16
C6	MmugDNA.31630.1.S1_at	INPP5A	1.29518e-17	6.53003e-16
C6	MmuSTS.467.1.S1_at	AMIGO2	1.32497e-17	6.64902e-16
C6	MmugDNA.14545.1.S1_at	---	1.65631e-17	8.15921e-16
C6	MmugDNA.9294.1.S1_at	KIAA0922	1.85359e-17	9.00132e-16
C6	MmugDNA.38642.1.S1_at	PMEPA1	2.80848e-17	1.31132e-15
C6	MmugDNA.40748.1.S1_at	---	3.01656e-17	1.3955e-15
C6	MmuSTS.1298.1.S1_at	RBM20	3.37045e-17	1.54208e-15
C6	MmugDNA.30983.1.S1_at	MPPE1	3.61515e-17	1.63581e-15
C6	MmuSTS.4594.1.S1_at	TLE4	3.95322e-17	1.78127e-15
C6	MmuSTS.2497.1.S1_at	GPX2	4.01649e-17	1.80222e-15
C6	MmuSTS.1294.1.S1_at	RAP1GAP	4.7253e-17	2.08811e-15
C6	MmugDNA.20448.1.S1_at	RPS6KA5	7.35712e-17	3.13524e-15
C6	MmuSTS.3519.1.S1_at	COCH	8.5907e-17	3.60843e-15
C6	MmugDNA.2360.1.S1_at	PLCB4	9.3003e-17	3.88119e-15
C6	MmugDNA.6386.1.S1_at	CARHSP1	9.92648e-17	4.13715e-15
C6	MmuSTS.2429.1.S1_at	TRH	1.08119e-16	4.48297e-15
C6	MmuSTS.1843.1.S1_at	ZFHX4	1.32724e-16	5.41949e-15
C6	MmuSTS.1928.1.S1_at	MYB	1.40279e-16	5.68474e-15
C6	MmuSTS.2615.1.S1_at	NA	1.54201e-16	6.17898e-15
C6	MmugDNA.31583.1.S1_at	FBXL21	1.85333e-16	7.30829e-15
C6	MmugDNA.10940.1.S1_at	SOX1	2.072e-16	8.10119e-15
C6	MmugDNA.11034.1.S1_at	---	2.23256e-16	8.66583e-15
C6	MmugDNA.321.1.S1_at	---	3.33932e-16	1.23234e-14
C6	MmuSTS.4191.1.S1_at	ONECUT2	3.51774e-16	1.28639e-14
C6	MmuSTS.1081.1.S1_at	PDE6H	3.89815e-16	1.40634e-14
C6	MmugDNA.6485.1.S1_at	C8orf42	4.69604e-16	1.66989e-14
C6	MmugDNA.24531.1.S1_at	FLJ30375	6.00993e-16	2.09775e-14
C6	MmugDNA.26154.1.S1_at	DRD2	6.37914e-16	2.21783e-14
C6	MmugDNA.25263.1.S1_at	ZNF521	6.87959e-16	2.37811e-14
C6	MmugDNA.15592.1.S1_at	GNRH1	7.3294e-16	2.51739e-14
C6	MmugDNA.12890.1.S1_at	COCH	7.51197e-16	2.56642e-14
C6	MmugDNA.3314.1.S1_at	PTPN5	9.28401e-16	3.07719e-14
C6	MmugDNA.30569.1.S1_at	RALYL	9.57403e-16	3.1668e-14
C6	MmuSTS.3133.1.S1_at	RGS2	1.11755e-15	3.65523e-14
C6	MmugDNA.32024.1.S1_at	GPR6	1.15406e-15	3.7518e-14
C6	MmugDNA.32655.1.S1_at	TSHR	1.2771e-15	4.12268e-14
C7	MmuSTS.3523.1.S1_at	BCL11B	4.97621e-35	3.20637e-31
C7	MmugDNA.23766.1.S1_at	---	8.65997e-34	3.98569e-30
C7	MmugDNA.36759.1.S1_at	CXorf57	6.37895e-33	2.56888e-29
C7	MmugDNA.17530.1.S1_at	SULF2	5.81887e-31	1.70424e-27
C7	MmuSTS.1271.1.S1_at	DACH2	3.21507e-28	3.57172e-25
C7	MmuSTS.4422.1.S1_at	TRIM36	8.59676e-27	5.99563e-24
C7	MmugDNA.11795.1.S1_at	BCL11B	9.8527e-27	6.61301e-24
C7	MmugDNA.6389.1.S1_at	ZCCHC12	1.90671e-26	1.15903e-23
C7	MmugDNA.27239.1.S1_s_at	RBP4	1.99935e-26	1.19283e-23
C7	MmuSTS.2347.1.S1_at	RGS14	2.05091e-26	1.20135e-23
C7	MmugDNA.22116.1.S1_at	NTS	4.86437e-26	2.57767e-23
C7	MmugDNA.27239.1.S1_at	NA	1.21568e-25	5.75755e-23
C7	MmunewRS.100.1.S1_at	NA	1.19628e-24	4.58818e-22
C7	MmugDNA.40834.1.S1_at	LOC646576	2.1077e-24	7.46194e-22
C7	MmuSTS.3279.1.S1_at	CACNA1H	2.8298e-24	9.49663e-22
C7	MmugDNA.40625.1.S1_at	FZD7	1.36342e-23	3.61345e-21
C7	MmugDNA.17758.1.S1_at	KCNG3	1.44309e-23	3.75579e-21
C7	MmuSTS.3582.1.S1_at	CD99	2.21661e-23	5.49326e-21
C7	MmugDNA.43094.1.S1_at	PCOLCE2	3.07773e-23	7.56911e-21
C7	MmugDNA.40943.1.S1_at	KCTD4	5.3181e-23	1.25061e-20
C7	MmuSTS.380.1.S1_at	TDRD9	5.64951e-23	1.30943e-20
C7	MmugDNA.23575.1.S1_at	CACHD1	5.94668e-23	1.35875e-20
C7	MmugDNA.6382.1.S1_at	BIRC3	9.51393e-23	2.00334e-20
C7	MmugDNA.21953.1.S1_at	DPYD	9.58223e-23	2.00461e-20
C7	MmugDNA.1494.1.S1_at	PEA15	1.08776e-22	2.24644e-20
C7	MmugDNA.8049.1.S1_at	TMEM120A	1.92203e-22	3.68583e-20
C7	MmugDNA.22252.1.S1_at	ROBO1	2.05915e-22	3.90232e-20
C7	MmugDNA.17.1.S1_at	PARD3	3.57442e-22	6.4695e-20
C7	MmugDNA.41172.1.S1_at	DCLK2	4.64015e-22	8.21384e-20
C7	MmuSTS.4424.1.S1_at	FZD7	7.13569e-22	1.20995e-19
C7	MmugDNA.24426.1.S1_at	ATP2B4	9.47663e-22	1.54979e-19
C7	MmugDNA.28212.1.S1_at	DCLK1	1.39941e-21	2.22093e-19
C7	MmugDNA.19990.1.S1_s_at	CD99	1.69076e-21	2.59387e-19
C7	MmugDNA.14110.1.S1_at	SLC35F2	1.71877e-21	2.62434e-19
C7	MmugDNA.17634.1.S1_at	ZSWIM7	1.91502e-21	2.91021e-19
C7	MmugDNA.43514.1.S1_at	LIX1	3.924e-21	5.59378e-19
C7	Mmu.5655.1.S1_s_at	NA	4.49513e-21	6.24222e-19
C7	MmugDNA.20513.1.S1_at	TMEFF2	4.88788e-21	6.67257e-19
C7	MmugDNA.19060.1.S1_at	C2orf85	6.6239e-21	8.71029e-19
C7	MmuSTS.3785.1.S1_at	AGT	7.41601e-21	9.67294e-19
C7	MmugDNA.14543.1.S1_at	LRRN1	9.88127e-21	1.22913e-18
C7	MmugDNA.42890.1.S1_at	IGFBP5	1.12659e-20	1.37724e-18
C7	MmugDNA.22062.1.S1_at	SDC2	1.29124e-20	1.52941e-18
C7	MmugDNA.16713.1.S1_at	KCTD4	1.31463e-20	1.55141e-18
C7	MmugDNA.40447.1.S1_at	IGFBP5	1.47612e-20	1.69843e-18
C7	MmugDNA.767.1.S1_at	CCDC148	1.61311e-20	1.82992e-18
C7	MmugDNA.25552.1.S1_at	DNAH9	1.71025e-20	1.91983e-18
C7	MmugDNA.3969.1.S1_at	LOC390205	1.76619e-20	1.96891e-18
C7	MmugDNA.28531.1.S1_at	IL11RA	1.80247e-20	1.99554e-18
C7	MmugDNA.13155.1.S1_at	VCAN	1.799e-20	1.99554e-18
C7	MmugDNA.604.1.S1_at	RHOQ	2.10526e-20	2.28368e-18
C7	Mmu.16393.1.S1_at	NA	2.91579e-20	3.01083e-18
C7	MmugDNA.25941.1.S1_at	ZNF831	5.40522e-20	5.21377e-18
C7	MmugDNA.15310.1.S1_at	PALLD	5.96474e-20	5.70226e-18
C7	MmugDNA.34629.1.S1_at	PRKAG2	7.17735e-20	6.66377e-18
C7	MmugDNA.37056.1.S1_at	TMEM130	7.32543e-20	6.76228e-18
C7	MmugDNA.23824.1.S1_at	CADM1	7.60215e-20	6.99767e-18
C7	MmugDNA.35529.1.S1_at	PACRG	8.03779e-20	7.33579e-18
C7	MmuSTS.2943.1.S1_at	KLHL5	9.22767e-20	8.25799e-18
C7	MmugDNA.6439.1.S1_s_at	PAGE4	9.28095e-20	8.28267e-18
C7	MmugDNA.12094.1.S1_at	BBOX1	1.34027e-19	1.15146e-17
C7	MmugDNA.7052.1.S1_at	UBE2L6	1.39236e-19	1.19303e-17
C7	MmugDNA.28488.1.S1_at	TSPAN33	1.44179e-19	1.2321e-17
C7	MmugDNA.30862.1.S1_at	NHSL1	1.62956e-19	1.37433e-17
C7	MmuSTS.4827.1.S1_at	GFAP	1.70964e-19	1.41957e-17
C7	MmuSTS.2780.1.S1_at	SLC27A2	1.89678e-19	1.55889e-17
C7	MmugDNA.24380.1.S1_at	VCAN	2.10536e-19	1.70423e-17
C7	MmuSTS.1236.1.S1_at	PPAPDC1A	2.15488e-19	1.72696e-17
C7	MmunewRS.626.1.S1_at	NA	2.25257e-19	1.79188e-17
C7	MmugDNA.13402.1.S1_at	RNF175	2.77163e-19	2.1389e-17
C7	MmugDNA.4680.1.S1_s_at	PARD3	2.9736e-19	2.26479e-17
C7	MmugDNA.4667.1.S1_at	PARD3	3.08515e-19	2.3299e-17
C7	MmugDNA.33208.1.S1_at	ZNF516	3.93761e-19	2.91628e-17
C7	MmugDNA.23822.1.S1_s_at	CADM1	4.73645e-19	3.42908e-17
C7	MmugDNA.43295.1.S1_at	COL11A1	5.25971e-19	3.7656e-17
C7	MmuSTS.2486.1.S1_at	NPFFR2	5.64166e-19	3.99467e-17
C7	MmugDNA.17644.1.S1_s_at	CD44	5.79894e-19	4.07776e-17
C7	MmugDNA.28121.1.S1_at	SKAP1	5.8223e-19	4.07776e-17
C7	MmuSTS.1875.1.S1_s_at	COL11A1	6.71952e-19	4.65554e-17
C7	MmugDNA.34729.1.S1_s_at	TRPC6	7.80051e-19	5.33565e-17
C7	MmuSTS.2415.1.S1_at	SLC7A4	7.97745e-19	5.42214e-17
C7	MmugDNA.3232.1.S1_at	GALNTL1	8.01358e-19	5.43523e-17
C7	MmuSTS.1231.1.S1_at	CPNE2	8.71881e-19	5.83874e-17
C7	MmuSTS.2108.1.S1_s_at	PPP2R2A	8.87551e-19	5.92013e-17
C7	MmugDNA.10820.1.S1_at	---	9.61941e-19	6.37672e-17
C7	MmugDNA.29264.1.S1_at	RSU1	1.0608e-18	6.97466e-17
C7	MmugDNA.42682.1.S1_at	TMEM47	1.12758e-18	7.32403e-17
C7	MmuSTS.337.1.S1_at	NA	1.14806e-18	7.42712e-17
C7	MmugDNA.12383.1.S1_at	MORC4	1.44997e-18	9.10596e-17
C7	MmugDNA.29814.1.S1_at	PGAP1	1.56972e-18	9.76289e-17
C7	MmuSTS.3361.1.S1_at	CD44	2.2102e-18	1.34351e-16
C7	MmugDNA.6606.1.S1_at	CCDC74A /// CCDC74B	2.25265e-18	1.36417e-16
C7	MmugDNA.23665.1.S1_at	DDAH1	2.34879e-18	1.40914e-16
C7	MmugDNA.37293.1.S1_at	NHSL1	2.64922e-18	1.57182e-16
C7	MmuSTS.4839.1.S1_at	GOLM1	3.01225e-18	1.76213e-16
C7	MmugDNA.5341.1.S1_at	RASAL1	3.03067e-18	1.76882e-16
C7	MmugDNA.42049.1.S1_at	SYTL5	4.58253e-18	2.55424e-16
C7	MmugDNA.32622.1.S1_at	ENAH	5.41688e-18	2.96292e-16
C7	MmugDNA.18434.1.S1_at	MBOAT7	8.30986e-18	4.40378e-16
C7	MmugDNA.19050.1.S1_at	SH3BGRL3	8.9544e-18	4.71379e-16
C7	MmugDNA.24835.1.S1_at	VCAN	1.02614e-17	5.3261e-16
C7	MmugDNA.11251.1.S1_at	KCTD12	1.09083e-17	5.60497e-16
C7	MmugDNA.29588.1.S1_at	SGEF	1.19055e-17	6.07862e-16
C7	MmugDNA.16474.1.S1_s_at	LXN	1.27709e-17	6.46916e-16
C7	MmunewRS.55.1.S1_at	NA	1.64985e-17	8.13983e-16
C7	MmugDNA.33344.1.S1_at	---	1.81405e-17	8.86551e-16
C7	MmugDNA.189.1.S1_at	IGFBP5	1.88702e-17	9.11455e-16
C7	MmugDNA.6948.1.S1_at	NA	2.11964e-17	1.01318e-15
C7	MmuSTS.1437.1.S1_at	LCP1	2.51669e-17	1.18193e-15
C7	MmuSTS.3128.1.S1_at	RELN	2.72559e-17	1.27631e-15
C7	MmuSTS.3401.1.S1_s_at	NA	2.78645e-17	1.30292e-15
C7	MmuSTS.2839.1.S1_at	AQP4	2.92137e-17	1.36008e-15
C7	MmugDNA.2101.1.S1_at	SCD	3.62198e-17	1.6366e-15
C7	MmugDNA.7478.1.S1_at	GNG12	5.31116e-17	2.31229e-15
C7	MmugDNA.35144.1.S1_at	C1orf87	5.97296e-17	2.58296e-15
C7	MmugDNA.38919.1.S1_at	LITAF	7.28322e-17	3.10786e-15
C7	MmugDNA.15433.1.S1_s_at	ZFP36L1	7.48717e-17	3.18645e-15
C7	Mmu.10083.1.A1_at	NA	8.16015e-17	3.43654e-15
C7	MmugDNA.2269.1.S1_at	GABARAP	9.24606e-17	3.86356e-15
C7	MmugDNA.32389.1.S1_at	NLRP1	1.41626e-16	5.7321e-15
C7	MmugDNA.12478.1.S1_at	FERMT2	1.45758e-16	5.88456e-15
C7	MmugDNA.14722.1.S1_at	MLC1	1.62265e-16	6.47792e-15
C7	MmugDNA.27557.1.S1_at	GPR125	2.061e-16	8.07213e-15
C7	MmugDNA.6298.1.S1_at	AQP4	2.21164e-16	8.60538e-15
C7	MmugDNA.1723.1.S1_at	---	2.58272e-16	9.82377e-15
C7	MmugDNA.13481.1.S1_at	TCF12	2.77984e-16	1.04992e-14
C7	MmuSTS.4516.1.S1_at	ST5	2.8244e-16	1.0593e-14
C7	MmugDNA.6902.1.S1_at	FAM120C	3.4023e-16	1.25271e-14
C7	MmugDNA.27526.1.S1_at	TSHZ2	3.43735e-16	1.26417e-14
C7	MmuSTS.987.1.S1_at	GDPD2	3.48454e-16	1.27948e-14
C7	MmugDNA.4.1.S1_at	---	3.49288e-16	1.28021e-14
C7	MmugDNA.14480.1.S1_at	HDHD1A	3.84667e-16	1.39245e-14
C7	MmuSTS.2150.1.S1_at	SERPINA3	3.95489e-16	1.42522e-14
C7	MmugDNA.6070.1.S1_at	MAML2	4.82299e-16	1.7075e-14
C7	MmugDNA.27747.1.S1_s_at	NEK6	7.44424e-16	2.54598e-14
C7	MmugDNA.25487.1.S1_at	SEPT2	8.25539e-16	2.77624e-14
C7	Mmu.6201.1.S1_at	NA	8.47519e-16	2.83536e-14
C7	MmuSTS.4265.1.S1_at	GPC4	8.89256e-16	2.95963e-14
C7	MmuSTS.3741.1.S1_at	PTPRZ1	8.96556e-16	2.98084e-14
C7	MmugDNA.24091.1.S1_at	GABRB1	9.81038e-16	3.23833e-14
C7	MmugDNA.39644.1.S1_at	---	9.9856e-16	3.2928e-14
C7	MmugDNA.39422.1.S1_at	B3GNT1	1.03248e-15	3.39768e-14
C7	MmugDNA.10137.1.S1_at	SLC12A3	1.05831e-15	3.47558e-14
C7	MmugDNA.16474.1.S1_at	NA	1.09522e-15	3.5895e-14
C7	MmugDNA.2356.1.S1_at	COL25A1	1.10201e-15	3.60806e-14
C7	MmugDNA.26112.1.S1_at	---	1.12742e-15	3.68379e-14
C7	MmunewRS.413.1.S1_at	FKBP1A	1.19925e-15	3.88695e-14
C8	MmugDNA.29246.1.S1_at	CABP7	1.33904e-26	8.54971e-24
C8	MmugDNA.30390.1.S1_at	---	6.97954e-25	2.90088e-22
C8	MmugDNA.18490.1.S1_at	TSPAN18	1.07418e-23	3.06256e-21
C8	MmugDNA.23467.1.S1_at	TDRD12	1.31856e-23	3.56976e-21
C8	MmugDNA.20046.1.S1_at	CIB2	8.39201e-23	1.83922e-20
C8	MmuSTS.2818.1.S1_at	VWA5A	1.64403e-22	3.24942e-20
C8	MmuSTS.2115.1.S1_at	ARHGEF6	1.65632e-22	3.25376e-20
C8	MmugDNA.20287.1.S1_at	LASS3	4.42326e-22	7.87316e-20
C8	MmugDNA.37547.1.S1_at	C14orf132	5.78842e-22	1.00261e-19
C8	MmugDNA.11638.1.S1_at	---	8.26622e-22	1.38705e-19
C8	MmugDNA.3356.1.S1_at	ZBTB20	1.63395e-21	2.51871e-19
C8	MmugDNA.20157.1.S1_at	NELL1	5.5072e-21	7.36205e-19
C8	MmugDNA.35164.1.S1_at	LATS2	8.38485e-21	1.07623e-18
C8	MmugDNA.14422.1.S1_at	---	9.87532e-21	1.22913e-18
C8	MmuSTS.1365.1.S1_s_at	AQP3	1.13622e-20	1.38135e-18
C8	MmuSTS.299.1.S1_at	KCNN2	1.22985e-20	1.46748e-18
C8	MmugDNA.21800.1.S1_at	---	1.34972e-20	1.58123e-18
C8	MmugDNA.38568.1.S1_at	WIPF3	1.638e-20	1.84516e-18
C8	MmugDNA.25719.1.S1_at	LATS2	1.9853e-20	2.16815e-18
C8	MmugDNA.6117.1.S1_at	CECR2	3.47806e-20	3.52367e-18
C8	MmugDNA.17935.1.S1_at	FAM114A1	3.96679e-20	3.92019e-18
C8	MmugDNA.22007.1.S1_at	PROX1	7.04636e-20	6.58008e-18
C8	MmugDNA.13543.1.S1_at	PROX1	9.42993e-20	8.36926e-18
C8	MmugDNA.5004.1.S1_at	SEMA5A	1.03584e-19	9.14293e-18
C8	MmugDNA.38732.1.S1_at	---	1.63616e-19	1.37629e-17
C8	Mmu.12268.1.S1_at	NA	2.12749e-19	1.71783e-17
C8	MmuSTS.943.1.S1_at	PKP2	2.43279e-19	1.92573e-17
C8	MmugDNA.39840.1.S1_at	COTL1	2.78083e-19	2.1389e-17
C8	MmugDNA.40775.1.S1_at	---	6.58802e-19	4.57427e-17
C8	MmugDNA.22405.1.S1_at	---	6.81966e-19	4.71478e-17
C8	MmugDNA.19405.1.S1_at	---	8.73537e-19	5.83874e-17
C8	MmugDNA.847.1.S1_at	---	1.05805e-18	6.97466e-17
C8	MmugDNA.7006.1.S1_at	ST6GALNAC5	1.08371e-18	7.08189e-17
C8	MmugDNA.18811.1.S1_at	---	1.19527e-18	7.68623e-17
C8	MmugDNA.23195.1.S1_at	ST6GALNAC5	1.37588e-18	8.72572e-17
C8	MmugDNA.12924.1.S1_at	CNIH2	1.82311e-18	1.1209e-16
C8	MmugDNA.15445.1.S1_at	C14orf132	2.26257e-18	1.3676e-16
C8	MmugDNA.35307.1.S1_at	IQCG	2.38496e-18	1.42819e-16
C8	MmugDNA.22034.1.S1_at	---	3.97132e-18	2.26851e-16
C8	MmugDNA.20819.1.S1_s_at	NA	4.09945e-18	2.32112e-16
C8	MmuSTS.3743.1.S1_at	RAB26	5.56156e-18	3.0369e-16
C8	MmugDNA.20819.1.S1_at	OAS3	1.08344e-17	5.57592e-16
C8	MmugDNA.18015.1.S1_at	HLA-DMB	1.28937e-17	6.5109e-16
C8	MmugDNA.15928.1.S1_at	---	1.3032e-17	6.56021e-16
C8	MmugDNA.22408.1.S1_at	---	1.88453e-17	9.11455e-16
C8	MmugDNA.42645.1.S1_at	LOC284033	1.89619e-17	9.14516e-16
C8	MmugDNA.35011.1.S1_at	TFAP2C	2.23141e-17	1.06188e-15
C8	MmugDNA.23363.1.S1_at	---	4.45608e-17	1.98016e-15
C8	MmugDNA.28501.1.S1_at	MUM1L1	7.04397e-17	3.00976e-15
C8	MmugDNA.2781.1.S1_at	ARHGAP15	8.93086e-17	3.74643e-15
C8	MmuSTS.385.1.S1_at	LMO1	1.28786e-16	5.26534e-15
C8	Mmu.1734.1.S1_at	NA	1.37702e-16	5.58732e-15
C8	MmuSTS.1581.1.S1_at	IQGAP2	1.46735e-16	5.9166e-15
C8	MmugDNA.22262.1.S1_at	PRSS12	1.60941e-16	6.43306e-15
C8	MmuSTS.3409.1.S1_at	NA	1.81058e-16	7.16603e-15
C8	MmugDNA.17139.1.S1_s_at	COTL1	2.00181e-16	7.86493e-15
C8	MmugDNA.41392.1.S1_at	HHIP	2.11664e-16	8.26566e-15
C8	MmugDNA.30757.1.S1_at	CDC5L	2.41456e-16	9.30502e-15
C8	MmugDNA.41561.1.S1_at	CIB2	2.77578e-16	1.04962e-14
C8	MmuSTS.3884.1.S1_at	ZBTB20	2.80321e-16	1.0538e-14
C8	MmugDNA.13816.1.S1_at	---	3.2139e-16	1.19288e-14
C8	MmuSTS.2701.1.S1_at	EGFL6	5.48229e-16	1.9282e-14
C8	MmugDNA.2130.1.S1_at	KLHL2	5.75607e-16	2.01824e-14
C8	MmuSTS.4515.1.S1_at	GYG1	6.90693e-16	2.385e-14
C8	MmugDNA.22677.1.S1_at	TSPAN16	8.51345e-16	2.84521e-14
C8	MmugDNA.849.1.S1_at	---	8.8358e-16	2.94682e-14
C8	MmugDNA.12745.1.S1_at	ITGA8	1.03577e-15	3.40505e-14

## Sheet: Cluster_GO
Cluster	Category	Term	Count	%	PValue	Genes	List Total	Pop Hits	Pop Total	Fold Enrichment	Bonferroni	Benjamini	FDR
C1	GOTERM_BP_FAT	GO:0007155~cell adhesion	38	1.03967	2.91612e-07	PCDHA6, PCDHA7, PCDHA8, PCDHA9, PCDHA2, PCDHA3, PCDHA4, TNC, PCDHA5, COL3A1, ASTN1, CTNND1, ARF6, PCDHA1, NEO1, CXADR, CXCL12, PCDHAC2, CDH6, PCDHAC1, CD93, TRO, PCDHA10, PCDHA11, ROBO2, TSTA3, PCDHA12, CD24, THBS1, PCDHA13, APC, FN1, HAPLN1, HAPLN3, FBLIM1, PCDH12, NID1, NCAM1, PODXL2, STAB1, NLGN4X, LAMC1, NCAN	289	700	13528	2.5411	0.000512523	0.000512523	0.000493822
C1	GOTERM_BP_FAT	GO:0022610~biological adhesion	38	1.03967	2.96083e-07	PCDHA6, PCDHA7, PCDHA8, PCDHA9, PCDHA2, PCDHA3, PCDHA4, TNC, PCDHA5, COL3A1, ASTN1, CTNND1, ARF6, PCDHA1, NEO1, CXADR, CXCL12, PCDHAC2, CDH6, PCDHAC1, CD93, TRO, PCDHA10, PCDHA11, ROBO2, TSTA3, PCDHA12, CD24, THBS1, PCDHA13, APC, FN1, HAPLN1, HAPLN3, FBLIM1, PCDH12, NID1, NCAM1, PODXL2, STAB1, NLGN4X, LAMC1, NCAN	289	701	13528	2.53747	0.000520379	0.000260223	0.000501393
C1	GOTERM_BP_FAT	GO:0016337~cell-cell adhesion	21	0.574555	1.89165e-06	PCDHA6, PCDHA7, PCDHA8, PCDHA9, PCDHA2, PCDHA3, PCDHA4, PCDHA5, ASTN1, CTNND1, PCDHA1, PCDHAC2, CDH6, PCDHAC1, CD93, TRO, PCDHA10, ROBO2, PCDHA11, TSTA3, PCDHA12, CD24, PCDHA13, PCDH12, NCAM1, NCAN	289	276	13528	3.56161	0.00332	0.00110789	0.00320331
C1	GOTERM_BP_FAT	GO:0007156~homophilic cell adhesion	14	0.383037	4.3353e-06	PCDHA6, PCDHA7, PCDHA8, PCDHA9, PCDHA2, PCDHA3, PCDHA4, PCDHA5, PCDH12, PCDHA1, PCDHAC2, PCDHAC1, CDH6, TRO, PCDHA10, PCDHA11, ROBO2, PCDHA12, PCDHA13	289	131	13528	5.00256	0.00759251	0.00190356	0.00734125
C1	KEGG_PATHWAY	hsa04512:ECM-receptor interaction	11	0.300958	9.12301e-06	COL4A2, COL4A1, TNC, COL3A1, COL1A2, DAG1, AGRN, LAMC1, COL1A1, THBS1, FN1	109	84	5085	6.10911	0.000984805	0.000984805	0.010272
C1	GOTERM_MF_FAT	GO:0003723~RNA binding	33	0.902873	6.7237e-05	AGFG1, XPO5, SYNCRIP, MKI67IP, IGF2BP2, IGF2BP3, YBX1, MAZ, HTATSF1, RPLP0, PABPC1, NSUN2, RBM12, SNUPN, MEX3A, SECISBP2, ILF3, ELAVL3, FBL, HNRNPA0, HNRNPU, EIF4G1, HNRPDL, PPIE, DDX56, TRNAU1AP, KDM2B, SFPQ, SERBP1, EIF4A1, EIF2S2, KHSRP, EIF4E2	279	718	12983	2.13875	0.0341005	0.0341005	0.0972088
C1	GOTERM_CC_FAT	GO:0031012~extracellular matrix	20	0.547196	7.41454e-05	HAPLN1, COL4A2, HAPLN3, COL4A1, CD248, TNC, COL3A1, DAG1, NID1, MMP15, ADAMTS9, NAV2, COL1A2, FBN3, AGRN, COL1A1, LAMC1, NCAN, THBS1, FN1	259	345	12782	2.86095	0.0234481	0.0234481	0.100009
C1	GOTERM_CC_FAT	GO:0005578~proteinaceous extracellular matrix	19	0.519836	8.80084e-05	HAPLN1, COL4A2, COL4A1, HAPLN3, CD248, TNC, COL3A1, DAG1, NID1, MMP15, ADAMTS9, NAV2, COL1A2, FBN3, AGRN, COL1A1, LAMC1, NCAN, FN1	259	320	12782	2.93024	0.027771	0.0139833	0.118697
C1	GOTERM_CC_FAT	GO:0044420~extracellular matrix part	11	0.300958	0.000126456	COL4A2, COL4A1, TNC, COL3A1, COL1A2, DAG1, NID1, AGRN, LAMC1, COL1A1, FN1	259	117	12782	4.63987	0.0396606	0.0133989	0.170511
C1	GOTERM_BP_FAT	GO:0070271~protein complex biogenesis	25	0.683995	0.00020721	TUBB2B, APC2, TUBB2A, DAG1, PEX5, MKI67IP, POLR2D, TUBB, MAZ, DGKD, TAF9, AGRN, MYC, TUBA1B, TUBB3, ERCC2, APC, PPP2R1A, SMAD2, MED14, IPO9, PPIH, IPO4, NCOA6, LAMC1	289	505	13528	2.31731	0.305326	0.0702713	0.350315
C1	GOTERM_BP_FAT	GO:0006461~protein complex assembly	25	0.683995	0.00020721	TUBB2B, APC2, TUBB2A, DAG1, PEX5, MKI67IP, POLR2D, TUBB, MAZ, DGKD, TAF9, AGRN, MYC, TUBA1B, TUBB3, ERCC2, APC, PPP2R1A, SMAD2, MED14, IPO9, PPIH, IPO4, NCOA6, LAMC1	289	505	13528	2.31731	0.305326	0.0702713	0.350315
C1	GOTERM_BP_FAT	GO:0065003~macromolecular complex assembly	29	0.793434	0.00045194	APC2, TUBB2B, TUBB2A, DAG1, PEX5, MKI67IP, POLR2D, TSPYL5, TUBB, SET, MAZ, DGKD, TAF9, AGRN, TUBA1B, MYC, TUBB3, ERCC2, APC, PPP2R1A, HIST1H1D, SNUPN, SMAD2, MED14, IPO9, PPIH, IPO4, NCOA6, LAMC1	289	665	13528	2.04132	0.548279	0.124052	0.762577
C1	GOTERM_MF_FAT	GO:0003729~mRNA binding	8	0.218878	0.000506523	HNRPDL, SERBP1, EIF4A1, SECISBP2, SYNCRIP, IGF2BP2, PABPC1, IGF2BP3	279	66	12983	5.64049	0.230052	0.122533	0.730151
C1	GOTERM_BP_FAT	GO:0043933~macromolecular complex subunit organization	30	0.820793	0.000578672	APC2, TUBB2B, TUBB2A, DAG1, PEX5, MKI67IP, POLR2D, TSPYL5, TUBB, SET, MAZ, DGKD, TAF9, AGRN, TUBA1B, MYC, TUBB3, ERCC2, APC, PPP2R1A, HIST1H1D, SNUPN, NASP, SMAD2, MED14, IPO9, PPIH, IPO4, NCOA6, LAMC1	289	710	13528	1.97787	0.638538	0.135299	0.975431
C1	GOTERM_MF_FAT	GO:0003924~GTPase activity	14	0.383037	0.000624494	TUBB2B, TUBB2A, ARFRP1, ARF6, NRAS, TUBB, RRAS2, EFTUD1, RALA, ARL8A, RIT2, TUBA1B, TUBB3, NKIRAS2	279	211	12983	3.08757	0.275548	0.101875	0.899492
C1	GOTERM_CC_FAT	GO:0015630~microtubule cytoskeleton	24	0.656635	0.00075429	PPP2R1A, APC2, TUBB2B, TUBB2A, CBX3, PLK4, TUBB, SARM1, NAV1, CRMP1, MAPT, PTP4A1, CAMSAP1, TOR1A, ARL8A, MAPRE1, MAP6, DCX, TUBA1B, MYC, KIF21B, TOP2A, TUBB3, APC	259	549	12782	2.15744	0.214523	0.0585801	1.01309
C1	GOTERM_BP_FAT	GO:0044087~regulation of cellular component biogenesis	11	0.300958	0.000918276	TMSB15A, ARPC3, MAPT, TMSB15B, RALA, ARF6, AGRN, MAPRE1, CD24, THBS1, ADD2, APC	289	142	13528	3.6261	0.801123	0.18281	1.54371
C1	GOTERM_CC_FAT	GO:0005604~basement membrane	8	0.218878	0.000981222	COL4A2, COL4A1, TNC, DAG1, NID1, AGRN, LAMC1, FN1	259	78	12782	5.06168	0.269587	0.060896	1.31602
C1	KEGG_PATHWAY	hsa04510:Focal adhesion	13	0.355677	0.00103349	COL4A2, COL4A1, TNC, COL3A1, VAV2, KDR, PAK6, COL1A2, LAMC1, COL1A1, THBS1, PIK3R2, FN1	109	201	5085	3.01725	0.105665	0.0543072	1.15756
C1	GOTERM_BP_FAT	GO:0043488~regulation of mRNA stability	5	0.136799	0.0010871	SERBP1, SYNCRIP, PABPC1, HNRNPU, YBX1	289	22	13528	10.6386	0.852239	0.191409	1.82506
C1	GOTERM_CC_FAT	GO:0005874~microtubule	15	0.410397	0.00135585	APC2, TUBB2B, TUBB2A, TUBB, SARM1, NAV1, MAPT, TOR1A, CAMSAP1, MAPRE1, MAP6, KIF21B, TUBA1B, TUBB3, APC	259	274	12782	2.70172	0.352196	0.069805	1.81423
C1	GOTERM_MF_FAT	GO:0048407~platelet-derived growth factor binding	4	0.109439	0.00141073	COL4A1, COL3A1, COL1A2, COL1A1	279	11	12983	16.9215	0.517343	0.166492	2.02124
C1	GOTERM_BP_FAT	GO:0043487~regulation of RNA stability	5	0.136799	0.00152719	SERBP1, SYNCRIP, PABPC1, HNRNPU, YBX1	289	24	13528	9.75202	0.931905	0.235617	2.55496
C1	GOTERM_BP_FAT	GO:0010639~negative regulation of organelle organization	8	0.218878	0.00179387	SET, TMSB15A, MAPT, TMSB15B, DNMT1, MAPRE1, MAD2L2, ADD2, APC	289	82	13528	4.5668	0.957424	0.249452	2.99476
C1	GOTERM_BP_FAT	GO:0010608~posttranscriptional regulation of gene expression	13	0.355677	0.001911	SOX4, SYNCRIP, IGF2BP2, SMAD2, IGF2BP3, YBX1, HNRNPU, EIF4G1, TRNAU1AP, SERBP1, PABPC1, THBS1, EIF4E2	289	211	13528	2.88401	0.96536	0.244389	3.18732
C1	GOTERM_BP_FAT	GO:0033043~regulation of organelle organization	13	0.355677	0.00239294	ARF6, CXCL12, PLK4, SET, ARPC3, TMSB15A, MAPT, TMSB15B, DNMT1, MAPRE1, MAD2L2, MYC, ADD2, APC	289	217	13528	2.80427	0.985181	0.27674	3.97591
C1	GOTERM_MF_FAT	GO:0005201~extracellular matrix structural constituent	8	0.218878	0.00243309	COL4A2, COL4A1, COL3A1, COL1A2, FBN3, LAMC1, COL1A1, FN1	279	86	12983	4.32875	0.715495	0.222289	3.4622
C1	GOTERM_BP_FAT	GO:0043062~extracellular structure organization	11	0.300958	0.00257968	COL4A2, TNC, COL3A1, NLGN4X, COL1A2, NID1, AGRN, LAMC1, COL1A1, SMARCA4, ERCC2	289	163	13528	3.15894	0.989337	0.277005	4.27985
C1	GOTERM_BP_FAT	GO:0030182~neuron differentiation	20	0.547196	0.002687	KLF7, TUBB2B, AGTPBP1, STMN2, TUBB2A, DPYSL5, PCDH12, PEX5, CXCL12, TUBB, ATXN10, ULK2, NGRN, ROBO2, AGRN, CD24, DCX, TUBB3, C1ORF187, APC	289	438	13528	2.13743	0.991174	0.27046	4.45411
C1	GOTERM_BP_FAT	GO:0043254~regulation of protein complex assembly	8	0.218878	0.00305366	TMSB15A, ARPC3, MAPT, TMSB15B, ARF6, MAPRE1, CD24, ADD2, APC	289	90	13528	4.16086	0.995376	0.285401	5.04723
C1	GOTERM_BP_FAT	GO:0043588~skin development	5	0.136799	0.0031403	COL3A1, COL1A2, COL1A1, ERCC2, APC	289	29	13528	8.07064	0.996031	0.277657	5.18687
C1	GOTERM_BP_FAT	GO:0032271~regulation of protein polymerization	7	0.191518	0.00320158	TMSB15A, ARPC3, MAPT, TMSB15B, ARF6, MAPRE1, ADD2, APC	289	68	13528	4.81864	0.996438	0.268888	5.28551
C1	GOTERM_BP_FAT	GO:0051129~negative regulation of cellular component organization	10	0.273598	0.0033601	SET, TMSB15A, MAPT, TMSB15B, DNMT1, ARF6, MAPRE1, MAD2L2, THBS1, ADD2, APC	289	142	13528	3.29646	0.997307	0.267595	5.54026
C1	GOTERM_BP_FAT	GO:0043489~RNA stabilization	4	0.109439	0.00359334	SYNCRIP, PABPC1, HNRNPU, YBX1	289	15	13528	12.4826	0.998215	0.271249	5.91391
C1	GOTERM_BP_FAT	GO:0048255~mRNA stabilization	4	0.109439	0.00359334	SYNCRIP, PABPC1, HNRNPU, YBX1	289	15	13528	12.4826	0.998215	0.271249	5.91391
C1	GOTERM_MF_FAT	GO:0005200~structural constituent of cytoskeleton	7	0.191518	0.00500699	TUBB, ARPC3, MAPT, KRT1, ACTL6B, AGRN, TUBA1B	279	74	12983	4.40187	0.924987	0.350585	7.00309
C1	GOTERM_CC_FAT	GO:0005581~collagen	5	0.136799	0.00519268	COL4A2, COL4A1, COL3A1, COL1A2, COL1A1	259	35	12782	7.05019	0.810996	0.211796	6.7844
C1	GOTERM_MF_FAT	GO:0000166~nucleotide binding	66	1.80575	0.00540624	TUBB2B, CTPS, TUBB2A, SYNCRIP, MKI67IP, PAK6, NLRC3, RALA, TOP2A, TUBA1B, TUBB3, RBM12, GNL3, UBE2A, UBE2J1, UBE2J2, HNRNPU, HNRPDL, TRNAU1AP, NAV1, NAV2, RRAS2, EIF4A1, EFTUD1, ARL8A, MAPK7, SLC27A3, NKIRAS2, SMARCA4, PFKFB4, ARFRP1, ARF6, IGF2BP2, IGF2BP3, POLR2D, TUBB, DGKD, HTATSF1, TOR1A, LARS, ACTL6B, TAF9, DYRK2, UCK2, PABPC1, STK19, KIF21B, ERCC2, NADK, ELAVL3, CPS1, DOCK6, ATP13A5, HNRNP…	279	2245	12983	1.36804	0.939019	0.32941	7.54137
C1	GOTERM_BP_FAT	GO:0030198~extracellular matrix organization	8	0.218878	0.00675884	COL4A2, COL3A1, COL1A2, NID1, LAMC1, COL1A1, SMARCA4, ERCC2	289	104	13528	3.60075	0.999993	0.433191	10.8495
C1	KEGG_PATHWAY	hsa05130:Pathogenic Escherichia coli infection	6	0.164159	0.00686065	TUBB, TUBB2B, ARPC3, TUBB2A, TUBA1B, TUBB3	109	57	5085	4.91067	0.524555	0.219511	7.45888
C1	GOTERM_BP_FAT	GO:0034330~cell junction organization	6	0.164159	0.00716868	NLGN4X, LAMC1, CXADR, FN1, GJC1, APC	289	57	13528	4.92734	0.999997	0.437242	11.4704
C1	GOTERM_MF_FAT	GO:0005540~hyaluronic acid binding	4	0.109439	0.00729966	HAPLN1, HAPLN3, STAB1, NCAN	279	19	12983	9.79664	0.977187	0.376592	10.0549
C1	GOTERM_BP_FAT	GO:0006352~transcription initiation	7	0.191518	0.00848172	MAZ, NCOA6, TAF9, MED14, POLR2D, MYC, ERCC2	289	83	13528	3.94781	1	0.478509	13.4324
C1	GOTERM_MF_FAT	GO:0008235~metalloexopeptidase activity	5	0.136799	0.00856956	PEPD, AGTPBP1, AGBL5, ENPEP, XPNPEP1	279	38	12983	6.1229	0.988215	0.389477	11.7049
C1	GOTERM_BP_FAT	GO:0051493~regulation of cytoskeleton organization	9	0.246238	0.00862809	PLK4, TMSB15A, ARPC3, MAPT, TMSB15B, ARF6, MAPRE1, CXCL12, ADD2, APC	289	136	13528	3.0977	1	0.469932	13.6485
C1	KEGG_PATHWAY	hsa04540:Gap junction	7	0.191518	0.0111473	NRAS, TUBB, TUBB2B, TUBB2A, MAPK7, TUBA1B, TUBB3	109	89	5085	3.66921	0.702003	0.261155	11.8582
C1	GOTERM_MF_FAT	GO:0000339~RNA cap binding	3	0.0820793	0.0117471	SNUPN, EIF4A1, EIF4E2	279	8	12983	17.4503	0.997751	0.456506	15.7109
C1	GOTERM_MF_FAT	GO:0008143~poly(A) RNA binding	3	0.0820793	0.0117471	HNRPDL, SYNCRIP, PABPC1	279	8	12983	17.4503	0.997751	0.456506	15.7109
C1	GOTERM_BP_FAT	GO:0006928~cell motion	19	0.519836	0.0131004	KLF7, ASTN1, DPYSL5, PEX5, ARF6, ENPEP, VAV2, CXCL12, KDR, TUBB, ARPC3, ROBO2, CD24, LAMC1, THBS1, DCX, C1ORF187, APC, FN1	289	475	13528	1.87239	1	0.604383	20.0134
C1	GOTERM_BP_FAT	GO:0032535~regulation of cellular component size	13	0.355677	0.0135618	PPP2R1A, ARF6, CSRP2, CXCL12, PRDM4, ARPC3, TMSB15A, DGKD, TRO, MAPT, TMSB15B, TAF9, DCX, ADD2	289	271	13528	2.24548	1	0.602779	20.6443
C1	GOTERM_MF_FAT	GO:0005525~GTP binding	16	0.437756	0.0144277	TUBB2B, TUBB2A, ARFRP1, ARF6, DOCK6, NRAS, TUBB, RRAS2, EFTUD1, RALA, ARL8A, RIT2, TUBA1B, TUBB3, NKIRAS2, GNL3	279	372	12983	2.00146	0.999446	0.494254	18.9582
C1	GOTERM_BP_FAT	GO:0006367~transcription initiation from RNA polymerase II promoter	6	0.164159	0.0147892	MAZ, NCOA6, TAF9, MED14, POLR2D, ERCC2	289	68	13528	4.13027	1	0.620966	22.2999
C1	GOTERM_MF_FAT	GO:0070717~poly-purine tract binding	3	0.0820793	0.0148916	HNRPDL, SYNCRIP, PABPC1	279	9	12983	15.5114	0.999566	0.475417	19.5081
C1	GOTERM_BP_FAT	GO:0010948~negative regulation of cell cycle process	4	0.109439	0.0155322	MYO16, MAD2L2, SMARCA4, APC	289	25	13528	7.48955	1	0.625757	23.2863
C1	GOTERM_CC_FAT	GO:0043228~non-membrane-bounded organelle	68	1.86047	0.0156082	CTTNBP2NL, TUBB2B, TUBB2A, CBX3, MKI67IP, FRMD3, TMSB15A, OIP5, MAPT, RPLP0, TMSB15B, CAMSAP1, TUBA1B, TOP2A, MYC, TUBB3, LRRC7, GNL3, PPP2R1A, UBE2A, HIST1H1D, POLR1D, SOX11, FBLIM1, HMGA2, MRTO4, MYCN, REC8, KDM2B, NAV1, NAV2, NCOA6, NOL11, ARL8A, MAPRE1, ADD2, SUV420H1, SMARCA4, HMGB3, APC2, DAG1, IGF2BP2, TUBB, NCAPH, ARPC3, CRMP1, HTATSF1, TOR1A, ORC6L, KRT1, DCX, KIF21B, NSUN2, APC, DPYSL3,…	259	2596	12782	1.29272	0.993487	0.46701	19.1266
C1	GOTERM_CC_FAT	GO:0043232~intracellular non-membrane-bounded organelle	68	1.86047	0.0156082	CTTNBP2NL, TUBB2B, TUBB2A, CBX3, MKI67IP, FRMD3, TMSB15A, OIP5, MAPT, RPLP0, TMSB15B, CAMSAP1, TUBA1B, TOP2A, MYC, TUBB3, LRRC7, GNL3, PPP2R1A, UBE2A, HIST1H1D, POLR1D, SOX11, FBLIM1, HMGA2, MRTO4, MYCN, REC8, KDM2B, NAV1, NAV2, NCOA6, NOL11, ARL8A, MAPRE1, ADD2, SUV420H1, SMARCA4, HMGB3, APC2, DAG1, IGF2BP2, TUBB, NCAPH, ARPC3, CRMP1, HTATSF1, TOR1A, ORC6L, KRT1, DCX, KIF21B, NSUN2, APC, DPYSL3,…	259	2596	12782	1.29272	0.993487	0.46701	19.1266
C1	GOTERM_BP_FAT	GO:0051276~chromosome organization	19	0.519836	0.015984	UBE2A, HIST1H1D, NASP, CBX3, WHSC1, HMGA2, TSPYL5, NCAPH, REC8, KDM2B, SET, KDM4B, DNMT1, ACTL6B, TAF9, TOP2A, SMARCA4, APC, SUV420H1	289	485	13528	1.83378	1	0.623482	23.8803
C1	GOTERM_MF_FAT	GO:0019001~guanyl nucleotide binding	16	0.437756	0.0177228	TUBB2B, TUBB2A, ARFRP1, ARF6, DOCK6, NRAS, TUBB, RRAS2, EFTUD1, RALA, ARL8A, RIT2, TUBA1B, TUBB3, NKIRAS2, GNL3	279	382	12983	1.94907	0.999902	0.508241	22.7903
C1	GOTERM_MF_FAT	GO:0032561~guanyl ribonucleotide binding	16	0.437756	0.0177228	TUBB2B, TUBB2A, ARFRP1, ARF6, DOCK6, NRAS, TUBB, RRAS2, EFTUD1, RALA, ARL8A, RIT2, TUBA1B, TUBB3, NKIRAS2, GNL3	279	382	12983	1.94907	0.999902	0.508241	22.7903
C1	GOTERM_BP_FAT	GO:0008380~RNA splicing	13	0.355677	0.018801	PPP2R1A, SNUPN, SYNCRIP, POLR2D, HNRNPA0, YBX1, HNRNPU, PPIE, PPIH, SFPQ, KHSRP, PABPC1, PRPF38A	289	284	13528	2.1427	1	0.671174	27.4875
C1	GOTERM_MF_FAT	GO:0008017~microtubule binding	6	0.164159	0.0189506	APC2, MAPT, MAP6, MAPRE1, DCX, APC	279	72	12983	3.87784	0.999948	0.505974	24.1745
C1	GOTERM_BP_FAT	GO:0000280~nuclear division	11	0.300958	0.0195972	NCAPH, TUBB, TUBB2B, OIP5, TUBB2A, ANAPC11, MAPRE1, MAD2L2, HMGA2, TUBB3, APC	289	220	13528	2.34048	1	0.674497	28.4775
C1	GOTERM_BP_FAT	GO:0007067~mitosis	11	0.300958	0.0195972	NCAPH, TUBB, TUBB2B, OIP5, TUBB2A, ANAPC11, MAPRE1, MAD2L2, HMGA2, TUBB3, APC	289	220	13528	2.34048	1	0.674497	28.4775
C1	GOTERM_BP_FAT	GO:0051258~protein polymerization	5	0.136799	0.0201278	TUBB, TUBB2B, TUBB2A, TUBA1B, TUBB3	289	49	13528	4.7765	1	0.672756	29.1302
C1	GOTERM_MF_FAT	GO:0015631~tubulin binding	7	0.191518	0.0204013	APC2, MAPT, ARL8A, MAP6, MAPRE1, DCX, APC	279	100	12983	3.25738	0.999976	0.507894	25.7802
C1	GOTERM_BP_FAT	GO:0034621~cellular macromolecular complex subunit organization	15	0.410397	0.0209135	HIST1H1D, TUBB2B, TUBB2A, SNUPN, NASP, IPO9, SMAD2, TSPYL5, TUBB, SET, MAZ, IPO4, AGRN, TUBA1B, TUBB3	289	357	13528	1.96679	1	0.675651	30.0864
C1	GOTERM_BP_FAT	GO:0000087~M phase of mitotic cell cycle	11	0.300958	0.0218973	NCAPH, TUBB, TUBB2B, OIP5, TUBB2A, ANAPC11, MAPRE1, MAD2L2, HMGA2, TUBB3, APC	289	224	13528	2.29869	1	0.681712	31.2665
C1	GOTERM_BP_FAT	GO:0043623~cellular protein complex assembly	9	0.246238	0.022682	TUBB, TUBB2B, TUBB2A, IPO4, IPO9, SMAD2, AGRN, TUBA1B, TUBB3	289	162	13528	2.60054	1	0.684123	32.1944
C1	GOTERM_CC_FAT	GO:0030426~growth cone	5	0.136799	0.0233169	STMN2, MAPT, TOR1A, DPYSL3, APC	259	54	12782	4.56957	0.999474	0.567799	27.267
C1	GOTERM_CC_FAT	GO:0005583~fibrillar collagen	3	0.0820793	0.0234413	COL3A1, COL1A2, COL1A1	259	12	12782	12.3378	0.999495	0.53189	27.3919
C1	KEGG_PATHWAY	hsa05213:Endometrial cancer	5	0.136799	0.0238624	NRAS, APC2, MYC, PIK3R2, APC	109	52	5085	4.48571	0.926347	0.406476	23.8107
C1	GOTERM_MF_FAT	GO:0008238~exopeptidase activity	6	0.164159	0.0245738	PEPD, AGTPBP1, AGBL5, GGH, ENPEP, XPNPEP1	279	77	12983	3.62603	0.999997	0.55175	30.224
C1	GOTERM_CC_FAT	GO:0030427~site of polarized growth	5	0.136799	0.0247592	STMN2, MAPT, TOR1A, DPYSL3, APC	259	55	12782	4.48649	0.999672	0.517771	28.7032
C1	GOTERM_BP_FAT	GO:0048285~organelle fission	11	0.300958	0.0250321	NCAPH, TUBB, TUBB2B, OIP5, TUBB2A, ANAPC11, MAPRE1, MAD2L2, HMGA2, TUBB3, APC	289	229	13528	2.2485	1	0.710026	34.9033
C1	GOTERM_MF_FAT	GO:0019888~protein phosphatase regulator activity	5	0.136799	0.0265292	PPP2R1A, SET, PPP1R1C, PPP4R1, PPP1R14C	279	53	12983	4.39	0.999999	0.557853	32.2201
C1	GOTERM_CC_FAT	GO:0005829~cytosol	38	1.03967	0.027211	PFKFB4, CTPS, ABHD5, PEX5, ACOT1, ANAPC11, TUBB, MYD88, SET, INPP5K, MAPT, RPLP0, LARS, PABPC1, UCK2, IMPDH2, PIK3R2, APC, ODC1, PPP2R1A, SNUPN, GGH, NADK, SMAD2, VAV2, KIDINS220, XPNPEP1, APRT, EIF4G1, PLK4, EIF4A1, EIF2S2, MYO16, FABP3, HBG1, MAPRE1, HBG2, WDR1	259	1330	12782	1.41004	0.999853	0.520822	31.0844
C1	GOTERM_CC_FAT	GO:0044430~cytoskeletal part	29	0.793434	0.028346	APC2, TUBB2B, TUBB2A, CBX3, IGF2BP2, TUBB, ARPC3, CRMP1, MAPT, TOR1A, CAMSAP1, KRT1, DCX, TUBA1B, TOP2A, MYC, KIF21B, TUBB3, APC, PLK4, MYO10, SARM1, NAV1, PTP4A1, MYO16, ARL8A, MAP6, MAPRE1, ADD2	259	952	12782	1.50335	0.999899	0.507287	32.1615
C1	GOTERM_BP_FAT	GO:0045786~negative regulation of cell cycle	6	0.164159	0.029157	PRDM4, BTG3, MYO16, MAD2L2, SMARCA4, APC	289	81	13528	3.46738	1	0.754866	39.4132
C1	GOTERM_BP_FAT	GO:0051494~negative regulation of cytoskeleton organization	5	0.136799	0.0293704	TMSB15A, MAPT, TMSB15B, MAPRE1, ADD2, APC	289	55	13528	4.25543	1	0.7482	39.6383
C1	GOTERM_BP_FAT	GO:0031113~regulation of microtubule polymerization	3	0.0820793	0.0301794	MAPT, MAPRE1, APC	289	13	13528	10.8022	1	0.748759	40.4846
C1	GOTERM_MF_FAT	GO:0005539~glycosaminoglycan binding	8	0.218878	0.0309786	HAPLN1, PODXL2, HAPLN3, STAB1, NAV2, THBS1, NCAN, FN1	279	140	12983	2.65909	1	0.594283	36.5658
C1	GOTERM_MF_FAT	GO:0005198~structural molecule activity	22	0.601915	0.0316416	COL4A2, MPZL1, COL4A1, TUBB2B, TUBB2A, COL3A1, TUBB, ARPC3, RPLP0, MAPT, COL1A2, KRT1, ACTL6B, FBN3, AGRN, COL1A1, LAMC1, THBS1, TUBA1B, TUBB3, ADD2, FN1	279	634	12983	1.61475	1	0.58239	37.1907
C1	GOTERM_MF_FAT	GO:0019208~phosphatase regulator activity	5	0.136799	0.031677	PPP2R1A, SET, PPP1R1C, PPP4R1, PPP1R14C	279	56	12983	4.15483	1	0.564164	37.2239
C1	GOTERM_BP_FAT	GO:0006325~chromatin organization	15	0.410397	0.0321656	UBE2A, HIST1H1D, NASP, CBX3, WHSC1, HMGA2, TSPYL5, SET, KDM2B, KDM4B, ACTL6B, DNMT1, TAF9, SMARCA4, SUV420H1	289	378	13528	1.85753	1	0.76234	42.5154
C1	KEGG_PATHWAY	hsa05222:Small cell lung cancer	6	0.164159	0.0323127	COL4A2, COL4A1, LAMC1, MYC, PIK3R2, FN1	109	84	5085	3.33224	0.971201	0.446356	30.9162
C1	KEGG_PATHWAY	hsa05210:Colorectal cancer	6	0.164159	0.0323127	FZD10, APC2, SMAD2, MYC, PIK3R2, APC	109	84	5085	3.33224	0.971201	0.446356	30.9162
C1	OMIM_DISEASE	Association of a common nonsynonymous variant in GLUT9 with serum uric acid levels in old order amish	2	0.0547196	0.0334975	SLC2A6, WDR1	63	2	3671	58.2698	0.99829	0.99829	34.4494
C1	OMIM_DISEASE	Fetal hemoglobin quantitative trait locus 1	2	0.0547196	0.0334975	HBG1, HBG2	63	2	3671	58.2698	0.99829	0.99829	34.4494
C1	GOTERM_BP_FAT	GO:0016477~cell migration	12	0.328317	0.0346151	ASTN1, PEX5, ENPEP, LAMC1, CD24, DCX, VAV2, THBS1, CXCL12, KDR, FN1, APC	289	276	13528	2.0352	1	0.779206	44.93
C1	GOTERM_BP_FAT	GO:0045216~cell-cell junction organization	4	0.109439	0.0378614	NLGN4X, CXADR, GJC1, APC	289	35	13528	5.34968	1	0.801219	47.9834
C1	GOTERM_BP_FAT	GO:0031334~positive regulation of protein complex assembly	4	0.109439	0.0378614	MAPT, ARF6, CD24, APC	289	35	13528	5.34968	1	0.801219	47.9834
C1	KEGG_PATHWAY	hsa04810:Regulation of actin cytoskeleton	10	0.273598	0.0381243	PAK6, NRAS, APC2, ARPC3, RRAS2, FGF11, VAV2, PIK3R2, FN1, APC	109	215	5085	2.16983	0.984974	0.451029	35.4466
C1	GOTERM_BP_FAT	GO:0051130~positive regulation of cellular component organization	9	0.246238	0.0396896	PLK4, MAPT, RALA, DNMT1, ROBO2, ARF6, SMAD2, CD24, APC	289	181	13528	2.32755	1	0.809049	49.6321
C1	GOTERM_BP_FAT	GO:0034622~cellular macromolecular complex assembly	13	0.355677	0.0399234	HIST1H1D, TUBB2B, TUBB2A, SNUPN, IPO9, SMAD2, TSPYL5, TUBB, SET, IPO4, AGRN, TUBA1B, TUBB3	289	318	13528	1.9136	1	0.803646	49.8393
C1	GOTERM_CC_FAT	GO:0005584~collagen type I	2	0.0547196	0.0399634	COL1A2, COL1A1	259	2	12782	49.3514	0.999998	0.606314	42.3256
C1	GOTERM_BP_FAT	GO:0008064~regulation of actin polymerization or depolymerization	5	0.136799	0.0407585	TMSB15A, ARPC3, TMSB15B, ARF6, CXCL12, ADD2	289	61	13528	3.83686	1	0.803218	50.5731
C1	GOTERM_BP_FAT	GO:0030335~positive regulation of cell migration	6	0.164159	0.0412783	PTP4A1, RRAS2, THBS1, CXCL12, KDR, APC	289	89	13528	3.15571	1	0.800319	51.0247
C1	KEGG_PATHWAY	hsa05200:Pathways in cancer	13	0.355677	0.0441729	COL4A2, COL4A1, APC2, FGF11, SMAD2, NRAS, FZD10, RALA, LAMC1, MYC, APC, PIK3R2, FN1	109	328	5085	1.84899	0.992397	0.456599	39.8728
C1	GOTERM_BP_FAT	GO:0030832~regulation of actin filament length	5	0.136799	0.0450381	TMSB15A, ARPC3, TMSB15B, ARF6, CXCL12, ADD2	289	63	13528	3.71505	1	0.821601	54.1775
C1	GOTERM_BP_FAT	GO:0045765~regulation of angiogenesis	5	0.136799	0.0450381	COL4A2, STAB1, KRT1, MAPK7, THBS1	289	63	13528	3.71505	1	0.821601	54.1775
C1	GOTERM_CC_FAT	GO:0030530~heterogeneous nuclear ribonucleoprotein complex	3	0.0820793	0.0452239	HNRPDL, HNRNPA0, HNRNPU	259	17	12782	8.70906	1	0.627409	46.4473
C1	GOTERM_MF_FAT	GO:0001871~pattern binding	8	0.218878	0.0478306	HAPLN1, PODXL2, HAPLN3, STAB1, NAV2, THBS1, NCAN, FN1	279	154	12983	2.41735	1	0.700099	50.7826
C1	GOTERM_MF_FAT	GO:0030247~polysaccharide binding	8	0.218878	0.0478306	HAPLN1, PODXL2, HAPLN3, STAB1, NAV2, THBS1, NCAN, FN1	279	154	12983	2.41735	1	0.700099	50.7826
C1	OMIM_DISEASE	Meta-analysis of genome-wide association data and large-scale replication identifies additional susceptibility loci for type 2 diabetes	3	0.0820793	0.0479752	ADAMTS9, JAZF1, IGF2BP2	63	21	3671	8.32426	0.999898	0.989917	45.6343
C1	OMIM_DISEASE	Genome-wide association analysis identifies 20 loci that influence adult height	3	0.0820793	0.0479752	SCMH1, HMGA2, ZNF678	63	21	3671	8.32426	0.999898	0.989917	45.6343
C1	GOTERM_BP_FAT	GO:0000279~M phase	13	0.355677	0.049389	TUBB2B, TUBB2A, ILF3, ANAPC11, HMGA2, TUBB, REC8, NCAPH, OIP5, MAPRE1, MAD2L2, TUBB3, APC	289	329	13528	1.84962	1	0.843558	57.5874
C1	GOTERM_BP_FAT	GO:0006913~nucleocytoplasmic transport	8	0.218878	0.0494099	PPIH, SET, AGFG1, XPO5, SNUPN, IPO4, IPO9, THOC5	289	156	13528	2.4005	1	0.83765	57.6032
C1	GOTERM_BP_FAT	GO:0031111~negative regulation of microtubule polymerization or depolymerization	3	0.0820793	0.0497783	MAPT, MAPRE1, APC	289	17	13528	8.26053	1	0.833917	57.8806
C2	GOTERM_BP_FAT	GO:0008219~cell death	29	0.791701	0.000134548	RTN4, ALDOC, ZMAT3, NFKBIA, TNFSF13, SGMS1, PDCD4, PRUNE2, BNIPL, TSC22D3, TPP1, GSN, SQSTM1, BCL2, SPG20, FGF2, SRGN, NOL3, AIFM2, GJB6, ATM, FXR1, PLEKHF1, SYNE1, TNFRSF10B, CDKN1B, PDCD6IP, TNFSF12-TNFSF13, GADD45B, SLC5A11	249	719	13528	2.19131	0.201897	0.201897	0.226315
C2	GOTERM_BP_FAT	GO:0012501~programmed cell death	26	0.709801	0.000147552	RTN4, ALDOC, ZMAT3, NFKBIA, TNFSF13, SGMS1, PDCD4, BNIPL, PRUNE2, TSC22D3, GSN, SQSTM1, BCL2, FGF2, SRGN, NOL3, AIFM2, GJB6, ATM, FXR1, PLEKHF1, TNFRSF10B, CDKN1B, PDCD6IP, TNFSF12-TNFSF13, GADD45B, SLC5A11	249	611	13528	2.31189	0.219106	0.116318	0.248163
C2	GOTERM_BP_FAT	GO:0016265~death	29	0.791701	0.000149445	RTN4, ALDOC, ZMAT3, NFKBIA, TNFSF13, SGMS1, PDCD4, PRUNE2, BNIPL, TSC22D3, TPP1, GSN, SQSTM1, BCL2, SPG20, FGF2, SRGN, NOL3, AIFM2, GJB6, ATM, FXR1, PLEKHF1, SYNE1, TNFRSF10B, CDKN1B, PDCD6IP, TNFSF12-TNFSF13, GADD45B, SLC5A11	249	724	13528	2.17617	0.22158	0.0801056	0.251343
C2	GOTERM_BP_FAT	GO:0006915~apoptosis	25	0.682501	0.000294623	RTN4, ALDOC, ZMAT3, NFKBIA, TNFSF13, SGMS1, PDCD4, BNIPL, PRUNE2, TSC22D3, GSN, SQSTM1, BCL2, FGF2, SRGN, NOL3, AIFM2, GJB6, ATM, FXR1, PLEKHF1, TNFRSF10B, PDCD6IP, TNFSF12-TNFSF13, GADD45B, SLC5A11	249	602	13528	2.2562	0.389734	0.116148	0.494939
C2	GOTERM_BP_FAT	GO:0032535~regulation of cellular component size	15	0.4095	0.000483404	RTN4, CRYAB, OSGIN1, SGMS1, RICTOR, CCNG1, NEBL, RNF6, CDKN1B, GSN, BCL2, SPTBN1, TAF9, FGF2, SPP1	249	271	13528	3.00716	0.555311	0.149624	0.810861
C2	GOTERM_CC_FAT	GO:0048471~perinuclear region of cytoplasm	15	0.4095	0.000559035	UPF2, PLA2G16, LDB3, ITGA2, CALCOCO2, TNFSF13, TPD52, PLEKHF1, GSN, TPPP, MAP7, TNFSF12-TNFSF13, NDRG2, RASD1, DNAJB6, SPP1	225	288	12782	2.9588	0.151125	0.151125	0.741792
C2	GOTERM_MF_FAT	GO:0008092~cytoskeletal protein binding	21	0.573301	0.00104427	CRYAB, SSFA2, ALDOC, ERMN, ANLN, NEBL, RAB11FIP5, SYNE1, RHCG, GSN, CFL2, TPPP, SPTBN1, SYNM, ARL8B, NCKIPSD, MYH14, STK38L, MYLK, RAB27A, BCL7B	240	504	12983	2.25399	0.399428	0.399428	1.48826
C2	GOTERM_CC_FAT	GO:0000323~lytic vacuole	12	0.3276	0.00124781	PLEKHF1, LAMP2, EPDR1, TPP1, LRBA, ARL8B, LMBRD1, CD74, SRGN, RAB27A, HLA-DRA, CTSF	225	211	12782	3.23084	0.306384	0.167164	1.64874
C2	GOTERM_CC_FAT	GO:0005764~lysosome	12	0.3276	0.00124781	PLEKHF1, LAMP2, EPDR1, TPP1, LRBA, ARL8B, LMBRD1, CD74, SRGN, RAB27A, HLA-DRA, CTSF	225	211	12782	3.23084	0.306384	0.167164	1.64874
C2	GOTERM_BP_FAT	GO:0030308~negative regulation of cell growth	8	0.2184	0.00149102	RTN4, RNF6, CDKN1B, CRYAB, BCL2, OSGIN1, FGF2, SPP1	249	92	13528	4.72429	0.917982	0.340848	2.48119
C2	GOTERM_BP_FAT	GO:0045792~negative regulation of cell size	8	0.2184	0.00227465	RTN4, RNF6, CDKN1B, CRYAB, BCL2, OSGIN1, FGF2, SPP1	249	99	13528	4.39025	0.977999	0.420295	3.7619
C2	GOTERM_CC_FAT	GO:0019867~outer membrane	8	0.2184	0.00288465	RAB11FIP5, USP30, AIFM2, TOMM6, BCL2, PEBP1, ITGA2, VAMP1	225	108	12782	4.20807	0.571054	0.245833	3.7734
C2	KEGG_PATHWAY	hsa04210:Apoptosis	7	0.1911	0.00351583	IL1R1, TNFRSF10B, BCL2, NFKBIA, ENDOD1, ATM, AKT3	88	87	5085	4.64929	0.33539	0.33539	3.93856
C2	GOTERM_BP_FAT	GO:0051789~response to protein stimulus	8	0.2184	0.00352305	HERPUD1, BCL2, HSPA4L, ITGA2, HSPA1A, NFE2L2, DNAJB1, HSPA1B, DNAJB6	249	107	13528	4.06201	0.997302	0.522592	5.76956
C2	GOTERM_BP_FAT	GO:0045786~negative regulation of cell cycle	7	0.1911	0.00368508	PLA2G16, CDKN1B, HEXIM1, BCL2, CDK6, PDCD4, ATM	249	81	13528	4.69513	0.997945	0.497174	6.02721
C2	GOTERM_BP_FAT	GO:0045926~negative regulation of growth	8	0.2184	0.00410581	RTN4, RNF6, CDKN1B, CRYAB, BCL2, OSGIN1, FGF2, SPP1	249	110	13528	3.95122	0.998988	0.498199	6.6932
C2	GOTERM_BP_FAT	GO:0007568~aging	8	0.2184	0.00410581	GSN, CRYAB, BCL2, ALDOC, TFCP2L1, PEBP1, PDCD4, PRELP	249	110	13528	3.95122	0.998988	0.498199	6.6932
C2	GOTERM_BP_FAT	GO:0008361~regulation of cell size	11	0.3003	0.0047452	RTN4, RNF6, CDKN1B, CRYAB, BCL2, TAF9, OSGIN1, SGMS1, CCNG1, FGF2, SPP1	249	206	13528	2.90108	0.999655	0.515538	7.69678
C2	GOTERM_BP_FAT	GO:0014911~positive regulation of smooth muscle cell migration	3	0.0819001	0.00478256	IL6ST, BCL2, ITGA2	249	6	13528	27.1647	0.999676	0.48807	7.75511
C2	GOTERM_CC_FAT	GO:0005773~vacuole	12	0.3276	0.00491058	PLEKHF1, LAMP2, EPDR1, TPP1, LRBA, ARL8B, LMBRD1, CD74, SRGN, RAB27A, HLA-DRA, CTSF	225	252	12782	2.70519	0.763627	0.302732	6.3443
C2	GOTERM_CC_FAT	GO:0005741~mitochondrial outer membrane	7	0.1911	0.00496409	RAB11FIP5, USP30, AIFM2, TOMM6, BCL2, PEBP1, VAMP1	225	90	12782	4.41847	0.767322	0.252948	6.41135
C2	GOTERM_BP_FAT	GO:0006461~protein complex assembly	19	0.518701	0.00552885	NACC2, CRYAB, TAF4B, ALDOC, FKBP4, AHCTF1, ANLN, CBR4, DECR1, TRIM22, CD74, STOM, IGF1R, MNAT1, GSN, TPPP, PEBP1, TAF9, ATPAF1	249	505	13528	2.04407	0.999908	0.510697	8.91295
C2	GOTERM_BP_FAT	GO:0070271~protein complex biogenesis	19	0.518701	0.00552885	NACC2, CRYAB, TAF4B, ALDOC, FKBP4, AHCTF1, ANLN, CBR4, DECR1, TRIM22, CD74, STOM, IGF1R, MNAT1, GSN, TPPP, PEBP1, TAF9, ATPAF1	249	505	13528	2.04407	0.999908	0.510697	8.91295
C2	KEGG_PATHWAY	hsa04115:p53 signaling pathway	6	0.1638	0.00584235	TNFRSF10B, ZMAT3, CDK6, CCNG1, GADD45B, ATM	88	68	5085	5.0986	0.493231	0.288123	6.46644
C2	GOTERM_BP_FAT	GO:0031344~regulation of cell projection organization	7	0.1911	0.00584808	RTN4, RNF6, ERMN, RHOQ, ITGA2, RUFY3, SPP1	249	89	13528	4.27309	0.999946	0.504483	9.40405
C2	GOTERM_CC_FAT	GO:0030424~axon	9	0.2457	0.00693842	RNF6, ALDOC, ERMN, CNTN2, PEBP1, ITGA2, CNTNAP1, CA2, MYH14	225	159	12782	3.2156	0.869977	0.288235	8.8539
C2	GOTERM_BP_FAT	GO:0010033~response to organic substance	24	0.655201	0.0070078	IL1R1, IL6ST, ALDOC, RHOQ, CALCOCO2, NFKBIA, HSPA1A, HSPA1B, FOXO4, IGF1R, GSN, BCL2, TAF9, SPP1, HERPUD1, CRYAB, ITGA2, GLUL, ADCY9, HSPA4L, PEBP1, CA2, NFE2L2, DNAJB1, DNAJB6	249	721	13528	1.80847	0.999992	0.544228	11.1672
C2	GOTERM_CC_FAT	GO:0043005~neuron projection	14	0.3822	0.00733593	KCND3, ALDOC, ERMN, ITGA2, CPEB1, RUFY3, IGF1R, RNF6, CNTN2, PEBP1, CNTNAP1, MYH14, CA2, RAB27A	225	342	12782	2.32551	0.884369	0.265226	9.33849
C2	GOTERM_BP_FAT	GO:0043067~regulation of programmed cell death	26	0.709801	0.00766591	RTN4, TMX1, ZMAT3, NFKBIA, TNFSF13, HSPA1A, SGMS1, HSPA1B, CD74, PRUNE2, IGF1R, SQSTM1, BCL2, TAF9, NQO1, FGF2, RAB27A, HERPUD1, NOL3, AIFM2, CRYAB, ATM, PLEKHF1, MNAT1, TNFRSF10B, CDKN1B, TNFSF12-TNFSF13, DNAJB6	249	812	13528	1.73961	0.999997	0.553403	12.1534
C2	GOTERM_BP_FAT	GO:0051260~protein homooligomerization	7	0.1911	0.00799128	STOM, NACC2, CRYAB, ALDOC, PEBP1, CBR4, DECR1	249	95	13528	4.00321	0.999999	0.546614	12.6371
C2	GOTERM_BP_FAT	GO:0010941~regulation of cell death	26	0.709801	0.00801424	RTN4, TMX1, ZMAT3, NFKBIA, TNFSF13, HSPA1A, SGMS1, HSPA1B, CD74, PRUNE2, IGF1R, SQSTM1, BCL2, TAF9, NQO1, FGF2, RAB27A, HERPUD1, NOL3, AIFM2, CRYAB, ATM, PLEKHF1, MNAT1, TNFRSF10B, CDKN1B, TNFSF12-TNFSF13, DNAJB6	249	815	13528	1.73321	0.999999	0.527265	12.6712
C2	GOTERM_BP_FAT	GO:0051726~regulation of cell cycle	14	0.3822	0.00820879	PLA2G16, CDK6, ANLN, CCNG1, FOXO4, PDCD4, ATM, MNAT1, CDKN1B, HEXIM1, BCL2, PEBP1, GADD45B, CABLES1	249	331	13528	2.29792	0.999999	0.516687	12.9591
C2	GOTERM_BP_FAT	GO:0001558~regulation of cell growth	10	0.273	0.00958151	RTN4, RNF6, CDKN1B, CRYAB, BCL2, IGFBP6, TAF9, OSGIN1, FGF2, SPP1	249	194	13528	2.80048	1	0.553717	14.9656
C2	GOTERM_BP_FAT	GO:0006986~response to unfolded protein	6	0.1638	0.00969724	HERPUD1, HSPA4L, HSPA1A, NFE2L2, DNAJB1, HSPA1B, DNAJB6	249	71	13528	4.59121	1	0.540543	15.1327
C2	GOTERM_CC_FAT	GO:0031968~organelle outer membrane	7	0.1911	0.00989647	RAB11FIP5, USP30, AIFM2, TOMM6, BCL2, PEBP1, VAMP1	225	104	12782	3.82368	0.945748	0.305292	12.4033
C2	GOTERM_BP_FAT	GO:0040008~regulation of growth	14	0.3822	0.0103237	RTN4, TMX1, CRYAB, TFCP2L1, ZMAT3, IGFBP6, OSGIN1, BNIPL, RNF6, CDKN1B, BCL2, TAF9, FGF2, SPP1	249	341	13528	2.23053	1	0.546412	16.0322
C2	GOTERM_BP_FAT	GO:0050771~negative regulation of axonogenesis	4	0.1092	0.0103926	RTN4, RNF6, RUFY3, SPP1	249	25	13528	8.69269	1	0.532927	16.1307
C2	GOTERM_BP_FAT	GO:0022604~regulation of cell morphogenesis	8	0.2184	0.0104425	RTN4, RNF6, ERMN, ATP10A, RHOQ, MYH14, RUFY3, SPP1	249	131	13528	3.31782	1	0.519566	16.2017
C2	GOTERM_BP_FAT	GO:0065003~macromolecular complex assembly	22	0.600601	0.0107971	NACC2, CRYAB, TAF4B, ALDOC, FKBP4, AHCTF1, CBR4, ANLN, MBNL1, DECR1, TRIM22, CD74, STOM, IGF1R, MNAT1, GSN, TPPP, PEBP1, SLU7, TAF9, SFRS2IP, ATPAF1	249	665	13528	1.79736	1	0.517016	16.7059
C2	GOTERM_MF_FAT	GO:0031072~heat shock protein binding	6	0.1638	0.0116636	FKBP5, FKBP4, PPID, NFKBIA, DNAJB1, DNAJB6	240	74	12983	4.38615	0.996738	0.942883	15.496
C2	GOTERM_BP_FAT	GO:0042981~regulation of apoptosis	25	0.682501	0.0127288	RTN4, TMX1, ZMAT3, NFKBIA, TNFSF13, HSPA1A, SGMS1, HSPA1B, CD74, IGF1R, PRUNE2, SQSTM1, BCL2, TAF9, NQO1, RAB27A, HERPUD1, NOL3, AIFM2, CRYAB, ATM, PLEKHF1, MNAT1, TNFRSF10B, CDKN1B, TNFSF12-TNFSF13, DNAJB6	249	804	13528	1.68934	1	0.562108	19.4028
C2	KEGG_PATHWAY	hsa05222:Small cell lung cancer	6	0.1638	0.0139902	CDKN1B, BCL2, NFKBIA, ITGA2, CDK6, AKT3	88	84	5085	4.12744	0.804915	0.420027	14.8486
C2	GOTERM_BP_FAT	GO:0031345~negative regulation of cell projection organization	4	0.1092	0.0142196	RTN4, RNF6, RUFY3, SPP1	249	28	13528	7.76133	1	0.588936	21.4278
C2	GOTERM_BP_FAT	GO:0051259~protein oligomerization	9	0.2457	0.0149879	STOM, IGF1R, NACC2, CRYAB, ALDOC, PEBP1, CBR4, DECR1, TRIM22	249	174	13528	2.81014	1	0.595022	22.4526
C2	GOTERM_BP_FAT	GO:0051129~negative regulation of cellular component organization	8	0.2184	0.0157311	RTN4, RNF6, GSN, RHOQ, SPTBN1, ATM, RUFY3, SPP1	249	142	13528	3.06081	1	0.600034	23.4319
C2	GOTERM_BP_FAT	GO:0006457~protein folding	9	0.2457	0.0164093	ST13, FKBP5, CRYAB, FKBP4, PPID, HSPA4L, DNAJB1, CD74, DNAJB6	249	177	13528	2.76251	1	0.603206	24.3155
C2	GOTERM_BP_FAT	GO:0048640~negative regulation of developmental growth	3	0.0819001	0.0165075	RTN4, RNF6, SPP1	249	11	13528	14.8171	1	0.593397	24.4426
C2	GOTERM_CC_FAT	GO:0005770~late endosome	5	0.1365	0.0165699	LAMP2, SQSTM1, ARL8B, CD74, RAB27A	225	56	12782	5.07222	0.992521	0.419555	19.9465
C2	GOTERM_BP_FAT	GO:0051174~regulation of phosphorus metabolic process	17	0.4641	0.0167954	IL6ST, ITGA2, RICTOR, CCNG1, PDCD4, CD74, MNAT1, CDKN1B, TNFRSF10B, ADCY9, HEXIM1, BCL2, DUSP16, PEBP1, PPAP2A, GADD45B, FGF2	249	485	13528	1.90433	1	0.588163	24.8141
C2	GOTERM_BP_FAT	GO:0019220~regulation of phosphate metabolic process	17	0.4641	0.0167954	IL6ST, ITGA2, RICTOR, CCNG1, PDCD4, CD74, MNAT1, CDKN1B, TNFRSF10B, ADCY9, HEXIM1, BCL2, DUSP16, PEBP1, PPAP2A, GADD45B, FGF2	249	485	13528	1.90433	1	0.588163	24.8141
C2	GOTERM_BP_FAT	GO:0014910~regulation of smooth muscle cell migration	3	0.0819001	0.019572	IL6ST, BCL2, ITGA2	249	12	13528	13.5823	1	0.633544	28.3106
C2	GOTERM_CC_FAT	GO:0042470~melanosome	6	0.1638	0.0199904	STOM, TPP1, SLC2A1, PEBP1, PDCD6IP, RAB27A	225	89	12782	3.82981	0.997305	0.446589	23.5755
C2	GOTERM_CC_FAT	GO:0048770~pigment granule	6	0.1638	0.0199904	STOM, TPP1, SLC2A1, PEBP1, PDCD6IP, RAB27A	225	89	12782	3.82981	0.997305	0.446589	23.5755
C2	GOTERM_BP_FAT	GO:0043933~macromolecular complex subunit organization	22	0.600601	0.020892	NACC2, CRYAB, TAF4B, ALDOC, FKBP4, AHCTF1, CBR4, ANLN, MBNL1, DECR1, TRIM22, CD74, STOM, IGF1R, MNAT1, GSN, TPPP, PEBP1, SLU7, TAF9, SFRS2IP, ATPAF1	249	710	13528	1.68344	1	0.646815	29.9186
C2	GOTERM_BP_FAT	GO:0045785~positive regulation of cell adhesion	5	0.1365	0.0241416	ITGA2, CDK6, EDIL3, FGF1, SPP1	249	60	13528	4.52744	1	0.689702	33.7338
C2	GOTERM_BP_FAT	GO:0042325~regulation of phosphorylation	16	0.4368	0.0250356	IL6ST, RICTOR, CCNG1, PDCD4, CD74, MNAT1, CDKN1B, TNFRSF10B, ADCY9, HEXIM1, BCL2, DUSP16, PEBP1, PPAP2A, GADD45B, FGF2	249	466	13528	1.86538	1	0.69284	34.7487
C2	GOTERM_CC_FAT	GO:0005739~mitochondrion	29	0.791701	0.0250995	USP30, PNKD, ALDOC, SFXN4, HSPA1A, HSPA1B, EFHD1, TBC1D15, TSC22D3, TOMM6, TPP1, BCL2, SLC25A45, MTUS1, MTO1, ACADM, NOL3, AIFM2, PDK4, CBR4, DECR1, ISCA1, RAB11FIP5, ISCU, GLUL, TMLHE, PEBP1, ATPAF1, VAMP1, ACSM5	225	1087	12782	1.5156	0.999417	0.491907	28.7134
C2	GOTERM_CC_FAT	GO:0031982~vesicle	20	0.546001	0.0264277	TGOLN2, CLCA1, GALNTL2, F8, GPRC5B, ATM, STOM, LAMP2, CHIC1, RHCG, TPP1, SLC2A1, PEBP1, ADAMTS1, PDCD6IP, VAMP1, RAB11FIP1, SRGN, RAB27A, SPP1	225	670	12782	1.69579	0.999609	0.480016	29.9959
C2	KEGG_PATHWAY	hsa00600:Sphingolipid metabolism	4	0.1092	0.0283884	SGMS2, KDSR, SGMS1, PPAP2A	88	39	5085	5.92657	0.964588	0.566201	28.0043
C2	GOTERM_BP_FAT	GO:0043066~negative regulation of apoptosis	13	0.3549	0.0303267	TMX1, NOL3, CRYAB, NFKBIA, HSPA1A, SGMS1, HSPA1B, CD74, ATM, MNAT1, IGF1R, SQSTM1, BCL2, TAF9	249	354	13528	1.99514	1	0.752162	40.4619
C2	GOTERM_CC_FAT	GO:0009897~external side of plasma membrane	8	0.2184	0.0304056	GPC5, CLCA1, IL6ST, CD59, CNTN1, ITGA2, CD74, HLA-DRA	225	170	12782	2.67336	0.999882	0.50139	33.71
C2	GOTERM_BP_FAT	GO:0042127~regulation of cell proliferation	23	0.627901	0.0322132	CNBP, NACC2, IL6ST, IGFBP6, NFKBIA, ITGA2, CDK6, TNFSF13, GJB6, FOXO4, MXI1, PURA, MNAT1, BNIPL, IGF1R, CDKN1B, FGFR1OP, BCL2, ADAMTS1, TNFSF12-TNFSF13, ASPH, PPAP2A, FGF1, FGF2	249	787	13528	1.58777	1	0.764056	42.3825
C2	GOTERM_CC_FAT	GO:0005794~Golgi apparatus	24	0.655201	0.0322807	TGOLN2, SGMS2, CRYAB, IGFBP6, GALNTL2, CALCOCO2, SGMS1, ACACB, TRIM22, CD74, SACM1L, MAN2A2, SYNE1, GLUL, GOLPH3L, PHTF1, PEBP1, SVIP, NDRG2, SRGN, TRAPPC10, MTUS1, RAB27A, RHOBTB3	225	872	12782	1.56355	0.999933	0.496783	35.3967
C2	KEGG_PATHWAY	hsa05218:Melanoma	5	0.1365	0.0326065	IGF1R, CDK6, FGF1, FGF2, AKT3	88	71	5085	4.0693	0.978622	0.53656	31.4908
C2	GOTERM_BP_FAT	GO:0043069~negative regulation of programmed cell death	13	0.3549	0.0326905	TMX1, NOL3, CRYAB, NFKBIA, HSPA1A, SGMS1, HSPA1B, CD74, ATM, MNAT1, IGF1R, SQSTM1, BCL2, TAF9	249	359	13528	1.96736	1	0.760291	42.8591
C2	GOTERM_CC_FAT	GO:0031410~cytoplasmic vesicle	19	0.518701	0.0333419	TGOLN2, CLCA1, GALNTL2, F8, GPRC5B, ATM, STOM, LAMP2, CHIC1, RHCG, TPP1, SLC2A1, PEBP1, ADAMTS1, PDCD6IP, VAMP1, RAB11FIP1, SRGN, RAB27A	225	642	12782	1.68126	0.999952	0.484379	36.3336
C2	GOTERM_BP_FAT	GO:0060548~negative regulation of cell death	13	0.3549	0.0338532	TMX1, NOL3, CRYAB, NFKBIA, HSPA1A, SGMS1, HSPA1B, CD74, ATM, MNAT1, IGF1R, SQSTM1, BCL2, TAF9	249	360	13528	1.96189	1	0.763785	44.0047
C2	GOTERM_BP_FAT	GO:0051262~protein tetramerization	4	0.1092	0.0342673	IGF1R, ALDOC, CBR4, DECR1	249	39	13528	5.57224	1	0.759574	44.4074
C2	GOTERM_CC_FAT	GO:0033270~paranode region of axon	2	0.0546001	0.0347435	ERMN, CNTNAP1	225	2	12782	56.8089	0.999968	0.476677	37.5519
C2	GOTERM_CC_FAT	GO:0044451~nucleoplasm part	17	0.4641	0.0350569	POLR3G, RBBP5, NACC2, TAF4B, YTHDC1, HDAC11, MNAT1, SAP30, RNF6, RSRC1, POU2F3, PHF15, TFDP2, SLU7, WAC, TAF9, GTF3C3	225	555	12782	1.74009	0.999971	0.459392	37.8213
C2	GOTERM_BP_FAT	GO:0032271~regulation of protein polymerization	5	0.1365	0.0360447	CDKN1B, GSN, TPPP, SPTBN1, RICTOR	249	68	13528	3.9948	1	0.768903	46.1054
C2	GOTERM_BP_FAT	GO:0000380~alternative nuclear mRNA splicing, via spliceosome	2	0.0546001	0.03633	RSRC1, SLU7	249	2	13528	54.3293	1	0.763637	46.3733
C2	GOTERM_MF_FAT	GO:0047493~ceramide cholinephosphotransferase activity	2	0.0546001	0.0364799	SGMS2, SGMS1	240	2	12983	54.0958	1	0.99763	41.3345
C2	GOTERM_MF_FAT	GO:0033188~sphingomyelin synthase activity	2	0.0546001	0.0364799	SGMS2, SGMS1	240	2	12983	54.0958	1	0.99763	41.3345
C2	GOTERM_CC_FAT	GO:0042995~cell projection	20	0.546001	0.0373333	RTN4, KCND3, ALDOC, ERMN, LDB3, ITGA2, CDK6, CPEB1, RUFY3, IGF1R, RNF6, CATSPER2, GSN, CNTN2, PEBP1, CNTNAP1, MYH14, CA2, RAB27A, SPP1	225	697	12782	1.6301	0.999986	0.461699	39.7463
C2	GOTERM_MF_FAT	GO:0016538~cyclin-dependent protein kinase regulator activity	3	0.0819001	0.0382704	CDKN1B, HEXIM1, CABLES1	240	17	12983	9.54632	1	0.99144	42.8798
C2	GOTERM_MF_FAT	GO:0003779~actin binding	12	0.3276	0.0390977	SYNE1, GSN, CFL2, SSFA2, ERMN, SPTBN1, ANLN, MYH14, STK38L, MYLK, BCL7B, NEBL	240	326	12983	1.99126	1	0.979606	43.5809
C2	GOTERM_BP_FAT	GO:0030155~regulation of cell adhesion	7	0.1911	0.040404	GSN, BCL2, ITGA2, CDK6, EDIL3, FGF1, SPP1	249	137	13528	2.77595	1	0.792159	50.0656
C2	GOTERM_BP_FAT	GO:0008284~positive regulation of cell proliferation	14	0.3822	0.0415737	CNBP, NACC2, IL6ST, ITGA2, CDK6, TNFSF13, PURA, MNAT1, IGF1R, CDKN1B, BCL2, FGFR1OP, TNFSF12-TNFSF13, FGF1, FGF2	249	414	13528	1.83722	1	0.794333	51.0807
C2	GOTERM_BP_FAT	GO:0051325~interphase	6	0.1638	0.0453786	PRUNE2, MNAT1, CDKN1B, BCL2, CDK6, FOXO4	249	106	13528	3.07524	1	0.815858	54.25
C2	GOTERM_CC_FAT	GO:0030016~myofibril	6	0.1638	0.0455444	SYNE1, CRYAB, LDB3, SPTBN1, SYNM, FXR1	225	111	12782	3.07075	0.999999	0.512682	46.2412
C2	GOTERM_CC_FAT	GO:0031981~nuclear lumen	35	0.955501	0.0469234	TGOLN2, ZMAT3, FKBP4, EZH1, YPEL2, SRP68, AHCTF1, SAP30, SQSTM1, POU2F3, TFDP2, TAF9, WAC, FGF1, GTF3C3, POLR3G, RBBP5, NACC2, NOL3, TAF4B, YTHDC1, HDAC11, ATM, FXR1, MNAT1, RNF6, ANKRD28, CFL2, RSRC1, PHF15, SLU7, SPTBN1, DNAJB1, MRO, RBPJ	225	1450	12782	1.37125	0.999999	0.505436	47.2662
C2	GOTERM_CC_FAT	GO:0044449~contractile fiber part	6	0.1638	0.0485284	SYNE1, CRYAB, LDB3, SPTBN1, SYNM, FXR1	225	113	12782	3.0164	1	0.50046	48.4365
C2	GOTERM_BP_FAT	GO:0050768~negative regulation of neurogenesis	4	0.1092	0.049157	RTN4, RNF6, RUFY3, SPP1	249	45	13528	4.82927	1	0.834282	57.2053
C2	GOTERM_BP_FAT	GO:0051173~positive regulation of nitrogen compound metabolic process	19	0.518701	0.0499302	TMX1, CHURC1, CNBP, NFKBIA, RHOQ, TNFSF13, SIX4, FOXO4, SEC14L2, CALCOCO1, MNAT1, IGF1R, RNF6, SQSTM1, POU2F3, PEBP1, TAF9, TNFSF12-TNFSF13, NFE2L2, FGF2	249	644	13528	1.60288	1	0.832777	57.7875
C3	GOTERM_BP_FAT	GO:0015674~di-, tri-valent inorganic cation transport	7	0.827423	0.000249917	SLC39A14, ATP2B2, TRPC3, ATP2A2, CAMK2G, TRPV6, PRKCB	69	176	13528	7.79776	0.169487	0.169487	0.379223
C3	GOTERM_BP_FAT	GO:0006811~ion transport	13	1.53664	0.000396365	SLC39A14, SCN1A, TRPC3, GABRA1, GABRA4, CAMK2G, RACGAP1, KCNIP4, PRKCB, ATP2B2, KCNS1, ATP2A2, TRPV6	69	768	13528	3.31869	0.255139	0.136947	0.60082
C3	GOTERM_BP_FAT	GO:0030001~metal ion transport	10	1.18203	0.000504213	SLC39A14, ATP2B2, KCNS1, SCN1A, TRPC3, ATP2A2, CAMK2G, TRPV6, KCNIP4, PRKCB	69	465	13528	4.2163	0.312521	0.117422	0.763713
C3	GOTERM_BP_FAT	GO:0006816~calcium ion transport	6	0.70922	0.000727991	ATP2B2, TRPC3, ATP2A2, CAMK2G, TRPV6, PRKCB	69	142	13528	8.28414	0.417889	0.126523	1.10091
C3	GOTERM_CC_FAT	GO:0005886~plasma membrane	30	3.5461	0.000823849	SLC39A14, SCN1A, USP2, SYT6, SLC7A6, KCNIP4, RIMS3, SLC29A1, ATP2B2, ART3, KCNS1, ANK1, SEMA7A, SNTB2, TRPV6, NGEF, TRPC3, VAV3, GABRA1, GABRA4, PCDH7, PRKCB, LIN7A, FMN1, ATP2A2, SEMA6D, RGS7, EFNA5, GFRA2, HTR2A	59	3777	12782	1.72076	0.12643	0.12643	0.994417
C3	GOTERM_MF_FAT	GO:0046873~metal ion transmembrane transporter activity	8	0.945626	0.000919811	SLC39A14, ATP2B2, KCNS1, SCN1A, TRPC3, ATP2A2, TRPV6, KCNIP4	63	328	12983	5.02633	0.190755	0.190755	1.17285
C3	GOTERM_CC_FAT	GO:0044459~plasma membrane part	21	2.48227	0.00114092	SCN1A, TRPC3, GABRA1, GABRA4, SYT6, PCDH7, SLC7A6, RIMS3, LIN7A, FMN1, SLC29A1, ATP2B2, ART3, KCNS1, ANK1, ATP2A2, RGS7, SNTB2, EFNA5, TRPV6, HTR2A	59	2203	12782	2.06515	0.170737	0.0893612	1.37471
C3	GOTERM_MF_FAT	GO:0043167~ion binding	33	3.90071	0.00151481	SLC39A14, SCN1A, TSHZ1, ZMAT4, ZNF295, HR, FSTL4, RORB, SYT6, COX5A, KCNIP4, ATP2B2, KCNS1, PVALB, BCL11A, SNTB2, TRPV6, RANBP2, SIK2, GABRA1, TRPC3, VAV3, GABRA4, KLF9, CREBBP, ESRRG, PCDH7, RACGAP1, TRERF1, PRKCB, ATP2A2, ZADH2, MAP3K13	63	4241	12983	1.60354	0.294374	0.159985	1.92475
C3	GOTERM_MF_FAT	GO:0030528~transcription regulator activity	17	2.00946	0.00155912	POU6F1, CAMTA1, TSHZ1, KLF9, CREBBP, ESRRG, HR, RORB, TRERF1, PPARGC1A, CITED2, ELL2, ATXN1, BCL11A, MKX, CUX1, RUNX2	63	1512	12983	2.31703	0.30154	0.112747	1.98054
C3	GOTERM_CC_FAT	GO:0019898~extrinsic to membrane	9	1.06383	0.00164594	OSBP2, RGS7, SNTB2, MAP3K13, PHLDB2, KCNIP4, GFRA2, PRKCB, LIN7A	59	494	12782	3.94696	0.23674	0.0861164	1.97766
C3	GOTERM_BP_FAT	GO:0006812~cation transport	10	1.18203	0.00171267	SLC39A14, ATP2B2, KCNS1, SCN1A, TRPC3, ATP2A2, CAMK2G, TRPV6, KCNIP4, PRKCB	69	553	13528	3.54535	0.72018	0.224868	2.572
C3	KEGG_PATHWAY	hsa04020:Calcium signaling pathway	5	0.591017	0.00290014	ATP2B2, ATP2A2, CAMK2G, PRKCB, HTR2A	19	176	5085	7.60317	0.145155	0.145155	2.80517
C3	GOTERM_MF_FAT	GO:0005516~calmodulin binding	5	0.591017	0.00445397	ATP2B2, CAMTA1, CAMK2G, SNTB2, TRPV6	63	140	12983	7.35998	0.641813	0.22638	5.56224
C3	GOTERM_MF_FAT	GO:0046872~metal ion binding	31	3.6643	0.00485297	SLC39A14, SCN1A, TSHZ1, ZMAT4, ZNF295, HR, FSTL4, SYT6, RORB, COX5A, KCNIP4, ATP2B2, KCNS1, PVALB, BCL11A, SNTB2, TRPV6, RANBP2, SIK2, TRPC3, VAV3, KLF9, CREBBP, ESRRG, PCDH7, RACGAP1, TRERF1, PRKCB, ATP2A2, ZADH2, MAP3K13	63	4140	12983	1.54311	0.673361	0.200509	6.04634
C3	GOTERM_MF_FAT	GO:0043169~cation binding	31	3.6643	0.00564742	SLC39A14, SCN1A, TSHZ1, ZMAT4, ZNF295, HR, FSTL4, SYT6, RORB, COX5A, KCNIP4, ATP2B2, KCNS1, PVALB, BCL11A, SNTB2, TRPV6, RANBP2, SIK2, TRPC3, VAV3, KLF9, CREBBP, ESRRG, PCDH7, RACGAP1, TRERF1, PRKCB, ATP2A2, ZADH2, MAP3K13	63	4179	12983	1.52871	0.728173	0.195149	7.00342
C3	GOTERM_MF_FAT	GO:0003700~transcription factor activity	12	1.41844	0.00594649	POU6F1, TSHZ1, KLF9, CREBBP, ESRRG, HR, RORB, MKX, CUX1, TRERF1, RUNX2, CITED2	63	975	12983	2.53636	0.746344	0.177961	7.36138
C3	GOTERM_CC_FAT	GO:0031226~intrinsic to plasma membrane	13	1.53664	0.00746956	SCN1A, TRPC3, GABRA1, GABRA4, PCDH7, SLC7A6, SLC29A1, ART3, KCNS1, ATP2A2, EFNA5, TRPV6, HTR2A	59	1215	12782	2.318	0.707592	0.264645	8.69041
C3	GOTERM_CC_FAT	GO:0030054~cell junction	8	0.945626	0.00866256	FMN1, SCN1A, GABRA1, GABRA4, SNTB2, SYT6, RIMS3, LIN7A	59	518	12782	3.34585	0.759936	0.248264	10.0124
C3	GOTERM_BP_FAT	GO:0045893~positive regulation of transcription, DNA-dependent	8	0.945626	0.00984002	ATXN1, CREBBP, ESRRG, RORB, PPARGC1A, TRERF1, RUNX2, CITED2	69	477	13528	3.28818	0.999356	0.706112	13.9566
C3	KEGG_PATHWAY	hsa04360:Axon guidance	4	0.472813	0.00984873	NGEF, SEMA6D, SEMA7A, EFNA5	19	129	5085	8.29865	0.414019	0.234506	9.24093
C3	GOTERM_MF_FAT	GO:0005216~ion channel activity	7	0.827423	0.0100524	KCNS1, SCN1A, GABRA1, TRPC3, GABRA4, TRPV6, KCNIP4	63	386	12983	3.73719	0.902095	0.252088	12.1491
C3	GOTERM_BP_FAT	GO:0051254~positive regulation of RNA metabolic process	8	0.945626	0.0102734	ATXN1, CREBBP, ESRRG, RORB, PPARGC1A, TRERF1, RUNX2, CITED2	69	481	13528	3.26084	0.999535	0.665825	14.5273
C3	GOTERM_MF_FAT	GO:0005509~calcium ion binding	11	1.30024	0.0111756	ATP2B2, TRPC3, ATP2A2, PVALB, FSTL4, SNTB2, SYT6, PCDH7, TRPV6, KCNIP4, PRKCB	63	919	12983	2.46667	0.924593	0.249643	13.4183
C3	GOTERM_MF_FAT	GO:0022838~substrate specific channel activity	7	0.827423	0.0115728	KCNS1, SCN1A, GABRA1, TRPC3, GABRA4, TRPV6, KCNIP4	63	398	12983	3.62451	0.93125	0.234884	13.8632
C3	GOTERM_MF_FAT	GO:0015267~channel activity	7	0.827423	0.0135454	KCNS1, SCN1A, GABRA1, TRPC3, GABRA4, TRPV6, KCNIP4	63	412	12983	3.50135	0.956576	0.248105	16.0413
C3	GOTERM_MF_FAT	GO:0022803~passive transmembrane transporter activity	7	0.827423	0.0136948	KCNS1, SCN1A, GABRA1, TRPC3, GABRA4, TRPV6, KCNIP4	63	413	12983	3.49287	0.958063	0.232255	16.2041
C3	GOTERM_MF_FAT	GO:0015082~di-, tri-valent inorganic cation transmembrane transporter activity	3	0.35461	0.0148432	SLC39A14, ATP2B2, ATP2A2	63	39	12983	15.8523	0.96792	0.232472	17.4465
C3	GOTERM_MF_FAT	GO:0022836~gated channel activity	6	0.70922	0.0160394	KCNS1, SCN1A, GABRA1, TRPC3, GABRA4, KCNIP4	63	310	12983	3.98863	0.975741	0.233285	18.7223
C3	GOTERM_CC_FAT	GO:0005887~integral to plasma membrane	12	1.41844	0.0165461	SLC29A1, ART3, KCNS1, SCN1A, GABRA1, TRPC3, ATP2A2, GABRA4, PCDH7, TRPV6, SLC7A6, HTR2A	59	1188	12782	2.18832	0.935188	0.366214	18.3161
C3	GOTERM_BP_FAT	GO:0006887~exocytosis	4	0.472813	0.0201041	ANK1, SYT6, RIMS3, LIN7A	69	115	13528	6.81941	1	0.848352	26.561
C3	GOTERM_BP_FAT	GO:0032940~secretion by cell	5	0.591017	0.0202576	ANK1, CAMK2G, SYT6, RIMS3, LIN7A	69	207	13528	4.7357	1	0.815397	26.7356
C3	GOTERM_CC_FAT	GO:0045202~synapse	6	0.70922	0.0221294	GABRA1, GABRA4, SNTB2, SYT6, RIMS3, LIN7A	59	355	12782	3.66159	0.974523	0.408021	23.7651
C3	GOTERM_BP_FAT	GO:0045941~positive regulation of transcription	8	0.945626	0.0227502	ATXN1, CREBBP, ESRRG, RORB, PPARGC1A, TRERF1, RUNX2, CITED2	69	564	13528	2.78096	1	0.81911	29.5184
C3	KEGG_PATHWAY	hsa04720:Long-term potentiation	3	0.35461	0.0234856	CAMK2G, CREBBP, PRKCB	19	68	5085	11.8073	0.722893	0.348048	20.7706
C3	GOTERM_BP_FAT	GO:0010628~positive regulation of gene expression	8	0.945626	0.0262312	ATXN1, CREBBP, ESRRG, RORB, PPARGC1A, TRERF1, RUNX2, CITED2	69	581	13528	2.69959	1	0.833948	33.2397
C3	GOTERM_BP_FAT	GO:0007423~sensory organ development	5	0.591017	0.0280498	ATP2B2, TSHZ1, RORB, CUX1, MAB21L1	69	229	13528	4.28074	1	0.828225	35.11
C3	GOTERM_MF_FAT	GO:0003702~RNA polymerase II transcription factor activity	5	0.591017	0.0290498	CUX1, PPARGC1A, TRERF1, RUNX2, ELL2	63	244	12983	4.22294	0.998864	0.363664	31.4733
C3	GOTERM_MF_FAT	GO:0003712~transcription cofactor activity	6	0.70922	0.0293228	BCL11A, CREBBP, HR, PPARGC1A, TRERF1, CITED2	63	363	12983	3.40627	0.998935	0.34807	31.7199
C3	GOTERM_MF_FAT	GO:0008022~protein C-terminus binding	4	0.472813	0.0297772	ATXN1, ATP2B2, ATP2A2, RACGAP1	63	141	12983	5.84622	0.999044	0.335678	32.1286
C3	GOTERM_BP_FAT	GO:0042592~homeostatic process	9	1.06383	0.0339679	ATXN1, ATP2B2, SCN1A, ATP2A2, CREBBP, PPARGC1A, TRERF1, PRKCB, HTR2A	69	751	13528	2.34956	1	0.861258	40.8632
C3	GOTERM_MF_FAT	GO:0022890~inorganic cation transmembrane transporter activity	4	0.472813	0.035427	SLC39A14, ATP2B2, ATP2A2, COX5A	63	151	12983	5.45906	0.99975	0.369279	37.0248
C3	GOTERM_BP_FAT	GO:0045935~positive regulation of nucleobase, nucleoside, nucleotide and nucleic acid metabolic process	8	0.945626	0.0366357	ATXN1, CREBBP, ESRRG, RORB, PPARGC1A, TRERF1, RUNX2, CITED2	69	624	13528	2.51356	1	0.862044	43.2976
C3	GOTERM_MF_FAT	GO:0019992~diacylglycerol binding	3	0.35461	0.0417893	VAV3, RACGAP1, PRKCB	63	68	12983	9.09174	0.999946	0.403541	42.1474
C3	GOTERM_BP_FAT	GO:0055082~cellular chemical homeostasis	6	0.70922	0.0420444	ATXN1, ATP2B2, SCN1A, ATP2A2, PPARGC1A, PRKCB	69	380	13528	3.09565	1	0.880883	47.9486
C3	GOTERM_MF_FAT	GO:0005388~calcium-transporting ATPase activity	2	0.236407	0.0421801	ATP2B2, ATP2A2	63	9	12983	45.7954	0.99995	0.390794	42.4492
C3	GOTERM_MF_FAT	GO:0005261~cation channel activity	5	0.591017	0.0421914	KCNS1, SCN1A, TRPC3, TRPV6, KCNIP4	63	275	12983	3.7469	0.999951	0.376326	42.4579
C3	GOTERM_BP_FAT	GO:0051173~positive regulation of nitrogen compound metabolic process	8	0.945626	0.0422997	ATXN1, CREBBP, ESRRG, RORB, PPARGC1A, TRERF1, RUNX2, CITED2	69	644	13528	2.4355	1	0.865615	48.1591
C3	GOTERM_MF_FAT	GO:0003677~DNA binding	18	2.12766	0.042651	POU6F1, TSHZ1, PDS5B, KLF9, ZMAT4, CREBBP, ZNF295, ESRRG, HR, RORB, TRERF1, PPARGC1A, CITED2, MKX, TRPV6, CUX1, RUNX2, RBMS1	63	2331	12983	1.59135	0.999956	0.365987	42.8109
C3	GOTERM_BP_FAT	GO:0010557~positive regulation of macromolecule biosynthetic process	8	0.945626	0.0453361	ATXN1, CREBBP, ESRRG, RORB, PPARGC1A, TRERF1, RUNX2, CITED2	69	654	13528	2.39826	1	0.868372	50.6021
C3	GOTERM_MF_FAT	GO:0016563~transcription activator activity	6	0.70922	0.0456966	CREBBP, ESRRG, PPARGC1A, TRERF1, RUNX2, CITED2	63	410	12983	3.0158	0.999979	0.373581	45.1
C3	KEGG_PATHWAY	hsa04916:Melanogenesis	3	0.35461	0.0468906	CAMK2G, CREBBP, PRKCB	19	99	5085	8.11005	0.925233	0.47709	37.5301
C3	GOTERM_BP_FAT	GO:0007242~intracellular signaling cascade	12	1.41844	0.0476609	VAV3, KLF9, RGS7, ASB13, ASB5, RACGAP1, MAP3K13, SIK2, PPARGC1A, PHLDB2, PRKCB, HTR2A	69	1256	13528	1.87317	1	0.866781	52.3993
C4	GOTERM_MF_FAT	GO:0022832~voltage-gated channel activity	8	1.00756	6.28567e-05	KCNS2, KCNC3, KCNB1, CACNG2, KCNIP4, KCNK3, CACNA1A, KCNH5	68	195	12983	7.83288	0.0134237	0.0134237	0.0796874
C4	GOTERM_MF_FAT	GO:0005244~voltage-gated ion channel activity	8	1.00756	6.28567e-05	KCNS2, KCNC3, KCNB1, CACNG2, KCNIP4, KCNK3, CACNA1A, KCNH5	68	195	12983	7.83288	0.0134237	0.0134237	0.0796874
C4	GOTERM_MF_FAT	GO:0005261~cation channel activity	9	1.1335	8.08767e-05	SHROOM2, KCNS2, KCNC3, KCNB1, CACNG2, KCNIP4, KCNK3, CACNA1A, KCNH5	68	275	12983	6.2485	0.0172389	0.00865691	0.102522
C4	GOTERM_MF_FAT	GO:0022836~gated channel activity	9	1.1335	0.000185082	SHROOM2, KCNS2, KCNC3, KCNB1, CACNG2, KCNIP4, KCNK3, CACNA1A, KCNH5	68	310	12983	5.54303	0.0390148	0.0131778	0.234472
C4	GOTERM_MF_FAT	GO:0046873~metal ion transmembrane transporter activity	9	1.1335	0.000271567	SHROOM2, KCNS2, KCNC3, KCNB1, CACNG2, KCNIP4, KCNK3, CACNA1A, KCNH5	68	328	12983	5.23884	0.0567225	0.0144926	0.343863
C4	GOTERM_MF_FAT	GO:0030955~potassium ion binding	6	0.755668	0.000510097	KCNS2, KCNC3, KCNB1, KCNIP4, KCNK3, KCNH5	68	128	12983	8.94968	0.103896	0.0217009	0.644996
C4	GOTERM_MF_FAT	GO:0005267~potassium channel activity	6	0.755668	0.000607527	KCNS2, KCNC3, KCNB1, KCNIP4, KCNK3, KCNH5	68	133	12983	8.61322	0.122482	0.0215409	0.767755
C4	GOTERM_MF_FAT	GO:0005216~ion channel activity	9	1.1335	0.000799567	SHROOM2, KCNS2, KCNC3, KCNB1, CACNG2, KCNIP4, KCNK3, CACNA1A, KCNH5	68	386	12983	4.45165	0.158	0.0242686	1.00931
C4	GOTERM_MF_FAT	GO:0022843~voltage-gated cation channel activity	6	0.755668	0.000955002	KCNS2, KCNC3, KCNB1, CACNG2, CACNA1A, KCNH5	68	147	12983	7.79292	0.185698	0.0253511	1.20443
C4	GOTERM_MF_FAT	GO:0022838~substrate specific channel activity	9	1.1335	0.000974993	SHROOM2, KCNS2, KCNC3, KCNB1, CACNG2, KCNIP4, KCNK3, CACNA1A, KCNH5	68	398	12983	4.31743	0.189193	0.0230335	1.2295
C4	GOTERM_MF_FAT	GO:0015267~channel activity	9	1.1335	0.00121746	SHROOM2, KCNS2, KCNC3, KCNB1, CACNG2, KCNIP4, KCNK3, CACNA1A, KCNH5	68	412	12983	4.17072	0.230422	0.0258513	1.53309
C4	GOTERM_MF_FAT	GO:0022803~passive transmembrane transporter activity	9	1.1335	0.00123647	SHROOM2, KCNS2, KCNC3, KCNB1, CACNG2, KCNIP4, KCNK3, CACNA1A, KCNH5	68	413	12983	4.16063	0.233566	0.0238923	1.55686
C4	KEGG_PATHWAY	hsa04660:T cell receptor signaling pathway	5	0.629723	0.00147356	PAK7, NCK2, NFKBIE, MAPK13, PIK3R1	25	108	5085	9.41667	0.0994053	0.0994053	1.51891
C4	GOTERM_BP_FAT	GO:0006813~potassium ion transport	6	0.755668	0.00170905	KCNS2, KCNC3, KCNB1, KCNIP4, KCNK3, KCNH5	74	160	13528	6.85541	0.764747	0.764747	2.61025
C4	GOTERM_CC_FAT	GO:0034703~cation channel complex	5	0.629723	0.00215148	KCNS2, KCNC3, KCNB1, CACNG2, CACNA1A	54	132	12782	8.96605	0.24746	0.24746	2.48365
C4	GOTERM_CC_FAT	GO:0044459~plasma membrane part	19	2.39295	0.00240263	PTPRD, SHROOM2, ARC, SHROOM3, KCNC3, PTGS2, KCNB1, CACNG2, VIPR1, KCNK3, EPHB6, RND1, KCNS2, ABCC3, RGS6, SYT13, SYTL2, CACNA1A, OPN3	54	2203	12782	2.04148	0.272055	0.146803	2.76988
C4	GOTERM_BP_FAT	GO:0030902~hindbrain development	4	0.503778	0.00413874	EGR2, MAFB, TBR1, CACNA1A	74	60	13528	12.1874	0.970062	0.826975	6.21162
C4	GOTERM_MF_FAT	GO:0030695~GTPase regulator activity	8	1.00756	0.00467805	GARNL3, RGS4, IPO5, RGS6, ASAP1, SYTL2, RICH2, KALRN	68	404	12983	3.78072	0.635103	0.0805795	5.77339
C4	GOTERM_BP_FAT	GO:0048167~regulation of synaptic plasticity	4	0.503778	0.00496222	EGR1, ARC, EGR2, PTGS2	74	64	13528	11.4257	0.985131	0.7541	7.40366
C4	GOTERM_MF_FAT	GO:0060589~nucleoside-triphosphatase regulator activity	8	1.00756	0.00526939	GARNL3, RGS4, IPO5, RGS6, ASAP1, SYTL2, RICH2, KALRN	68	413	12983	3.69833	0.678871	0.0836693	6.48091
C4	GOTERM_BP_FAT	GO:0050804~regulation of synaptic transmission	5	0.629723	0.0062264	EGR1, ARC, EGR2, PTGS2, CACNA1A	74	136	13528	6.72099	0.994928	0.733132	9.20612
C4	GOTERM_MF_FAT	GO:0031420~alkali metal ion binding	6	0.755668	0.00638235	KCNS2, KCNC3, KCNB1, KCNIP4, KCNK3, KCNH5	68	228	12983	5.02438	0.747566	0.0936492	7.79928
C4	GOTERM_BP_FAT	GO:0051969~regulation of transmission of nerve impulse	5	0.629723	0.0081583	EGR1, ARC, EGR2, PTGS2, CACNA1A	74	147	13528	6.21805	0.999022	0.749938	11.8973
C4	GOTERM_BP_FAT	GO:0031644~regulation of neurological system process	5	0.629723	0.00936133	EGR1, ARC, EGR2, PTGS2, CACNA1A	74	153	13528	5.97421	0.99965	0.734506	13.5353
C4	GOTERM_MF_FAT	GO:0046872~metal ion binding	32	4.03023	0.00952309	TSHZ3, ADCY2, KCNC3, PTGS2, ASAP1, NECAB3, KCNIP4, CAMKK2, ZC3H8, LNX1, PCSK1, KCNS2, TRIM9, PLCH1, PLCB1, EGR1, EGR2, KCNB1, CACNG2, KCNK3, SRPK1, PITPNM3, CA7, VSNL1, FBLN7, TNNI3K, HIVEP2, SYTL2, PRPS2, CACNA1A, KCNH5, KALRN	68	4140	12983	1.47576	0.872198	0.128162	11.4279
C4	GOTERM_CC_FAT	GO:0034702~ion channel complex	5	0.629723	0.0101942	KCNS2, KCNC3, KCNB1, CACNG2, CACNA1A	54	205	12782	5.77326	0.741418	0.362912	11.2769
C4	GOTERM_MF_FAT	GO:0003700~transcription factor activity	12	1.51134	0.010689	EGR1, PKNOX2, TSHZ3, SATB2, EGR2, MAFB, POU6F2, CUX2, ARNTL, TBR1, ETV5, ZC3H8	68	975	12983	2.34986	0.90079	0.134465	12.7411
C4	GOTERM_BP_FAT	GO:0043482~cellular pigment accumulation	2	0.251889	0.0107637	SHROOM2, SHROOM3	74	2	13528	182.811	0.999894	0.729619	15.4087
C4	GOTERM_MF_FAT	GO:0043169~cation binding	32	4.03023	0.0110099	TSHZ3, ADCY2, KCNC3, PTGS2, ASAP1, NECAB3, KCNIP4, CAMKK2, ZC3H8, LNX1, PCSK1, KCNS2, TRIM9, PLCH1, PLCB1, EGR1, EGR2, KCNB1, CACNG2, KCNK3, SRPK1, PITPNM3, CA7, VSNL1, FBLN7, TNNI3K, HIVEP2, SYTL2, PRPS2, CACNA1A, KCNH5, KALRN	68	4179	12983	1.46199	0.907473	0.130655	13.0994
C4	GOTERM_BP_FAT	GO:0000902~cell morphogenesis	7	0.881612	0.012347	SHROOM2, EGR2, SHROOM3, KIF5C, TBR1, CACNA1A, KALRN	74	356	13528	3.59459	0.999973	0.731208	17.4781
C4	GOTERM_BP_FAT	GO:0030001~metal ion transport	8	1.00756	0.0125266	KCNS2, KCNC3, KCNB1, CACNG2, KCNIP4, KCNK3, CACNA1A, KCNH5	74	465	13528	3.14513	0.999977	0.694234	17.7098
C4	GOTERM_CC_FAT	GO:0043005~neuron projection	6	0.755668	0.01337	PCSK1, ARC, ADCY2, KIF5C, CACNA1A, KALRN	54	342	12782	4.1527	0.830813	0.358655	14.5447
C4	GOTERM_MF_FAT	GO:0043167~ion binding	32	4.03023	0.0137752	TSHZ3, ADCY2, KCNC3, PTGS2, ASAP1, NECAB3, KCNIP4, CAMKK2, ZC3H8, LNX1, PCSK1, KCNS2, TRIM9, PLCH1, PLCB1, EGR1, EGR2, KCNB1, CACNG2, KCNK3, SRPK1, PITPNM3, CA7, VSNL1, FBLN7, TNNI3K, HIVEP2, SYTL2, PRPS2, CACNA1A, KCNH5, KALRN	68	4241	12983	1.44061	0.949321	0.152683	16.1311
C4	GOTERM_BP_FAT	GO:0006928~cell motion	8	1.00756	0.0139483	NCK2, SHROOM2, SATB2, EGR2, PTGS2, KIF5C, STRBP, TBR1	74	475	13528	3.07892	0.999993	0.695271	19.5229
C4	GOTERM_MF_FAT	GO:0005249~voltage-gated potassium channel activity	4	0.503778	0.0148801	KCNS2, KCNC3, KCNB1, KCNH5	68	100	12983	7.63706	0.960175	0.156036	17.315
C4	GOTERM_BP_FAT	GO:0048168~regulation of neuronal synaptic plasticity	3	0.377834	0.0160742	EGR1, ARC, EGR2	74	36	13528	15.2342	0.999999	0.712432	22.1644
C4	GOTERM_BP_FAT	GO:0043476~pigment accumulation	2	0.251889	0.0161026	SHROOM2, SHROOM3	74	3	13528	121.874	0.999999	0.681609	22.1991
C4	GOTERM_BP_FAT	GO:0035283~central nervous system segmentation	2	0.251889	0.0161026	EGR2, MAFB	74	3	13528	121.874	0.999999	0.681609	22.1991
C4	GOTERM_BP_FAT	GO:0035284~brain segmentation	2	0.251889	0.0161026	EGR2, MAFB	74	3	13528	121.874	0.999999	0.681609	22.1991
C4	GOTERM_MF_FAT	GO:0005509~calcium ion binding	11	1.38539	0.0187798	PCSK1, PITPNM3, VSNL1, PLCH1, FBLN7, CACNG2, PLCB1, NECAB3, KCNIP4, CACNA1A, CAMKK2	68	919	12983	2.2853	0.983026	0.184377	21.3715
C4	GOTERM_BP_FAT	GO:0032989~cellular component morphogenesis	7	0.881612	0.020089	SHROOM2, EGR2, SHROOM3, KIF5C, TBR1, CACNA1A, KALRN	74	397	13528	3.22336	1	0.733035	26.933
C4	GOTERM_BP_FAT	GO:0021571~rhombomere 5 development	2	0.251889	0.0214131	EGR2, MAFB	74	4	13528	91.4054	1	0.729645	28.4449
C4	KEGG_PATHWAY	hsa04360:Axon guidance	4	0.503778	0.0218772	PAK7, NCK2, EPHB6, RND1	25	129	5085	6.30698	0.792063	0.543999	20.5139
C4	GOTERM_BP_FAT	GO:0007611~learning or memory	4	0.503778	0.0220772	EGR1, EGR2, PTGS2, PLCB1	74	111	13528	6.58778	1	0.716093	29.1921
C4	GOTERM_CC_FAT	GO:0005886~plasma membrane	24	3.02267	0.0220967	SLC2A13, PTPRD, SHROOM2, ARC, ADCY2, SHROOM3, KCNC3, PTGS2, KCNB1, CACNG2, VIPR1, KCNIP4, KCNK3, EPHB6, RND1, KCNS2, FAP, ABCC3, RGS6, SYT13, TNNI3K, SYTL2, CACNA1A, OPN3	54	3777	12782	1.50407	0.947633	0.445614	22.9657
C4	GOTERM_MF_FAT	GO:0043559~insulin binding	2	0.251889	0.0255419	PCSK1, PIK3R1	68	5	12983	76.3706	0.996162	0.232716	27.9737
C4	GOTERM_BP_FAT	GO:0048667~cell morphogenesis involved in neuron differentiation	5	0.629723	0.0263362	EGR2, KIF5C, TBR1, CACNA1A, KALRN	74	209	13528	4.37346	1	0.756148	33.8132
C4	GOTERM_MF_FAT	GO:0005096~GTPase activator activity	5	0.629723	0.0268161	GARNL3, RGS4, RGS6, ASAP1, RICH2	68	220	12983	4.33924	0.997103	0.233288	29.159
C4	GOTERM_BP_FAT	GO:0048812~neuron projection morphogenesis	5	0.629723	0.0279776	EGR2, KIF5C, TBR1, CACNA1A, KALRN	74	213	13528	4.29133	1	0.756379	35.5176
C4	GOTERM_BP_FAT	GO:0015672~monovalent inorganic cation transport	6	0.755668	0.0284999	KCNS2, KCNC3, KCNB1, KCNIP4, KCNK3, KCNH5	74	318	13528	3.44926	1	0.74307	36.0512
C4	GOTERM_BP_FAT	GO:0006812~cation transport	8	1.00756	0.0292516	KCNS2, KCNC3, KCNB1, CACNG2, KCNIP4, KCNK3, CACNA1A, KCNH5	74	553	13528	2.64464	1	0.733371	36.8121
C4	GOTERM_CC_FAT	GO:0030425~dendrite	4	0.503778	0.0299677	PCSK1, ARC, ADCY2, CACNA1A	54	163	12782	5.80868	0.981979	0.487969	29.9028
C4	GOTERM_CC_FAT	GO:0043025~cell soma	4	0.503778	0.0323617	PCSK1, SHROOM2, CACNA1A, KALRN	54	168	12782	5.6358	0.986995	0.462239	31.8965
C4	GOTERM_MF_FAT	GO:0005516~calmodulin binding	4	0.503778	0.0356388	RGS4, CACNA1A, KCNH5, CAMKK2	68	140	12983	5.45504	0.999591	0.287679	36.8863
C4	GOTERM_MF_FAT	GO:0004672~protein kinase activity	8	1.00756	0.036072	PAK7, EPHB6, MAPK13, TNNI3K, SRPK1, KCNH5, CAMKK2, KALRN	68	606	12983	2.52048	0.999629	0.280441	37.2449
C4	GOTERM_BP_FAT	GO:0048666~neuron development	6	0.755668	0.0360797	RND1, EGR2, KIF5C, TBR1, CACNA1A, KALRN	74	339	13528	3.23559	1	0.788681	43.3459
C4	GOTERM_MF_FAT	GO:0043565~sequence-specific DNA binding	8	1.00756	0.0363468	EGR1, PKNOX2, TSHZ3, SATB2, MAFB, POU6F2, CUX2, ETV5	68	607	12983	2.51633	0.999651	0.272692	37.4714
C4	GOTERM_BP_FAT	GO:0021546~rhombomere development	2	0.251889	0.0371756	EGR2, MAFB	74	7	13528	52.2317	1	0.782638	44.3337
C4	GOTERM_BP_FAT	GO:0000904~cell morphogenesis involved in differentiation	5	0.629723	0.0427558	EGR2, KIF5C, TBR1, CACNA1A, KALRN	74	244	13528	3.74612	1	0.813689	49.1186
C4	GOTERM_BP_FAT	GO:0048858~cell projection morphogenesis	5	0.629723	0.0432937	EGR2, KIF5C, TBR1, CACNA1A, KALRN	74	245	13528	3.73083	1	0.80367	49.5589
C4	GOTERM_BP_FAT	GO:0045176~apical protein localization	2	0.251889	0.0475445	SHROOM2, SHROOM3	74	9	13528	40.6246	1	0.820413	52.9152
C4	KEGG_PATHWAY	hsa04370:VEGF signaling pathway	3	0.377834	0.0480658	PTGS2, MAPK13, PIK3R1	25	75	5085	8.136	0.969724	0.688328	40.0267
C4	GOTERM_BP_FAT	GO:0030030~cell projection organization	6	0.755668	0.0484355	NCK2, EGR2, KIF5C, TBR1, CACNA1A, KALRN	74	368	13528	2.98061	1	0.813641	53.5917
C4	GOTERM_CC_FAT	GO:0034705~potassium channel complex	3	0.377834	0.0494264	KCNS2, KCNC3, KCNB1	54	86	12782	8.25711	0.998758	0.566724	44.6731
C4	GOTERM_CC_FAT	GO:0008076~voltage-gated potassium channel complex	3	0.377834	0.0494264	KCNS2, KCNC3, KCNB1	54	86	12782	8.25711	0.998758	0.566724	44.6731
C4	GOTERM_BP_FAT	GO:0032990~cell part morphogenesis	5	0.629723	0.0494644	EGR2, KIF5C, TBR1, CACNA1A, KALRN	74	256	13528	3.57052	1	0.808078	54.3616
C4	GOTERM_BP_FAT	GO:0031175~neuron projection development	5	0.629723	0.0494644	EGR2, KIF5C, TBR1, CACNA1A, KALRN	74	256	13528	3.57052	1	0.808078	54.3616
C4	GOTERM_BP_FAT	GO:0045944~positive regulation of transcription from RNA polymerase II promoter	6	0.755668	0.0498411	EGR1, SATB2, EGR2, MAFB, ARNTL, TBR1	74	371	13528	2.95651	1	0.798497	54.6404
C5	GOTERM_BP_FAT	GO:0016044~membrane organization	3	3.2967	0.0110084	AP1S2, OTOF, LRMP	7	381	13528	15.2171	0.713737	0.713737	11.8108
C5	GOTERM_BP_FAT	GO:0006944~membrane fusion	2	2.1978	0.023282	OTOF, LRMP	7	53	13528	72.9272	0.93019	0.735784	23.4692
C6	GOTERM_BP_FAT	GO:0007610~behavior	15	1.69109	8.04184e-08	DRD1, ADORA2A, DRD2, WFS1, OPRK1, ZIC1, TRH, KISS1R, PENK, PPP1R1B, NKX2-1, PBX3, TSHR, RASD2, GNG7	70	469	13528	6.18093	7.84048e-05	7.84048e-05	0.000126649
C6	GOTERM_BP_FAT	GO:0007242~intracellular signaling cascade	19	2.14205	4.06249e-05	CARHSP1, DRD1, ADORA2A, DRD2, ADCY5, OPRK1, PRKCH, TRH, PDE6H, RPS6KA5, KISS1R, PLCB4, DIRAS3, RAB34, RGS9, TSHR, RASD2, PMEPA1, GNG7	70	1256	13528	2.92348	0.0388359	0.0196102	0.0639599
C6	GOTERM_BP_FAT	GO:0007188~G-protein signaling, coupled to cAMP nucleotide second messenger	6	0.676437	7.12736e-05	DRD1, ADORA2A, DRD2, ADCY5, OPRK1, TSHR	70	85	13528	13.6417	0.0671345	0.0228985	0.112188
C6	GOTERM_BP_FAT	GO:0007626~locomotory behavior	9	1.01466	7.33728e-05	DRD1, ADORA2A, DRD2, NKX2-1, TRH, PBX3, TSHR, RASD2, GNG7	70	274	13528	6.34786	0.069042	0.0177263	0.11549
C6	GOTERM_BP_FAT	GO:0019933~cAMP-mediated signaling	6	0.676437	0.000121042	DRD1, ADORA2A, DRD2, ADCY5, OPRK1, TSHR	70	95	13528	12.2057	0.111324	0.0233282	0.190455
C6	GOTERM_BP_FAT	GO:0045761~regulation of adenylate cyclase activity	6	0.676437	0.000127191	DRD1, ADORA2A, DRD2, ADCY5, OPRK1, TSHR	70	96	13528	12.0786	0.116637	0.0204577	0.200122
C6	GOTERM_BP_FAT	GO:0008277~regulation of G-protein coupled receptor protein signaling pathway	5	0.563698	0.000129286	RGS2, DRD2, RGS9, PDE6H, GNG7	70	51	13528	18.9468	0.11844	0.0178476	0.203415
C6	GOTERM_BP_FAT	GO:0031279~regulation of cyclase activity	6	0.676437	0.000147085	DRD1, ADORA2A, DRD2, ADCY5, OPRK1, TSHR	70	99	13528	11.7126	0.133609	0.0177676	0.23139
C6	GOTERM_BP_FAT	GO:0051339~regulation of lyase activity	6	0.676437	0.000161615	DRD1, ADORA2A, DRD2, ADCY5, OPRK1, TSHR	70	101	13528	11.4806	0.145798	0.0173573	0.25422
C6	GOTERM_BP_FAT	GO:0030817~regulation of cAMP biosynthetic process	6	0.676437	0.000161615	DRD1, ADORA2A, DRD2, ADCY5, OPRK1, TSHR	70	101	13528	11.4806	0.145798	0.0173573	0.25422
C6	GOTERM_BP_FAT	GO:0008344~adult locomotory behavior	5	0.563698	0.000161742	DRD1, DRD2, TRH, PBX3, TSHR	70	54	13528	17.8942	0.145903	0.0156474	0.254419
C6	GOTERM_BP_FAT	GO:0030814~regulation of cAMP metabolic process	6	0.676437	0.000177218	DRD1, ADORA2A, DRD2, ADCY5, OPRK1, TSHR	70	103	13528	11.2577	0.158696	0.0155866	0.278731
C6	GOTERM_BP_FAT	GO:0007267~cell-cell signaling	12	1.35287	0.000208781	DRD1, GAD2, GNRH1, ADORA2A, DRD2, OPRK1, NKX2-1, SLC5A7, PDYN, PRIMA1, TRH, TSHR	70	600	13528	3.86514	0.184197	0.0168221	0.328297
C6	GOTERM_BP_FAT	GO:0030802~regulation of cyclic nucleotide biosynthetic process	6	0.676437	0.000241046	DRD1, ADORA2A, DRD2, ADCY5, OPRK1, TSHR	70	110	13528	10.5413	0.209467	0.0179182	0.378943
C6	GOTERM_BP_FAT	GO:0030808~regulation of nucleotide biosynthetic process	6	0.676437	0.000241046	DRD1, ADORA2A, DRD2, ADCY5, OPRK1, TSHR	70	110	13528	10.5413	0.209467	0.0179182	0.378943
C6	GOTERM_BP_FAT	GO:0030799~regulation of cyclic nucleotide metabolic process	6	0.676437	0.000273205	DRD1, ADORA2A, DRD2, ADCY5, OPRK1, TSHR	70	113	13528	10.2614	0.233876	0.0188495	0.429397
C6	GOTERM_BP_FAT	GO:0007187~G-protein signaling, coupled to cyclic nucleotide second messenger	6	0.676437	0.000296388	DRD1, ADORA2A, DRD2, ADCY5, OPRK1, TSHR	70	115	13528	10.083	0.251004	0.0190836	0.465755
C6	GOTERM_BP_FAT	GO:0006140~regulation of nucleotide metabolic process	6	0.676437	0.000308525	DRD1, ADORA2A, DRD2, ADCY5, OPRK1, TSHR	70	116	13528	9.99606	0.259817	0.018628	0.484783
C6	GOTERM_BP_FAT	GO:0007631~feeding behavior	5	0.563698	0.000417454	DRD1, ADORA2A, DRD2, NKX2-1, TRH	70	69	13528	14.0041	0.334424	0.0236628	0.655417
C6	GOTERM_BP_FAT	GO:0019935~cyclic-nucleotide-mediated signaling	6	0.676437	0.000521177	DRD1, ADORA2A, DRD2, ADCY5, OPRK1, TSHR	70	130	13528	8.91956	0.39847	0.0278428	0.81764
C6	GOTERM_BP_FAT	GO:0021892~cerebral cortex GABAergic interneuron differentiation	3	0.338219	0.00052962	DRD1, DRD2, NKX2-1	70	7	13528	82.8245	0.403405	0.0268189	0.830835
C6	GOTERM_BP_FAT	GO:0051952~regulation of amine transport	4	0.450958	0.000620957	DRD1, ADORA2A, DRD2, TRH	70	33	13528	23.4251	0.454265	0.0298272	0.973463
C6	GOTERM_BP_FAT	GO:0010959~regulation of metal ion transport	5	0.563698	0.000767364	DRD1, ADORA2A, DRD2, WFS1, KCNA5	70	81	13528	11.9295	0.526909	0.0350136	1.20169
C6	GOTERM_BP_FAT	GO:0007268~synaptic transmission	8	0.901917	0.000786923	DRD1, GAD2, ADORA2A, DRD2, OPRK1, SLC5A7, PDYN, PRIMA1	70	298	13528	5.18811	0.535852	0.0342871	1.23214
C6	GOTERM_BP_FAT	GO:0030534~adult behavior	5	0.563698	0.000960914	DRD1, DRD2, TRH, PBX3, TSHR	70	86	13528	11.2359	0.608332	0.0399347	1.50264
C6	GOTERM_BP_FAT	GO:0010579~positive regulation of adenylate cyclase activity by G-protein signaling pathway	4	0.450958	0.00109614	DRD1, ADORA2A, ADCY5, TSHR	70	40	13528	19.3257	0.656761	0.0435773	1.7124
C6	GOTERM_BP_FAT	GO:0007189~activation of adenylate cyclase activity by G-protein signaling pathway	4	0.450958	0.00109614	DRD1, ADORA2A, ADCY5, TSHR	70	40	13528	19.3257	0.656761	0.0435773	1.7124
C6	GOTERM_BP_FAT	GO:0010578~regulation of adenylate cyclase activity involved in G-protein signaling	4	0.450958	0.00109614	DRD1, ADORA2A, ADCY5, TSHR	70	40	13528	19.3257	0.656761	0.0435773	1.7124
C6	GOTERM_BP_FAT	GO:0043266~regulation of potassium ion transport	3	0.338219	0.00112372	DRD1, DRD2, KCNA5	70	10	13528	57.9771	0.665876	0.0429022	1.75512
C6	GOTERM_BP_FAT	GO:0003091~renal water homeostasis	3	0.338219	0.00112372	ADORA2A, DRD2, WFS1	70	10	13528	57.9771	0.665876	0.0429022	1.75512
C6	GOTERM_BP_FAT	GO:0060134~prepulse inhibition	3	0.338219	0.00112372	DRD1, ADORA2A, DRD2	70	10	13528	57.9771	0.665876	0.0429022	1.75512
C6	GOTERM_BP_FAT	GO:0019932~second-messenger-mediated signaling	7	0.789177	0.00124017	DRD1, KISS1R, ADORA2A, DRD2, ADCY5, OPRK1, TSHR	70	235	13528	5.7566	0.701779	0.0454692	1.93535
C6	GOTERM_BP_FAT	GO:0050891~multicellular organismal water homeostasis	3	0.338219	0.00136891	ADORA2A, DRD2, WFS1	70	11	13528	52.7065	0.737001	0.0482632	2.13423
C6	GOTERM_BP_FAT	GO:0021895~cerebral cortex neuron differentiation	3	0.338219	0.00136891	DRD1, DRD2, NKX2-1	70	11	13528	52.7065	0.737001	0.0482632	2.13423
C6	GOTERM_BP_FAT	GO:0043269~regulation of ion transport	5	0.563698	0.00162095	DRD1, ADORA2A, DRD2, WFS1, KCNA5	70	99	13528	9.76046	0.794376	0.0549236	2.5225
C6	GOTERM_BP_FAT	GO:0019226~transmission of nerve impulse	8	0.901917	0.00199049	DRD1, GAD2, ADORA2A, DRD2, OPRK1, SLC5A7, PDYN, PRIMA1	70	350	13528	4.41731	0.856678	0.0647938	3.08917
C6	GOTERM_BP_FAT	GO:0032102~negative regulation of response to external stimulus	4	0.450958	0.00209686	GPX2, DRD1, ADORA2A, DRD2	70	50	13528	15.4606	0.870825	0.0659446	3.25171
C6	GOTERM_BP_FAT	GO:0051954~positive regulation of amine transport	3	0.338219	0.00224264	ADORA2A, DRD2, TRH	70	14	13528	41.4122	0.887975	0.0681784	3.47406
C6	GOTERM_BP_FAT	GO:0001662~behavioral fear response	3	0.338219	0.00257916	DRD1, PENK, GNG7	70	15	13528	38.6514	0.919373	0.0756691	3.98549
C6	GOTERM_BP_FAT	GO:0002209~behavioral defense response	3	0.338219	0.00257916	DRD1, PENK, GNG7	70	15	13528	38.6514	0.919373	0.0756691	3.98549
C6	GOTERM_BP_FAT	GO:0007190~activation of adenylate cyclase activity	4	0.450958	0.00275618	DRD1, ADORA2A, ADCY5, TSHR	70	55	13528	14.0551	0.932186	0.0783088	4.25351
C6	GOTERM_BP_FAT	GO:0050877~neurological system process	15	1.69109	0.00279319	COCH, DRD1, DRD2, WFS1, ADORA2A, OPRK1, PDYN, PDE6H, DTNBP1, GAD2, PENK, SLC5A7, RGS9, PRIMA1, PBX3	70	1210	13528	2.39575	0.934596	0.0770784	4.30946
C6	GOTERM_BP_FAT	GO:0045762~positive regulation of adenylate cyclase activity	4	0.450958	0.00290164	DRD1, ADORA2A, ADCY5, TSHR	70	56	13528	13.8041	0.941176	0.0777592	4.47322
C6	GOTERM_BP_FAT	GO:0030104~water homeostasis	3	0.338219	0.00293792	ADORA2A, DRD2, WFS1	70	16	13528	36.2357	0.943227	0.0765935	4.52794
C6	GOTERM_BP_FAT	GO:0022029~telencephalon cell migration	3	0.338219	0.00293792	DRD1, DRD2, NKX2-1	70	16	13528	36.2357	0.943227	0.0765935	4.52794
C6	GOTERM_BP_FAT	GO:0001964~startle response	3	0.338219	0.00293792	DRD1, ADORA2A, DRD2	70	16	13528	36.2357	0.943227	0.0765935	4.52794
C6	GOTERM_BP_FAT	GO:0040012~regulation of locomotion	6	0.676437	0.00294686	DRD1, KISS1R, ADORA2A, DRD2, ONECUT2, TSHR	70	192	13528	6.03929	0.943721	0.0748213	4.54142
C6	GOTERM_BP_FAT	GO:0031281~positive regulation of cyclase activity	4	0.450958	0.00305175	DRD1, ADORA2A, ADCY5, TSHR	70	57	13528	13.5619	0.949207	0.075425	4.69945
C6	GOTERM_BP_FAT	GO:0014706~striated muscle tissue development	5	0.563698	0.00316852	UTRN, RXRG, MYH7, RARB, MYH6	70	119	13528	8.12005	0.954689	0.0762731	4.8751
C6	GOTERM_BP_FAT	GO:0021885~forebrain cell migration	3	0.338219	0.0033187	DRD1, DRD2, NKX2-1	70	17	13528	34.1042	0.96088	0.077832	5.10055
C6	GOTERM_BP_FAT	GO:0051349~positive regulation of lyase activity	4	0.450958	0.0033661	DRD1, ADORA2A, ADCY5, TSHR	70	59	13528	13.1022	0.962652	0.0770521	5.17159
C6	GOTERM_BP_FAT	GO:0040013~negative regulation of locomotion	4	0.450958	0.0036996	DRD1, KISS1R, ADORA2A, DRD2	70	61	13528	12.6726	0.973051	0.0824451	5.67011
C6	GOTERM_CC_FAT	GO:0005886~plasma membrane	29	3.26945	0.00370039	DRD1, ADORA2A, DRD2, OPRK1, ADCY5, UTRN, GPR6, KCNA5, TRH, DTNBP1, GPR88, GAD2, KISS1R, DIRAS3, PRIMA1, GNG7, PRKCH, MYH7, MYH6, PDYN, TPBG, AMIGO2, GFRA1, RGS9, SLC5A7, PDZD2, TSHR, RASD2, PMEPA1	61	3777	12782	1.60887	0.380124	0.380124	4.21972
C6	GOTERM_BP_FAT	GO:0007212~dopamine receptor signaling pathway	3	0.338219	0.00372128	DRD1, DRD2, RGS9	70	18	13528	32.2095	0.973616	0.0810607	5.70242
C6	GOTERM_BP_FAT	GO:0060537~muscle tissue development	5	0.563698	0.00377983	UTRN, RXRG, MYH7, RARB, MYH6	70	125	13528	7.73029	0.975086	0.0804917	5.78966
C6	GOTERM_BP_FAT	GO:0007186~G-protein coupled receptor protein signaling pathway	14	1.57835	0.00401268	DRD1, DRD2, ADORA2A, ADCY5, OPRK1, GPR6, PDYN, GPR88, TAC3, KISS1R, PENK, RGS9, TSHR, GNG7	70	1123	13528	2.40926	0.980164	0.0834296	6.13586
C6	GOTERM_BP_FAT	GO:0042596~fear response	3	0.338219	0.00414542	DRD1, PENK, GNG7	70	19	13528	30.5143	0.982581	0.0842826	6.33267
C6	GOTERM_BP_FAT	GO:0051966~regulation of synaptic transmission, glutamatergic	3	0.338219	0.00414542	DRD1, ADORA2A, DRD2	70	19	13528	30.5143	0.982581	0.0842826	6.33267
C6	GOTERM_BP_FAT	GO:0001975~response to amphetamine	3	0.338219	0.00414542	DRD1, ADORA2A, DRD2	70	19	13528	30.5143	0.982581	0.0842826	6.33267
C6	GOTERM_MF_FAT	GO:0043565~sequence-specific DNA binding	10	1.1274	0.00421242	ZFHX4, MEIS2, SOX1, DLX6, ONECUT2, RXRG, NKX2-1, RARB, PBX3, ZFHX3	69	607	12983	3.09983	0.633836	0.633836	5.29604
C6	GOTERM_BP_FAT	GO:0045471~response to ethanol	4	0.450958	0.00423654	GNRH1, DRD2, NKX2-1, TRH	70	64	13528	12.0786	0.984068	0.0843054	6.46756
C6	GOTERM_BP_FAT	GO:0007517~muscle organ development	6	0.676437	0.00440681	UTRN, RXRG, CHODL, MYH7, RARB, MYH6	70	211	13528	5.49546	0.986514	0.0858047	6.71911
C6	GOTERM_BP_FAT	GO:0009719~response to endogenous stimulus	8	0.901917	0.00447297	DRD1, GNRH1, ADORA2A, DRD2, ADCY5, RGS9, TRH, GNG7	70	405	13528	3.81743	0.987361	0.0853398	6.8167
C6	GOTERM_BP_FAT	GO:0044057~regulation of system process	7	0.789177	0.00485308	DRD1, KISS1R, ADORA2A, DRD2, MYH7, MYH6, PBX3	70	309	13528	4.37799	0.99129	0.0905047	7.37544
C6	GOTERM_BP_FAT	GO:0001659~temperature homeostasis	3	0.338219	0.00505751	GPX2, DRD1, DRD2	70	21	13528	27.6082	0.992871	0.0923832	7.67465
C6	GOTERM_CC_FAT	GO:0043005~neuron projection	7	0.789177	0.00521466	DRD1, GAD2, ADORA2A, DRD2, WFS1, UTRN, DTNBP1	61	342	12782	4.28885	0.490564	0.286252	5.89908
C6	GOTERM_BP_FAT	GO:0051924~regulation of calcium ion transport	4	0.450958	0.005232	DRD1, ADORA2A, DRD2, WFS1	70	69	13528	11.2033	0.993992	0.0936752	7.92932
C6	GOTERM_BP_FAT	GO:0007628~adult walking behavior	3	0.338219	0.00554502	DRD1, DRD2, TRH	70	22	13528	26.3532	0.995579	0.0972334	8.38452
C6	GOTERM_BP_FAT	GO:0042133~neurotransmitter metabolic process	3	0.338219	0.00554502	GAD2, SLC5A7, PRIMA1	70	22	13528	26.3532	0.995579	0.0972334	8.38452
C6	GOTERM_BP_FAT	GO:0002027~regulation of heart rate	3	0.338219	0.00554502	DRD2, MYH7, MYH6	70	22	13528	26.3532	0.995579	0.0972334	8.38452
C6	GOTERM_BP_FAT	GO:0051050~positive regulation of transport	6	0.676437	0.00555956	DRD1, KISS1R, ADORA2A, DRD2, WFS1, TRH	70	223	13528	5.19974	0.995642	0.0957605	8.40562
C6	GOTERM_BP_FAT	GO:0042755~eating behavior	3	0.338219	0.0060532	DRD1, ADORA2A, TRH	70	23	13528	25.2075	0.997314	0.102043	9.11906
C6	GOTERM_CC_FAT	GO:0030424~axon	5	0.563698	0.00654918	DRD1, GAD2, ADORA2A, DRD2, DTNBP1	61	159	12782	6.58934	0.571568	0.246134	7.35674
C6	KEGG_PATHWAY	hsa04080:Neuroactive ligand-receptor interaction	6	0.676437	0.00720561	DRD1, KISS1R, ADORA2A, DRD2, OPRK1, TSHR	26	256	5085	4.58383	0.256584	0.256584	6.43848
C6	GOTERM_BP_FAT	GO:0048666~neuron development	7	0.789177	0.00754698	DRD1, SOX1, ADORA2A, DRD2, ONECUT2, NKX2-1, PBX3	70	339	13528	3.99056	0.99938	0.123568	11.2464
C6	GOTERM_BP_FAT	GO:0006936~muscle contraction	5	0.563698	0.00769726	DRD1, DRD2, UTRN, MYH7, MYH6	70	153	13528	6.31559	0.999465	0.123811	11.4578
C6	GOTERM_BP_FAT	GO:0051588~regulation of neurotransmitter transport	3	0.338219	0.00769969	DRD1, ADORA2A, DRD2	70	26	13528	22.2989	0.999467	0.121848	11.4612
C6	GOTERM_BP_FAT	GO:0010648~negative regulation of cell communication	6	0.676437	0.00861978	DRD1, RGS2, DRD2, ONECUT2, RGS8, RGS9	70	248	13528	4.67558	0.999784	0.133301	12.7453
C6	GOTERM_BP_FAT	GO:0003014~renal system process	3	0.338219	0.0088968	ADORA2A, DRD2, WFS1	70	28	13528	20.7061	0.999836	0.135168	13.1285
C6	KEGG_PATHWAY	hsa04540:Gap junction	4	0.450958	0.00902386	DRD1, PLCB4, DRD2, ADCY5	26	89	5085	8.78997	0.31041	0.169584	8.0036
C6	KEGG_PATHWAY	hsa05414:Dilated cardiomyopathy	4	0.450958	0.00988239	ADCY5, MYH7, MYH6, CACNA2D2	26	92	5085	8.50334	0.334484	0.126923	8.73446
C6	GOTERM_BP_FAT	GO:0003012~muscle system process	5	0.563698	0.0106096	DRD1, DRD2, UTRN, MYH7, MYH6	70	168	13528	5.7517	0.99997	0.156745	15.463
C6	GOTERM_BP_FAT	GO:0007270~nerve-nerve synaptic transmission	3	0.338219	0.0108375	DRD1, ADORA2A, DRD2	70	31	13528	18.7023	0.999976	0.15748	15.7691
C6	GOTERM_BP_FAT	GO:0021954~central nervous system neuron development	3	0.338219	0.0115222	DRD1, SOX1, DRD2	70	32	13528	18.1179	0.999988	0.164191	16.6827
C6	GOTERM_MF_FAT	GO:0003700~transcription factor activity	12	1.35287	0.011913	ZFHX4, MEIS2, SOX1, DLX6, ONECUT2, RXRG, NKX2-1, DACH1, RARB, PBX3, ZIC1, ZFHX3	69	975	12983	2.31581	0.942289	0.759769	14.3143
C6	GOTERM_BP_FAT	GO:0050806~positive regulation of synaptic transmission	3	0.338219	0.0129472	DRD1, KISS1R, ADORA2A	70	34	13528	17.0521	0.999997	0.180065	18.5543
C6	GOTERM_BP_FAT	GO:0006874~cellular calcium ion homeostasis	5	0.563698	0.0141564	DRD1, DRD2, WFS1, GPR6, KCNA5	70	183	13528	5.28025	0.999999	0.192541	20.1115
C6	GOTERM_BP_FAT	GO:0048585~negative regulation of response to stimulus	4	0.450958	0.0144384	GPX2, DRD1, ADORA2A, DRD2	70	100	13528	7.73029	0.999999	0.193337	20.4707
C6	GOTERM_BP_FAT	GO:0046887~positive regulation of hormone secretion	3	0.338219	0.0144449	KISS1R, DRD2, TRH	70	36	13528	16.1048	0.999999	0.190824	20.4789
C6	GOTERM_BP_FAT	GO:0051971~positive regulation of transmission of nerve impulse	3	0.338219	0.0152205	DRD1, KISS1R, ADORA2A	70	37	13528	15.6695	1	0.197411	21.4588
C6	GOTERM_BP_FAT	GO:0055074~calcium ion homeostasis	5	0.563698	0.0154872	DRD1, DRD2, WFS1, GPR6, KCNA5	70	188	13528	5.13982	1	0.197926	21.7931
C6	GOTERM_BP_FAT	GO:0043085~positive regulation of catalytic activity	8	0.901917	0.0164422	DRD1, KISS1R, ADORA2A, DRD2, ADCY5, RGS9, PDE6H, TSHR	70	520	13528	2.97319	1	0.206197	22.9793
C6	KEGG_PATHWAY	hsa04270:Vascular smooth muscle contraction	4	0.450958	0.0168145	PLCB4, ADORA2A, ADCY5, PRKCH	26	112	5085	6.98489	0.501053	0.159546	14.4487
C6	GOTERM_BP_FAT	GO:0033555~multicellular organismal response to stress	3	0.338219	0.0168243	DRD1, PENK, GNG7	70	39	13528	14.8659	1	0.207849	23.4492
C6	GOTERM_BP_FAT	GO:0031646~positive regulation of neurological system process	3	0.338219	0.0168243	DRD1, KISS1R, ADORA2A	70	39	13528	14.8659	1	0.207849	23.4492
C6	GOTERM_BP_FAT	GO:0014075~response to amine stimulus	3	0.338219	0.0168243	DRD1, ADORA2A, DRD2	70	39	13528	14.8659	1	0.207849	23.4492
C6	GOTERM_BP_FAT	GO:0021953~central nervous system neuron differentiation	3	0.338219	0.0176521	DRD1, SOX1, DRD2	70	40	13528	14.4943	1	0.214295	24.458
C6	GOTERM_BP_FAT	GO:0007193~inhibition of adenylate cyclase activity by G-protein signaling	3	0.338219	0.0176521	DRD2, ADCY5, OPRK1	70	40	13528	14.4943	1	0.214295	24.458
C6	GOTERM_BP_FAT	GO:0006875~cellular metal ion homeostasis	5	0.563698	0.0177766	DRD1, DRD2, WFS1, GPR6, KCNA5	70	196	13528	4.93003	1	0.213028	24.6086
C6	GOTERM_BP_FAT	GO:0051047~positive regulation of secretion	4	0.450958	0.0181489	KISS1R, ADORA2A, DRD2, TRH	70	109	13528	7.09201	1	0.21441	25.0574
C6	GOTERM_BP_FAT	GO:0021830~interneuron migration from the subpallium to the cortex	2	0.225479	0.0202488	DRD1, DRD2	70	4	13528	96.6286	1	0.233512	27.5422
C6	GOTERM_BP_FAT	GO:0021853~cerebral cortex GABAergic interneuron migration	2	0.225479	0.0202488	DRD1, DRD2	70	4	13528	96.6286	1	0.233512	27.5422
C6	GOTERM_BP_FAT	GO:0021894~cerebral cortex GABAergic interneuron development	2	0.225479	0.0202488	DRD1, DRD2	70	4	13528	96.6286	1	0.233512	27.5422
C6	GOTERM_BP_FAT	GO:0055065~metal ion homeostasis	5	0.563698	0.020593	DRD1, DRD2, WFS1, GPR6, KCNA5	70	205	13528	4.71359	1	0.234284	27.942
C6	GOTERM_BP_FAT	GO:0051480~cytosolic calcium ion homeostasis	4	0.450958	0.0223423	DRD1, DRD2, GPR6, KCNA5	70	118	13528	6.55109	1	0.248823	29.9424
C6	GOTERM_BP_FAT	GO:0007166~cell surface receptor linked signal transduction	17	1.91657	0.0224538	DRD1, ADORA2A, DRD2, ADCY5, OPRK1, GPR6, TLE4, PDYN, GPR88, TAC3, RPS6KA5, KISS1R, PENK, GFRA1, RGS9, TSHR, GNG7	70	1856	13528	1.77014	1	0.247137	30.0682
C6	GOTERM_BP_FAT	GO:0014070~response to organic cyclic substance	4	0.450958	0.0238479	DRD1, ADORA2A, DRD2, TRH	70	121	13528	6.38867	1	0.257618	31.6224
C6	GOTERM_BP_FAT	GO:0030182~neuron differentiation	7	0.789177	0.0239993	DRD1, SOX1, ADORA2A, DRD2, ONECUT2, NKX2-1, PBX3	70	438	13528	3.08858	1	0.256256	31.7892
C6	GOTERM_BP_FAT	GO:0051940~regulation of catecholamine uptake during transmission of nerve impulse	2	0.225479	0.0252475	DRD1, DRD2	70	5	13528	77.3029	1	0.264943	33.1502
C6	GOTERM_BP_FAT	GO:0051584~regulation of dopamine uptake	2	0.225479	0.0252475	DRD1, DRD2	70	5	13528	77.3029	1	0.264943	33.1502
C6	GOTERM_BP_FAT	GO:0021843~substrate-independent telencephalic tangential interneuron migration	2	0.225479	0.0252475	DRD1, DRD2	70	5	13528	77.3029	1	0.264943	33.1502
C6	GOTERM_BP_FAT	GO:0021826~substrate-independent telencephalic tangential migration	2	0.225479	0.0252475	DRD1, DRD2	70	5	13528	77.3029	1	0.264943	33.1502
C6	GOTERM_BP_FAT	GO:0060158~activation of phospholipase C activity by dopamine receptor signaling pathway	2	0.225479	0.0252475	DRD1, DRD2	70	5	13528	77.3029	1	0.264943	33.1502
C6	GOTERM_MF_FAT	GO:0004952~dopamine receptor activity	2	0.225479	0.0259191	DRD1, DRD2	69	5	12983	75.2638	0.99807	0.87549	28.7171
C6	GOTERM_MF_FAT	GO:0001515~opioid peptide activity	2	0.225479	0.0259191	PENK, PDYN	69	5	12983	75.2638	0.99807	0.87549	28.7171
C6	GOTERM_BP_FAT	GO:0009968~negative regulation of signal transduction	5	0.563698	0.0262481	RGS2, DRD2, ONECUT2, RGS8, RGS9	70	221	13528	4.37233	1	0.271134	34.2227
C6	GOTERM_BP_FAT	GO:0048511~rhythmic process	4	0.450958	0.0275706	DRD1, GNRH1, DRD2, NKX2-1	70	128	13528	6.03929	1	0.27994	35.6157
C6	KEGG_PATHWAY	hsa00562:Inositol phosphate metabolism	3	0.338219	0.0284107	PLCB4, INPP4B, INPP5A	26	54	5085	10.8654	0.693245	0.210489	23.2979
C6	GOTERM_BP_FAT	GO:0030005~cellular di-, tri-valent inorganic cation homeostasis	5	0.563698	0.0285872	DRD1, DRD2, WFS1, GPR6, KCNA5	70	227	13528	4.25677	1	0.285842	36.6676
C6	GOTERM_BP_FAT	GO:0009755~hormone-mediated signaling	3	0.338219	0.0288591	ADCY5, TRH, GNG7	70	52	13528	11.1495	1	0.285306	36.9461
C6	GOTERM_BP_FAT	GO:0044093~positive regulation of molecular function	8	0.901917	0.0293154	DRD1, KISS1R, ADORA2A, DRD2, ADCY5, RGS9, PDE6H, TSHR	70	586	13528	2.63832	1	0.286322	37.4111
C6	GOTERM_BP_FAT	GO:0007423~sensory organ development	5	0.563698	0.0293938	MEIS2, SOX1, DLX6, RARB, ZIC1	70	229	13528	4.21959	1	0.284198	37.4907
C6	GOTERM_BP_FAT	GO:0010033~response to organic substance	9	1.01466	0.029768	DRD1, GNRH1, ADORA2A, DRD2, ADCY5, NKX2-1, RGS9, TRH, GNG7	70	721	13528	2.41236	1	0.284536	37.8691
C6	GOTERM_BP_FAT	GO:0010001~glial cell differentiation	3	0.338219	0.0298936	DRD1, ADORA2A, NKX2-1	70	53	13528	10.9391	1	0.282858	37.9957
C6	GOTERM_BP_FAT	GO:0051580~regulation of neurotransmitter uptake	2	0.225479	0.0302211	DRD1, DRD2	70	6	13528	64.419	1	0.282832	38.3245
C6	GOTERM_BP_FAT	GO:0051590~positive regulation of neurotransmitter transport	2	0.225479	0.0302211	ADORA2A, DRD2	70	6	13528	64.419	1	0.282832	38.3245
C6	GOTERM_BP_FAT	GO:0030432~peristalsis	2	0.225479	0.0302211	DRD1, DRD2	70	6	13528	64.419	1	0.282832	38.3245
C6	GOTERM_BP_FAT	GO:0032870~cellular response to hormone stimulus	4	0.450958	0.030409	DRD1, ADCY5, TRH, GNG7	70	133	13528	5.81224	1	0.2817	38.5125
C6	GOTERM_BP_FAT	GO:0043279~response to alkaloid	3	0.338219	0.0309428	DRD1, ADORA2A, DRD2	70	54	13528	10.7365	1	0.283306	39.0434
C6	GOTERM_BP_FAT	GO:0045859~regulation of protein kinase activity	6	0.676437	0.0312023	DRD1, KISS1R, DIRAS3, ADORA2A, ADCY5, PDE6H	70	345	13528	3.36099	1	0.282752	39.3
C6	GOTERM_BP_FAT	GO:0051350~negative regulation of lyase activity	3	0.338219	0.0320064	DRD2, ADCY5, OPRK1	70	55	13528	10.5413	1	0.286384	40.0886
C6	GOTERM_BP_FAT	GO:0031280~negative regulation of cyclase activity	3	0.338219	0.0320064	DRD2, ADCY5, OPRK1	70	55	13528	10.5413	1	0.286384	40.0886
C6	GOTERM_BP_FAT	GO:0007194~negative regulation of adenylate cyclase activity	3	0.338219	0.0320064	DRD2, ADCY5, OPRK1	70	55	13528	10.5413	1	0.286384	40.0886
C6	GOTERM_BP_FAT	GO:0050804~regulation of synaptic transmission	4	0.450958	0.0321835	DRD1, KISS1R, ADORA2A, DRD2	70	136	13528	5.68403	1	0.285189	40.261
C6	GOTERM_BP_FAT	GO:0055066~di-, tri-valent inorganic cation homeostasis	5	0.563698	0.0336294	DRD1, DRD2, WFS1, GPR6, KCNA5	70	239	13528	4.04304	1	0.293494	41.6512
C6	GOTERM_BP_FAT	GO:0030336~negative regulation of cell migration	3	0.338219	0.0341765	DRD1, KISS1R, DRD2	70	57	13528	10.1714	1	0.294983	42.1692
C6	GOTERM_BP_FAT	GO:0048738~cardiac muscle tissue development	3	0.338219	0.0341765	MYH7, RARB, MYH6	70	57	13528	10.1714	1	0.294983	42.1692
C6	GOTERM_BP_FAT	GO:0051968~positive regulation of synaptic transmission, glutamatergic	2	0.225479	0.0351697	DRD1, ADORA2A	70	7	13528	55.2163	1	0.29967	43.0987
C6	GOTERM_BP_FAT	GO:0030147~natriuresis	2	0.225479	0.0351697	ADORA2A, DRD2	70	7	13528	55.2163	1	0.29967	43.0987
C6	GOTERM_BP_FAT	GO:0050878~regulation of body fluid levels	4	0.450958	0.0352594	ADORA2A, DRD2, WFS1, DTNBP1	70	141	13528	5.48247	1	0.297789	43.182
C6	GOTERM_BP_FAT	GO:0043549~regulation of kinase activity	6	0.676437	0.0353821	DRD1, KISS1R, DIRAS3, ADORA2A, ADCY5, PDE6H	70	357	13528	3.24802	1	0.296176	43.2957
C6	GOTERM_BP_FAT	GO:0051240~positive regulation of multicellular organismal process	5	0.563698	0.0358747	DRD1, KISS1R, ADORA2A, DRD2, TSHR	70	244	13528	3.96019	1	0.297198	43.75
C6	GOTERM_BP_FAT	GO:0050808~synapse organization	3	0.338219	0.0386829	DRD1, DRD2, UTRN	70	61	13528	9.50445	1	0.314156	46.2756
C6	GOTERM_BP_FAT	GO:0009725~response to hormone stimulus	6	0.676437	0.0391198	DRD1, GNRH1, ADCY5, RGS9, TRH, GNG7	70	367	13528	3.15952	1	0.314596	46.6588
C6	GOTERM_BP_FAT	GO:0051969~regulation of transmission of nerve impulse	4	0.450958	0.0391447	DRD1, KISS1R, ADORA2A, DRD2	70	147	13528	5.2587	1	0.312269	46.6805
C6	GOTERM_BP_FAT	GO:0050905~neuromuscular process	3	0.338219	0.0398432	DRD1, ADORA2A, DRD2	70	62	13528	9.35115	1	0.314458	47.2878
C6	GOTERM_BP_FAT	GO:0030146~diuresis	2	0.225479	0.0400934	ADORA2A, DRD2	70	8	13528	48.3143	1	0.313659	47.5036
C6	GOTERM_BP_FAT	GO:0042136~neurotransmitter biosynthetic process	2	0.225479	0.0400934	GAD2, SLC5A7	70	8	13528	48.3143	1	0.313659	47.5036
C6	GOTERM_BP_FAT	GO:0014002~astrocyte development	2	0.225479	0.0400934	DRD1, ADORA2A	70	8	13528	48.3143	1	0.313659	47.5036
C6	GOTERM_BP_FAT	GO:0048148~behavioral response to cocaine	2	0.225479	0.0400934	DRD1, DRD2	70	8	13528	48.3143	1	0.313659	47.5036
C6	GOTERM_BP_FAT	GO:0050890~cognition	10	1.1274	0.040593	COCH, DRD1, PENK, ADORA2A, DRD2, WFS1, OPRK1, RGS9, PDE6H, DTNBP1	70	909	13528	2.12604	1	0.3145	47.9323
C6	GOTERM_BP_FAT	GO:0030003~cellular cation homeostasis	5	0.563698	0.0406217	DRD1, DRD2, WFS1, GPR6, KCNA5	70	254	13528	3.80427	1	0.312285	47.9568
C6	GOTERM_BP_FAT	GO:0010243~response to organic nitrogen	3	0.338219	0.0410167	DRD1, ADORA2A, DRD2	70	63	13528	9.20272	1	0.312456	48.2932
C6	GOTERM_BP_FAT	GO:0051271~negative regulation of cell motion	3	0.338219	0.0410167	DRD1, KISS1R, DRD2	70	63	13528	9.20272	1	0.312456	48.2932
C6	GOTERM_CC_FAT	GO:0030425~dendrite	4	0.450958	0.0410661	DRD1, ADORA2A, DRD2, WFS1	61	163	12782	5.14211	0.995526	0.741367	38.5939
C6	GOTERM_BP_FAT	GO:0051338~regulation of transferase activity	6	0.676437	0.0410764	DRD1, KISS1R, DIRAS3, ADORA2A, ADCY5, PDE6H	70	372	13528	3.11705	1	0.310491	48.3439
C6	GOTERM_MF_FAT	GO:0030898~actin-dependent ATPase activity	2	0.225479	0.0411517	MYH7, MYH6	69	8	12983	47.0399	0.999955	0.917942	41.8233
C6	GOTERM_BP_FAT	GO:0006873~cellular ion homeostasis	6	0.676437	0.0418755	DRD1, ADORA2A, DRD2, WFS1, GPR6, KCNA5	70	374	13528	3.10038	1	0.313225	49.0177
C6	GOTERM_BP_FAT	GO:0048167~regulation of synaptic plasticity	3	0.338219	0.0422031	DRD1, ADORA2A, DRD2	70	64	13528	9.05893	1	0.312966	49.2916
C6	GOTERM_BP_FAT	GO:0030900~forebrain development	4	0.450958	0.0425425	DRD1, SOX1, DRD2, NKX2-1	70	152	13528	5.08571	1	0.312785	49.5738
C6	GOTERM_BP_FAT	GO:0031644~regulation of neurological system process	4	0.450958	0.0432394	DRD1, KISS1R, ADORA2A, DRD2	70	153	13528	5.05247	1	0.3148	50.1488
C6	GOTERM_BP_FAT	GO:0021537~telencephalon development	3	0.338219	0.0434024	DRD1, DRD2, NKX2-1	70	65	13528	8.91956	1	0.313536	50.2823
C6	GOTERM_BP_FAT	GO:0042063~gliogenesis	3	0.338219	0.0434024	DRD1, ADORA2A, NKX2-1	70	65	13528	8.91956	1	0.313536	50.2823
C6	GOTERM_CC_FAT	GO:0042995~cell projection	8	0.901917	0.0438224	DRD1, GAD2, ADORA2A, DRD2, WFS1, UTRN, RAB34, DTNBP1	61	697	12782	2.40506	0.996913	0.685301	40.6154
C6	GOTERM_CC_FAT	GO:0044459~plasma membrane part	17	1.91657	0.0439996	DRD1, ADORA2A, DRD2, OPRK1, UTRN, GPR6, MYH7, KCNA5, MYH6, TPBG, GAD2, DIRAS3, RGS9, PRIMA1, PDZD2, TSHR, GNG7	61	2203	12782	1.61698	0.996986	0.619943	40.7433
C6	GOTERM_BP_FAT	GO:0055082~cellular chemical homeostasis	6	0.676437	0.0443296	DRD1, ADORA2A, DRD2, WFS1, GPR6, KCNA5	70	380	13528	3.05143	1	0.316896	51.0358
C6	GOTERM_BP_FAT	GO:0046883~regulation of hormone secretion	3	0.338219	0.0446144	KISS1R, DRD2, TRH	70	66	13528	8.78442	1	0.316368	51.2651
C6	OMIM_DISEASE	Hypogonadotropic hypogonadism	2	0.225479	0.0449002	KISS1R, TAC3	22	8	3671	41.7159	0.840797	0.840797	34.3151
C6	GOTERM_BP_FAT	GO:0030049~muscle filament sliding	2	0.225479	0.0449923	MYH7, MYH6	70	9	13528	42.946	1	0.316399	51.5679
C6	GOTERM_BP_FAT	GO:0033275~actin-myosin filament sliding	2	0.225479	0.0449923	MYH7, MYH6	70	9	13528	42.946	1	0.316399	51.5679
C6	GOTERM_BP_FAT	GO:0051925~regulation of calcium ion transport via voltage-gated calcium channel activity	2	0.225479	0.0449923	ADORA2A, DRD2	70	9	13528	42.946	1	0.316399	51.5679
C6	GOTERM_BP_FAT	GO:0001963~synaptic transmission, dopaminergic	2	0.225479	0.0449923	DRD1, ADORA2A	70	9	13528	42.946	1	0.316399	51.5679
C6	GOTERM_BP_FAT	GO:0070252~actin-mediated cell contraction	2	0.225479	0.0449923	MYH7, MYH6	70	9	13528	42.946	1	0.316399	51.5679
C6	GOTERM_BP_FAT	GO:0001505~regulation of neurotransmitter levels	3	0.338219	0.0458389	GAD2, SLC5A7, PRIMA1	70	67	13528	8.6533	1	0.319176	52.2396
C6	GOTERM_MF_FAT	GO:0035240~dopamine binding	2	0.225479	0.0461769	DRD1, DRD2	69	9	12983	41.8132	0.999987	0.894642	45.6333
C6	GOTERM_MF_FAT	GO:0030553~cGMP binding	2	0.225479	0.0461769	PDE10A, PDE6H	69	9	12983	41.8132	0.999987	0.894642	45.6333
C6	GOTERM_BP_FAT	GO:0032101~regulation of response to external stimulus	4	0.450958	0.0475411	GPX2, DRD1, ADORA2A, DRD2	70	159	13528	4.86181	1	0.326828	53.5639
C6	GOTERM_BP_FAT	GO:0035270~endocrine system development	3	0.338219	0.0483248	DRD2, ONECUT2, NKX2-1	70	69	13528	8.40248	1	0.329088	54.162
C6	GOTERM_BP_FAT	GO:0032225~regulation of synaptic transmission, dopaminergic	2	0.225479	0.0498666	DRD1, DRD2	70	10	13528	38.6514	1	0.335556	55.3177
C6	GOTERM_BP_FAT	GO:0014821~phasic smooth muscle contraction	2	0.225479	0.0498666	DRD1, DRD2	70	10	13528	38.6514	1	0.335556	55.3177
C6	GOTERM_BP_FAT	GO:0048708~astrocyte differentiation	2	0.225479	0.0498666	DRD1, ADORA2A	70	10	13528	38.6514	1	0.335556	55.3177
C7	GOTERM_BP_FAT	GO:0031175~neuron projection development	9	0.900901	0.000100475	PARD3, CD44, PTPRZ1, ROBO1, BCL11B, B3GNT1, VCAN, RELN, DCLK1	78	256	13528	6.09736	0.0993149	0.0993149	0.159441
C7	GOTERM_BP_FAT	GO:0007409~axonogenesis	8	0.800801	0.000111648	PARD3, PTPRZ1, ROBO1, BCL11B, B3GNT1, VCAN, RELN, DCLK1	78	193	13528	7.18905	0.109732	0.0564596	0.177157
C7	GOTERM_CC_FAT	GO:0044459~plasma membrane part	28	2.8028	0.000157652	ENAH, PARD3, CADM1, GPR125, LITAF, GABRB1, FERMT2, AQP4, GNG12, SDC2, GPC4, ATP2B4, CD44, ROBO1, NPFFR2, KCNG3, DCLK1, GOLM1, SLC12A3, PTPRZ1, CD99, COL25A1, KCTD4, IL11RA, TMEM47, CACNA1H, LCP1, KCTD12	79	2203	12782	2.05644	0.0256791	0.0256791	0.191195
C7	GOTERM_BP_FAT	GO:0048667~cell morphogenesis involved in neuron differentiation	8	0.800801	0.000182898	PARD3, PTPRZ1, ROBO1, BCL11B, B3GNT1, VCAN, RELN, DCLK1	78	209	13528	6.63869	0.173384	0.0614992	0.290059
C7	GOTERM_BP_FAT	GO:0048812~neuron projection morphogenesis	8	0.800801	0.000205502	PARD3, PTPRZ1, ROBO1, BCL11B, B3GNT1, VCAN, RELN, DCLK1	78	213	13528	6.51402	0.192611	0.0520821	0.325851
C7	GOTERM_BP_FAT	GO:0030030~cell projection organization	10	1.001	0.000233406	PARD3, DNAH9, CD44, PTPRZ1, ROBO1, BCL11B, B3GNT1, VCAN, RELN, DCLK1	78	368	13528	4.71293	0.215732	0.0474387	0.370021
C7	GOTERM_CC_FAT	GO:0031226~intrinsic to plasma membrane	19	1.9019	0.000299192	PARD3, SLC12A3, PTPRZ1, GABRB1, AQP4, CD99, COL25A1, KCTD4, IL11RA, SDC2, GPC4, ATP2B4, CD44, ROBO1, NPFFR2, KCNG3, DCLK1, GOLM1, KCTD12	79	1215	12782	2.53017	0.048175	0.0243848	0.362564
C7	GOTERM_BP_FAT	GO:0000904~cell morphogenesis involved in differentiation	8	0.800801	0.00046829	PARD3, PTPRZ1, ROBO1, BCL11B, B3GNT1, VCAN, RELN, DCLK1	78	244	13528	5.68642	0.385904	0.0780528	0.741088
C7	GOTERM_BP_FAT	GO:0048858~cell projection morphogenesis	8	0.800801	0.000479888	PARD3, PTPRZ1, ROBO1, BCL11B, B3GNT1, VCAN, RELN, DCLK1	78	245	13528	5.66321	0.393277	0.0688951	0.759377
C7	GOTERM_BP_FAT	GO:0032990~cell part morphogenesis	8	0.800801	0.000623277	PARD3, PTPRZ1, ROBO1, BCL11B, B3GNT1, VCAN, RELN, DCLK1	78	256	13528	5.41987	0.477449	0.0779254	0.985225
C7	GOTERM_BP_FAT	GO:0048666~neuron development	9	0.900901	0.000669316	PARD3, CD44, PTPRZ1, ROBO1, BCL11B, B3GNT1, VCAN, RELN, DCLK1	78	339	13528	4.60449	0.501919	0.0745207	1.05764
C7	GOTERM_CC_FAT	GO:0005887~integral to plasma membrane	18	1.8018	0.000679891	SLC12A3, PTPRZ1, GABRB1, AQP4, CD99, COL25A1, KCTD4, IL11RA, SDC2, GPC4, ATP2B4, CD44, ROBO1, NPFFR2, KCNG3, DCLK1, GOLM1, KCTD12	79	1188	12782	2.45148	0.106153	0.0367157	0.822156
C7	GOTERM_CC_FAT	GO:0005884~actin filament	4	0.4004	0.00197232	FERMT2, RHOQ, PALLD, LCP1	79	41	12782	15.7851	0.278018	0.0782107	2.36795
C7	GOTERM_MF_FAT	GO:0022838~substrate specific channel activity	9	0.900901	0.00283773	MLC1, TRPC6, GABRB1, CACNA1H, AQP4, FKBP1A, KCNG3, KCTD4, KCTD12	80	398	12983	3.66982	0.558875	0.558875	3.70349
C7	GOTERM_BP_FAT	GO:0030182~neuron differentiation	9	0.900901	0.00337851	PARD3, CD44, PTPRZ1, ROBO1, BCL11B, B3GNT1, VCAN, RELN, DCLK1	78	438	13528	3.56375	0.970489	0.29693	5.2325
C7	GOTERM_MF_FAT	GO:0015267~channel activity	9	0.900901	0.00350398	MLC1, TRPC6, GABRB1, CACNA1H, AQP4, FKBP1A, KCNG3, KCTD4, KCTD12	80	412	12983	3.54512	0.636116	0.396772	4.55442
C7	GOTERM_MF_FAT	GO:0022803~passive transmembrane transporter activity	9	0.900901	0.00355586	MLC1, TRPC6, GABRB1, CACNA1H, AQP4, FKBP1A, KCNG3, KCTD4, KCTD12	80	413	12983	3.53653	0.641531	0.289631	4.62039
C7	GOTERM_BP_FAT	GO:0000902~cell morphogenesis	8	0.800801	0.0040855	PARD3, PTPRZ1, ROBO1, BCL11B, B3GNT1, VCAN, RELN, DCLK1	78	356	13528	3.89744	0.985902	0.3212	6.29448
C7	GOTERM_BP_FAT	GO:0051606~detection of stimulus	5	0.500501	0.00456202	RBP4, CADM1, LXN, NPFFR2, COL11A1	78	118	13528	7.34898	0.991434	0.327438	7.00397
C7	GOTERM_BP_FAT	GO:0030001~metal ion transport	9	0.900901	0.00484149	ATP2B4, TRPC6, CACHD1, SLC12A3, CACNA1H, FKBP1A, KCNG3, KCTD4, KCTD12	78	465	13528	3.35682	0.993605	0.322017	7.41774
C7	GOTERM_CC_FAT	GO:0016021~integral to membrane	45	4.5045	0.00529753	PARD3, CADM1, CACHD1, GPR125, GABRB1, AQP4, SLC7A4, SDC2, C2ORF85, GPC4, ATP2B4, TSPAN33, CD44, ROBO1, B3GNT1, NPFFR2, SLC35F2, KCNG3, GOLM1, DCLK1, TMEM120A, TMEFF2, MLC1, TRPC6, PTPRZ1, SLC12A3, PGAP1, SCD, PPAPDC1A, CD99, COL25A1, RNF175, GALNTL1, TMEM130, KCTD4, IL11RA, FZD7, GDPD2, TMEM47, MBOAT7, LRRN1, CACNA1H, VCAN, SLC27A2, KCTD12	79	5297	12782	1.37453	0.583728	0.160781	6.24396
C7	GOTERM_CC_FAT	GO:0031224~intrinsic to membrane	46	4.6046	0.00592785	PARD3, CADM1, GPR125, CACHD1, GABRB1, RHOQ, AQP4, SLC7A4, SDC2, C2ORF85, GPC4, ATP2B4, TSPAN33, CD44, ROBO1, B3GNT1, NPFFR2, SLC35F2, KCNG3, GOLM1, DCLK1, TMEM120A, TMEFF2, MLC1, TRPC6, PTPRZ1, SLC12A3, SCD, PGAP1, PPAPDC1A, CD99, COL25A1, RNF175, GALNTL1, TMEM130, KCTD4, IL11RA, FZD7, GDPD2, TMEM47, MBOAT7, LRRN1, CACNA1H, VCAN, SLC27A2, KCTD12	79	5485	12782	1.35692	0.625066	0.150834	6.96256
C7	GOTERM_BP_FAT	GO:0009582~detection of abiotic stimulus	4	0.4004	0.00601279	RBP4, LXN, NPFFR2, COL11A1	78	65	13528	10.673	0.998123	0.361379	9.13316
C7	GOTERM_BP_FAT	GO:0007517~muscle organ development	6	0.600601	0.00701125	RBP4, CACNA1H, FKBP1A, TCF12, COL11A1, IGFBP5	78	211	13528	4.93183	0.999341	0.386328	10.5719
C7	GOTERM_BP_FAT	GO:0032989~cellular component morphogenesis	8	0.800801	0.00733036	PARD3, PTPRZ1, ROBO1, BCL11B, B3GNT1, VCAN, RELN, DCLK1	78	397	13528	3.49493	0.999528	0.380404	11.0272
C7	GOTERM_BP_FAT	GO:0006816~calcium ion transport	5	0.500501	0.0087143	ATP2B4, TRPC6, CACHD1, CACNA1H, FKBP1A	78	142	13528	6.1069	0.99989	0.414893	12.9768
C7	GOTERM_MF_FAT	GO:0005216~ion channel activity	8	0.800801	0.00898932	MLC1, TRPC6, GABRB1, CACNA1H, FKBP1A, KCNG3, KCTD4, KCTD12	80	386	12983	3.36347	0.925773	0.478037	11.3005
C7	GOTERM_CC_FAT	GO:0005886~plasma membrane	34	3.4034	0.0109171	PARD3, ENAH, CADM1, GPR125, LITAF, GABRB1, FERMT2, RHOQ, AQP4, GNG12, SKAP1, SDC2, GPC4, ATP2B4, CD44, ROBO1, NPFFR2, KCNG3, GOLM1, DCLK1, TRPC6, SLC12A3, PTPRZ1, CD99, COL25A1, KCTD4, GABARAP, IL11RA, FZD7, GDPD2, TMEM47, CACNA1H, LCP1, KCTD12	79	3777	12782	1.45648	0.836546	0.227981	12.4748
C7	GOTERM_MF_FAT	GO:0022836~gated channel activity	7	0.700701	0.0114197	TRPC6, GABRB1, CACNA1H, FKBP1A, KCNG3, KCTD4, KCTD12	80	310	12983	3.66456	0.963403	0.483953	14.1461
C7	GOTERM_BP_FAT	GO:0006811~ion transport	11	1.1011	0.0114565	ATP2B4, MLC1, TRPC6, CACHD1, SLC12A3, GABRB1, CACNA1H, FKBP1A, KCNG3, KCTD4, KCTD12	78	768	13528	2.48411	0.999994	0.486441	16.722
C7	GOTERM_BP_FAT	GO:0006812~cation transport	9	0.900901	0.0131278	ATP2B4, TRPC6, CACHD1, SLC12A3, CACNA1H, FKBP1A, KCNG3, KCTD4, KCTD12	78	553	13528	2.82265	0.999999	0.515204	18.93
C7	GOTERM_MF_FAT	GO:0046873~metal ion transmembrane transporter activity	7	0.700701	0.0147487	ATP2B4, TRPC6, CACNA1H, FKBP1A, KCNG3, KCTD4, KCTD12	80	328	12983	3.46345	0.986147	0.509931	17.9071
C7	GOTERM_BP_FAT	GO:0046324~regulation of glucose import	3	0.3003	0.0150644	PEA15, PRKAG2, RHOQ	78	33	13528	15.7669	1	0.546187	21.42
C7	GOTERM_BP_FAT	GO:0010827~regulation of glucose transport	3	0.3003	0.0159476	PEA15, PRKAG2, RHOQ	78	34	13528	15.3032	1	0.549282	22.5314
C7	KEGG_PATHWAY	hsa04512:ECM-receptor interaction	4	0.4004	0.0166069	CD44, RELN, COL11A1, SDC2	34	84	5085	7.12185	0.521375	0.521375	14.5018
C7	GOTERM_BP_FAT	GO:0007155~cell adhesion	10	1.001	0.0175733	PARD3, CADM1, CD44, ROBO1, AGT, FERMT2, CD99, VCAN, RELN, COL11A1	78	700	13528	2.47766	1	0.567827	24.5391
C7	GOTERM_BP_FAT	GO:0022610~biological adhesion	10	1.001	0.0177211	PARD3, CADM1, CD44, ROBO1, AGT, FERMT2, CD99, VCAN, RELN, COL11A1	78	701	13528	2.47412	1	0.554814	24.7192
C7	GOTERM_BP_FAT	GO:0050906~detection of stimulus involved in sensory perception	3	0.3003	0.0177786	RBP4, LXN, COL11A1	78	36	13528	14.453	1	0.540716	24.7892
C7	GOTERM_BP_FAT	GO:0015674~di-, tri-valent inorganic cation transport	5	0.500501	0.0179547	ATP2B4, TRPC6, CACHD1, CACNA1H, FKBP1A	78	176	13528	4.92716	1	0.529721	25.0031
C7	GOTERM_MF_FAT	GO:0005261~cation channel activity	6	0.600601	0.026012	TRPC6, CACNA1H, FKBP1A, KCNG3, KCTD4, KCTD12	80	275	12983	3.54082	0.999495	0.661887	29.5317
C7	GOTERM_BP_FAT	GO:0014706~striated muscle tissue development	4	0.4004	0.0303246	RBP4, FKBP1A, COL11A1, IGFBP5	78	119	13528	5.82978	1	0.708565	38.6777
C7	GOTERM_BP_FAT	GO:0070201~regulation of establishment of protein localization	4	0.4004	0.0316388	RBP4, CADM1, RHOQ, LCP1	78	121	13528	5.73342	1	0.71049	39.9843
C7	GOTERM_BP_FAT	GO:0030277~maintenance of gastrointestinal epithelium	2	0.2002	0.0336752	RBP4, SERPINA3	78	6	13528	57.812	1	0.720167	41.9575
C7	GOTERM_BP_FAT	GO:0060347~heart trabecula formation	2	0.2002	0.0336752	RBP4, FKBP1A	78	6	13528	57.812	1	0.720167	41.9575
C7	GOTERM_BP_FAT	GO:0010669~epithelial structure maintenance	2	0.2002	0.0336752	RBP4, SERPINA3	78	6	13528	57.812	1	0.720167	41.9575
C7	GOTERM_BP_FAT	GO:0060537~muscle tissue development	4	0.4004	0.0343559	RBP4, FKBP1A, COL11A1, IGFBP5	78	125	13528	5.54995	1	0.714907	42.6034
C7	GOTERM_CC_FAT	GO:0034702~ion channel complex	5	0.500501	0.0365477	GABRB1, CACNA1H, KCNG3, KCTD4, KCTD12	79	205	12782	3.94628	0.997852	0.536021	36.3606
C7	GOTERM_CC_FAT	GO:0030054~cell junction	8	0.800801	0.0383812	ENAH, TMEM47, PARD3, CADM1, CD44, GABRB1, FERMT2, LCP1	79	518	12782	2.4988	0.998431	0.512036	37.8152
C7	GOTERM_CC_FAT	GO:0005856~cytoskeleton	15	1.5015	0.03852	ENAH, GFAP, DNAH9, PARD3, LITAF, FERMT2, RHOQ, PALLD, GABARAP, RGS14, GDPD2, PEA15, KLHL5, TRIM36, LCP1	79	1381	12782	1.75739	0.998468	0.476985	37.9241
C7	GOTERM_BP_FAT	GO:0048738~cardiac muscle tissue development	3	0.3003	0.041729	RBP4, FKBP1A, COL11A1	78	57	13528	9.12821	1	0.772152	49.1813
C7	GOTERM_BP_FAT	GO:0032880~regulation of protein localization	4	0.4004	0.0439939	RBP4, CADM1, RHOQ, LCP1	78	138	13528	5.02713	1	0.779272	51.0555
C7	GOTERM_BP_FAT	GO:0060343~trabecula formation	2	0.2002	0.0446496	RBP4, FKBP1A	78	8	13528	43.359	1	0.773709	51.586
C7	GOTERM_CC_FAT	GO:0034703~cation channel complex	4	0.4004	0.0467874	CACNA1H, KCNG3, KCTD4, KCTD12	79	132	12782	4.90295	0.999632	0.512644	44.1017
C8	GOTERM_MF_FAT	GO:0003779~actin binding	4	1.21951	0.0239729	IQGAP2, WIPF3, COTL1, KLHL2	26	326	12983	6.12695	0.915839	0.915839	23.6871
C8	KEGG_PATHWAY	hsa04810:Regulation of actin cytoskeleton	3	0.914634	0.0421049	ITGA8, ARHGEF6, IQGAP2	9	215	5085	7.88372	0.628197	0.628197	28.8919
