# Supplementary material for: Spatiotemporal dynamics of the postnatal developing primate brain transcriptome
Source: Hum Mol Genet. 2015 May 7;24(15):4327–39. doi: 10.1093/hmg/ddv166 (PMC4492396; doi:10.1093/hmg/ddv166)
Supplement: Supplementary Data [file supp_ddv166_ddv166supp_table3.xlsx]

## Sheet: Regional_DEX_list
macaque.Probe	Gene.Symbol.Human	Region
MmugDNA.31588.1.S1_s_at	MARCH1	mPFC
MmugDNA.31588.1.S1_s_at	MARCH1	VIS
MmugDNA.26408.1.S1_at	MARCH4	VIS
MmugDNA.26408.1.S1_at	MARCH4	HIP
MmugDNA.26408.1.S1_at	MARCH4	AMYG
MmugDNA.4554.1.S1_at	MARCH9	VIS
MmugDNA.38715.1.S1_at	SEPT4	mPFC
MmugDNA.5690.1.S1_at	SEPT4	mPFC
MmugDNA.38715.1.S1_at	SEPT4	VIS
MmugDNA.5690.1.S1_at	SEPT4	VIS
MmugDNA.5690.1.S1_at	SEPT4	HIP
MmugDNA.17447.1.S1_at	SEPT6	HIP
MmugDNA.23310.1.S1_at	SEPT6	HIP
MmugDNA.10236.1.S1_at	SEPT9	VIS
MmugDNA.10983.1.S1_at	SEPT10	VIS
MmugDNA.19681.1.S1_at	SEPT12	VIS
Mmu.4442.1.S1_s_at	---	mPFC
MmugDNA.10172.1.S1_at	---	mPFC
MmugDNA.10245.1.S1_at	---	mPFC
MmugDNA.10529.1.S1_at	---	mPFC
MmugDNA.10533.1.S1_at	---	mPFC
MmugDNA.10592.1.S1_at	---	mPFC
MmugDNA.10644.1.S1_at	---	mPFC
MmugDNA.11042.1.S1_at	---	mPFC
MmugDNA.11067.1.S1_at	---	mPFC
MmugDNA.11149.1.S1_at	---	mPFC
MmugDNA.11458.1.S1_at	---	mPFC
MmugDNA.11642.1.S1_at	---	mPFC
MmugDNA.11764.1.S1_at	---	mPFC
MmugDNA.1237.1.S1_at	---	mPFC
MmugDNA.12630.1.S1_at	---	mPFC
MmugDNA.12761.1.S1_at	---	mPFC
MmugDNA.12824.1.S1_at	---	mPFC
MmugDNA.12998.1.S1_at	---	mPFC
MmugDNA.13410.1.S1_at	---	mPFC
MmugDNA.14152.1.S1_at	---	mPFC
MmugDNA.14270.1.S1_at	---	mPFC
MmugDNA.14983.1.S1_at	---	mPFC
MmugDNA.15023.1.S1_at	---	mPFC
MmugDNA.15216.1.S1_at	---	mPFC
MmugDNA.15406.1.S1_at	---	mPFC
MmugDNA.15491.1.S1_at	---	mPFC
MmugDNA.15527.1.S1_at	---	mPFC
MmugDNA.1584.1.S1_at	---	mPFC
MmugDNA.1647.1.S1_at	---	mPFC
MmugDNA.16681.1.S1_at	---	mPFC
MmugDNA.16970.1.S1_at	---	mPFC
MmugDNA.17035.1.S1_at	---	mPFC
MmugDNA.17320.1.S1_at	---	mPFC
MmugDNA.1740.1.S1_at	---	mPFC
MmugDNA.17532.1.S1_at	---	mPFC
MmugDNA.17561.1.S1_at	---	mPFC
MmugDNA.17680.1.S1_at	---	mPFC
MmugDNA.18121.1.S1_at	---	mPFC
MmugDNA.18669.1.S1_at	---	mPFC
MmugDNA.18902.1.S1_at	---	mPFC
MmugDNA.18968.1.S1_at	---	mPFC
MmugDNA.18978.1.S1_at	---	mPFC
MmugDNA.19014.1.S1_at	---	mPFC
MmugDNA.19135.1.S1_at	---	mPFC
MmugDNA.19150.1.S1_at	---	mPFC
MmugDNA.19192.1.S1_at	---	mPFC
MmugDNA.19424.1.S1_at	---	mPFC
MmugDNA.19609.1.S1_at	---	mPFC
MmugDNA.19849.1.S1_at	---	mPFC
MmugDNA.19971.1.S1_at	---	mPFC
MmugDNA.20147.1.S1_at	---	mPFC
MmugDNA.20247.1.S1_at	---	mPFC
MmugDNA.20252.1.S1_x_at	---	mPFC
MmugDNA.20633.1.S1_at	---	mPFC
MmugDNA.20807.1.S1_at	---	mPFC
MmugDNA.20917.1.S1_at	---	mPFC
MmugDNA.20985.1.S1_at	---	mPFC
MmugDNA.21130.1.S1_at	---	mPFC
MmugDNA.21480.1.S1_at	---	mPFC
MmugDNA.21481.1.S1_at	---	mPFC
MmugDNA.21884.1.S1_at	---	mPFC
MmugDNA.22211.1.S1_at	---	mPFC
MmugDNA.22419.1.S1_at	---	mPFC
MmugDNA.2272.1.S1_at	---	mPFC
MmugDNA.23363.1.S1_at	---	mPFC
MmugDNA.23418.1.S1_at	---	mPFC
MmugDNA.23735.1.S1_at	---	mPFC
MmugDNA.23849.1.S1_at	---	mPFC
MmugDNA.24033.1.S1_at	---	mPFC
MmugDNA.24219.1.S1_at	---	mPFC
MmugDNA.24244.1.S1_at	---	mPFC
MmugDNA.25186.1.S1_at	---	mPFC
MmugDNA.25358.1.S1_at	---	mPFC
MmugDNA.2547.1.S1_at	---	mPFC
MmugDNA.2555.1.S1_at	---	mPFC
MmugDNA.25754.1.S1_at	---	mPFC
MmugDNA.25997.1.S1_at	---	mPFC
MmugDNA.2618.1.S1_at	---	mPFC
MmugDNA.26354.1.S1_at	---	mPFC
MmugDNA.26512.1.S1_at	---	mPFC
MmugDNA.265.1.S1_at	---	mPFC
MmugDNA.26589.1.S1_x_at	---	mPFC
MmugDNA.27010.1.S1_at	---	mPFC
MmugDNA.27024.1.S1_at	---	mPFC
MmugDNA.27205.1.S1_at	---	mPFC
MmugDNA.27982.1.S1_at	---	mPFC
MmugDNA.28064.1.S1_at	---	mPFC
MmugDNA.28149.1.S1_at	---	mPFC
MmugDNA.28224.1.S1_at	---	mPFC
MmugDNA.28491.1.S1_at	---	mPFC
MmugDNA.29245.1.S1_at	---	mPFC
MmugDNA.293.1.S1_at	---	mPFC
MmugDNA.29343.1.S1_at	---	mPFC
MmugDNA.29776.1.S1_at	---	mPFC
MmugDNA.30113.1.S1_at	---	mPFC
MmugDNA.30126.1.S1_at	---	mPFC
MmugDNA.30430.1.S1_at	---	mPFC
MmugDNA.30529.1.S1_at	---	mPFC
MmugDNA.30558.1.S1_at	---	mPFC
MmugDNA.30833.1.S1_at	---	mPFC
MmugDNA.30886.1.S1_at	---	mPFC
MmugDNA.30887.1.S1_at	---	mPFC
MmugDNA.31253.1.S1_at	---	mPFC
MmugDNA.31871.1.S1_at	---	mPFC
MmugDNA.32068.1.S1_at	---	mPFC
MmugDNA.32082.1.S1_at	---	mPFC
MmugDNA.32340.1.S1_at	---	mPFC
MmugDNA.32530.1.S1_at	---	mPFC
MmugDNA.32619.1.S1_at	---	mPFC
MmugDNA.32769.1.S1_at	---	mPFC
MmugDNA.33043.1.S1_at	---	mPFC
MmugDNA.33244.1.S1_at	---	mPFC
MmugDNA.33293.1.S1_at	---	mPFC
MmugDNA.33490.1.S1_at	---	mPFC
MmugDNA.3377.1.S1_at	---	mPFC
MmugDNA.34558.1.S1_at	---	mPFC
MmugDNA.34789.1.S1_at	---	mPFC
MmugDNA.35124.1.S1_at	---	mPFC
MmugDNA.35981.1.S1_at	---	mPFC
MmugDNA.36490.1.S1_at	---	mPFC
MmugDNA.36715.1.S1_at	---	mPFC
MmugDNA.36813.1.S1_at	---	mPFC
MmugDNA.36874.1.S1_at	---	mPFC
MmugDNA.37352.1.S1_at	---	mPFC
MmugDNA.38112.1.S1_at	---	mPFC
MmugDNA.38233.1.S1_at	---	mPFC
MmugDNA.38405.1.S1_at	---	mPFC
MmugDNA.38494.1.S1_at	---	mPFC
MmugDNA.38533.1.S1_at	---	mPFC
MmugDNA.390.1.S1_at	---	mPFC
MmugDNA.39118.1.S1_at	---	mPFC
MmugDNA.39518.1.S1_at	---	mPFC
MmugDNA.39551.1.S1_at	---	mPFC
MmugDNA.39573.1.S1_s_at	---	mPFC
MmugDNA.39622.1.S1_at	---	mPFC
MmugDNA.39685.1.S1_at	---	mPFC
MmugDNA.39717.1.S1_at	---	mPFC
MmugDNA.39728.1.S1_at	---	mPFC
MmugDNA.39853.1.S1_at	---	mPFC
MmugDNA.39884.1.S1_at	---	mPFC
MmugDNA.40242.1.S1_at	---	mPFC
MmugDNA.40322.1.S1_at	---	mPFC
MmugDNA.40362.1.S1_at	---	mPFC
MmugDNA.40404.1.S1_x_at	---	mPFC
MmugDNA.40498.1.S1_at	---	mPFC
MmugDNA.40652.1.S1_at	---	mPFC
MmugDNA.40762.1.S1_at	---	mPFC
MmugDNA.40784.1.S1_at	---	mPFC
MmugDNA.40862.1.S1_at	---	mPFC
MmugDNA.40874.1.S1_at	---	mPFC
MmugDNA.40983.1.S1_at	---	mPFC
MmugDNA.4109.1.S1_at	---	mPFC
MmugDNA.41095.1.S1_at	---	mPFC
MmugDNA.41242.1.S1_at	---	mPFC
MmugDNA.41831.1.S1_at	---	mPFC
MmugDNA.41990.1.S1_at	---	mPFC
MmugDNA.42011.1.S1_at	---	mPFC
MmugDNA.42204.1.S1_at	---	mPFC
MmugDNA.42646.1.S1_at	---	mPFC
MmugDNA.43371.1.S1_at	---	mPFC
MmugDNA.4450.1.S1_at	---	mPFC
MmugDNA.4619.1.S1_at	---	mPFC
MmugDNA.5232.1.S1_at	---	mPFC
MmugDNA.5638.1.S1_at	---	mPFC
MmugDNA.6058.1.S1_at	---	mPFC
MmugDNA.610.1.S1_at	---	mPFC
MmugDNA.6105.1.S1_at	---	mPFC
MmugDNA.624.1.S1_at	---	mPFC
MmugDNA.6526.1.S1_at	---	mPFC
MmugDNA.6599.1.S1_at	---	mPFC
MmugDNA.6647.1.S1_at	---	mPFC
MmugDNA.7219.1.S1_at	---	mPFC
MmugDNA.7707.1.S1_at	---	mPFC
MmugDNA.7751.1.S1_at	---	mPFC
MmugDNA.7850.1.S1_at	---	mPFC
MmugDNA.8342.1.S1_at	---	mPFC
MmugDNA.9309.1.S1_at	---	mPFC
MmugDNA.9674.1.S1_at	---	mPFC
MmugDNA.9733.1.S1_at	---	mPFC
MmugDNA.9738.1.S1_at	---	mPFC
MmugDNA.9747.1.S1_at	---	mPFC
MmugDNA.9868.1.S1_at	---	mPFC
MmugDNA.9953.1.S1_at	---	mPFC
Mmu.4442.1.S1_s_at	---	VIS
MmugDNA.10152.1.S1_at	---	VIS
MmugDNA.10172.1.S1_at	---	VIS
MmugDNA.10529.1.S1_at	---	VIS
MmugDNA.10592.1.S1_at	---	VIS
MmugDNA.10644.1.S1_at	---	VIS
MmugDNA.10659.1.S1_at	---	VIS
MmugDNA.10673.1.S1_at	---	VIS
MmugDNA.10760.1.S1_at	---	VIS
MmugDNA.11067.1.S1_at	---	VIS
MmugDNA.11302.1.S1_at	---	VIS
MmugDNA.11432.1.S1_at	---	VIS
MmugDNA.11439.1.S1_at	---	VIS
MmugDNA.11441.1.S1_at	---	VIS
MmugDNA.115.1.S1_at	---	VIS
MmugDNA.11675.1.S1_at	---	VIS
MmugDNA.11764.1.S1_at	---	VIS
MmugDNA.12028.1.S1_at	---	VIS
MmugDNA.12102.1.S1_at	---	VIS
MmugDNA.12531.1.S1_at	---	VIS
MmugDNA.1253.1.S1_at	---	VIS
MmugDNA.12630.1.S1_at	---	VIS
MmugDNA.12806.1.S1_at	---	VIS
MmugDNA.12883.1.S1_at	---	VIS
MmugDNA.12949.1.S1_at	---	VIS
MmugDNA.12998.1.S1_at	---	VIS
MmugDNA.13180.1.S1_at	---	VIS
MmugDNA.13410.1.S1_at	---	VIS
MmugDNA.13438.1.S1_at	---	VIS
MmugDNA.1348.1.S1_at	---	VIS
MmugDNA.13773.1.S1_at	---	VIS
MmugDNA.13803.1.S1_at	---	VIS
MmugDNA.13820.1.S1_at	---	VIS
MmugDNA.13849.1.S1_at	---	VIS
MmugDNA.14071.1.S1_at	---	VIS
MmugDNA.141.1.S1_at	---	VIS
MmugDNA.14580.1.S1_at	---	VIS
MmugDNA.1503.1.S1_at	---	VIS
MmugDNA.15083.1.S1_at	---	VIS
MmugDNA.15283.1.S1_at	---	VIS
MmugDNA.15491.1.S1_at	---	VIS
MmugDNA.15695.1.S1_s_at	---	VIS
MmugDNA.15748.1.S1_at	---	VIS
MmugDNA.1584.1.S1_at	---	VIS
MmugDNA.1605.1.S1_at	---	VIS
MmugDNA.1647.1.S1_at	---	VIS
MmugDNA.17152.1.S1_at	---	VIS
MmugDNA.17280.1.S1_at	---	VIS
MmugDNA.17320.1.S1_at	---	VIS
MmugDNA.1740.1.S1_at	---	VIS
MmugDNA.17532.1.S1_at	---	VIS
MmugDNA.17687.1.S1_at	---	VIS
MmugDNA.18121.1.S1_at	---	VIS
MmugDNA.18409.1.S1_at	---	VIS
MmugDNA.18454.1.S1_at	---	VIS
MmugDNA.18547.1.S1_at	---	VIS
MmugDNA.18669.1.S1_at	---	VIS
MmugDNA.18978.1.S1_at	---	VIS
MmugDNA.19014.1.S1_at	---	VIS
MmugDNA.19192.1.S1_at	---	VIS
MmugDNA.19357.1.S1_at	---	VIS
MmugDNA.19371.1.S1_at	---	VIS
MmugDNA.19497.1.S1_at	---	VIS
MmugDNA.19504.1.S1_at	---	VIS
MmugDNA.19640.1.S1_at	---	VIS
MmugDNA.20147.1.S1_at	---	VIS
MmugDNA.20229.1.S1_at	---	VIS
MmugDNA.20247.1.S1_at	---	VIS
MmugDNA.20252.1.S1_x_at	---	VIS
MmugDNA.20270.1.S1_at	---	VIS
MmugDNA.20388.1.S1_at	---	VIS
MmugDNA.20530.1.S1_at	---	VIS
MmugDNA.20774.1.S1_at	---	VIS
MmugDNA.20807.1.S1_at	---	VIS
MmugDNA.21045.1.S1_at	---	VIS
MmugDNA.2132.1.S1_at	---	VIS
MmugDNA.21480.1.S1_at	---	VIS
MmugDNA.21481.1.S1_at	---	VIS
MmugDNA.21943.1.S1_at	---	VIS
MmugDNA.21962.1.S1_at	---	VIS
MmugDNA.22214.1.S1_at	---	VIS
MmugDNA.22419.1.S1_at	---	VIS
MmugDNA.22649.1.S1_at	---	VIS
MmugDNA.2267.1.S1_at	---	VIS
MmugDNA.22746.1.S1_at	---	VIS
MmugDNA.22900.1.S1_at	---	VIS
MmugDNA.23188.1.S1_at	---	VIS
MmugDNA.23255.1.S1_at	---	VIS
MmugDNA.23363.1.S1_at	---	VIS
MmugDNA.23418.1.S1_at	---	VIS
MmugDNA.23701.1.S1_at	---	VIS
MmugDNA.23735.1.S1_at	---	VIS
MmugDNA.23877.1.S1_at	---	VIS
MmugDNA.23961.1.S1_at	---	VIS
MmugDNA.23988.1.S1_at	---	VIS
MmugDNA.24033.1.S1_at	---	VIS
MmugDNA.24059.1.S1_at	---	VIS
MmugDNA.24113.1.S1_at	---	VIS
MmugDNA.24219.1.S1_at	---	VIS
MmugDNA.2424.1.S1_at	---	VIS
MmugDNA.24481.1.S1_at	---	VIS
MmugDNA.24763.1.S1_at	---	VIS
MmugDNA.24796.1.S1_at	---	VIS
MmugDNA.2480.1.S1_at	---	VIS
MmugDNA.25006.1.S1_x_at	---	VIS
MmugDNA.25186.1.S1_at	---	VIS
MmugDNA.25358.1.S1_at	---	VIS
MmugDNA.25514.1.S1_at	---	VIS
MmugDNA.2555.1.S1_at	---	VIS
MmugDNA.25865.1.S1_at	---	VIS
MmugDNA.25902.1.S1_at	---	VIS
MmugDNA.25972.1.S1_at	---	VIS
MmugDNA.26037.1.S1_at	---	VIS
MmugDNA.26098.1.S1_at	---	VIS
MmugDNA.26354.1.S1_at	---	VIS
MmugDNA.26363.1.S1_s_at	---	VIS
MmugDNA.265.1.S1_at	---	VIS
MmugDNA.26640.1.S1_at	---	VIS
MmugDNA.26684.1.S1_at	---	VIS
MmugDNA.26842.1.S1_at	---	VIS
MmugDNA.26907.1.S1_at	---	VIS
MmugDNA.27010.1.S1_at	---	VIS
MmugDNA.27106.1.S1_at	---	VIS
MmugDNA.27264.1.S1_at	---	VIS
MmugDNA.27309.1.S1_at	---	VIS
MmugDNA.27398.1.S1_at	---	VIS
MmugDNA.27509.1.S1_at	---	VIS
MmugDNA.2771.1.S1_at	---	VIS
MmugDNA.28064.1.S1_at	---	VIS
MmugDNA.28149.1.S1_at	---	VIS
MmugDNA.28202.1.S1_at	---	VIS
MmugDNA.28224.1.S1_at	---	VIS
MmugDNA.28445.1.S1_at	---	VIS
MmugDNA.28466.1.S1_at	---	VIS
MmugDNA.28650.1.S1_at	---	VIS
MmugDNA.29015.1.S1_at	---	VIS
MmugDNA.2903.1.S1_at	---	VIS
MmugDNA.29133.1.S1_at	---	VIS
MmugDNA.2930.1.S1_at	---	VIS
MmugDNA.293.1.S1_at	---	VIS
MmugDNA.29713.1.S1_at	---	VIS
MmugDNA.29776.1.S1_at	---	VIS
MmugDNA.29780.1.S1_at	---	VIS
MmugDNA.29887.1.S1_at	---	VIS
MmugDNA.2994.1.S1_at	---	VIS
MmugDNA.29942.1.S1_at	---	VIS
MmugDNA.29979.1.S1_at	---	VIS
MmugDNA.30113.1.S1_at	---	VIS
MmugDNA.30126.1.S1_at	---	VIS
MmugDNA.30430.1.S1_at	---	VIS
MmugDNA.30473.1.S1_at	---	VIS
MmugDNA.30529.1.S1_at	---	VIS
MmugDNA.30630.1.S1_at	---	VIS
MmugDNA.30642.1.S1_at	---	VIS
MmugDNA.30819.1.S1_at	---	VIS
MmugDNA.30833.1.S1_at	---	VIS
MmugDNA.30887.1.S1_at	---	VIS
MmugDNA.31717.1.S1_at	---	VIS
MmugDNA.31958.1.S1_at	---	VIS
MmugDNA.32032.1.S1_at	---	VIS
MmugDNA.32340.1.S1_at	---	VIS
MmugDNA.32619.1.S1_at	---	VIS
MmugDNA.32855.1.S1_at	---	VIS
MmugDNA.32879.1.S1_at	---	VIS
MmugDNA.32897.1.S1_at	---	VIS
MmugDNA.3295.1.S1_at	---	VIS
MmugDNA.33167.1.S1_at	---	VIS
MmugDNA.33244.1.S1_at	---	VIS
MmugDNA.33293.1.S1_at	---	VIS
MmugDNA.33418.1.S1_at	---	VIS
MmugDNA.33427.1.S1_at	---	VIS
MmugDNA.33490.1.S1_at	---	VIS
MmugDNA.33527.1.S1_s_at	---	VIS
MmugDNA.3368.1.S1_at	---	VIS
MmugDNA.3377.1.S1_at	---	VIS
MmugDNA.33913.1.S1_at	---	VIS
MmugDNA.34081.1.S1_at	---	VIS
MmugDNA.34086.1.S1_at	---	VIS
MmugDNA.34336.1.S1_at	---	VIS
MmugDNA.34344.1.S1_at	---	VIS
MmugDNA.34838.1.S1_at	---	VIS
MmugDNA.35124.1.S1_at	---	VIS
MmugDNA.35434.1.S1_at	---	VIS
MmugDNA.35449.1.S1_at	---	VIS
MmugDNA.3553.1.S1_at	---	VIS
MmugDNA.35981.1.S1_at	---	VIS
MmugDNA.36135.1.S1_at	---	VIS
MmugDNA.36228.1.S1_at	---	VIS
MmugDNA.36314.1.S1_at	---	VIS
MmugDNA.36332.1.S1_at	---	VIS
MmugDNA.36346.1.S1_at	---	VIS
MmugDNA.36490.1.S1_at	---	VIS
MmugDNA.36579.1.S1_at	---	VIS
MmugDNA.3667.1.S1_at	---	VIS
MmugDNA.36805.1.S1_at	---	VIS
MmugDNA.36813.1.S1_at	---	VIS
MmugDNA.36874.1.S1_at	---	VIS
MmugDNA.37047.1.S1_at	---	VIS
MmugDNA.37352.1.S1_at	---	VIS
MmugDNA.37626.1.S1_at	---	VIS
MmugDNA.37792.1.S1_at	---	VIS
MmugDNA.3780.1.S1_at	---	VIS
MmugDNA.38112.1.S1_at	---	VIS
MmugDNA.3814.1.S1_at	---	VIS
MmugDNA.38174.1.S1_at	---	VIS
MmugDNA.3839.1.S1_at	---	VIS
MmugDNA.38494.1.S1_at	---	VIS
MmugDNA.3861.1.S1_at	---	VIS
MmugDNA.38983.1.S1_at	---	VIS
MmugDNA.390.1.S1_at	---	VIS
MmugDNA.39191.1.S1_at	---	VIS
MmugDNA.39252.1.S1_at	---	VIS
MmugDNA.39448.1.S1_at	---	VIS
MmugDNA.39573.1.S1_s_at	---	VIS
MmugDNA.39622.1.S1_at	---	VIS
MmugDNA.39685.1.S1_at	---	VIS
MmugDNA.39717.1.S1_at	---	VIS
MmugDNA.39766.1.S1_at	---	VIS
MmugDNA.39884.1.S1_at	---	VIS
MmugDNA.4000.1.S1_at	---	VIS
MmugDNA.40353.1.S1_at	---	VIS
MmugDNA.40362.1.S1_at	---	VIS
MmugDNA.40498.1.S1_at	---	VIS
MmugDNA.40762.1.S1_at	---	VIS
MmugDNA.40837.1.S1_at	---	VIS
MmugDNA.40874.1.S1_at	---	VIS
MmugDNA.40947.1.S1_at	---	VIS
MmugDNA.40960.1.S1_at	---	VIS
MmugDNA.40983.1.S1_at	---	VIS
MmugDNA.4109.1.S1_at	---	VIS
MmugDNA.41095.1.S1_at	---	VIS
MmugDNA.41146.1.S1_at	---	VIS
MmugDNA.41266.1.S1_at	---	VIS
MmugDNA.41410.1.S1_at	---	VIS
MmugDNA.41489.1.S1_at	---	VIS
MmugDNA.41580.1.S1_x_at	---	VIS
MmugDNA.41617.1.S1_at	---	VIS
MmugDNA.41944.1.S1_at	---	VIS
MmugDNA.42011.1.S1_at	---	VIS
MmugDNA.42060.1.S1_at	---	VIS
MmugDNA.42187.1.S1_at	---	VIS
MmugDNA.42204.1.S1_at	---	VIS
MmugDNA.42271.1.S1_at	---	VIS
MmugDNA.42520.1.S1_at	---	VIS
MmugDNA.42587.1.S1_at	---	VIS
MmugDNA.42689.1.S1_at	---	VIS
MmugDNA.42756.1.S1_at	---	VIS
MmugDNA.42887.1.S1_at	---	VIS
MmugDNA.43110.1.S1_at	---	VIS
MmugDNA.4311.1.S1_at	---	VIS
MmugDNA.43371.1.S1_at	---	VIS
MmugDNA.43485.1.S1_at	---	VIS
MmugDNA.43535.1.S1_at	---	VIS
MmugDNA.43592.1.S1_at	---	VIS
MmugDNA.4484.1.S1_at	---	VIS
MmugDNA.4505.1.S1_at	---	VIS
MmugDNA.460.1.S1_at	---	VIS
MmugDNA.4619.1.S1_at	---	VIS
MmugDNA.4660.1.S1_at	---	VIS
MmugDNA.4708.1.S1_at	---	VIS
MmugDNA.4876.1.S1_at	---	VIS
MmugDNA.4890.1.S1_at	---	VIS
MmugDNA.4971.1.S1_at	---	VIS
MmugDNA.4977.1.S1_at	---	VIS
MmugDNA.5181.1.S1_at	---	VIS
MmugDNA.5191.1.S1_at	---	VIS
MmugDNA.5232.1.S1_at	---	VIS
MmugDNA.5415.1.S1_at	---	VIS
MmugDNA.5449.1.S1_at	---	VIS
MmugDNA.55.1.S1_at	---	VIS
MmugDNA.5949.1.S1_at	---	VIS
MmugDNA.6067.1.S1_at	---	VIS
MmugDNA.6526.1.S1_at	---	VIS
MmugDNA.6628.1.S1_at	---	VIS
MmugDNA.6647.1.S1_at	---	VIS
MmugDNA.7145.1.S1_at	---	VIS
MmugDNA.718.1.S1_at	---	VIS
MmugDNA.736.1.S1_at	---	VIS
MmugDNA.7421.1.S1_at	---	VIS
MmugDNA.7671.1.S1_at	---	VIS
MmugDNA.7850.1.S1_at	---	VIS
MmugDNA.786.1.S1_at	---	VIS
MmugDNA.7958.1.S1_at	---	VIS
MmugDNA.8009.1.S1_at	---	VIS
MmugDNA.8563.1.S1_at	---	VIS
MmugDNA.8858.1.S1_at	---	VIS
MmugDNA.8871.1.S1_at	---	VIS
MmugDNA.8952.1.S1_at	---	VIS
MmugDNA.9211.1.S1_at	---	VIS
MmugDNA.92.1.S1_at	---	VIS
MmugDNA.9519.1.S1_at	---	VIS
MmugDNA.9674.1.S1_at	---	VIS
MmugDNA.9738.1.S1_at	---	VIS
MmugDNA.9767.1.S1_at	---	VIS
MmugDNA.9953.1.S1_at	---	VIS
Mmu.4442.1.S1_s_at	---	HIP
MmugDNA.10176.1.S1_at	---	HIP
MmugDNA.10408.1.S1_at	---	HIP
MmugDNA.10644.1.S1_at	---	HIP
MmugDNA.11039.1.S1_at	---	HIP
MmugDNA.11432.1.S1_at	---	HIP
MmugDNA.11764.1.S1_at	---	HIP
MmugDNA.12086.1.S1_at	---	HIP
MmugDNA.12437.1.S1_at	---	HIP
MmugDNA.12531.1.S1_at	---	HIP
MmugDNA.1253.1.S1_at	---	HIP
MmugDNA.12998.1.S1_at	---	HIP
MmugDNA.13245.1.S1_at	---	HIP
MmugDNA.15103.1.S1_at	---	HIP
MmugDNA.15216.1.S1_at	---	HIP
MmugDNA.15356.1.S1_at	---	HIP
MmugDNA.1647.1.S1_at	---	HIP
MmugDNA.1655.1.S1_at	---	HIP
MmugDNA.17532.1.S1_at	---	HIP
MmugDNA.18121.1.S1_at	---	HIP
MmugDNA.18669.1.S1_at	---	HIP
MmugDNA.19357.1.S1_at	---	HIP
MmugDNA.19424.1.S1_at	---	HIP
MmugDNA.19619.1.S1_at	---	HIP
MmugDNA.20339.1.S1_at	---	HIP
MmugDNA.20985.1.S1_at	---	HIP
MmugDNA.21480.1.S1_at	---	HIP
MmugDNA.21481.1.S1_at	---	HIP
MmugDNA.21742.1.S1_at	---	HIP
MmugDNA.2182.1.S1_at	---	HIP
MmugDNA.22889.1.S1_at	---	HIP
MmugDNA.2303.1.S1_at	---	HIP
MmugDNA.24033.1.S1_at	---	HIP
MmugDNA.24639.1.S1_at	---	HIP
MmugDNA.25309.1.S1_at	---	HIP
MmugDNA.25358.1.S1_at	---	HIP
MmugDNA.26037.1.S1_at	---	HIP
MmugDNA.26143.1.S1_at	---	HIP
MmugDNA.27024.1.S1_at	---	HIP
MmugDNA.27982.1.S1_at	---	HIP
MmugDNA.28123.1.S1_at	---	HIP
MmugDNA.28505.1.S1_at	---	HIP
MmugDNA.28771.1.S1_at	---	HIP
MmugDNA.2930.1.S1_at	---	HIP
MmugDNA.29874.1.S1_at	---	HIP
MmugDNA.29886.1.S1_at	---	HIP
MmugDNA.30345.1.S1_at	---	HIP
MmugDNA.30430.1.S1_at	---	HIP
MmugDNA.30833.1.S1_at	---	HIP
MmugDNA.31499.1.S1_at	---	HIP
MmugDNA.32234.1.S1_at	---	HIP
MmugDNA.32619.1.S1_at	---	HIP
MmugDNA.3368.1.S1_at	---	HIP
MmugDNA.3377.1.S1_at	---	HIP
MmugDNA.35981.1.S1_at	---	HIP
MmugDNA.36008.1.S1_at	---	HIP
MmugDNA.36874.1.S1_at	---	HIP
MmugDNA.37838.1.S1_at	---	HIP
MmugDNA.38795.1.S1_at	---	HIP
MmugDNA.390.1.S1_at	---	HIP
MmugDNA.39581.1.S1_at	---	HIP
MmugDNA.39853.1.S1_at	---	HIP
MmugDNA.40596.1.S1_at	---	HIP
MmugDNA.40652.1.S1_at	---	HIP
MmugDNA.40862.1.S1_at	---	HIP
MmugDNA.42011.1.S1_at	---	HIP
MmugDNA.42060.1.S1_at	---	HIP
MmugDNA.42187.1.S1_at	---	HIP
MmugDNA.42204.1.S1_at	---	HIP
MmugDNA.42611.1.S1_at	---	HIP
MmugDNA.43110.1.S1_at	---	HIP
MmugDNA.43371.1.S1_at	---	HIP
MmugDNA.43448.1.S1_at	---	HIP
MmugDNA.43535.1.S1_at	---	HIP
MmugDNA.43592.1.S1_at	---	HIP
MmugDNA.5591.1.S1_at	---	HIP
MmugDNA.7101.1.S1_at	---	HIP
MmugDNA.7229.1.S1_at	---	HIP
MmugDNA.7958.1.S1_at	---	HIP
MmugDNA.9674.1.S1_at	---	HIP
Mmu.4442.1.S1_s_at	---	AMYG
MmugDNA.10644.1.S1_at	---	AMYG
MmugDNA.11042.1.S1_at	---	AMYG
MmugDNA.11675.1.S1_at	---	AMYG
MmugDNA.11764.1.S1_at	---	AMYG
MmugDNA.12121.1.S1_at	---	AMYG
MmugDNA.1253.1.S1_at	---	AMYG
MmugDNA.12998.1.S1_at	---	AMYG
MmugDNA.14152.1.S1_at	---	AMYG
MmugDNA.14580.1.S1_at	---	AMYG
MmugDNA.14881.1.S1_at	---	AMYG
MmugDNA.15491.1.S1_at	---	AMYG
MmugDNA.15529.1.S1_at	---	AMYG
MmugDNA.15748.1.S1_at	---	AMYG
MmugDNA.16970.1.S1_at	---	AMYG
MmugDNA.17532.1.S1_at	---	AMYG
MmugDNA.18044.1.S1_at	---	AMYG
MmugDNA.18121.1.S1_at	---	AMYG
MmugDNA.18570.1.S1_at	---	AMYG
MmugDNA.18669.1.S1_at	---	AMYG
MmugDNA.18968.1.S1_at	---	AMYG
MmugDNA.19014.1.S1_at	---	AMYG
MmugDNA.19560.1.S1_at	---	AMYG
MmugDNA.20226.1.S1_at	---	AMYG
MmugDNA.21480.1.S1_at	---	AMYG
MmugDNA.24033.1.S1_at	---	AMYG
MmugDNA.24273.1.S1_at	---	AMYG
MmugDNA.25997.1.S1_at	---	AMYG
MmugDNA.26747.1.S1_at	---	AMYG
MmugDNA.26825.1.S1_at	---	AMYG
MmugDNA.27755.1.S1_at	---	AMYG
MmugDNA.28224.1.S1_at	---	AMYG
MmugDNA.293.1.S1_at	---	AMYG
MmugDNA.29343.1.S1_at	---	AMYG
MmugDNA.30345.1.S1_at	---	AMYG
MmugDNA.30430.1.S1_at	---	AMYG
MmugDNA.32619.1.S1_at	---	AMYG
MmugDNA.3281.1.S1_at	---	AMYG
MmugDNA.35483.1.S1_at	---	AMYG
MmugDNA.35646.1.S1_at	---	AMYG
MmugDNA.35775.1.S1_at	---	AMYG
MmugDNA.37530.1.S1_at	---	AMYG
MmugDNA.37804.1.S1_at	---	AMYG
MmugDNA.37986.1.S1_at	---	AMYG
MmugDNA.39853.1.S1_at	---	AMYG
MmugDNA.4027.1.S1_at	---	AMYG
MmugDNA.40596.1.S1_at	---	AMYG
MmugDNA.40713.1.S1_at	---	AMYG
MmugDNA.40862.1.S1_at	---	AMYG
MmugDNA.42011.1.S1_at	---	AMYG
MmugDNA.42204.1.S1_at	---	AMYG
MmugDNA.43371.1.S1_at	---	AMYG
MmugDNA.5648.1.S1_at	---	AMYG
MmugDNA.6407.1.S1_at	---	AMYG
MmugDNA.7145.1.S1_at	---	AMYG
MmugDNA.7671.1.S1_at	---	AMYG
MmugDNA.7958.1.S1_at	---	AMYG
MmugDNA.8771.1.S1_at	---	AMYG
MmugDNA.9357.1.S1_at	---	AMYG
Mmu.4442.1.S1_s_at	---	STRv
MmugDNA.17532.1.S1_at	---	STRv
MmugDNA.26363.1.S1_s_at	---	STRv
MmugDNA.30833.1.S1_at	---	STRv
MmugDNA.32619.1.S1_at	---	STRv
MmugDNA.36874.1.S1_at	---	STRv
MmugDNA.41241.1.S1_at	---	STRv
MmugDNA.7145.1.S1_at	---	STRv
MmugDNA.32267.1.S1_at	ABCA8	mPFC
MmuSTS.2655.1.S1_at	ABCA8	mPFC
MmugDNA.32267.1.S1_at	ABCA8	VIS
MmuSTS.2655.1.S1_at	ABCA8	VIS
MmugDNA.32267.1.S1_at	ABCA8	HIP
MmuSTS.2655.1.S1_at	ABCA8	HIP
MmugDNA.32267.1.S1_at	ABCA8	AMYG
MmuSTS.2655.1.S1_at	ABCA8	AMYG
MmugDNA.31537.1.S1_at	ABCA9	VIS
MmugDNA.18520.1.S1_at	ABCC4	VIS
MmugDNA.11577.1.S1_at	ABCC9	VIS
MmuSTS.2681.1.S1_at	ABCD2	HIP
MmugDNA.25771.1.S1_at	ABHD12B	VIS
MmugDNA.16610.1.S1_at	ABHD3	VIS
MmugDNA.22058.1.S1_at	ABHD5	VIS
MmuSTS.3850.1.S1_at	ABI3BP	VIS
MmugDNA.10542.1.S1_at	ABTB1	VIS
MmugDNA.12627.1.S1_at	ACCN1	mPFC
MmuSTS.2996.1.S1_at	ACCN2	VIS
MmuSTS.3494.1.S1_at	ACCN4	mPFC
MmugDNA.30969.1.S1_at	ACER3	STRv
MmugDNA.31353.1.S1_s_at	ACLY	mPFC
MmuSTS.2599.1.S1_at	ACOT1 /// ACOT2	mPFC
MmuSTS.3769.1.S1_at	ACRC	mPFC
MmuSTS.3769.1.S1_at	ACRC	VIS
MmuSTS.3769.1.S1_at	ACRC	HIP
MmuSTS.3769.1.S1_at	ACRC	AMYG
MmugDNA.30822.1.S1_at	ACSM5	mPFC
MmugDNA.30822.1.S1_at	ACSM5	VIS
MmugDNA.30822.1.S1_at	ACSM5	HIP
MmugDNA.30822.1.S1_at	ACSM5	AMYG
MmugDNA.23200.1.S1_at	ACSS3	VIS
MmuSTS.2998.1.S1_at	ACTA1	VIS
MmugDNA.30998.1.S1_at	ACTG2	mPFC
MmugDNA.30998.1.S1_at	ACTG2	HIP
MmugDNA.35131.1.S1_at	ACTN2	VIS
MmugDNA.9859.1.S1_at	ACTN2	VIS
MmugDNA.27419.1.S1_at	ACTR3B /// LOC100133409	VIS
MmugDNA.27419.1.S1_at	ACTR3B /// LOC100133409	AMYG
MmugDNA.21675.1.S1_at	ACVR1C	HIP
MmugDNA.36827.1.S1_at	ACVR1C	HIP
MmugDNA.36827.1.S1_at	ACVR1C	AMYG
MmuSTS.4626.1.S1_at	ACVR2A	mPFC
MmugDNA.40606.1.S1_at	ACVRL1	VIS
MmugDNA.17218.1.S1_at	ADA	VIS
MmugDNA.17218.1.S1_at	ADA	HIP
MmuSTS.2712.1.S1_at	ADAM19	mPFC
MmuSTS.2712.1.S1_at	ADAM19	VIS
MmuSTS.2712.1.S1_at	ADAM19	HIP
MmugDNA.880.1.S1_at	ADAMTS1	mPFC
MmuSTS.2738.1.S1_at	ADAMTS1	mPFC
MmugDNA.880.1.S1_at	ADAMTS1	VIS
MmuSTS.2738.1.S1_at	ADAMTS1	VIS
MmuSTS.2738.1.S1_at	ADAMTS1	HIP
MmuSTS.2738.1.S1_at	ADAMTS1	AMYG
MmugDNA.33270.1.S1_at	ADAMTS6	HIP
MmuSTS.2742.1.S1_at	ADAMTS9	mPFC
MmuSTS.2742.1.S1_at	ADAMTS9	VIS
MmuSTS.2742.1.S1_at	ADAMTS9	HIP
MmuSTS.2742.1.S1_at	ADAMTS9	AMYG
MmugDNA.35702.1.S1_at	ADAMTSL1	mPFC
MmugDNA.13426.1.S1_at	ADAMTSL1	VIS
MmugDNA.35702.1.S1_at	ADAMTSL1	VIS
MmuSTS.411.1.S1_at	ADAMTSL3	mPFC
MmugDNA.4052.1.S1_at	ADAMTSL4	VIS
MmugDNA.32540.1.S1_at	ADAP2	VIS
MmugDNA.2280.1.S1_at	ADARB2	mPFC
MmugDNA.30085.1.S1_at	ADC	VIS
MmugDNA.17241.1.S1_at	ADCY8 /// LOC100134077	VIS
MmugDNA.35313.1.S1_at	ADCY9	VIS
MmugDNA.29589.1.S1_at	ADCYAP1	HIP
MmugDNA.24546.1.S1_at	ADD2	mPFC
MmugDNA.8815.1.S1_at	ADD2	mPFC
MmugDNA.24546.1.S1_at	ADD2	VIS
MmugDNA.24546.1.S1_at	ADD2	HIP
MmugDNA.24546.1.S1_at	ADD2	AMYG
MmugDNA.35796.1.S1_at	ADORA1	VIS
MmuSTS.3464.1.S1_at	ADORA2A	HIP
MmugDNA.20467.1.S1_at	ADORA3	VIS
MmuSTS.2766.1.S1_at	ADORA3	VIS
MmugDNA.20467.1.S1_at	ADORA3	AMYG
MmuSTS.2766.1.S1_at	ADORA3	AMYG
MmugDNA.38818.1.S1_at	AEBP1	HIP
MmugDNA.35141.1.S1_at	AFAP1	VIS
MmugDNA.35141.1.S1_at	AFAP1	HIP
MmugDNA.9486.1.S1_at	AFF2	AMYG
MmugDNA.20575.1.S1_at	AFF3	VIS
MmugDNA.33964.1.S1_at	AGAP2	VIS
MmugDNA.12418.1.S1_at	AGBL5	VIS
MmugDNA.41193.1.S1_at	AGPAT4	VIS
MmugDNA.8215.1.S1_at	AGPAT9	mPFC
MmugDNA.8215.1.S1_at	AGPAT9	VIS
MmugDNA.8215.1.S1_at	AGPAT9	HIP
MmugDNA.8215.1.S1_at	AGPAT9	AMYG
MmugDNA.30526.1.S1_at	AGR3	VIS
MmuSTS.733.1.S1_at	AGRN	VIS
MmuSTS.733.1.S1_at	AGRN	HIP
MmugDNA.5066.1.S1_at	AGTPBP1	mPFC
MmugDNA.5066.1.S1_at	AGTPBP1	VIS
MmugDNA.19022.1.S1_at	AGXT2L1	mPFC
MmugDNA.19022.1.S1_at	AGXT2L1	VIS
MmugDNA.19022.1.S1_at	AGXT2L1	HIP
MmugDNA.17632.1.S1_at	AHCTF1	AMYG
MmugDNA.17632.1.S1_at	AHCTF1	STRv
MmugDNA.25383.1.S1_at	AHI1	VIS
MmugDNA.38753.1.S1_s_at	AHNAK	VIS
MmugDNA.30706.1.S1_at	AHNAK2	VIS
MmugDNA.10834.1.S1_at	AIF1	VIS
MmugDNA.7790.1.S1_at	AIFM2	mPFC
MmugDNA.35736.1.S1_at	AIFM2	VIS
MmugDNA.7790.1.S1_at	AIFM2	HIP
MmugDNA.31402.1.S1_at	AK2	VIS
MmugDNA.33486.1.S1_at	AKAP12	mPFC
MmugDNA.33486.1.S1_at	AKAP12	VIS
MmugDNA.34422.1.S1_at	AKAP14	mPFC
MmugDNA.38209.1.S1_at	AKAP6	AMYG
MmugDNA.43143.1.S1_s_at	AKAP7	VIS
MmugDNA.36488.1.S1_at	AKD2	VIS
MmugDNA.21919.1.S1_s_at	AKR1C2	mPFC
MmugDNA.21919.1.S1_s_at	AKR1C2	HIP
MmugDNA.21919.1.S1_s_at	AKR1C2	AMYG
MmugDNA.40954.1.S1_at	AKR1C4	VIS
MmugDNA.9736.1.S1_at	AKT3	mPFC
MmuSTS.3434.1.S1_at	ALDH1A2	AMYG
MmugDNA.17967.1.S1_at	ALDH1L2	mPFC
MmuSTS.2801.1.S1_at	ALDH4A1	VIS
MmugDNA.9614.1.S1_at	ALDH8A1	VIS
MmugDNA.9849.1.S1_at	ALOX12B	VIS
MmugDNA.9849.1.S1_at	ALOX12B	HIP
MmuSTS.4359.1.S1_at	ALX1	AMYG
MmugDNA.39692.1.S1_at	AMMECR1	VIS
MmugDNA.9925.1.S1_at	AMPD3	mPFC
MmugDNA.9925.1.S1_at	AMPD3	VIS
MmugDNA.29614.1.S1_at	ANGEL1	VIS
MmugDNA.14934.1.S1_at	ANGPTL1	VIS
MmugDNA.17754.1.S1_at	ANGPTL1	HIP
MmugDNA.16065.1.S1_at	ANKFN1	VIS
MmugDNA.31802.1.S1_at	ANKRD13B	mPFC
MmugDNA.31802.1.S1_at	ANKRD13B	VIS
MmugDNA.1854.1.S1_at	ANKRD20A1 /// ANKRD20A2 /// ANKRD20A3 /// ANKRD20A4 /// ANKRD20B /// LOC375010 /// LOC647595 /// LOC728371	HIP
MmugDNA.454.1.S1_at	ANKRD28	mPFC
MmugDNA.454.1.S1_at	ANKRD28	VIS
MmugDNA.16409.1.S1_at	ANKRD32	mPFC
MmugDNA.42726.1.S1_at	ANKRD32	mPFC
MmugDNA.42726.1.S1_at	ANKRD32	HIP
MmugDNA.22421.1.S1_at	ANKRD34C	VIS
MmugDNA.41581.1.S1_at	ANKRD35	VIS
MmugDNA.36098.1.S1_at	ANKRD37	mPFC
MmugDNA.36098.1.S1_at	ANKRD37	VIS
MmugDNA.36098.1.S1_at	ANKRD37	HIP
MmugDNA.20912.1.S1_at	ANKRD40	mPFC
MmugDNA.10819.1.S1_at	ANKRD45	mPFC
MmugDNA.11319.1.S1_at	ANKRD50	mPFC
MmugDNA.11320.1.S1_at	ANKRD50	mPFC
MmugDNA.11319.1.S1_at	ANKRD50	VIS
MmugDNA.11320.1.S1_at	ANKRD50	VIS
MmugDNA.11319.1.S1_at	ANKRD50	HIP
MmugDNA.2951.1.S1_s_at	ANLN	mPFC
MmugDNA.682.1.S1_at	ANLN	mPFC
MmugDNA.2951.1.S1_s_at	ANLN	VIS
MmugDNA.682.1.S1_at	ANLN	VIS
MmugDNA.2951.1.S1_s_at	ANLN	HIP
MmugDNA.682.1.S1_at	ANLN	HIP
MmugDNA.2951.1.S1_s_at	ANLN	AMYG
MmugDNA.2951.1.S1_s_at	ANLN	STRv
MmugDNA.682.1.S1_at	ANLN	STRv
MmuSTS.945.1.S1_at	ANO2	mPFC
MmugDNA.10526.1.S1_at	ANXA1	VIS
MmugDNA.10526.1.S1_at	ANXA1	AMYG
MmugDNA.17945.1.S1_at	ANXA11	mPFC
MmuSTS.1360.1.S1_at	ANXA11	mPFC
MmugDNA.17945.1.S1_at	ANXA11	VIS
MmuSTS.1360.1.S1_at	ANXA11	VIS
MmugDNA.17945.1.S1_at	ANXA11	HIP
MmugDNA.32059.1.S1_at	AOX1	VIS
MmugDNA.39837.1.S1_s_at	APBA2	AMYG
MmugDNA.34272.1.S1_s_at	API5	VIS
MmuSTS.3443.1.S1_at	APLN	mPFC
MmuAffx.161.1.S1_at	APOC1	HIP
MmuAffx.161.1.S1_at	APOC1	AMYG
MmuAffx.161.1.S1_at	APOC1	STRv
MmuSTS.3444.1.S1_at	APOC2	HIP
MmuSTS.3444.1.S1_at	APOC2	AMYG
MmugDNA.17966.1.S1_x_at	APOE	VIS
MmugDNA.2441.1.S1_at	APOLD1	VIS
MmugDNA.10666.1.S1_at	APRT	mPFC
MmugDNA.10666.1.S1_at	APRT	VIS
MmugDNA.36182.1.S1_at	AQP1	VIS
MmugDNA.10684.1.S1_at	AQP8	mPFC
MmugDNA.10684.1.S1_at	AQP8	AMYG
MmuSTS.1370.1.S1_at	AR	mPFC
MmuSTS.1370.1.S1_at	AR	VIS
MmugDNA.27969.1.S1_at	ARAF	HIP
MmuSTS.1164.1.S1_at	ARAP2	mPFC
MmuSTS.1164.1.S1_at	ARAP2	VIS
MmuSTS.1164.1.S1_at	ARAP2	AMYG
MmugDNA.10712.1.S1_at	AREG	VIS
MmuSTS.3806.1.S1_at	ARFGAP3	mPFC
MmugDNA.2781.1.S1_at	ARHGAP15	mPFC
MmugDNA.10618.1.S1_at	ARHGAP18	mPFC
MmuSTS.491.1.S1_at	ARHGAP18	mPFC
MmugDNA.17242.1.S1_at	ARHGAP28	VIS
MmugDNA.11909.1.S1_s_at	ARHGDIA	mPFC
MmugDNA.39520.1.S1_at	ARHGDIB	mPFC
MmuSTS.2849.1.S1_at	ARHGDIB	mPFC
MmugDNA.39520.1.S1_at	ARHGDIB	VIS
MmuSTS.2849.1.S1_at	ARHGDIB	VIS
MmugDNA.22188.1.S1_at	ARHGEF10	mPFC
MmugDNA.22188.1.S1_at	ARHGEF10	VIS
MmugDNA.29168.1.S1_at	ARHGEF2	mPFC
MmugDNA.29168.1.S1_at	ARHGEF2	VIS
MmugDNA.29168.1.S1_at	ARHGEF2	AMYG
MmuSTS.2118.1.S1_at	ARID3B	VIS
MmugDNA.27671.1.S1_at	ARID5A	VIS
MmuSTS.2109.1.S1_at	ARL4D	HIP
MmugDNA.35548.1.S1_s_at	ARL5B	HIP
MmugDNA.6159.1.S1_at	ARL9	mPFC
MmugDNA.27796.1.S1_at	ARMCX5	mPFC
MmugDNA.35277.1.S1_s_at	ARPC5	mPFC
MmugDNA.25626.1.S1_at	ARRDC2	HIP
MmugDNA.37853.1.S1_at	ARRDC4	mPFC
MmugDNA.37853.1.S1_at	ARRDC4	VIS
MmugDNA.11079.1.S1_at	ARSJ	VIS
MmugDNA.40786.1.S1_at	ARSK	VIS
MmugDNA.19994.1.S1_at	ASB8	VIS
MmugDNA.36730.1.S1_at	ASB9	mPFC
MmugDNA.18303.1.S1_at	ASCL1	VIS
MmugDNA.25041.1.S1_at	ASCL1	VIS
MmuSTS.3159.1.S1_at	ASCL1	VIS
MmugDNA.11311.1.S1_at	ASL	VIS
MmugDNA.17992.1.S1_at	ASPA	mPFC
MmugDNA.17992.1.S1_at	ASPA	VIS
MmugDNA.17992.1.S1_at	ASPA	HIP
MmugDNA.29572.1.S1_at	ASPRV1	VIS
MmugDNA.42815.1.S1_at	ASXL3	VIS
MmugDNA.12475.1.S1_s_at	ATAD2	VIS
MmugDNA.11328.1.S1_at	ATF3	VIS
MmugDNA.9192.1.S1_at	ATG10	mPFC
MmugDNA.35226.1.S1_at	ATHL1	VIS
MmugDNA.29228.1.S1_at	ATM	mPFC
MmugDNA.22052.1.S1_at	ATOH8	VIS
MmugDNA.7735.1.S1_at	ATP10A	VIS
MmugDNA.11729.1.S1_at	ATP2B3	mPFC
MmugDNA.11729.1.S1_at	ATP2B3	VIS
MmugDNA.11385.1.S1_at	ATP2B3	HIP
MmuSTS.765.1.S1_at	ATP4A	VIS
MmugDNA.11983.1.S1_s_at	ATP6V1A	VIS
MmugDNA.5473.1.S1_at	ATPGD1	mPFC
MmugDNA.5473.1.S1_at	ATPGD1	VIS
MmugDNA.5473.1.S1_at	ATPGD1	HIP
MmugDNA.14045.1.S1_at	AVIL	mPFC
MmuSTS.534.1.S1_at	B4GALT2	VIS
MmuSTS.534.1.S1_at	B4GALT2	HIP
MmugDNA.30643.1.S1_at	B9D1	VIS
MmugDNA.13724.1.S1_at	BACE2	mPFC
MmuSTS.3165.1.S1_at	BACE2	mPFC
MmugDNA.13724.1.S1_at	BACE2	VIS
MmuSTS.3165.1.S1_at	BACE2	VIS
MmugDNA.16943.1.S1_at	BACH2	VIS
MmuSTS.535.1.S1_at	BACH2	VIS
MmuSTS.535.1.S1_at	BACH2	HIP
MmuSTS.2144.1.S1_at	BAG3	mPFC
MmuSTS.2144.1.S1_at	BAG3	VIS
MmugDNA.12091.1.S1_at	BAK1	VIS
MmuSTS.3819.1.S1_at	BAMBI	HIP
MmugDNA.11808.1.S1_at	BAT2D1	VIS
MmugDNA.31273.1.S1_at	BBX	mPFC
MmugDNA.35181.1.S1_at	BBX	mPFC
MmugDNA.6371.1.S1_at	BBX	mPFC
MmugDNA.30315.1.S1_at	BBX	VIS
MmugDNA.31273.1.S1_at	BBX	VIS
MmugDNA.35181.1.S1_at	BBX	VIS
MmugDNA.6371.1.S1_at	BBX	VIS
MmugDNA.6898.1.S1_at	BBX	VIS
MmugDNA.35181.1.S1_at	BBX	HIP
MmugDNA.6898.1.S1_at	BBX	HIP
MmugDNA.31273.1.S1_at	BBX	AMYG
MmugDNA.35181.1.S1_at	BBX	AMYG
MmugDNA.6371.1.S1_at	BBX	STRv
MmugDNA.32416.1.S1_at	BCAM	VIS
MmugDNA.12109.1.S1_at	BCAR3	AMYG
MmugDNA.43598.1.S1_at	BCAR4	VIS
MmugDNA.12110.1.S1_at	BCAS1	VIS
MmuSTS.634.1.S1_at	BCHE	VIS
MmugDNA.10249.1.S1_at	BCL11A	VIS
MmugDNA.22903.1.S1_at	BCL2L11	VIS
MmugDNA.31741.1.S1_at	BCL2L11	AMYG
MmugDNA.18085.1.S1_at	BCL2L13	VIS
MmugDNA.18458.1.S1_at	BCL9L	VIS
MmuSTS.553.1.S1_at	BCMO1	mPFC
MmuSTS.553.1.S1_at	BCMO1	VIS
MmugDNA.24801.1.S1_at	BCORL1	AMYG
MmugDNA.29023.1.S1_at	BDH2	VIS
MmugDNA.5553.1.S1_at	BEAN	VIS
MmugDNA.5553.1.S1_at	BEAN	HIP
MmugDNA.23143.1.S1_at	BEND3	mPFC
MmugDNA.23143.1.S1_at	BEND3	VIS
MmugDNA.27249.1.S1_at	BEND7	VIS
MmugDNA.22079.1.S1_at	BFSP1	mPFC
MmugDNA.36318.1.S1_at	BHLHE40	mPFC
MmugDNA.36318.1.S1_at	BHLHE40	VIS
MmugDNA.36318.1.S1_at	BHLHE40	AMYG
MmuSTS.1380.1.S1_at	BHLHE41	mPFC
MmuSTS.1380.1.S1_at	BHLHE41	VIS
MmuSTS.1380.1.S1_at	BHLHE41	HIP
MmuSTS.1380.1.S1_at	BHLHE41	AMYG
MmuSTS.555.1.S1_at	BHMT	mPFC
MmuSTS.555.1.S1_at	BHMT	VIS
MmuSTS.555.1.S1_at	BHMT	HIP
MmuSTS.2662.1.S1_at	BHMT2	mPFC
MmuSTS.2663.1.S1_at	BLZF1	VIS
MmuSTS.3239.1.S1_at	BMP4	VIS
MmugDNA.17763.1.S1_at	BMP5	mPFC
MmugDNA.29621.1.S1_at	BMP6	VIS
MmugDNA.30394.1.S1_at	BMP8A	VIS
MmugDNA.16312.1.S1_at	BMP8A /// BMP8B	AMYG
MmugDNA.3893.1.S1_at	BMP8B	VIS
MmugDNA.33787.1.S1_at	BOC	VIS
MmugDNA.35744.1.S1_at	BOC	VIS
MmuSTS.4533.1.S1_at	BRCA1	VIS
MmuSTS.3246.1.S1_at	BTG3	mPFC
MmugDNA.41202.1.S1_at	BTG3	VIS
MmuSTS.3246.1.S1_at	BTG3	VIS
MmugDNA.34656.1.S1_at	BTN3A3	VIS
MmugDNA.18193.1.S1_at	BTNL9	mPFC
MmugDNA.6277.1.S1_at	BUB1	VIS
MmugDNA.14109.1.S1_at	C10orf12	VIS
MmugDNA.37305.1.S1_at	C10orf4	mPFC
MmugDNA.37305.1.S1_at	C10orf4	VIS
MmugDNA.12818.1.S1_at	C10orf41	VIS
MmugDNA.6571.1.S1_at	C10orf78	VIS
MmugDNA.16631.1.S1_at	C10orf90	mPFC
MmugDNA.29754.1.S1_at	C10orf90	mPFC
MmugDNA.16631.1.S1_at	C10orf90	VIS
MmugDNA.29754.1.S1_at	C10orf90	VIS
MmugDNA.16631.1.S1_at	C10orf90	HIP
MmugDNA.29754.1.S1_at	C10orf90	HIP
MmugDNA.16631.1.S1_at	C10orf90	AMYG
MmugDNA.29754.1.S1_at	C10orf90	AMYG
MmugDNA.27596.1.S1_at	C11orf45	VIS
MmugDNA.37842.1.S1_at	C11orf54	VIS
MmugDNA.42157.1.S1_at	C11orf55	VIS
MmugDNA.24190.1.S1_s_at	C11orf67	mPFC
MmugDNA.24190.1.S1_s_at	C11orf67	VIS
MmugDNA.35765.1.S1_at	C11orf70	VIS
MmugDNA.42249.1.S1_at	C11orf9	mPFC
MmugDNA.42249.1.S1_at	C11orf9	VIS
MmugDNA.14548.1.S1_at	C12orf56	mPFC
MmugDNA.14548.1.S1_at	C12orf56	VIS
MmugDNA.27967.1.S1_at	C12orf68	mPFC
MmugDNA.27967.1.S1_at	C12orf68	VIS
MmugDNA.27967.1.S1_at	C12orf68	HIP
MmugDNA.27967.1.S1_at	C12orf68	AMYG
MmunewRS.224.1.S1_at	C13orf1	VIS
MmugDNA.20497.1.S1_at	C14orf129	VIS
MmugDNA.11781.1.S1_at	C14orf139	VIS
MmugDNA.29139.1.S1_at	C14orf50	mPFC
MmugDNA.26165.1.S1_at	C14orf79	mPFC
MmugDNA.26165.1.S1_at	C14orf79	VIS
MmugDNA.29560.1.S1_at	C14orf83	VIS
MmugDNA.429.1.S1_at	C14orf91	VIS
MmugDNA.36171.1.S1_at	C15orf54	mPFC
MmugDNA.36171.1.S1_at	C15orf54	VIS
MmugDNA.27303.1.S1_at	C16orf73	VIS
MmugDNA.40721.1.S1_at	C16orf88	VIS
MmugDNA.40722.1.S1_at	C16orf88	VIS
MmuSTS.242.1.S1_at	C16orf89	VIS
MmugDNA.40159.1.S1_s_at	C17orf70	mPFC
MmugDNA.40159.1.S1_s_at	C17orf70	VIS
MmugDNA.11539.1.S1_at	C17orf75	VIS
MmugDNA.30165.1.S1_at	C17orf96	mPFC
MmugDNA.10400.1.S1_at	C18orf1	VIS
MmugDNA.18301.1.S1_at	C18orf10	VIS
MmugDNA.37045.1.S1_at	C18orf16	VIS
MmugDNA.13905.1.S1_at	C1GALT1C1	VIS
MmugDNA.15025.1.S1_at	C1orf101	VIS
MmugDNA.9179.1.S1_at	C1orf103	VIS
MmugDNA.7509.1.S1_at	C1orf106	VIS
MmugDNA.7509.1.S1_at	C1orf106	HIP
MmuSTS.197.1.S1_at	C1orf135	VIS
MmugDNA.10415.1.S1_at	C1orf175	mPFC
MmugDNA.18067.1.S1_at	C1orf187	mPFC
MmugDNA.37193.1.S1_at	C1orf187	mPFC
MmugDNA.18067.1.S1_at	C1orf187	VIS
MmugDNA.37193.1.S1_at	C1orf187	VIS
MmugDNA.18067.1.S1_at	C1orf187	HIP
MmugDNA.21618.1.S1_at	C1orf21	mPFC
MmugDNA.21618.1.S1_at	C1orf21	VIS
MmugDNA.21618.1.S1_at	C1orf21	HIP
MmugDNA.21618.1.S1_at	C1orf21	AMYG
MmugDNA.11007.1.S1_at	C1orf54	VIS
MmugDNA.19085.1.S1_at	C1orf88	VIS
MmuSTS.1957.1.S1_at	C1QA	VIS
MmugDNA.36456.1.S1_at	C1QTNF2	mPFC
MmuSTS.793.1.S1_at	C1R	AMYG
MmuSTS.1398.1.S1_at	C1S	VIS
MmuSTS.1398.1.S1_at	C1S	AMYG
MmugDNA.13832.1.S1_s_at	C20orf149	mPFC
MmugDNA.26886.1.S1_s_at	C20orf149	mPFC
MmugDNA.13832.1.S1_s_at	C20orf149	VIS
MmugDNA.26886.1.S1_s_at	C20orf149	VIS
MmugDNA.13832.1.S1_s_at	C20orf149	AMYG
MmugDNA.26886.1.S1_s_at	C20orf149	AMYG
MmugDNA.6702.1.S1_at	C20orf152	mPFC
MmugDNA.6930.1.S1_at	C20orf26	VIS
MmugDNA.20455.1.S1_at	C21orf63	VIS
MmugDNA.20455.1.S1_at	C21orf63	STRv
MmunewRS.810.1.S1_at	C21orf91	HIP
MmugDNA.15584.1.S1_at	C22:CTA-250D10.9	VIS
MmugDNA.36199.1.S1_at	C22orf23	VIS
MmugDNA.8464.1.S1_at	C2orf49	VIS
MmugDNA.40323.1.S1_at	C2orf63	VIS
MmugDNA.35987.1.S1_at	C3orf15	VIS
MmugDNA.41398.1.S1_at	C3orf31	VIS
MmugDNA.34490.1.S1_at	C3orf34	VIS
MmugDNA.11688.1.S1_at	C3orf52	mPFC
MmugDNA.11688.1.S1_at	C3orf52	VIS
MmuSTS.415.1.S1_at	C3orf57 /// LOC100129285	mPFC
MmugDNA.25570.1.S1_at	C3orf67	mPFC
MmuSTS.3508.1.S1_at	C5	VIS
MmugDNA.22801.1.S1_at	C5orf13	VIS
MmugDNA.10949.1.S1_at	C5orf23	mPFC
MmugDNA.10949.1.S1_at	C5orf23	VIS
MmugDNA.10949.1.S1_at	C5orf23	AMYG
MmugDNA.16230.1.S1_at	C5orf41	mPFC
MmugDNA.35491.1.S1_at	C5orf41	mPFC
MmugDNA.16230.1.S1_at	C5orf41	VIS
MmugDNA.16234.1.S1_at	C5orf41	VIS
MmugDNA.19869.1.S1_at	C5orf41	VIS
MmugDNA.35491.1.S1_at	C5orf41	VIS
MmugDNA.12672.1.S1_s_at	C5orf53	HIP
MmugDNA.21968.1.S1_at	C5orf56	VIS
MmugDNA.11179.1.S1_at	C6orf130	VIS
MmugDNA.32896.1.S1_at	C6orf134	mPFC
MmugDNA.32896.1.S1_at	C6orf134	VIS
MmugDNA.8492.1.S1_at	C6orf153	HIP
MmugDNA.7635.1.S1_at	C6orf154	VIS
MmugDNA.747.1.S1_at	C6orf165	mPFC
MmugDNA.354.1.S1_at	C6orf224	VIS
MmugDNA.16461.1.S1_at	C6orf81	VIS
MmugDNA.16461.1.S1_at	C6orf81	HIP
MmugDNA.14876.1.S1_at	C7orf16	VIS
MmugDNA.13911.1.S1_s_at	C7orf23	mPFC
MmugDNA.13911.1.S1_s_at	C7orf23	VIS
MmugDNA.16937.1.S1_at	C7orf40	VIS
MmugDNA.32146.1.S1_at	C7orf46	VIS
MmugDNA.20658.1.S1_at	C7orf51	mPFC
MmugDNA.31281.1.S1_at	C7orf64	VIS
MmugDNA.37119.1.S1_at	C8orf33	VIS
MmugDNA.38252.1.S1_at	C8orf34	mPFC
MmugDNA.38252.1.S1_at	C8orf34	VIS
MmugDNA.37678.1.S1_at	C8orf79	VIS
MmugDNA.7477.1.S1_at	C8orf79	VIS
MmugDNA.17438.1.S1_at	C8orf84	HIP
MmugDNA.37255.1.S1_at	C9orf33	VIS
MmugDNA.2816.1.S1_s_at	C9orf7	VIS
MmugDNA.30481.1.S1_at	C9orf80	AMYG
MmugDNA.34996.1.S1_at	C9orf97	VIS
MmugDNA.12574.1.S1_s_at	CA12	mPFC
MmugDNA.30480.1.S1_at	CA12	mPFC
MmugDNA.12574.1.S1_s_at	CA12	VIS
MmugDNA.30480.1.S1_at	CA12	VIS
MmugDNA.3215.1.S1_at	CA12	VIS
MmugDNA.3215.1.S1_at	CA12	HIP
MmuSTS.2665.1.S1_at	CA14	mPFC
MmugDNA.703.1.S1_at	CA2	mPFC
MmugDNA.703.1.S1_at	CA2	VIS
MmugDNA.703.1.S1_at	CA2	HIP
MmugDNA.29822.1.S1_at	CA4	VIS
MmugDNA.41469.1.S1_at	CA9	HIP
MmugDNA.31045.1.S1_at	CABLES1	mPFC
MmugDNA.31045.1.S1_at	CABLES1	VIS
MmugDNA.31045.1.S1_at	CABLES1	AMYG
MmugDNA.16357.1.S1_at	CABP1	mPFC
MmugDNA.16357.1.S1_s_at	CABP1	mPFC
MmugDNA.28347.1.S1_at	CABP1	mPFC
MmugDNA.16357.1.S1_at	CABP1	VIS
MmugDNA.28347.1.S1_at	CABP1	VIS
MmugDNA.16357.1.S1_at	CABP1	HIP
MmugDNA.18162.1.S1_at	CACNA1B	VIS
MmuSTS.1974.1.S1_at	CACNA1B	VIS
MmugDNA.15395.1.S1_s_at	CACNA1G	VIS
MmugDNA.18345.1.S1_at	CACNA1G	VIS
MmugDNA.30662.1.S1_at	CACNA1G	VIS
MmugDNA.15395.1.S1_s_at	CACNA1G	HIP
MmugDNA.18345.1.S1_at	CACNA1G	HIP
MmugDNA.30662.1.S1_at	CACNA1G	HIP
MmugDNA.22539.1.S1_at	CACNG4	mPFC
MmuSTS.3282.1.S1_at	CACNG4	mPFC
MmuSTS.3282.1.S1_at	CACNG4	VIS
MmugDNA.22539.1.S1_at	CACNG4	HIP
MmuSTS.3282.1.S1_at	CACNG4	HIP
MmuSTS.3282.1.S1_at	CACNG4	AMYG
MmugDNA.20852.1.S1_at	CADPS	VIS
MmugDNA.41067.1.S1_at	CALB1	mPFC
MmuSTS.567.1.S1_at	CALB1	mPFC
MmugDNA.29477.1.S1_at	CALB2	AMYG
MmugDNA.25751.1.S1_at	CALCOCO2	mPFC
MmugDNA.33450.1.S1_at	CALCOCO2	mPFC
MmugDNA.4698.1.S1_at	CALCOCO2	mPFC
MmugDNA.25751.1.S1_at	CALCOCO2	AMYG
MmugDNA.14638.1.S1_at	CAMK2A	VIS
MmugDNA.9447.1.S1_at	CAMK2D	VIS
MmugDNA.42793.1.S1_at	CAMKK1	mPFC
MmugDNA.42793.1.S1_at	CAMKK1	VIS
MmugDNA.5019.1.S1_at	CAPN14	VIS
MmugDNA.37348.1.S1_s_at	CAPN6	AMYG
MmugDNA.43082.1.S1_at	CAPSL	mPFC
MmugDNA.43082.1.S1_at	CAPSL	VIS
MmuSTS.569.1.S1_at	CARTPT	mPFC
MmugDNA.13586.1.S1_at	CASP8	mPFC
MmugDNA.14004.1.S1_at	CASZ1	mPFC
MmugDNA.19983.1.S1_s_at	CAV1	VIS
MmugDNA.28485.1.S1_at	CBLN2	AMYG
MmugDNA.24597.1.S1_at	CBR3	mPFC
MmugDNA.24597.1.S1_at	CBR3	AMYG
MmugDNA.17697.1.S1_at	CBR4	VIS
MmugDNA.33219.1.S1_at	CBX2	VIS
MmugDNA.30790.1.S1_at	CBX7	mPFC
MmugDNA.30790.1.S1_at	CBX7	VIS
MmugDNA.30790.1.S1_at	CBX7	HIP
MmugDNA.12988.1.S1_s_at	CBY3	mPFC
MmugDNA.12988.1.S1_s_at	CBY3	VIS
MmugDNA.9199.1.S1_at	CCBE1	mPFC
MmugDNA.11033.1.S1_at	CCDC121	mPFC
MmugDNA.11033.1.S1_at	CCDC121	VIS
MmugDNA.12141.1.S1_at	CCDC147	mPFC
MmugDNA.15962.1.S1_at	CCDC19	mPFC
MmugDNA.20389.1.S1_at	CCDC21	HIP
MmugDNA.42904.1.S1_at	CCDC21	HIP
MmugDNA.20389.1.S1_at	CCDC21	AMYG
MmugDNA.10269.1.S1_at	CCDC28A	mPFC
MmugDNA.10269.1.S1_at	CCDC28A	VIS
MmugDNA.10269.1.S1_at	CCDC28A	HIP
MmugDNA.10269.1.S1_at	CCDC28A	AMYG
MmugDNA.28661.1.S1_at	CCDC28B	mPFC
MmugDNA.28661.1.S1_at	CCDC28B	VIS
MmugDNA.28661.1.S1_at	CCDC28B	HIP
MmugDNA.42742.1.S1_at	CCDC3	mPFC
MmugDNA.739.1.S1_at	CCDC36	VIS
MmugDNA.23488.1.S1_at	CCDC39	VIS
MmugDNA.25239.1.S1_at	CCDC40	VIS
MmugDNA.38165.1.S1_at	CCDC41	VIS
MmugDNA.24114.1.S1_at	CCDC69	mPFC
MmugDNA.24114.1.S1_at	CCDC69	VIS
MmugDNA.27489.1.S1_at	CCDC7	STRv
MmugDNA.9813.1.S1_at	CCDC80	VIS
MmugDNA.41122.1.S1_at	CCDC80	HIP
MmugDNA.9813.1.S1_at	CCDC80	HIP
MmugDNA.12389.1.S1_at	CCDC81	mPFC
MmugDNA.12389.1.S1_at	CCDC81	VIS
MmugDNA.12389.1.S1_at	CCDC81	HIP
MmugDNA.16626.1.S1_at	CCDC88C	VIS
MmuSTS.3317.1.S1_at	CCL2	AMYG
MmugDNA.18653.1.S1_at	CCNB1IP1	VIS
MmugDNA.18854.1.S1_at	CCND2	VIS
MmuSTS.3320.1.S1_at	CCNE2	VIS
MmugDNA.29482.1.S1_at	CCNG2	VIS
MmugDNA.10953.1.S1_at	CCNJL	mPFC
MmugDNA.10953.1.S1_at	CCNJL	VIS
MmugDNA.7292.1.S1_at	CD163	AMYG
MmugDNA.32422.1.S1_at	CD180	VIS
MmuSTS.3487.1.S1_at	CD22	mPFC
MmuSTS.3487.1.S1_at	CD22	VIS
MmugDNA.8655.1.S1_at	CD22	HIP
MmuSTS.3487.1.S1_at	CD22	HIP
MmuSTS.3487.1.S1_at	CD22	AMYG
MmugDNA.21560.1.S1_s_at	CD24	mPFC
MmuSTS.3354.1.S1_at	CD24	mPFC
MmugDNA.21560.1.S1_s_at	CD24	VIS
MmuSTS.3354.1.S1_at	CD24	VIS
MmugDNA.21560.1.S1_s_at	CD24	AMYG
MmuSTS.3354.1.S1_at	CD24	AMYG
MmugDNA.6730.1.S1_at	CD248	mPFC
MmugDNA.6730.1.S1_at	CD248	VIS
MmugDNA.6730.1.S1_at	CD248	HIP
MmugDNA.6730.1.S1_at	CD248	AMYG
MmugDNA.36355.1.S1_at	CD2BP2	mPFC
MmugDNA.7128.1.S1_at	CD300LG	mPFC
MmugDNA.7128.1.S1_at	CD300LG	VIS
MmugDNA.7128.1.S1_at	CD300LG	AMYG
MmugDNA.7128.1.S1_at	CD300LG	STRv
MmuSTS.3358.1.S1_at	CD34	HIP
MmugDNA.18747.1.S1_at	CD36	mPFC
MmugDNA.21439.1.S1_at	CD36	mPFC
MmugDNA.19485.1.S1_s_at	CD44	HIP
MmugDNA.14375.1.S1_at	CD48	VIS
MmuSTS.3532.1.S1_at	CD53	mPFC
MmuSTS.3532.1.S1_at	CD53	VIS
MmugDNA.30843.1.S1_at	CD58	VIS
MmugDNA.30843.1.S1_at	CD58	HIP
MmugDNA.151.1.S1_at	CD59	VIS
MmugDNA.24679.1.S1_at	CD59	VIS
MmugDNA.9371.1.S1_at	CD59	VIS
Mmu.9241.2.S1_at	CD74	mPFC
Mmu.9241.2.S1_at	CD74	VIS
Mmu.9241.2.S1_at	CD74	HIP
MmugDNA.38698.1.S1_at	CD93	mPFC
MmugDNA.38698.1.S1_at	CD93	VIS
MmugDNA.38698.1.S1_at	CD93	HIP
MmugDNA.38698.1.S1_at	CD93	AMYG
MmugDNA.14428.1.S1_s_at	CDC14B	mPFC
MmugDNA.9110.1.S1_at	CDC14B	mPFC
MmugDNA.14428.1.S1_s_at	CDC14B	VIS
MmugDNA.17329.1.S1_at	CDCA7	HIP
MmugDNA.26613.1.S1_at	CDCP1	VIS
MmuSTS.3395.1.S1_at	CDH1	VIS
MmugDNA.17596.1.S1_at	CDH11	mPFC
MmugDNA.5533.1.S1_at	CDH11	mPFC
MmugDNA.14976.1.S1_at	CDH11	VIS
MmuSTS.3382.1.S1_at	CDH12	VIS
MmuSTS.578.1.S1_at	CDH19	mPFC
MmuSTS.578.1.S1_at	CDH19	VIS
MmuSTS.578.1.S1_at	CDH19	HIP
MmuSTS.580.1.S1_at	CDH26	VIS
MmuSTS.3610.1.S1_at	CDH3	mPFC
MmuSTS.3610.1.S1_at	CDH3	VIS
MmugDNA.26362.1.S1_at	CDH6	mPFC
MmugDNA.36879.1.S1_at	CDH6	mPFC
MmuSTS.3397.1.S1_at	CDH6	mPFC
MmugDNA.26362.1.S1_at	CDH6	VIS
MmugDNA.36879.1.S1_at	CDH6	VIS
MmugDNA.36879.1.S1_at	CDH6	HIP
MmuSTS.1856.1.S1_at	CDH7	VIS
MmuSTS.1856.1.S1_at	CDH7	HIP
MmugDNA.934.1.S1_at	CDK5R2	VIS
MmugDNA.37021.1.S1_at	CDK6	mPFC
MmugDNA.37022.1.S1_at	CDK6	mPFC
MmuSTS.1858.1.S1_at	CDK6	mPFC
MmugDNA.37021.1.S1_at	CDK6	VIS
MmugDNA.37022.1.S1_at	CDK6	VIS
MmuSTS.1858.1.S1_at	CDK6	VIS
MmugDNA.37022.1.S1_at	CDK6	HIP
MmuSTS.1858.1.S1_at	CDK6	HIP
MmugDNA.37022.1.S1_at	CDK6	AMYG
MmugDNA.39440.1.S1_at	CDR2	VIS
MmugDNA.30013.1.S1_at	CECR5	VIS
MmuSTS.2671.1.S1_at	CECR6	mPFC
MmuSTS.2671.1.S1_at	CECR6	VIS
MmuSTS.2671.1.S1_at	CECR6	AMYG
MmugDNA.15250.1.S1_at	CENPA	VIS
MmugDNA.15114.1.S1_at	CENPC1	mPFC
MmugDNA.15114.1.S1_at	CENPC1	VIS
MmugDNA.15114.1.S1_at	CENPC1	HIP
MmugDNA.15114.1.S1_at	CENPC1	AMYG
MmugDNA.5873.1.S1_at	CEP55	mPFC
MmugDNA.4477.1.S1_at	CES1	mPFC
MmugDNA.4477.1.S1_at	CES1	VIS
MmuSTS.3615.1.S1_at	CES4	mPFC
MmuSTS.3615.1.S1_at	CES4	VIS
MmugDNA.4714.1.S1_at	CFL2	mPFC
MmugDNA.4714.1.S1_at	CFL2	VIS
MmugDNA.20582.1.S1_at	CHAC1	mPFC
MmugDNA.20582.1.S1_at	CHAC1	VIS
MmugDNA.20582.1.S1_at	CHAC1	AMYG
MmugDNA.38601.1.S1_at	CHCHD5	mPFC
MmugDNA.37292.1.S1_at	CHD3	VIS
MmuSTS.674.1.S1_at	CHD3	VIS
MmugDNA.15754.1.S1_at	CHEK1	HIP
MmuSTS.1168.1.S1_at	CHI3L1	VIS
MmuSTS.3520.1.S1_at	CHKB /// CPT1B	mPFC
MmugDNA.15772.1.S1_at	CHML	VIS
MmugDNA.43543.1.S1_at	CHORDC1	VIS
MmugDNA.36924.1.S1_at	CHRDL2	mPFC
MmugDNA.36924.1.S1_at	CHRDL2	VIS
MmugDNA.26020.1.S1_at	CHRNA3	HIP
MmugDNA.26020.1.S1_at	CHRNA3	AMYG
MmuSTS.3415.1.S1_at	CHRNA3	AMYG
MmuSTS.3415.1.S1_at	CHRNA3	STRv
MmugDNA.32522.1.S1_at	CHST11	VIS
MmugDNA.21025.1.S1_at	CIRBP	VIS
MmugDNA.4517.1.S1_s_at	CISD3	VIS
MmuSTS.3646.1.S1_at	CITED1	mPFC
MmugDNA.12222.1.S1_at	CLCA1	mPFC
MmugDNA.12222.1.S1_at	CLCA1	VIS
MmugDNA.12222.1.S1_at	CLCA1	STRv
MmuSTS.699.1.S1_at	CLCA2	mPFC
MmugDNA.22920.1.S1_at	CLCA2	VIS
MmuSTS.3420.1.S1_at	CLDN1	HIP
MmugDNA.33172.1.S1_at	CLDN11	mPFC
MmugDNA.42153.1.S1_at	CLDND1	HIP
MmuSTS.4120.1.S1_s_at	CLEC3B	VIS
MmuSTS.2673.1.S1_at	CLGN	VIS
MmugDNA.6665.1.S1_at	CLIC5	VIS
MmugDNA.34974.1.S1_at	CLK4	VIS
MmugDNA.2196.1.S1_at	CLMN	mPFC
MmugDNA.26964.1.S1_at	CLMN	mPFC
MmugDNA.30409.1.S1_at	CLMN	mPFC
MmugDNA.2196.1.S1_at	CLMN	VIS
MmugDNA.26963.1.S1_at	CLMN	VIS
MmugDNA.26964.1.S1_at	CLMN	VIS
MmugDNA.30409.1.S1_at	CLMN	VIS
MmugDNA.2196.1.S1_at	CLMN	HIP
MmugDNA.26964.1.S1_at	CLMN	HIP
MmugDNA.16546.1.S1_at	CMAH	VIS
MmugDNA.41698.1.S1_at	CMKLR1	VIS
MmugDNA.17593.1.S1_at	CMTM3	VIS
MmugDNA.23718.1.S1_at	CMTM5	mPFC
MmugDNA.28842.1.S1_at	CMTM7	VIS
MmugDNA.28842.1.S1_at	CMTM7	HIP
MmugDNA.33002.1.S1_at	CMYA5	VIS
MmugDNA.25255.1.S1_s_at	CNDP1	mPFC
MmugDNA.25255.1.S1_s_at	CNDP1	VIS
MmugDNA.25255.1.S1_s_at	CNDP1	HIP
MmugDNA.25255.1.S1_s_at	CNDP1	AMYG
MmugDNA.13417.1.S1_at	CNFN	VIS
MmugDNA.7916.1.S1_at	CNIH3	VIS
MmugDNA.19868.1.S1_at	CNIH4	mPFC
MmugDNA.35098.1.S1_at	CNP	mPFC
MmugDNA.10293.1.S1_at	CNTN1	mPFC
MmugDNA.10293.1.S1_at	CNTN1	VIS
MmugDNA.10293.1.S1_at	CNTN1	HIP
MmugDNA.10293.1.S1_at	CNTN1	AMYG
MmugDNA.10293.1.S1_at	CNTN1	STRv
MmugDNA.36594.1.S1_at	CNTN2	mPFC
MmuSTS.3518.1.S1_at	CNTN2	mPFC
MmugDNA.36594.1.S1_at	CNTN2	HIP
MmugDNA.36594.1.S1_at	CNTN2	AMYG
MmugDNA.43242.1.S1_at	CNTNAP1	mPFC
MmugDNA.43242.1.S1_at	CNTNAP1	VIS
MmugDNA.41737.1.S1_at	CNTNAP3	HIP
MmugDNA.16177.1.S1_at	COBL	VIS
MmuSTS.1200.1.S1_at	COBL	VIS
MmugDNA.12890.1.S1_at	COCH	VIS
MmugDNA.25640.1.S1_at	COG2	VIS
MmugDNA.32918.1.S1_at	COL12A1	VIS
MmuSTS.1876.1.S1_at	COL13A1	mPFC
MmuSTS.1876.1.S1_at	COL13A1	VIS
MmuSTS.1203.1.S1_at	COL15A1	HIP
MmugDNA.26445.1.S1_at	COL1A1	mPFC
MmugDNA.34995.1.S1_s_at	COL1A1	mPFC
MmuSTS.3431.1.S1_at	COL1A1	mPFC
MmugDNA.26445.1.S1_at	COL1A1	VIS
MmugDNA.34995.1.S1_s_at	COL1A1	VIS
MmuSTS.3431.1.S1_at	COL1A1	VIS
MmugDNA.26445.1.S1_at	COL1A1	AMYG
MmugDNA.34995.1.S1_s_at	COL1A1	AMYG
MmuSTS.3431.1.S1_at	COL1A1	AMYG
MmuSTS.3432.1.S1_at	COL1A2	mPFC
MmuSTS.3432.1.S1_at	COL1A2	VIS
MmuSTS.3432.1.S1_at	COL1A2	HIP
MmugDNA.23996.1.S1_at	COL1A2	AMYG
MmuSTS.3432.1.S1_at	COL1A2	AMYG
MmugDNA.11650.1.S1_at	COL22A1	VIS
MmuSTS.1879.1.S1_at	COL24A1	VIS
MmuSTS.2688.1.S1_at	COL25A1	VIS
MmugDNA.23114.1.S1_at	COL3A1	mPFC
MmuSTS.3433.1.S1_at	COL3A1	mPFC
MmugDNA.23114.1.S1_at	COL3A1	VIS
MmuSTS.3433.1.S1_at	COL3A1	VIS
MmugDNA.23114.1.S1_at	COL3A1	HIP
MmuSTS.3433.1.S1_at	COL3A1	HIP
MmugDNA.23114.1.S1_at	COL3A1	AMYG
MmuSTS.3433.1.S1_at	COL3A1	AMYG
MmuSTS.3928.1.S1_at	COL4A1	mPFC
MmugDNA.10602.1.S1_at	COL4A1	VIS
MmuSTS.3928.1.S1_at	COL4A1	VIS
MmugDNA.10602.1.S1_at	COL4A1	HIP
MmuSTS.3928.1.S1_at	COL4A1	HIP
MmuSTS.3928.1.S1_at	COL4A1	AMYG
MmuSTS.1880.1.S1_at	COL4A2	mPFC
MmuSTS.1880.1.S1_at	COL4A2	VIS
MmugDNA.33327.1.S1_s_at	COL4A3	AMYG
MmugDNA.27825.1.S1_at	COL4A4	VIS
MmuSTS.4406.1.S1_at	COL5A1	mPFC
MmuSTS.3932.1.S1_at	COL5A3	mPFC
MmuSTS.3932.1.S1_at	COL5A3	VIS
MmuSTS.3932.1.S1_at	COL5A3	AMYG
MmuSTS.1881.1.S1_at	COL6A3	mPFC
MmuSTS.1881.1.S1_at	COL6A3	AMYG
MmugDNA.33380.1.S1_at	COQ7	mPFC
MmuSTS.1228.1.S1_at	COQ7	mPFC
MmuSTS.1228.1.S1_at	COQ7	VIS
MmugDNA.4404.1.S1_at	CORO1A	mPFC
MmugDNA.35680.1.S1_at	CORO6	mPFC
MmugDNA.22373.1.S1_at	CPEB1	mPFC
MmugDNA.36706.1.S1_at	CPEB1	mPFC
MmugDNA.22373.1.S1_at	CPEB1	VIS
MmugDNA.36706.1.S1_at	CPEB1	VIS
MmugDNA.22373.1.S1_at	CPEB1	HIP
MmugDNA.36706.1.S1_at	CPEB1	HIP
MmugDNA.22373.1.S1_at	CPEB1	AMYG
MmugDNA.36706.1.S1_at	CPEB1	AMYG
MmugDNA.22373.1.S1_at	CPEB1	STRv
MmugDNA.10443.1.S1_s_at	CPEB3	HIP
MmugDNA.10443.1.S1_s_at	CPEB3	AMYG
MmugDNA.11068.1.S1_at	CPLX3 /// LMAN1L	mPFC
MmugDNA.11068.1.S1_at	CPLX3 /// LMAN1L	HIP
MmugDNA.12566.1.S1_at	CPLX3 /// LMAN1L	HIP
MmugDNA.11068.1.S1_at	CPLX3 /// LMAN1L	AMYG
MmugDNA.6985.1.S1_at	CPM	mPFC
MmugDNA.36943.1.S1_at	CPN2	mPFC
MmugDNA.31346.1.S1_at	CPNE6	VIS
MmugDNA.20726.1.S1_at	CPNE6	STRv
MmugDNA.2072.1.S1_at	CPNE9	mPFC
MmugDNA.2072.1.S1_at	CPNE9	VIS
MmugDNA.19484.1.S1_at	CPS1	mPFC
MmugDNA.19484.1.S1_at	CPS1	VIS
MmugDNA.19484.1.S1_at	CPS1	HIP
MmugDNA.19484.1.S1_at	CPS1	AMYG
MmugDNA.5261.1.S1_at	CPXM1	mPFC
MmugDNA.5261.1.S1_at	CPXM1	HIP
MmugDNA.41205.1.S1_at	CPXM2	VIS
MmuSTS.1245.1.S1_at	CRABP2	mPFC
MmuSTS.4151.1.S1_at	CRADD	VIS
MmugDNA.19332.1.S1_at	CRB1	VIS
MmugDNA.39450.1.S1_at	CREB3L1	VIS
MmuSTS.1248.1.S1_at	CREB3L4	mPFC
MmuSTS.1248.1.S1_at	CREB3L4	HIP
MmugDNA.34747.1.S1_at	CREBL2	VIS
MmugDNA.34766.1.S1_at	CRH	mPFC
MmugDNA.34766.1.S1_at	CRH	VIS
MmugDNA.34766.1.S1_at	CRH	HIP
MmugDNA.34766.1.S1_at	CRH	AMYG
MmunewRS.711.1.S1_at	CRHBP	HIP
MmugDNA.34285.1.S1_at	CRIM1	VIS
MmugDNA.14020.1.S1_at	CRIP2	mPFC
MmugDNA.14020.1.S1_at	CRIP2	VIS
MmugDNA.14842.1.S1_at	CRISPLD1	HIP
MmuSTS.2238.1.S1_at	CRMP1	mPFC
MmuSTS.2238.1.S1_at	CRMP1	VIS
MmugDNA.11138.1.S1_at	CRTAC1	mPFC
MmugDNA.11138.1.S1_at	CRTAC1	VIS
MmuSTS.766.1.S1_at	CRTAC1	VIS
MmugDNA.11138.1.S1_at	CRTAC1	HIP
MmugDNA.23180.1.S1_at	CRTAP	AMYG
MmugDNA.43327.1.S1_at	CRYAB	mPFC
MmugDNA.43327.1.S1_at	CRYAB	VIS
MmugDNA.43327.1.S1_at	CRYAB	AMYG
MmugDNA.43327.1.S1_at	CRYAB	STRv
MmugDNA.34804.1.S1_at	CRYBB1	VIS
MmugDNA.34807.1.S1_at	CRYBB2	VIS
MmuSTS.1253.1.S1_at	CRYZ	VIS
MmugDNA.34835.1.S1_at	CSF1	mPFC
MmugDNA.34835.1.S1_at	CSF1	STRv
MmugDNA.14190.1.S1_at	CSPG5	mPFC
MmugDNA.14190.1.S1_at	CSPG5	VIS
MmugDNA.24838.1.S1_at	CSRP1	mPFC
MmugDNA.11225.1.S1_s_at	CSRP2	mPFC
MmugDNA.11225.1.S1_s_at	CSRP2	VIS
MmugDNA.35427.1.S1_at	CSRP2	VIS
MmugDNA.11225.1.S1_s_at	CSRP2	HIP
MmugDNA.35427.1.S1_at	CSRP2	HIP
MmugDNA.11225.1.S1_s_at	CSRP2	AMYG
MmuSTS.1499.1.S1_at	CTDSPL2	mPFC
MmugDNA.6651.1.S1_at	CTNNA3	HIP
MmugDNA.33371.1.S1_at	CTRL	HIP
MmuSTS.4178.1.S1_at	CTSL2	mPFC
MmuSTS.4178.1.S1_at	CTSL2	VIS
MmugDNA.10255.1.S1_at	CTXN3	VIS
MmugDNA.31616.1.S1_at	CTXN3	VIS
MmugDNA.31616.1.S1_at	CTXN3	AMYG
MmugDNA.42131.1.S1_at	CUGBP1	STRv
MmugDNA.62.1.S1_at	CUGBP2	mPFC
MmugDNA.62.1.S1_at	CUGBP2	VIS
MmugDNA.8092.1.S1_at	CUGBP2	VIS
MmugDNA.29707.1.S1_at	CX3CR1	mPFC
MmuSTS.3997.1.S1_at	CXADR	VIS
MmuSTS.3997.1.S1_at	CXADR	HIP
MmugDNA.30761.1.S1_at	CXADRP1	mPFC
MmugDNA.30761.1.S1_at	CXADRP1	VIS
MmugDNA.11572.1.S1_at	CXCL12	mPFC
MmugDNA.11572.1.S1_at	CXCL12	VIS
MmuSTS.1268.1.S1_at	CXCL12	HIP
MmugDNA.11572.1.S1_at	CXCL12	AMYG
MmugDNA.24865.1.S1_at	CXorf1	VIS
MmugDNA.30559.1.S1_at	CXorf39	VIS
MmugDNA.35121.1.S1_at	CXXC4	mPFC
MmugDNA.36568.1.S1_at	CXXC4	mPFC
MmugDNA.35121.1.S1_at	CXXC4	VIS
MmugDNA.36568.1.S1_at	CXXC4	VIS
MmugDNA.37222.1.S1_s_at	CYB561	AMYG
MmugDNA.40221.1.S1_at	CYB5B	VIS
MmugDNA.31995.1.S1_at	CYBASC3	mPFC
MmugDNA.32799.1.S1_at	CYBRD1	VIS
MmuSTS.4190.1.S1_at	CYFIP1	VIS
MmugDNA.17735.1.S1_at	CYGB	VIS
MmuSTS.1897.1.S1_at	CYP21A2	VIS
MmuSTS.1897.1.S1_at	CYP21A2	HIP
MmugDNA.36148.1.S1_at	CYP26A1	mPFC
MmugDNA.36148.1.S1_at	CYP26A1	VIS
MmugDNA.15212.1.S1_at	CYP26B1	HIP
MmuSTS.4195.1.S1_at	CYP27A1	mPFC
MmuSTS.4195.1.S1_at	CYP27A1	VIS
MmuSTS.4195.1.S1_at	CYP27A1	HIP
MmugDNA.3871.1.S1_at	CYP27C1	mPFC
MmugDNA.3871.1.S1_at	CYP27C1	VIS
MmugDNA.3871.1.S1_at	CYP27C1	HIP
MmugDNA.3871.1.S1_at	CYP27C1	AMYG
MmugDNA.13671.1.S1_s_at	CYP39A1	mPFC
MmugDNA.20986.1.S1_s_at	CYP39A1	mPFC
MmugDNA.13671.1.S1_s_at	CYP39A1	VIS
MmugDNA.20986.1.S1_s_at	CYP39A1	VIS
MmugDNA.16011.1.S1_at	CYP4V2	VIS
MmugDNA.40993.1.S1_at	CYS1	mPFC
MmugDNA.40993.1.S1_at	CYS1	VIS
MmugDNA.10481.1.S1_at	CYTIP	VIS
MmugDNA.2785.1.S1_at	CYTL1	HIP
MmugDNA.2785.1.S1_at	CYTL1	AMYG
MmugDNA.11987.1.S1_at	DAB1	VIS
MmugDNA.16818.1.S1_at	DAB2	AMYG
MmuSTS.2280.1.S1_at	DACT1	mPFC
MmuSTS.2280.1.S1_at	DACT1	VIS
MmuSTS.2280.1.S1_at	DACT1	AMYG
MmugDNA.6668.1.S1_at	DAND5	VIS
MmugDNA.15195.1.S1_s_at	DBC1	VIS
MmugDNA.41084.1.S1_at	DBC1	VIS
MmugDNA.7385.1.S1_at	DCBLD2	VIS
MmugDNA.17211.1.S1_at	DCDC2	mPFC
MmugDNA.41526.1.S1_at	DCDC5	mPFC
MmugDNA.41526.1.S1_at	DCDC5	VIS
MmugDNA.1798.1.S1_at	DCLK3	VIS
MmugDNA.32965.1.S1_at	DCN	AMYG
MmugDNA.19033.1.S1_at	DCX	mPFC
MmugDNA.19033.1.S1_at	DCX	VIS
MmugDNA.33022.1.S1_at	DCX	VIS
MmugDNA.19033.1.S1_at	DCX	HIP
MmugDNA.36294.1.S1_at	DDC	mPFC
MmuSTS.813.1.S1_at	DDIT4	mPFC
MmuSTS.813.1.S1_at	DDIT4	VIS
MmugDNA.14682.1.S1_at	DDO	VIS
MmugDNA.30953.1.S1_at	DDX54	mPFC
MmugDNA.36905.1.S1_at	DECR1	VIS
MmuSTS.825.1.S1_at	DEGS1	VIS
MmugDNA.42886.1.S1_at	DEM1	mPFC
MmugDNA.33183.1.S1_at	DENND2C	AMYG
MmugDNA.42925.1.S1_at	DEPDC6	mPFC
MmugDNA.42925.1.S1_at	DEPDC6	STRv
MmugDNA.41540.1.S1_at	DEPDC7	HIP
MmunewRS.938.1.S1_at	DERA	VIS
MmugDNA.2358.1.S1_at	DGKB	VIS
MmuSTS.4050.1.S1_at	DGKB	VIS
MmuSTS.4051.1.S1_at	DGKD	mPFC
MmuSTS.4051.1.S1_at	DGKD	VIS
MmugDNA.1966.1.S1_at	DGKG	mPFC
MmugDNA.1966.1.S1_at	DGKG	VIS
MmuSTS.4052.1.S1_at	DGKG	VIS
MmugDNA.1966.1.S1_at	DGKG	HIP
MmugDNA.1966.1.S1_at	DGKG	AMYG
MmugDNA.43142.1.S1_at	DGKZ	mPFC
MmugDNA.43142.1.S1_at	DGKZ	AMYG
MmugDNA.40849.1.S1_at	DHCR7	VIS
MmugDNA.10502.1.S1_at	DHRS13	VIS
MmugDNA.11703.1.S1_at	DIO2	mPFC
MmuSTS.2696.1.S1_at	DIO2	mPFC
MmugDNA.11703.1.S1_at	DIO2	VIS
MmuSTS.2696.1.S1_at	DIO2	VIS
MmugDNA.17759.1.S1_at	DIO3OS	HIP
MmugDNA.29915.1.S1_at	DKFZP586I1420	VIS
MmuSTS.3604.1.S1_at	DKK2	mPFC
MmuSTS.4229.1.S1_at	DLEU1	VIS
MmugDNA.27178.1.S1_at	DLG3	mPFC
MmuSTS.4067.1.S1_at	DLX1	HIP
MmugDNA.16108.1.S1_at	DLX1	AMYG
MmuSTS.1908.1.S1_at	DMGDH	mPFC
MmuSTS.1908.1.S1_at	DMGDH	AMYG
MmugDNA.5866.1.S1_at	DMRTA2	mPFC
MmugDNA.5866.1.S1_at	DMRTA2	HIP
MmugDNA.11937.1.S1_at	DMRTC1 /// DMRTC1B	VIS
MmugDNA.10294.1.S1_at	DNAH2	VIS
MmugDNA.15174.1.S1_at	DNAJB5	mPFC
MmugDNA.23593.1.S1_at	DNAJB5	mPFC
MmugDNA.15174.1.S1_at	DNAJB5	VIS
MmugDNA.23593.1.S1_at	DNAJB5	VIS
MmugDNA.15174.1.S1_at	DNAJB5	AMYG
MmugDNA.23593.1.S1_at	DNAJB5	AMYG
MmugDNA.23593.1.S1_at	DNAJB5	STRv
MmugDNA.683.1.S1_at	DNAJC21	VIS
MmuSTS.3557.1.S1_at	DNMT3B	STRv
MmugDNA.24627.1.S1_at	DOCK4	VIS
MmugDNA.14574.1.S1_at	DOCK5	mPFC
MmugDNA.14574.1.S1_at	DOCK5	VIS
MmugDNA.14574.1.S1_at	DOCK5	HIP
MmugDNA.33562.1.S1_at	DOCK5	HIP
MmugDNA.8668.1.S1_at	DOCK6	VIS
MmugDNA.8668.1.S1_at	DOCK6	HIP
MmugDNA.8668.1.S1_at	DOCK6	AMYG
MmugDNA.18328.1.S1_at	DOCK9	HIP
MmugDNA.5205.1.S1_at	DOK4	mPFC
MmugDNA.3330.1.S1_at	DOK5	mPFC
MmugDNA.3330.1.S1_at	DOK5	VIS
MmugDNA.3330.1.S1_at	DOK5	HIP
MmuSTS.4117.1.S1_at	DOLK	VIS
MmugDNA.7416.1.S1_at	DOT1L	VIS
MmugDNA.29899.1.S1_at	DPF1	mPFC
MmugDNA.8877.1.S1_at	DPF3	mPFC
MmugDNA.29362.1.S1_at	DPF3	VIS
MmuSTS.4068.1.S1_at	DPP4	HIP
MmugDNA.4930.1.S1_at	DPPA2	VIS
MmugDNA.21953.1.S1_at	DPYD	mPFC
MmugDNA.37069.1.S1_at	DPYS	mPFC
MmugDNA.37069.1.S1_at	DPYS	VIS
MmugDNA.37076.1.S1_at	DPYSL3	mPFC
MmuSTS.2588.1.S1_at	DPYSL3	mPFC
MmugDNA.37076.1.S1_at	DPYSL3	VIS
MmuSTS.2588.1.S1_at	DPYSL3	VIS
MmugDNA.37076.1.S1_at	DPYSL3	HIP
MmuSTS.2588.1.S1_at	DPYSL3	HIP
MmugDNA.37076.1.S1_at	DPYSL3	AMYG
MmuSTS.2588.1.S1_at	DPYSL3	AMYG
MmugDNA.24181.1.S1_s_at	DPYSL4	mPFC
MmugDNA.24181.1.S1_s_at	DPYSL4	VIS
MmugDNA.21012.1.S1_at	DPYSL5	mPFC
MmugDNA.21012.1.S1_at	DPYSL5	VIS
MmugDNA.21012.1.S1_at	DPYSL5	HIP
MmugDNA.21012.1.S1_at	DPYSL5	AMYG
MmugDNA.18999.1.S1_at	DSC2	VIS
MmugDNA.18032.1.S1_at	DSG3	VIS
MmuSTS.1283.1.S1_at	DTL	mPFC
MmuSTS.1283.1.S1_at	DTL	VIS
MmuSTS.1283.1.S1_at	DTL	HIP
MmuSTS.1283.1.S1_at	DTL	AMYG
MmugDNA.5353.1.S1_at	DTX4	VIS
MmuSTS.4085.1.S1_at	DUSP1	VIS
MmugDNA.23500.1.S1_at	DUSP16	mPFC
MmugDNA.23500.1.S1_at	DUSP16	VIS
MmugDNA.32761.1.S1_at	DUSP23	mPFC
MmugDNA.1434.1.S1_at	DUSP26	VIS
MmugDNA.26119.1.S1_at	DUSP3	AMYG
MmuSTS.4087.1.S1_at	DUSP5	mPFC
MmugDNA.35280.1.S1_at	DYNC1I1	VIS
MmugDNA.4538.1.S1_at	DYNLRB2	VIS
MmugDNA.38722.1.S1_at	DYRK2	mPFC
MmugDNA.43440.1.S1_at	DYRK2	mPFC
MmuSTS.1330.1.S1_at	DYRK2	mPFC
MmugDNA.38722.1.S1_at	DYRK2	VIS
MmugDNA.43440.1.S1_at	DYRK2	VIS
MmugDNA.43442.1.S1_at	DYRK2	VIS
MmuSTS.1330.1.S1_at	DYRK2	VIS
MmugDNA.43440.1.S1_at	DYRK2	HIP
MmugDNA.38722.1.S1_at	DYRK2	AMYG
MmugDNA.43440.1.S1_at	DYRK2	AMYG
MmuSTS.1330.1.S1_at	DYRK2	AMYG
MmuSTS.1330.1.S1_at	DYRK2	STRv
MmugDNA.26353.1.S1_at	DYRK3	mPFC
MmugDNA.26353.1.S1_at	DYRK3	VIS
MmugDNA.41656.1.S1_at	E2F3	mPFC
MmugDNA.41656.1.S1_at	E2F3	VIS
MmugDNA.26817.1.S1_at	ECE2	VIS
MmugDNA.40363.1.S1_at	ECHDC2	VIS
MmugDNA.42196.1.S1_at	ECM1	mPFC
MmugDNA.42196.1.S1_at	ECM1	VIS
MmugDNA.42196.1.S1_at	ECM1	HIP
MmugDNA.1883.1.S1_at	ECOP	mPFC
MmugDNA.1883.1.S1_at	ECOP	VIS
MmugDNA.33784.1.S1_s_at	ECSCR	mPFC
MmugDNA.33784.1.S1_s_at	ECSCR	AMYG
MmugDNA.37744.1.S1_at	EDA	mPFC
MmugDNA.37596.1.S1_at	EDIL3	HIP
MmuSTS.1997.1.S1_at	EDNRA	VIS
MmugDNA.9936.1.S1_s_at	EEF2	VIS
MmugDNA.1120.1.S1_at	EFEMP1	mPFC
MmugDNA.4481.1.S1_at	EFEMP1	mPFC
MmugDNA.1120.1.S1_at	EFEMP1	VIS
MmugDNA.4481.1.S1_at	EFEMP1	VIS
MmugDNA.4481.1.S1_at	EFEMP1	HIP
MmugDNA.4481.1.S1_at	EFEMP1	AMYG
MmugDNA.19961.1.S1_at	EFHD1	mPFC
MmugDNA.19961.1.S1_at	EFHD1	VIS
MmugDNA.19961.1.S1_at	EFHD1	HIP
MmugDNA.19961.1.S1_at	EFHD1	AMYG
MmugDNA.36732.1.S1_s_at	EFHD2	mPFC
MmugDNA.36732.1.S1_s_at	EFHD2	VIS
MmuSTS.4106.1.S1_s_at	EFNA1	mPFC
MmuSTS.4281.1.S1_at	EFNB3	VIS
MmugDNA.35973.1.S1_at	EGFLAM	HIP
MmugDNA.21614.1.S1_at	EGO	VIS
MmugDNA.40454.1.S1_at	EGO	VIS
MmugDNA.10815.1.S1_at	EGR1	HIP
MmugDNA.37845.1.S1_at	EHHADH	VIS
MmugDNA.37845.1.S1_at	EHHADH	AMYG
MmugDNA.19098.1.S1_at	EIF2AK2	VIS
MmugDNA.34331.1.S1_at	EIF2B5	mPFC
MmugDNA.8080.1.S1_s_at	EIF4A1	VIS
MmugDNA.3734.1.S1_at	EIF5A2	mPFC
MmugDNA.17696.1.S1_at	EIF5A2	VIS
MmugDNA.3734.1.S1_at	EIF5A2	VIS
MmugDNA.38477.1.S1_at	ELK4	VIS
MmugDNA.16608.1.S1_at	ELL2	HIP
MmuSTS.4317.1.S1_at	ELL2	STRv
MmuSTS.898.1.S1_at	ELMO1	VIS
MmugDNA.11341.1.S1_s_at	ELN	mPFC
MmugDNA.11341.1.S1_s_at	ELN	VIS
MmugDNA.11341.1.S1_s_at	ELN	HIP
MmugDNA.11341.1.S1_s_at	ELN	AMYG
MmugDNA.8146.1.S1_at	ELOVL7	mPFC
MmugDNA.8146.1.S1_at	ELOVL7	VIS
MmugDNA.8146.1.S1_at	ELOVL7	HIP
MmugDNA.36296.1.S1_at	EMID2	mPFC
MmugDNA.36296.1.S1_at	EMID2	VIS
MmugDNA.36296.1.S1_at	EMID2	HIP
MmugDNA.36296.1.S1_at	EMID2	AMYG
MmugDNA.36296.1.S1_at	EMID2	STRv
MmugDNA.36510.1.S1_at	EML6	VIS
MmugDNA.19993.1.S1_at	EMX2OS	AMYG
MmugDNA.32381.1.S1_at	ENDOD1	VIS
MmugDNA.38529.1.S1_at	ENPEP	VIS
MmugDNA.38529.1.S1_at	ENPEP	HIP
MmugDNA.18178.1.S1_at	ENPP2	mPFC
MmugDNA.24308.1.S1_at	ENPP2	mPFC
MmugDNA.10334.1.S1_at	ENPP4	mPFC
MmugDNA.10334.1.S1_at	ENPP4	VIS
MmugDNA.10334.1.S1_at	ENPP4	HIP
MmuSTS.3631.1.S1_at	ENPP5	mPFC
MmuSTS.3631.1.S1_at	ENPP5	VIS
MmuSTS.3631.1.S1_at	ENPP5	AMYG
MmugDNA.32991.1.S1_at	ENPP6	HIP
MmuSTS.3632.1.S1_at	EOMES	VIS
MmuSTS.3632.1.S1_at	EOMES	HIP
MmugDNA.17300.1.S1_s_at	EPB41L4B	VIS
MmugDNA.20070.1.S1_at	EPB41L4B	VIS
MmugDNA.31922.1.S1_at	EPB41L4B	VIS
MmugDNA.6620.1.S1_at	EPB41L5	VIS
MmuSTS.2870.1.S1_at	EPCAM	VIS
MmugDNA.18810.1.S1_at	EPHA5	VIS
MmugDNA.13726.1.S1_at	EPHA7	VIS
MmuSTS.4140.1.S1_at	EPHA8	mPFC
MmuSTS.4140.1.S1_at	EPHA8	VIS
MmugDNA.31686.1.S1_at	EPHB1	mPFC
MmuSTS.4141.1.S1_at	EPHB1	mPFC
MmugDNA.22309.1.S1_at	EPHB1	VIS
MmugDNA.31686.1.S1_at	EPHB1	VIS
MmuSTS.4141.1.S1_at	EPHB1	VIS
MmugDNA.22309.1.S1_at	EPHB1	HIP
MmugDNA.23037.1.S1_at	EPHB2	mPFC
MmugDNA.30208.1.S1_at	EPHB2	mPFC
MmuSTS.4142.1.S1_at	EPHB2	mPFC
MmugDNA.23037.1.S1_at	EPHB2	VIS
MmugDNA.28750.1.S1_at	EPHB2	VIS
MmugDNA.30208.1.S1_at	EPHB2	VIS
MmuSTS.4142.1.S1_at	EPHB2	VIS
MmugDNA.30208.1.S1_at	EPHB2	AMYG
MmuSTS.4142.1.S1_at	EPHB2	AMYG
MmuSTS.4143.1.S1_at	EPHB3	VIS
MmuSTS.4143.1.S1_at	EPHB3	HIP
MmugDNA.10912.1.S1_at	ERBB3	mPFC
MmuSTS.4736.1.S1_at	ERBB3	mPFC
MmugDNA.10912.1.S1_at	ERBB3	VIS
MmuSTS.4736.1.S1_at	ERBB3	VIS
MmugDNA.24995.1.S1_at	ERC1	mPFC
MmugDNA.39569.1.S1_at	ERC1	mPFC
MmugDNA.24995.1.S1_at	ERC1	VIS
MmuSTS.2617.1.S1_at	EREG	VIS
MmugDNA.22871.1.S1_at	ERMN	mPFC
MmugDNA.22871.1.S1_at	ERMN	VIS
MmugDNA.22871.1.S1_at	ERMN	HIP
MmugDNA.22871.1.S1_at	ERMN	AMYG
MmugDNA.16677.1.S1_at	ERP44	VIS
MmuSTS.1998.1.S1_at	ESR1	VIS
MmugDNA.16985.1.S1_at	ETV1	mPFC
MmuSTS.830.1.S1_at	EVI2A	mPFC
MmuSTS.830.1.S1_at	EVI2A	VIS
MmuSTS.830.1.S1_at	EVI2A	HIP
MmuSTS.830.1.S1_at	EVI2A	AMYG
MmuSTS.830.1.S1_at	EVI2A	STRv
MmugDNA.25604.1.S1_at	EXOC6	AMYG
MmugDNA.12912.1.S1_at	EXT1	HIP
MmugDNA.33614.1.S1_at	EYA4	VIS
MmuSTS.911.1.S1_at	EZH2	HIP
MmuSTS.911.1.S1_at	EZH2	STRv
MmugDNA.24286.1.S1_at	F2RL1	VIS
MmugDNA.13861.1.S1_at	FA2H	mPFC
MmugDNA.13861.1.S1_at	FA2H	HIP
MmugDNA.40769.1.S1_s_at	FABP3	mPFC
MmugDNA.40769.1.S1_s_at	FABP3	VIS
MmugDNA.8592.1.S1_at	FABP3	VIS
MmugDNA.19712.1.S1_at	FABP7	VIS
MmugDNA.6504.1.S1_at	FAM103A1	VIS
MmugDNA.13344.1.S1_at	FAM107A	VIS
MmugDNA.34768.1.S1_at	FAM109B	mPFC
MmugDNA.34768.1.S1_at	FAM109B	VIS
MmugDNA.19399.1.S1_at	FAM113B	VIS
MmugDNA.1911.1.S1_at	FAM117A	HIP
MmugDNA.22249.1.S1_at	FAM123B	VIS
MmugDNA.22249.1.S1_at	FAM123B	AMYG
MmugDNA.35274.1.S1_at	FAM124A	mPFC
MmugDNA.35274.1.S1_at	FAM124A	VIS
MmugDNA.38211.1.S1_s_at	FAM126A	VIS
MmugDNA.39319.1.S1_at	FAM132B	mPFC
MmugDNA.39319.1.S1_at	FAM132B	HIP
MmugDNA.26725.1.S1_at	FAM133A	VIS
MmugDNA.9252.1.S1_at	FAM133A	VIS
MmugDNA.31316.1.S1_at	FAM133B /// LOC728153	mPFC
MmugDNA.10392.1.S1_s_at	FAM13A	mPFC
MmugDNA.10392.1.S1_s_at	FAM13A	VIS
MmuSTS.3672.1.S1_at	FAM13A	VIS
MmugDNA.1144.1.S1_at	FAM149B1	mPFC
MmugDNA.2249.1.S1_at	FAM150B	HIP
MmugDNA.8457.1.S1_at	FAM166A	VIS
MmugDNA.39249.1.S1_at	FAM167A	mPFC
MmugDNA.39249.1.S1_at	FAM167A	VIS
MmugDNA.39249.1.S1_at	FAM167A	AMYG
MmugDNA.13830.1.S1_at	FAM174B	mPFC
MmugDNA.7497.1.S1_at	FAM19A1	VIS
MmugDNA.33026.1.S1_at	FAM48A	HIP
MmugDNA.11421.1.S1_at	FAM57B	HIP
MmugDNA.11421.1.S1_at	FAM57B	AMYG
MmugDNA.11280.1.S1_at	FAM62C	mPFC
MmugDNA.33653.1.S1_at	FAM62C	mPFC
MmugDNA.33653.1.S1_at	FAM62C	VIS
MmugDNA.8809.1.S1_at	FAM73A	VIS
MmugDNA.34741.1.S1_at	FAM81A	VIS
MmugDNA.20671.1.S1_at	FAM83D	mPFC
MmugDNA.20671.1.S1_at	FAM83D	VIS
MmugDNA.20671.1.S1_at	FAM83D	AMYG
MmugDNA.9392.1.S1_at	FAM84B	mPFC
MmugDNA.9392.1.S1_at	FAM84B	VIS
MmugDNA.41246.1.S1_at	FAP	AMYG
MmugDNA.25457.1.S1_at	FAR2	HIP
MmugDNA.13523.1.S1_at	FARP1	VIS
MmugDNA.13523.1.S1_at	FARP1	HIP
MmugDNA.10218.1.S1_at	FARP2	mPFC
MmugDNA.26359.1.S1_at	FAT3	VIS
MmugDNA.11027.1.S1_at	FAT4	mPFC
MmugDNA.11027.1.S1_at	FAT4	VIS
MmugDNA.19557.1.S1_at	FBLIM1	VIS
MmugDNA.19557.1.S1_at	FBLIM1	HIP
MmuSTS.2641.1.S1_at	FBLN2	VIS
MmuSTS.3709.1.S1_at	FBN3	mPFC
MmuSTS.3709.1.S1_at	FBN3	VIS
MmuSTS.3709.1.S1_at	FBN3	HIP
MmuSTS.3709.1.S1_at	FBN3	AMYG
MmugDNA.8318.1.S1_at	FBXL14	VIS
MmugDNA.14527.1.S1_at	FBXO2	VIS
MmugDNA.7038.1.S1_at	FCGR3B	VIS
MmugDNA.17858.1.S1_at	FCN3	VIS
MmugDNA.43107.1.S1_at	FCRL3	HIP
MmugDNA.14171.1.S1_s_at	FEM1C	mPFC
MmugDNA.31579.1.S1_at	FER1L4	mPFC
MmugDNA.31579.1.S1_at	FER1L4	VIS
MmuSTS.2631.1.S1_at	FEZF2	mPFC
MmuSTS.2631.1.S1_at	FEZF2	VIS
MmuSTS.2646.1.S1_at	FGD1	mPFC
MmugDNA.29923.1.S1_at	FGD5	VIS
MmugDNA.29924.1.S1_at	FGD5	VIS
MmugDNA.29924.1.S1_at	FGD5	HIP
MmugDNA.28350.1.S1_at	FGF1	mPFC
MmugDNA.28350.1.S1_at	FGF1	VIS
MmugDNA.42379.1.S1_at	FGF1	VIS
MmugDNA.6681.1.S1_s_at	FGF1	VIS
MmugDNA.28350.1.S1_at	FGF1	AMYG
MmugDNA.6681.1.S1_s_at	FGF1	AMYG
MmuSTS.1939.1.S1_at	FGF11	mPFC
MmuSTS.1939.1.S1_at	FGF11	VIS
MmuSTS.1939.1.S1_at	FGF11	AMYG
MmugDNA.29918.1.S1_at	FGF2	mPFC
MmugDNA.41601.1.S1_at	FGFR1OP2	mPFC
MmugDNA.22820.1.S1_at	FGFR1OP2	VIS
MmugDNA.41601.1.S1_at	FGFR1OP2	VIS
MmugDNA.570.1.S1_at	FGFR1OP2	VIS
MmugDNA.22820.1.S1_at	FGFR1OP2	HIP
MmugDNA.9940.1.S1_s_at	FHDC1	VIS
MmuSTS.3714.1.S1_at	FHL2	VIS
MmugDNA.6967.1.S1_at	FIGN	VIS
MmuSTS.934.1.S1_at	FJX1	mPFC
MmuSTS.934.1.S1_at	FJX1	VIS
MmugDNA.10638.1.S1_at	FKBP5	mPFC
MmuSTS.4782.1.S1_at	FKBP5	mPFC
MmugDNA.10638.1.S1_at	FKBP5	VIS
MmuSTS.4782.1.S1_at	FKBP5	VIS
MmugDNA.10638.1.S1_at	FKBP5	HIP
MmugDNA.27015.1.S1_at	FKBP5	HIP
MmuSTS.4782.1.S1_at	FKBP5	HIP
MmugDNA.7532.1.S1_at	FLJ10357	VIS
MmugDNA.9229.1.S1_at	FLJ11292	VIS
MmugDNA.27953.1.S1_at	FLJ12993	mPFC
MmugDNA.32015.1.S1_at	FLJ14213	HIP
MmugDNA.32015.1.S1_at	FLJ14213	AMYG
MmugDNA.35235.1.S1_at	FLJ22184	VIS
MmugDNA.37745.1.S1_at	FLJ25006	mPFC
MmugDNA.31798.1.S1_at	FLJ27352	mPFC
MmugDNA.33057.1.S1_at	FLJ27354	mPFC
MmugDNA.24531.1.S1_at	FLJ30375	AMYG
MmugDNA.14590.1.S1_at	FLJ30838	VIS
MmugDNA.37844.1.S1_at	FLJ30901	VIS
MmugDNA.37844.1.S1_at	FLJ30901	AMYG
MmugDNA.18002.1.S1_at	FLJ34048	HIP
MmugDNA.16868.1.S1_at	FLJ36665	HIP
MmugDNA.6354.1.S1_at	FLJ37798	mPFC
MmugDNA.6354.1.S1_at	FLJ37798	VIS
MmugDNA.10531.1.S1_at	FLJ41603	VIS
MmugDNA.10531.1.S1_at	FLJ41603	HIP
MmugDNA.9140.1.S1_at	FLJ42875	VIS
MmugDNA.38060.1.S1_at	FLJ43390	mPFC
MmugDNA.38060.1.S1_at	FLJ43390	VIS
MmugDNA.29339.1.S1_at	FLJ43390 /// LOC100128793	mPFC
MmugDNA.29339.1.S1_at	FLJ43390 /// LOC100128793	VIS
MmugDNA.2088.1.S1_at	FLJ43663	mPFC
MmugDNA.2088.1.S1_at	FLJ43663	VIS
MmugDNA.2088.1.S1_at	FLJ43663	HIP
MmugDNA.2088.1.S1_at	FLJ43663	AMYG
MmugDNA.42347.1.S1_at	FLRT3	VIS
MmugDNA.29353.1.S1_at	FLVCR2	mPFC
MmugDNA.29353.1.S1_at	FLVCR2	VIS
MmugDNA.19840.1.S1_at	FMO2	mPFC
MmugDNA.31007.1.S1_s_at	FN1	mPFC
MmugDNA.31007.1.S1_s_at	FN1	VIS
MmugDNA.31007.1.S1_s_at	FN1	HIP
MmugDNA.31007.1.S1_s_at	FN1	AMYG
MmuSTS.3731.1.S1_at	FNDC1	mPFC
MmugDNA.13897.1.S1_s_at	FNIP2	VIS
MmugDNA.36839.1.S1_at	FNIP2	AMYG
MmugDNA.36588.1.S1_at	FNTA	HIP
MmuSTS.947.1.S1_at	FOLH1	mPFC
MmugDNA.23073.1.S1_at	FOLH1	VIS
MmuSTS.947.1.S1_at	FOLH1	VIS
MmuSTS.947.1.S1_at	FOLH1	HIP
MmugDNA.13306.1.S1_at	FOSB	VIS
MmugDNA.11364.1.S1_at	FOXM1	mPFC
MmugDNA.37343.1.S1_at	FOXO4	mPFC
MmugDNA.37343.1.S1_at	FOXO4	VIS
MmugDNA.37343.1.S1_at	FOXO4	HIP
MmugDNA.37343.1.S1_at	FOXO4	STRv
MmugDNA.29634.1.S1_at	FOXP4	VIS
MmugDNA.35807.1.S1_at	FOXS1	mPFC
MmuSTS.948.1.S1_at	FPGT	VIS
MmugDNA.30350.1.S1_at	FPR2	HIP
MmugDNA.20743.1.S1_at	FRAS1	VIS
MmugDNA.21177.1.S1_at	FRMD3	mPFC
MmugDNA.3040.1.S1_at	FRMD3	mPFC
MmuSTS.3746.1.S1_at	FRMD3	mPFC
MmugDNA.21177.1.S1_at	FRMD3	VIS
MmugDNA.3040.1.S1_at	FRMD3	VIS
MmuSTS.3746.1.S1_at	FRMD3	VIS
MmugDNA.3040.1.S1_at	FRMD3	HIP
MmuSTS.3746.1.S1_at	FRMD3	HIP
MmugDNA.3040.1.S1_at	FRMD3	AMYG
MmugDNA.3777.1.S1_at	FRMD4A	VIS
MmugDNA.18095.1.S1_at	FRMD6	VIS
MmugDNA.16891.1.S1_at	FST	VIS
MmugDNA.40227.1.S1_s_at	FXYD1	mPFC
MmugDNA.40227.1.S1_s_at	FXYD1	VIS
MmugDNA.40227.1.S1_s_at	FXYD1	HIP
MmugDNA.40227.1.S1_s_at	FXYD1	AMYG
MmuSTS.4419.1.S1_at	FXYD6	HIP
MmugDNA.5277.1.S1_at	FYCO1	mPFC
MmugDNA.5277.1.S1_at	FYCO1	VIS
MmugDNA.5277.1.S1_at	FYCO1	HIP
MmugDNA.5277.1.S1_at	FYCO1	AMYG
MmugDNA.5277.1.S1_at	FYCO1	STRv
MmuSTS.3644.1.S1_at	FZD10	HIP
MmugDNA.1925.1.S1_at	FZD5	VIS
MmugDNA.28902.1.S1_at	GAB1	mPFC
MmugDNA.42570.1.S1_at	GAB1	mPFC
MmugDNA.28902.1.S1_at	GAB1	VIS
MmugDNA.42570.1.S1_at	GAB1	VIS
MmuSTS.4429.1.S1_at	GAB1	VIS
MmugDNA.28902.1.S1_at	GAB1	AMYG
MmugDNA.3506.1.S1_at	GABRA5	mPFC
MmugDNA.3506.1.S1_at	GABRA5	VIS
MmuSTS.2386.1.S1_at	GABRA5	VIS
MmugDNA.23069.1.S1_at	GADD45B	mPFC
MmugDNA.30178.1.S1_at	GADD45B	mPFC
MmugDNA.23069.1.S1_at	GADD45B	VIS
MmugDNA.30178.1.S1_s_at	GADD45B	VIS
MmugDNA.30178.1.S1_s_at	GADD45B	AMYG
MmugDNA.32444.1.S1_at	GALNTL2	mPFC
MmugDNA.7882.1.S1_at	GALNTL2	mPFC
[truncated: 3,075 more rows]

## Sheet: GO_DEX_overlap_all
GO: overlap DEX between Cortex, HIP,AMYG and STRv
Category	Term	Count	%	PValue	Genes	List Total	Pop Hits	Pop Total	Fold Enrichment	Bonferroni	Benjamini	FDR
GOTERM_CC_FAT	GO:0031012~extracellular matrix	5	19.2308	0.0021695	HAPLN1, GPC2, TNC, EMID2, PRELP	22	345	12782	8.42029	0.189959	0.099977	2.36829
GOTERM_CC_FAT	GO:0005578~proteinaceous extracellular matrix	5	19.2308	0.0016471	HAPLN1, GPC2, TNC, EMID2, PRELP	22	320	12782	9.07812	0.147771	0.147771	1.80273
GOTERM_CC_FAT	GO:0005833~hemoglobin complex	2	7.69231	0.0195464	HBG1, HBG2	22	12	12782	96.8333	0.852625	0.380408	19.5748
GOTERM_CC_FAT	GO:0044421~extracellular region part	6	23.0769	0.0174823	HAPLN1, GPC2, TNC, EMID2, PRELP, SPP1	22	960	12782	3.63125	0.819275	0.434621	17.6865
GOTERM_CC_FAT	GO:0000932~cytoplasmic mRNA processing body	2	7.69231	0.0371438	MEX3A, CPEB1	22	23	12782	50.5217	0.974563	0.520165	34.1449
GOTERM_MF_FAT	GO:0005344~oxygen transporter activity	2	7.69231	0.0159103	HBG1, HBG2	17	13	12983	117.493	0.669332	0.669332	15.2524
GOTERM_BP_FAT	GO:0015669~gas transport	2	7.69231	0.0249969	HBG1, HBG2	20	18	13528	75.1556	0.997113	0.946273	27.7305
GOTERM_BP_FAT	GO:0010811~positive regulation of cell-substrate adhesion	2	7.69231	0.038627	EMID2, SPP1	20	28	13528	48.3143	0.999888	0.951841	39.6725
GOTERM_BP_FAT	GO:0015671~oxygen transport	2	7.69231	0.0181133	HBG1, HBG2	20	13	13528	104.062	0.985339	0.985339	20.9043

## Sheet: GO_DEX_overlap_VIS_mPFC
GO: overlap DEX between VIS and mPFC
Category	Term	Count	%	PValue	Genes	List Total	Pop Hits	Pop Total	Fold Enrichment	Bonferroni	Benjamini	FDR
GOTERM_CC_FAT	GO:0031012~extracellular matrix	32	0.611504	5.74228e-08	ADAMTSL1, CD248, LTBP4, ELN, COL3A1, POSTN, TGFB1, GPC5, WNT4, EMID2, FBN3, PCSK6, THBS1, FGF1, FN1, HAPLN1, HAPLN4, COL4A2, COL4A1, CRTAC1, COL13A1, EFEMP1, NID1, COL5A3, ECM1, PRELP, LAMA2, ADAMTS9, NAV2, COL1A2, ADAMTS1, COL1A1	387	345	12782	3.06351	1.88919e-05	1.88919e-05	7.78132e-05
GOTERM_CC_FAT	GO:0005578~proteinaceous extracellular matrix	30	0.573285	1.30124e-07	ADAMTSL1, CD248, LTBP4, ELN, COL3A1, POSTN, TGFB1, GPC5, WNT4, EMID2, FBN3, FGF1, FN1, HAPLN1, HAPLN4, COL4A2, COL4A1, CRTAC1, COL13A1, EFEMP1, NID1, COL5A3, ECM1, PRELP, LAMA2, ADAMTS9, NAV2, COL1A2, ADAMTS1, COL1A1	387	320	12782	3.09641	4.28097e-05	2.14051e-05	0.000176329
GOTERM_MF_FAT	GO:0005539~glycosaminoglycan binding	18	0.343971	1.22289e-06	HAPLN1, HAPLN4, COL13A1, LTBP4, POSTN, COL5A3, PRELP, TNFAIP6, LYVE1, PODXL2, NAV2, HBEGF, SUSD5, ADAMTS1, FGF1, THBS1, PCSK6, FN1	397	140	12983	4.20464	0.000700469	0.000700469	0.00179471
GOTERM_MF_FAT	GO:0001871~pattern binding	18	0.343971	4.60395e-06	HAPLN1, HAPLN4, COL13A1, LTBP4, POSTN, COL5A3, PRELP, TNFAIP6, LYVE1, PODXL2, NAV2, HBEGF, SUSD5, ADAMTS1, FGF1, THBS1, PCSK6, FN1	397	154	12983	3.8224	0.00263459	0.00131816	0.00675661
GOTERM_MF_FAT	GO:0030247~polysaccharide binding	18	0.343971	4.60395e-06	HAPLN1, HAPLN4, COL13A1, LTBP4, POSTN, COL5A3, PRELP, TNFAIP6, LYVE1, PODXL2, NAV2, HBEGF, SUSD5, ADAMTS1, FGF1, THBS1, PCSK6, FN1	397	154	12983	3.8224	0.00263459	0.00131816	0.00675661
KEGG_PATHWAY	hsa04512:ECM-receptor interaction	13	0.248423	1.27479e-05	COL4A2, COL4A1, COL3A1, ITGA2, SDC4, COL5A3, LAMA2, GP5, COL1A2, COL1A1, THBS1, FN1, SPP1	165	84	5085	4.76948	0.00165587	0.00165587	0.0148446
GOTERM_MF_FAT	GO:0005201~extracellular matrix structural constituent	13	0.248423	1.09297e-05	COL4A2, COL4A1, COL13A1, TUFT1, COL3A1, ELN, COL5A3, PRELP, WNT4, COL1A2, FBN3, COL1A1, FN1	397	86	12983	4.94344	0.00624321	0.00208542	0.0160395
GOTERM_CC_FAT	GO:0044421~extracellular region part	53	1.0128	2.57838e-05	MASP1, LTBP4, IGFBP6, POSTN, CXCL12, TGFB1, GPC5, WNT4, GSN, SEMA3F, SEMA3E, EMID2, SEPP1, FGF1, NRG1, CLCA1, CRTAC1, PRELP, ADAMTS9, NAV2, COL1A2, ADAMTS1, COL1A1, CA2, TG, LALBA, ADAMTSL1, ERBB3, CD248, COL3A1, ELN, IL34, FBN3, PCSK6, THBS1, FN1, SPP1, HAPLN1, COL4A2, HAPLN4, COL4A1, COL13A1, EFEMP1, IGF1, NID1, COL5A3, ECM1, LAMA2, FJX1, HBEGF, GDF10, IGFBP1, IGFBP3	387	960	12782	1.82344	0.00844708	0.00211849	0.0349337
GOTERM_CC_FAT	GO:0005887~integral to plasma membrane	61	1.16568	4.60776e-05	PCDHA6, PCDHA7, MPZL1, PCDHA8, SGMS2, PCDHA2, PCDHA3, PCDHA4, GLRA2, PCDHA5, LPAR2, CSPG5, PCDHA1, SDC4, GPC5, GP5, TRAC, SLC1A6, CNTNAP1, TUBB3, KCND3, CLCA1, PTPRG, CACNG4, NTSR2, PTPRO, PODXL2, FOLH1, RHCG, GRM6, VAMP1, HLA-DRA, FXYD1, IL1R1, LRRC32, ERBB3, KCNA2, NPY2R, HFE, EPHB1, PCDHAC2, PCDHAC1, EPHB2, KCNS1, HRH3, CD22, PCDHA10, PCDHA11, PCDHA13, PTPRB, TRPC4, LTK, GABRA5, KCTD1, ITGA2, …	387	1188	12782	1.6959	0.0150455	0.00216335	0.0624214
GOTERM_CC_FAT	GO:0044459~plasma membrane part	98	1.87273	4.46757e-05	GNA14, MPZL1, SGMS2, LPAR2, CSPG5, GP5, TRAC, GNG2, GNG4, LRRC7, KCND3, CLCA1, PTPRG, NTSR2, PTPRO, NCAM1, JUP, PODXL2, RHCG, VAMP1, ADD2, HLA-DRA, FXYD1, IL1R1, ERBB3, KCNA2, HFE, PCDHAC2, CD74, EPHB1, PCDHAC1, EPHB2, KCNS1, PPL, LRFN1, PCDHA10, PCDHA11, HLA-DPB1, PCDHA13, FN1, TRPC4, LPP, SYT12, GABRA5, KCTD1, ITGA2, KDR, LYVE1, GPR37, EPHA8, SPTBN1, KCTD15, MAP7, KCTD16, KCTD13, PCDHA6, PCDHA7…	387	2203	12782	1.46926	0.0145911	0.00244677	0.0605227
GOTERM_CC_FAT	GO:0031226~intrinsic to plasma membrane	63	1.2039	2.50038e-05	PCDHA6, PCDHA7, MPZL1, PCDHA8, SGMS2, PCDHA2, PCDHA3, PCDHA4, GLRA2, PCDHA5, LPAR2, CSPG5, PCDHA1, SDC4, GPC5, GP5, TRAC, SLC1A6, CNTNAP1, TUBB3, KCND3, CLCA1, PTPRG, CACNG4, NTSR2, PTPRO, PODXL2, FOLH1, RHCG, GRM6, VAMP1, HLA-DRA, FXYD1, IL1R1, RTN4RL1, LRRC32, ERBB3, KCNA2, NPY2R, HFE, EPHB1, PCDHAC2, PCDHAC1, EPHB2, KCNS1, HRH3, CD22, PCDHA10, PCDHA11, CD24, PCDHA13, PTPRB, TRPC4, LTK, GABRA5,…	387	1215	12782	1.71258	0.00819261	0.00273836	0.0338772
GOTERM_CC_FAT	GO:0005886~plasma membrane	151	2.88553	4.37036e-05	GPRIN1, GNA14, MPZL1, SGMS2, PTGS1, LPAR2, CD53, CSPG5, IL17RD, SLC16A1, ATP2B3, GP5, TRAC, MCOLN3, S1PR5, GNG2, GNG4, FLVCR2, LRRC7, MTUS1, KCND3, CLCA1, CRYAB, PTPRG, CA12, NTSR2, PTPRO, JUP, NCAM1, PODXL2, RHCG, REM2, COL1A2, CD300LG, COL1A1, LRRK2, VAMP1, ADD2, HLA-DRA, ABCA8, FXYD1, ENPP5, IL1R1, ERBB3, KCNA2, AKAP12, NKAIN1, HFE, EPHB1, CD74, PCDHAC2, PCDHAC1, EPHB2, KCNS1, PPP1R16B, TTYH2,…	387	3777	12782	1.32044	0.0142759	0.00287163	0.0592062
GOTERM_MF_FAT	GO:0019838~growth factor binding	13	0.248423	8.28661e-05	IL1R1, COL4A1, ERBB3, LTBP4, COL3A1, IGFBP6, KDR, COL1A2, IGFBP1, COL1A1, THBS1, PCSK6, IGFBP3	397	105	12983	4.04891	0.0463745	0.0118009	0.121547
GOTERM_CC_FAT	GO:0005581~collagen	7	0.133766	0.000563524	COL4A2, COL4A1, COL13A1, COL3A1, COL1A2, COL1A1, COL5A3	387	35	12782	6.60568	0.169271	0.0229148	0.760933
GOTERM_BP_FAT	GO:0030155~regulation of cell adhesion	15	0.286642	5.12014e-05	ERBB3, ITGA2, CDK6, NID1, TGFB1, LAMA2, GSN, EMID2, CD24, COL1A1, FGF1, NRG1, THBS1, SPP1, ARHGDIB	399	137	13528	3.7122	0.107676	0.0280797	0.0890898
GOTERM_BP_FAT	GO:0022610~biological adhesion	41	0.783489	4.49055e-05	PCDHA6, PCDHA7, PCDHA8, PCDHA9, PCDHA2, PCDHA3, PCDHA4, PCDHA5, COL3A1, POSTN, PCDHA1, CDH3, CXCL12, PCDHAC2, CDH6, PCDHAC1, GP5, CD93, FAT4, PCDHA10, CD22, PCDHA11, CNTNAP1, PCDHA12, CD24, THBS1, PCDHA13, SPP1, FN1, HAPLN1, HAPLN4, LPP, PCDH11Y, COL13A1, ITGA2, NID1, COL5A3, NCAM1, LAMA2, JUP, TNFAIP6, PODXL2, LYVE1, CDH19, CNTN1, SUSD5	399	701	13528	1.98302	0.0950875	0.0327571	0.0781391
GOTERM_MF_FAT	GO:0005509~calcium ion binding	48	0.917256	0.000319397	PCDHA6, PCDHA7, PXDN, PCDHA8, PCDHA9, MASP1, PCDHA2, PCDHA3, LTBP4, PCDHA4, PCDHA5, PCDHA1, EFHD2, EFHD1, ATP2B3, CD93, SLC24A4, SLC24A3, GSN, RGN, CLCA1, CRTAC1, PCDH11Y, CAPSL, GALNTL2, CACNG4, LALBA, CD248, CABP1, CDH3, PCDHAC2, PCDHAC1, CDH6, FAT4, DGKG, TTYH2, RASGRP2, PCDHA10, PCDHA11, FBN3, PCDHA12, PCDHA13, THBS1, PCSK6, TRPC4, EFEMP1, ITGA2, NID1, ITPR1, CDH19, ANXA11, MYLK, PPP2R3C	397	919	12983	1.70809	0.167268	0.0359468	0.46773
GOTERM_BP_FAT	GO:0007155~cell adhesion	41	0.783489	4.45119e-05	PCDHA6, PCDHA7, PCDHA8, PCDHA9, PCDHA2, PCDHA3, PCDHA4, PCDHA5, COL3A1, POSTN, PCDHA1, CDH3, CXCL12, PCDHAC2, CDH6, PCDHAC1, GP5, CD93, FAT4, PCDHA10, CD22, PCDHA11, CNTNAP1, PCDHA12, CD24, THBS1, PCDHA13, SPP1, FN1, HAPLN1, HAPLN4, LPP, PCDH11Y, COL13A1, ITGA2, NID1, COL5A3, NCAM1, LAMA2, JUP, TNFAIP6, PODXL2, LYVE1, CDH19, CNTN1, SUSD5	399	700	13528	1.98585	0.0942946	0.0483144	0.0774544
GOTERM_MF_FAT	GO:0030246~carbohydrate binding	24	0.458628	0.000539783	HAPLN1, HAPLN4, COL13A1, LTBP4, CD248, GALNTL2, POSTN, COL5A3, PRELP, TNFAIP6, LYVE1, PODXL2, CD93, NAV2, KRT1, CD22, HBEGF, SUSD5, ADAMTS1, CD24, PCSK6, FGF1, THBS1, FN1	397	354	12983	2.21714	0.266098	0.0502564	0.789277
GOTERM_BP_FAT	GO:0007156~homophilic cell adhesion	15	0.286642	3.10581e-05	PCDHA6, PCDHA7, PCDHA8, PCDHA9, PCDHA2, PCDH11Y, PCDHA3, PCDHA4, PCDHA5, PCDHA1, CDH3, PCDHAC2, PCDHAC1, CDH6, FAT4, CDH19, PCDHA10, PCDHA11, PCDHA12, PCDHA13	399	131	13528	3.88222	0.0667716	0.0667716	0.0540497
GOTERM_BP_FAT	GO:0042060~wound healing	17	0.324861	0.000167251	KLK6, KLF6, ERBB3, COL3A1, ITGA2, IGF1, CDH3, TGFB1, IGSF10, GP5, GSN, POU2F3, HBEGF, IGFBP1, NRG1, TREML1, FN1	399	191	13528	3.0177	0.310758	0.0717301	0.290737
GOTERM_CC_FAT	GO:0009986~cell surface	22	0.420409	0.00207228	IRAK2, CLCA1, RTN4RL1, CRYAB, ITGA2, CD53, SDC4, CD74, TGFB1, NCAM1, GPC5, CD93, BACE2, CD22, CNTN1, HBEGF, CD24, PCSK6, TREML1, THBS1, GFRA3, HLA-DRA	387	348	12782	2.088	0.494642	0.0730281	2.7719
KEGG_PATHWAY	hsa04510:Focal adhesion	16	0.305752	0.00192014	COL4A2, COL4A1, COL3A1, ITGA2, IGF1, COL5A3, KDR, LAMA2, PAK6, COL1A2, MAPK8, COL1A1, THBS1, MYLK, FN1, SPP1	165	201	5085	2.45319	0.221089	0.0799123	2.21339
KEGG_PATHWAY	hsa04360:Axon guidance	12	0.229314	0.00277503	PAK6, SEMA5B, SEMA4G, EPHA8, CFL2, SEMA3F, SEMA3E, DPYSL5, CXCL12, SRGAP1, EPHB1, EPHB2	165	129	5085	2.86681	0.303199	0.0863556	3.18435
KEGG_PATHWAY	hsa04115:p53 signaling pathway	9	0.171985	0.00140368	TNFRSF10B, ZMAT3, RPRM, IGF1, CDK6, GADD45B, THBS1, IGFBP3, SESN3	165	68	5085	4.07888	0.166904	0.087259	1.62249
GOTERM_CC_FAT	GO:0044420~extracellular matrix part	11	0.210204	0.00284012	LAMA2, COL4A2, COL4A1, COL13A1, COL3A1, COL1A2, ADAMTS1, NID1, COL1A1, COL5A3, FN1	387	117	12782	3.10524	0.607701	0.0893285	3.78078
GOTERM_CC_FAT	GO:0030424~axon	13	0.248423	0.00320396	AR, ERMN, ITGA2, TGFB1, NCAM1, RNF6, NEFH, SYNJ2, CNTNAP1, MYH14, CA2, LRRK2, TUBB3	387	159	12782	2.70044	0.652084	0.0915191	4.25544
GOTERM_CC_FAT	GO:0005856~cytoskeleton	60	1.14657	0.0037944	TUBB2B, TUBB2A, RHOQ, CPEB1, MYLIP, RAB3IP, KLHL1, FRMD3, FAM83D, TMSB15A, GSN, TMSB15B, SYNJ2, NCKIPSD, TUBB1, CYS1, TOP2A, MYC, TUBB3, ARHGEF2, KIF5A, CRYAB, ERMN, LDB3, PLEKHH1, JUP, NAV1, CFL2, ADD2, SSH3, CABP1, AKAP12, ANLN, IVNS1ABP, CRMP1, PPL, KRT1, NEFH, NDRG2, WIPF1, DCX, STK38L, KIF21B, MYO5B, ARHGDIB, HIP1, TRPC4, DPYSL3, ITPR1, RASSF5, PLK4, MYO10, ANXA11, MYO16, SPTBN1, MAP7, PARP3…	387	1381	12782	1.43498	0.713705	0.0917269	5.0211
GOTERM_MF_FAT	GO:0008201~heparin binding	11	0.210204	0.00117541	COL13A1, NAV2, HBEGF, ADAMTS1, POSTN, COL5A3, PCSK6, FGF1, THBS1, PRELP, FN1	397	103	12983	3.49253	0.490286	0.0917833	1.71125
GOTERM_CC_FAT	GO:0043005~neuron projection	21	0.401299	0.00378306	GPRIN1, KCND3, AR, KIF5A, ERMN, DPYSL5, ITGA2, DPYSL3, CPEB1, TGFB1, KLHL1, NCAM1, RNF6, CRMP1, NEFH, SYNJ2, CNTNAP1, MYH14, CA2, LRRK2, TUBB3	387	342	12782	2.02806	0.712631	0.0986987	5.00646
GOTERM_BP_FAT	GO:0045785~positive regulation of cell adhesion	9	0.171985	0.000350848	EMID2, ITGA2, CDK6, NID1, CD24, NRG1, FGF1, THBS1, SPP1	399	60	13528	5.08571	0.541948	0.105543	0.608973
GOTERM_CC_FAT	GO:0005583~fibrillar collagen	4	0.076438	0.0049066	COL3A1, COL1A2, COL1A1, COL5A3	387	12	12782	11.0095	0.801754	0.109159	6.44799
GOTERM_MF_FAT	GO:0008092~cytoskeletal protein binding	29	0.554175	0.0016558	ANLN, MYLIP, SDC4, KLHL1, FRMD3, TMSB15A, GSN, TMSB15B, WIPF1, NCKIPSD, DCX, STK38L, MYO5B, HIP1, ARHGEF2, CLMN, CRYAB, ERMN, JUP, RAB11FIP5, MYO10, RHCG, CFL2, MYO16, SPTBN1, WDR1, MYH14, MAP6, MYLK, ADD2	397	504	12983	1.88171	0.613089	0.111921	2.40276
GOTERM_BP_FAT	GO:0032535~regulation of cellular component size	20	0.38219	0.000427617	AR, CRYAB, ELN, OSGIN1, CSRP2, CXCL12, TGFB1, RNF6, TMSB15A, GSN, DGKD, SEMA3F, TMSB15B, SPTBN1, HBEGF, IGFBP1, GNG4, NRG1, DCX, ADD2, SPP1	399	271	13528	2.5022	0.613897	0.112153	0.741756
GOTERM_BP_FAT	GO:0007169~transmembrane receptor protein tyrosine kinase signaling pathway	18	0.343971	0.00034288	MPZL1, LTK, PTPRG, ERBB3, RHOQ, FOXO4, EPHB1, TGFB1, KDR, EPHB2, DGKD, DOK5, EPHA8, GAB1, HBEGF, IGFBP1, FGF1, NRG1	399	224	13528	2.72449	0.533752	0.119419	0.595182
GOTERM_BP_FAT	GO:0016337~cell-cell adhesion	20	0.38219	0.000534762	PCDHA6, PCDHA7, PCDHA8, PCDHA9, PCDHA2, PCDHA3, PCDHA4, PCDHA5, PCDHA1, CDH3, PCDHAC2, CDH6, PCDHAC1, CD93, FAT4, PCDHA10, PCDHA11, PCDHA12, CD24, PCDHA13, PCDH11Y, COL13A1, NCAM1, JUP, CDH19	399	276	13528	2.45687	0.695829	0.12387	0.926799
GOTERM_MF_FAT	GO:0005540~hyaluronic acid binding	5	0.0955475	0.00229642	HAPLN1, TNFAIP6, LYVE1, HAPLN4, SUSD5	397	19	12983	8.60599	0.732159	0.136165	3.31785
GOTERM_MF_FAT	GO:0048407~platelet-derived growth factor binding	4	0.076438	0.00387139	COL4A1, COL3A1, COL1A2, COL1A1	397	11	12983	11.8919	0.891674	0.199294	5.53374
GOTERM_BP_FAT	GO:0007167~enzyme linked receptor protein signaling pathway	22	0.420409	0.00122176	MPZL1, LTK, PTPRG, ERBB3, COL3A1, RHOQ, FOXO4, TGFB1, EPHB1, KDR, EPHB2, EPHA8, DOK5, DGKD, GAB1, COL1A2, GDF10, SPTBN1, HBEGF, IGFBP1, FGF1, NRG1	399	342	13528	2.18101	0.93413	0.238151	2.10555
GOTERM_MF_FAT	GO:0004157~dihydropyrimidinase activity	3	0.0573285	0.00534557	CRMP1, DPYS, DPYSL3	397	4	12983	24.5271	0.953636	0.243613	7.56484
GOTERM_CC_FAT	GO:0048471~perinuclear region of cytoplasm	17	0.324861	0.0142602	SLC2A12, TG, PLA2G16, KIF5A, MRVI1, NANOS1, CABP1, LDB3, ITGA2, HFE, GSN, MYO16, SYNJ2, MAP7, NDRG2, RASD1, SPP1	387	288	12782	1.94959	0.991133	0.255719	17.6861
GOTERM_CC_FAT	GO:0009897~external side of plasma membrane	12	0.229314	0.0141597	NCAM1, GPC5, CLCA1, RTN4RL1, CD22, CNTN1, ITGA2, CD24, THBS1, CD74, HLA-DRA, GFRA3	387	170	12782	2.33142	0.99083	0.268596	17.5723
GOTERM_BP_FAT	GO:0010817~regulation of hormone levels	13	0.248423	0.00168647	KLK6, TG, LTBP4, HFE, CYP26A1, SLC16A2, WNT4, DIO2, BACE2, CRH, SRD5A1, PCSK6, SMPD3	399	151	13528	2.91895	0.976613	0.289236	2.89541
GOTERM_CC_FAT	GO:0031982~vesicle	31	0.592394	0.0199033	HFE, CXXC4, CSPG5, TGFB1, GP5, CD93, TPP1, DGKD, PRSS16, LGI3, WIPF1, THBS1, ARHGDIB, FN1, SPP1, HIP1, CLCA1, SYT12, GALNTL2, CACNG4, PKN1, IGF1, ITPR1, LAMP2, RHCG, ANXA11, ADAMTS1, TREML1, LRRK2, VAMP1, RAB11FIP1	387	670	12782	1.52818	0.998659	0.307507	23.8472
GOTERM_CC_FAT	GO:0031410~cytoplasmic vesicle	30	0.573285	0.019829	HFE, CXXC4, CSPG5, TGFB1, GP5, CD93, TPP1, DGKD, PRSS16, LGI3, WIPF1, THBS1, ARHGDIB, FN1, HIP1, CLCA1, SYT12, GALNTL2, CACNG4, PKN1, IGF1, ITPR1, LAMP2, RHCG, ANXA11, ADAMTS1, TREML1, LRRK2, VAMP1, RAB11FIP1	387	642	12782	1.54338	0.998625	0.321319	23.7689
GOTERM_MF_FAT	GO:0050840~extracellular matrix binding	5	0.0955475	0.00858202	ELN, ITGA2, NID1, THBS1, SPP1	397	27	12983	6.05607	0.992836	0.337384	11.8821
GOTERM_CC_FAT	GO:0031091~platelet alpha granule	6	0.114657	0.0265443	GP5, IGF1, TREML1, THBS1, TGFB1, FN1	387	56	12782	3.53876	0.999857	0.372396	30.5497
KEGG_PATHWAY	hsa05222:Small cell lung cancer	8	0.152876	0.0180326	LAMA2, E2F3, COL4A2, COL4A1, ITGA2, CDK6, MYC, FN1	165	84	5085	2.93506	0.90611	0.376948	19.0966
GOTERM_MF_FAT	GO:0005198~structural molecule activity	31	0.592394	0.0113703	MPZL1, TSPAN2, TUBB2B, TUBB2A, TUFT1, COL3A1, ELN, PROSAPIP1, WNT4, PPL, KRT1, FBN3, TUBB1, THBS1, TUBB3, HIP1, FN1, COL4A2, COL4A1, CRYAB, COL13A1, MAL, COL5A3, PRELP, JUP, LAMA2, COL1A2, SPTBN1, MAP7, COL1A1, ADD2	397	634	12983	1.59903	0.998573	0.395915	15.4501
GOTERM_CC_FAT	GO:0044430~cytoskeletal part	40	0.76438	0.0315117	TUBB2B, TUBB2A, CABP1, RHOQ, ANLN, CPEB1, RAB3IP, FAM83D, CRMP1, KRT1, SYNJ2, NEFH, NDRG2, NCKIPSD, WIPF1, DCX, TUBB1, CYS1, MYC, KIF21B, TOP2A, MYO5B, TUBB3, ARHGEF2, KIF5A, CRYAB, ITPR1, PLK4, RASSF5, MYO10, NAV1, ANXA11, MYO16, SPTBN1, PARP3, MAP7, MYH14, MAP6, ADD2, KIAA1543	387	952	12782	1.38775	0.999973	0.409455	35.2013
GOTERM_BP_FAT	GO:0051129~negative regulation of cellular component organization	12	0.229314	0.00316504	ARHGEF2, RHOQ, TGFB1, EPHB2, RNF6, TMSB15A, GSN, SEMA3F, TMSB15B, SPTBN1, THBS1, ADD2, SPP1	399	142	13528	2.86519	0.999136	0.418746	5.3687
GOTERM_BP_FAT	GO:0048520~positive regulation of behavior	6	0.114657	0.00295984	CRH, ITGA2, THBS1, CXCL12, TGFB1, KDR	399	34	13528	5.98319	0.998633	0.42283	5.02904
GOTERM_BP_FAT	GO:0042445~hormone metabolic process	10	0.191095	0.00401347	TG, KLK6, WNT4, DIO2, BACE2, CRH, HFE, CYP26A1, SRD5A1, PCSK6	399	106	13528	3.19856	0.99987	0.42836	6.76097
GOTERM_BP_FAT	GO:0006468~protein amino acid phosphorylation	33	0.630613	0.00441539	ERBB3, LPAR2, CD74, TGFB1, CAMKK1, EPHB1, EPHB2, PAK6, MAP3K6, GAB1, DYRK3, DYRK2, THBS1, STK38L, IRAK2, LTK, PDK4, PKN1, CDK6, WEE1, KDR, PROK2, PLK4, EPHA8, ULK2, SPTBN1, MAPK8, ERC1, GADD45B, LRRK2, IGFBP3, MYLK, NEK7	399	667	13528	1.67745	0.999947	0.43964	7.41376
GOTERM_BP_FAT	GO:0009611~response to wounding	28	0.535066	0.00393922	RTN4RL1, MASP1, ERBB3, COL3A1, CDH3, TGFB1, IGSF10, GP5, GSN, POU2F3, KRT1, CD24, THBS1, NRG1, FN1, SPP1, IRAK2, KLK6, KLF6, ITGA2, IGF1, PROK2, TNFAIP6, LYVE1, CRH, HBEGF, IGFBP1, TREML1	399	530	13528	1.79119	0.999847	0.443157	6.63991
GOTERM_BP_FAT	GO:0031175~neuron projection development	17	0.324861	0.00379824	GPRIN1, KLF7, RTN4RL1, ERBB3, DPYSL5, VAX2, CXCL12, EPHB1, EPHB2, KLHL1, EFHD1, FEZF2, ULK2, CD24, DCX, C1ORF187, GFRA3	399	256	13528	2.25149	0.99979	0.453815	6.40962
GOTERM_BP_FAT	GO:0001558~regulation of cell growth	14	0.267533	0.00489503	CRYAB, LTBP4, IGFBP6, OSGIN1, TGFB1, RNF6, SEMA3F, RASGRP2, HBEGF, IGFBP1, NRG1, GNG4, IGFBP3, SPP1	399	194	13528	2.44674	0.999982	0.45478	8.18715
GOTERM_CC_FAT	GO:0031988~membrane-bounded vesicle	26	0.496847	0.0380684	CXXC4, CSPG5, TGFB1, GP5, CD93, TPP1, DGKD, PRSS16, LGI3, WIPF1, THBS1, ARHGDIB, FN1, SPP1, HIP1, CLCA1, GALNTL2, PKN1, IGF1, CACNG4, ITPR1, LAMP2, ANXA11, LRRK2, TREML1, RAB11FIP1	387	568	12782	1.51186	0.999997	0.455591	40.8999
GOTERM_BP_FAT	GO:0030182~neuron differentiation	24	0.458628	0.00538454	GPRIN1, KLF7, RTN4RL1, TUBB2B, AGTPBP1, ERBB3, TUBB2A, DPYSL5, PEX5, VAX2, CXCL12, EPHB1, EPHB2, KLHL1, EFHD1, FEZF2, MCOLN3, DGKG, ULK2, CD24, DCX, C1ORF187, TUBB3, GFRA3	399	438	13528	1.8578	0.999994	0.468611	8.97017
GOTERM_CC_FAT	GO:0016023~cytoplasmic membrane-bounded vesicle	25	0.477737	0.0457932	CXXC4, CSPG5, TGFB1, GP5, CD93, TPP1, DGKD, PRSS16, LGI3, WIPF1, THBS1, ARHGDIB, FN1, HIP1, CLCA1, GALNTL2, PKN1, IGF1, CACNG4, ITPR1, LAMP2, ANXA11, LRRK2, TREML1, RAB11FIP1	387	550	12782	1.50129	1	0.474064	47.0169
GOTERM_BP_FAT	GO:0040008~regulation of growth	20	0.38219	0.00590139	CRYAB, TFCP2L1, LTBP4, ZMAT3, IGFBP6, PEX5, IGF1, OSGIN1, CSPG5, HMGA2, TGFB1, RNF6, SEMA3F, RASGRP2, HBEGF, IGFBP1, NRG1, GNG4, IGFBP3, SPP1	399	341	13528	1.98855	0.999998	0.482359	9.7901
GOTERM_CC_FAT	GO:0034705~potassium channel complex	7	0.133766	0.0455485	KCNS1, KCND3, KCNA2, KCTD1, KCTD15, KCTD16, KCTD13	387	86	12782	2.68836	1	0.486675	46.8325
GOTERM_CC_FAT	GO:0008076~voltage-gated potassium channel complex	7	0.133766	0.0455485	KCNS1, KCND3, KCNA2, KCTD1, KCTD15, KCTD16, KCTD13	387	86	12782	2.68836	1	0.486675	46.8325
GOTERM_BP_FAT	GO:0045860~positive regulation of protein kinase activity	15	0.286642	0.00631419	PKN1, LPAR2, SDC4, CD74, TGFB1, MAP3K6, PROK2, TNFRSF10B, DGKD, DGKG, GAB1, CD24, GADD45B, NRG1, THBS1	399	223	13528	2.28059	0.999999	0.488867	10.44
GOTERM_CC_FAT	GO:0005576~extracellular region	74	1.4141	0.0498591	PCDHA6, PXDN, PCDHA8, MASP1, CNDP1, TUFT1, PCDHA4, LTBP4, IGFBP6, POSTN, PCDHA1, CXCL12, TGFB1, TBC1D15, GPC5, WNT4, GSN, SEMA3F, EMID2, SEMA3E, LGI3, SEPP1, GPX7, NRG1, FGF1, CLCA1, CRTAC1, PRELP, NCAM1, PROK2, CHRDL2, ADAMTS9, NAV2, COL1A2, ADAMTS1, CA2, COL1A1, C1ORF187, ENPP5, LALBA, TG, ADAMTSL1, ERBB3, CD248, ELN, COL3A1, IL34, OTOS, PCDHAC2, PCDHAC1, IGSF10, PCDHA10, FBN3, THBS1, PCDHA13, …	387	2010	12782	1.21597	1	0.489859	49.9958
GOTERM_CC_FAT	GO:0015630~microtubule cytoskeleton	25	0.477737	0.0445355	TUBB2B, TUBB2A, RAB3IP, FAM83D, CRMP1, SYNJ2, NDRG2, CYS1, TUBB1, DCX, MYC, KIF21B, TOP2A, TUBB3, ARHGEF2, CRYAB, KIF5A, RASSF5, PLK4, NAV1, ANXA11, PARP3, MAP7, MAP6, KIAA1543	387	549	12782	1.50403	1	0.494038	46.0627
GOTERM_BP_FAT	GO:0010811~positive regulation of cell-substrate adhesion	5	0.0955475	0.00863828	EMID2, CDK6, NID1, THBS1, SPP1	399	28	13528	6.05442	1	0.498131	14.0171
GOTERM_BP_FAT	GO:0001503~ossification	10	0.191095	0.00683104	IGSF10, CHRDL2, TUFT1, COL13A1, IGF1, MAPK8, COL1A1, IGFBP3, TGFB1, SPP1	399	115	13528	2.94824	1	0.500045	11.2474
GOTERM_BP_FAT	GO:0033674~positive regulation of kinase activity	15	0.286642	0.00851232	PKN1, LPAR2, SDC4, CD74, TGFB1, MAP3K6, PROK2, TNFRSF10B, DGKD, DGKG, GAB1, CD24, GADD45B, NRG1, THBS1	399	231	13528	2.20161	1	0.505635	13.8267
GOTERM_BP_FAT	GO:0000165~MAPKKK cascade	13	0.248423	0.00829714	CRYAB, PKN1, LPAR2, CD74, MAP3K6, PROK2, DOK5, GAB1, DUSP16, MAPK8, GADD45B, THBS1, LRRK2	399	184	13528	2.39545	1	0.509831	13.5006
GOTERM_BP_FAT	GO:0060348~bone development	10	0.191095	0.0104296	IGSF10, CHRDL2, TUFT1, COL13A1, IGF1, MAPK8, COL1A1, IGFBP3, TGFB1, SPP1	399	123	13528	2.75648	1	0.517604	16.6818
GOTERM_BP_FAT	GO:0007243~protein kinase cascade	20	0.38219	0.0133927	IRAK2, ERBB3, CRYAB, PKN1, LPAR2, CD74, MAP3K6, PROK2, TNFRSF10B, DOK5, DUSP16, GAB1, MAPK8, LRRK2, FGF1, GADD45B, ERC1, THBS1, STK38L, NKIRAS2	399	370	13528	1.83269	1	0.518914	20.9196
GOTERM_BP_FAT	GO:0007162~negative regulation of cell adhesion	6	0.114657	0.00825491	ERBB3, COL1A1, CD24, THBS1, TGFB1, ARHGDIB	399	43	13528	4.7309	1	0.521805	13.4364
GOTERM_BP_FAT	GO:0042246~tissue regeneration	5	0.0955475	0.0138393	IGSF10, KLK6, GSN, IGF1, IGFBP1	399	32	13528	5.29762	1	0.522061	21.5403
GOTERM_BP_FAT	GO:0050795~regulation of behavior	6	0.114657	0.0109445	CRH, ITGA2, THBS1, CXCL12, TGFB1, KDR	399	46	13528	4.42236	1	0.523834	17.4332
GOTERM_BP_FAT	GO:0010810~regulation of cell-substrate adhesion	6	0.114657	0.0109445	EMID2, CDK6, NID1, COL1A1, THBS1, SPP1	399	46	13528	4.42236	1	0.523834	17.4332
GOTERM_BP_FAT	GO:0008361~regulation of cell size	14	0.267533	0.00798462	AR, CRYAB, OSGIN1, CSRP2, TGFB1, RNF6, DGKD, SEMA3F, HBEGF, IGFBP1, NRG1, DCX, GNG4, SPP1	399	206	13528	2.30421	1	0.524416	13.0249
GOTERM_BP_FAT	GO:0042063~gliogenesis	7	0.133766	0.011968	TSPAN2, C11ORF9, ERBB3, GSN, SOX11, IGF1, CDK6	399	65	13528	3.65128	1	0.524861	18.9079
GOTERM_BP_FAT	GO:0050768~negative regulation of neurogenesis	6	0.114657	0.00998978	RNF6, SEMA3F, CD24, TGFB1, EPHB2, SPP1	399	45	13528	4.52063	1	0.525092	16.0349
GOTERM_BP_FAT	GO:0006928~cell motion	24	0.458628	0.0133382	KLF7, DPYSL5, ITGA2, PEX5, IGF1, SIX4, MYLIP, CXCL12, TGFB1, EPHB1, EPHB2, KDR, FEZF2, LYVE1, SEMA3F, HBEGF, MAPK8, CD24, THBS1, DCX, C1ORF187, GFRA3, ARHGDIB, FN1	399	475	13528	1.71308	1	0.52618	20.8435
GOTERM_BP_FAT	GO:0043406~positive regulation of MAP kinase activity	9	0.171985	0.0103663	MAP3K6, PROK2, GAB1, PKN1, LPAR2, CD24, THBS1, CD74, TGFB1	399	102	13528	2.9916	1	0.526647	16.589
GOTERM_BP_FAT	GO:0050920~regulation of chemotaxis	5	0.0955475	0.0123903	ITGA2, THBS1, CXCL12, TGFB1, KDR	399	31	13528	5.46851	1	0.527514	19.5092
GOTERM_BP_FAT	GO:0042446~hormone biosynthetic process	5	0.0955475	0.0123903	TG, DIO2, CRH, HFE, SRD5A1	399	31	13528	5.46851	1	0.527514	19.5092
GOTERM_BP_FAT	GO:0050921~positive regulation of chemotaxis	5	0.0955475	0.00979244	ITGA2, THBS1, CXCL12, TGFB1, KDR	399	29	13528	5.84565	1	0.529999	15.743
GOTERM_BP_FAT	GO:0007409~axonogenesis	13	0.248423	0.0118558	KLF7, RTN4RL1, ERBB3, DPYSL5, VAX2, CXCL12, EPHB1, EPHB2, FEZF2, ULK2, DCX, C1ORF187, GFRA3	399	193	13528	2.28374	1	0.531488	18.7476
GOTERM_BP_FAT	GO:0070271~protein complex biogenesis	26	0.496847	0.007863	E2F3, TUBB2B, TUBB2A, KCNA2, DPYS, PEX5, HFE, ANLN, POLR2D, TGFB1, CD74, GSN, DGKD, WIPF1, HSF4, NRG1, TUBB1, MYC, TUBB3, HIP1, NACC2, CRYAB, TAF4B, TRIM22, GJB1, JUP	399	505	13528	1.74559	1	0.534045	12.839
GOTERM_BP_FAT	GO:0006461~protein complex assembly	26	0.496847	0.007863	E2F3, TUBB2B, TUBB2A, KCNA2, DPYS, PEX5, HFE, ANLN, POLR2D, TGFB1, CD74, GSN, DGKD, WIPF1, HSF4, NRG1, TUBB1, MYC, TUBB3, HIP1, NACC2, CRYAB, TAF4B, TRIM22, GJB1, JUP	399	505	13528	1.74559	1	0.534045	12.839
GOTERM_BP_FAT	GO:0000904~cell morphogenesis involved in differentiation	15	0.286642	0.0133144	KLF7, RTN4RL1, ERBB3, DPYSL5, VAX2, CXCL12, EPHB1, TGFB1, EPHB2, FEZF2, ULK2, DCX, C1ORF187, FN1, GFRA3	399	244	13528	2.08431	1	0.53453	20.8103
GOTERM_BP_FAT	GO:0051347~positive regulation of transferase activity	15	0.286642	0.011655	PKN1, LPAR2, SDC4, CD74, TGFB1, MAP3K6, PROK2, TNFRSF10B, DGKD, DGKG, GAB1, CD24, GADD45B, NRG1, THBS1	399	240	13528	2.11905	1	0.535686	18.4596
GOTERM_BP_FAT	GO:0010721~negative regulation of cell development	6	0.114657	0.0130368	RNF6, SEMA3F, CD24, TGFB1, EPHB2, SPP1	399	48	13528	4.2381	1	0.536225	20.4215
GOTERM_BP_FAT	GO:0022604~regulation of cell morphogenesis	10	0.191095	0.0152965	RNF6, SEMA3F, ERMN, RHOQ, MYH14, TGFB1, EPHB2, KDR, SPP1, FN1	399	131	13528	2.58815	1	0.549601	23.5342
GOTERM_BP_FAT	GO:0031099~regeneration	7	0.133766	0.0157599	IGSF10, KLK6, RTN4RL1, GSN, IGF1, IGFBP1, TGFB1	399	69	13528	3.43961	1	0.55215	24.1582
GOTERM_MF_FAT	GO:0008083~growth factor activity	11	0.210204	0.0257827	FGF11, IGF1, HBEGF, GDF10, OSGIN1, CSPG5, IL34, NRG1, FGF1, CXCL12, TGFB1	397	161	12983	2.23435	1	0.564611	31.8429
GOTERM_MF_FAT	GO:0005249~voltage-gated potassium channel activity	8	0.152876	0.0331198	KCNS1, KCND3, KCNAB2, KCNA2, KCTD1, KCTD15, KCTD16, KCTD13	397	100	12983	2.61622	1	0.567896	39.0004
GOTERM_MF_FAT	GO:0008195~phosphatidate phosphatase activity	3	0.0573285	0.0289875	LPPR2, PPAP2C, LPIN2	397	9	12983	10.9009	1	0.569483	35.0605
GOTERM_MF_FAT	GO:0005516~calmodulin binding	10	0.191095	0.0276162	ATP2B3, MARCKSL1, SPTBN1, RIT2, MYH14, MAP6, ADD2, MYO5B, CAMKK1, MYLK	397	140	12983	2.33591	1	0.570254	33.7014
GOTERM_MF_FAT	GO:0043167~ion binding	149	2.84732	0.0250604	MASP1, CNDP1, PNKD, LTBP4, PTGS1, NT5DC2, MYLIP, MKRN3, MOBKL2B, NT5DC1, MAP3K6, ATP2B3, ASPA, RGN, LONRF3, L3MBTL4, KCND3, ZNF643, CLCA1, CRTAC1, CA12, CYP26A1, WEE1, MOXD1, ADAMTS9, NAPEPLD, BHMT, SLU7, ADAMTS1, ST18, SRXN1, ADD2, ZNF436, NEK7, FXYD1, LALBA, ADAMTSL1, KCNA2, HFE, CXXC4, PCDHAC2, PCDHAC1, PRUNE2, KCNS1, PEG10, TTYH2, OTUD7B, PCDHA10, PCDHA11, DYRK3, PCDHA12, DYRK2, PCDHA13, STK3…	397	4241	12983	1.14895	1	0.574907	31.0975
GOTERM_MF_FAT	GO:0043169~cation binding	146	2.78999	0.0323588	MASP1, CNDP1, PNKD, LTBP4, PTGS1, NT5DC2, MYLIP, MKRN3, MOBKL2B, NT5DC1, MAP3K6, ATP2B3, ASPA, RGN, LONRF3, L3MBTL4, KCND3, ZNF643, CLCA1, CRTAC1, CA12, CYP26A1, WEE1, MOXD1, ADAMTS9, NAPEPLD, BHMT, SLU7, ADAMTS1, ST18, SRXN1, ADD2, ZNF436, NEK7, LALBA, ADAMTSL1, KCNA2, HFE, CXXC4, PCDHAC2, PCDHAC1, PRUNE2, KCNS1, PEG10, TTYH2, OTUD7B, PCDHA10, PCDHA11, DYRK3, PCDHA12, DYRK2, PCDHA13, STK38L, PLA…	397	4179	12983	1.14252	1	0.575454	38.2919
GOTERM_MF_FAT	GO:0004713~protein tyrosine kinase activity	11	0.210204	0.0309584	PLK4, LTK, ERBB3, EPHA8, DYRK3, DYRK2, EPHB1, WEE1, NEK7, EPHB2, KDR	397	166	12983	2.16705	1	0.576022	36.9682
GOTERM_MF_FAT	GO:0046872~metal ion binding	146	2.78999	0.0239096	MASP1, CNDP1, PNKD, LTBP4, PTGS1, NT5DC2, MYLIP, MKRN3, MOBKL2B, NT5DC1, MAP3K6, ATP2B3, ASPA, RGN, LONRF3, L3MBTL4, KCND3, ZNF643, CLCA1, CRTAC1, CA12, CYP26A1, WEE1, MOXD1, ADAMTS9, NAPEPLD, BHMT, SLU7, ADAMTS1, ST18, SRXN1, ADD2, ZNF436, NEK7, LALBA, ADAMTSL1, KCNA2, HFE, CXXC4, PCDHAC2, PCDHAC1, PRUNE2, KCNS1, PEG10, TTYH2, OTUD7B, PCDHA10, PCDHA11, DYRK3, PCDHA12, DYRK2, PCDHA13, STK38L, PLA…	397	4140	12983	1.15329	0.999999	0.579648	29.8941
GOTERM_MF_FAT	GO:0030296~protein tyrosine kinase activator activity	3	0.0573285	0.0230042	ERBB3, CD24, NRG1	397	8	12983	12.2635	0.999998	0.588944	28.9337
GOTERM_MF_FAT	GO:0016812~hydrolase activity, acting on carbon-nitrogen (but not peptide) bonds, in cyclic amides	3	0.0573285	0.0230042	CRMP1, DPYS, DPYSL3	397	8	12983	12.2635	0.999998	0.588944	28.9337
GOTERM_BP_FAT	GO:0000902~cell morphogenesis	19	0.36308	0.0182113	KLF7, ARHGEF2, RTN4RL1, ERBB3, TFCP2L1, DPYSL5, VAX2, CXCL12, RAB3IP, EPHB1, TGFB1, EPHB2, FEZF2, ULK2, MAP7, DCX, C1ORF187, GFRA3, FN1	399	356	13528	1.80952	1	0.596971	27.38
GOTERM_BP_FAT	GO:0050801~ion homeostasis	21	0.401299	0.0186751	KLK6, FXYD1, NR3C2, HFE, MAL, LPAR2, CPS1, CXCL12, NTSR2, ITPR1, TGFB1, KDR, PROK2, RHCG, C11ORF9, HRH3, SLC24A3, SLC1A6, RGN, CD24, MYC	399	409	13528	1.74083	1	0.598219	27.9749
GOTERM_MF_FAT	GO:0003779~actin binding	18	0.343971	0.0222151	CLMN, ERMN, ANLN, KLHL1, MYO10, TMSB15A, GSN, CFL2, TMSB15B, MYO16, SPTBN1, WDR1, MYH14, WIPF1, STK38L, MYO5B, ADD2, MYLK, HIP1	397	326	12983	1.80567	0.999997	0.601275	28.0866
GOTERM_BP_FAT	GO:0010001~glial cell differentiation	6	0.114657	0.0194073	TSPAN2, C11ORF9, ERBB3, GSN, SOX11, IGF1	399	53	13528	3.83827	1	0.60457	28.9046
GOTERM_BP_FAT	GO:0048667~cell morphogenesis involved in neuron differentiation	13	0.248423	0.0208964	KLF7, RTN4RL1, ERBB3, DPYSL5, VAX2, CXCL12, EPHB1, EPHB2, FEZF2, ULK2, DCX, C1ORF187, GFRA3	399	209	13528	2.10891	1	0.616694	30.7608
GOTERM_BP_FAT	GO:0001763~morphogenesis of a branching structure	7	0.133766	0.0215751	COL13A1, ERMN, IGF1, CXCL12, TGFB1, KDR, MYCN	399	74	13528	3.20721	1	0.621144	31.5914
GOTERM_BP_FAT	GO:0042476~odontogenesis	6	0.114657	0.020888	TUFT1, ERBB3, COL1A2, CA2, COL1A1, TGFB1	399	54	13528	3.7672	1	0.624127	30.7504
GOTERM_BP_FAT	GO:0009725~response to hormone stimulus	19	0.36308	0.0239799	AR, ERBB3, CRYAB, PTGS1, ITGA2, RHOQ, FOXO4, CPS1, TGFB1, GAB1, FABP3, GNG2, COL1A1, CD24, IGFBP1, CA2, THBS1, GNG4, SPP1	399	367	13528	1.75529	1	0.632157	34.46
GOTERM_BP_FAT	GO:0048812~neuron projection morphogenesis	13	0.248423	0.0238371	KLF7, RTN4RL1, ERBB3, DPYSL5, VAX2, CXCL12, EPHB1, EPHB2, FEZF2, ULK2, DCX, C1ORF187, GFRA3	399	213	13528	2.0693	1	0.63681	34.2929
GOTERM_BP_FAT	GO:0048666~neuron development	18	0.343971	0.0229862	GPRIN1, KLF7, RTN4RL1, ERBB3, DPYSL5, VAX2, CXCL12, EPHB1, EPHB2, KLHL1, EFHD1, FEZF2, DGKG, ULK2, CD24, DCX, C1ORF187, GFRA3	399	339	13528	1.80025	1	0.637429	33.2887
GOTERM_BP_FAT	GO:0043405~regulation of MAP kinase activity	10	0.191095	0.0235092	MAP3K6, PROK2, DUSP16, GAB1, PKN1, LPAR2, CD24, THBS1, CD74, TGFB1	399	141	13528	2.40459	1	0.638661	33.9077
GOTERM_BP_FAT	GO:0001501~skeletal system development	17	0.324861	0.027088	TUFT1, COL13A1, COL3A1, IGF1, POSTN, SIX4, TGFB1, PRELP, IGSF10, CHRDL2, COL1A2, GDF10, MAPK8, COL1A1, MYC, IGFBP3, SPP1	399	319	13528	1.80684	1	0.670753	37.9997
GOTERM_BP_FAT	GO:0006873~cellular ion homeostasis	19	0.36308	0.0280958	KLK6, FXYD1, NR3C2, HFE, MAL, LPAR2, CXCL12, NTSR2, ITPR1, TGFB1, PROK2, RHCG, C11ORF9, HRH3, SLC24A3, SLC1A6, RGN, CD24, MYC	399	374	13528	1.72243	1	0.677705	39.1082
GOTERM_BP_FAT	GO:0006793~phosphorus metabolic process	40	0.76438	0.0300066	CDC14B, ERBB3, SSH3, LPAR2, CD74, EPHB1, TGFB1, CAMKK1, EPHB2, PAK6, MAP3K6, GAB1, DUSP16, SYNJ2, DYRK3, DYRK2, THBS1, STK38L, IRAK2, PTPRB, LTK, PTPRG, PDK4, PKN1, CDK6, PTPRO, WEE1, KDR, PROK2, PLK4, EPHA8, ULK2, SPTBN1, MAPK8, ERC1, GADD45B, LRRK2, IGFBP3, MYLK, NEK7	399	973	13528	1.39382	1	0.689241	41.1588
GOTERM_BP_FAT	GO:0006796~phosphate metabolic process	40	0.76438	0.0300066	CDC14B, ERBB3, SSH3, LPAR2, CD74, EPHB1, TGFB1, CAMKK1, EPHB2, PAK6, MAP3K6, GAB1, DUSP16, SYNJ2, DYRK3, DYRK2, THBS1, STK38L, IRAK2, PTPRB, LTK, PTPRG, PDK4, PKN1, CDK6, PTPRO, WEE1, KDR, PROK2, PLK4, EPHA8, ULK2, SPTBN1, MAPK8, ERC1, GADD45B, LRRK2, IGFBP3, MYLK, NEK7	399	973	13528	1.39382	1	0.689241	41.1588
GOTERM_BP_FAT	GO:0048858~cell projection morphogenesis	14	0.267533	0.0295705	KLF7, RTN4RL1, ERBB3, DPYSL5, VAX2, CXCL12, EPHB1, RAB3IP, EPHB2, FEZF2, ULK2, DCX, C1ORF187, GFRA3	399	245	13528	1.93741	1	0.690159	40.6966
GOTERM_MF_FAT	GO:0022803~passive transmembrane transporter activity	20	0.38219	0.0498798	FXYD1, TRPC4, KCND3, CLCA1, KCNAB2, KCNA2, GLRA2, GABRA5, KCTD1, CACNG4, MAL, ITPR1, GJB1, KCNS1, SLC26A8, MCOLN3, TTYH2, KCTD15, KCTD16, KCTD13	397	413	12983	1.58367	1	0.690483	52.8074
GOTERM_BP_FAT	GO:0055065~metal ion homeostasis	12	0.229314	0.0401166	FXYD1, PROK2, HRH3, SLC24A3, NR3C2, RGN, LPAR2, CD24, CXCL12, ITPR1, TGFB1, KDR	399	205	13528	1.98467	1	0.693674	50.9687
GOTERM_MF_FAT	GO:0015267~channel activity	20	0.38219	0.0486809	FXYD1, TRPC4, KCND3, CLCA1, KCNAB2, KCNA2, GLRA2, GABRA5, KCTD1, CACNG4, MAL, ITPR1, GJB1, KCNS1, SLC26A8, MCOLN3, TTYH2, KCTD15, KCTD16, KCTD13	397	412	12983	1.58751	1	0.696235	51.9258
GOTERM_BP_FAT	GO:0042127~regulation of cell proliferation	33	0.630613	0.0398917	E2F3, ERBB3, MARCKSL1, IGFBP6, PTGS1, SOX4, IL34, FOXO4, TGFB1, HRH3, HSF4, CD24, THBS1, NRG1, FGF1, MYC, ARHGEF2, TP53I11, NACC2, CRIP2, ITGA2, IGF1, CDK6, GJB6, MYCN, KDR, BTG3, FABP3, MYO16, HBEGF, ADAMTS1, EIF5A2, IGFBP3	399	787	13528	1.42167	1	0.69633	50.7683
GOTERM_BP_FAT	GO:0008219~cell death	31	0.592394	0.0337912	PACS2, ERBB3, GULP1, ZMAT3, TGFB1, PRUNE2, PEG10, TPP1, GSN, BAG3, SPG20, NEFH, CD24, DYRK2, THBS1, MYC, TOP2A, HIP1, ARHGEF2, AR, KIF5A, GJB6, REEP1, ITPR1, DDIT4, RASSF5, TNFRSF10B, HSPB8, MAPK8, GADD45B, SLC5A11	399	719	13528	1.46182	1	0.69732	45.0298
GOTERM_BP_FAT	GO:0050771~negative regulation of axonogenesis	4	0.076438	0.0359935	RNF6, SEMA3F, EPHB2, SPP1	399	25	13528	5.42476	1	0.698639	47.1705
GOTERM_BP_FAT	GO:0065003~macromolecular complex assembly	29	0.554175	0.0365168	E2F3, TUBB2B, TUBB2A, KCNA2, DPYS, PEX5, HFE, ANLN, POLR2D, TGFB1, CD74, GSN, DGKD, WIPF1, HSF4, NRG1, TUBB1, MYC, TUBB3, HIP1, NACC2, HIST1H2BD, HIST1H1C, CRYAB, TAF4B, TRIM22, GJB1, JUP, SLU7	399	665	13528	1.47855	1	0.698677	47.6675
GOTERM_BP_FAT	GO:0030832~regulation of actin filament length	6	0.114657	0.0375647	TMSB15A, GSN, TMSB15B, ELN, SPTBN1, CXCL12, ADD2	399	63	13528	3.22902	1	0.698771	48.6495
GOTERM_BP_FAT	GO:0008284~positive regulation of cell proliferation	20	0.38219	0.0371607	E2F3, NACC2, MARCKSL1, CRIP2, ITGA2, IGF1, SOX4, CDK6, IL34, TGFB1, MYCN, KDR, HRH3, HBEGF, CD24, HSF4, FGF1, NRG1, EIF5A2, MYC	399	414	13528	1.63791	1	0.699914	48.2729
GOTERM_BP_FAT	GO:0048640~negative regulation of developmental growth	3	0.0573285	0.0398403	RNF6, SEMA3F, SPP1	399	11	13528	9.24675	1	0.700643	50.7224
GOTERM_BP_FAT	GO:0030198~extracellular matrix organization	8	0.152876	0.0336974	COL4A2, ELN, COL3A1, COL1A2, POSTN, NID1, COL1A1, COL5A3	399	104	13528	2.60806	1	0.701988	44.9368
GOTERM_BP_FAT	GO:0007411~axon guidance	8	0.152876	0.0384362	FEZF2, KLF7, DPYSL5, CXCL12, EPHB1, C1ORF187, EPHB2, GFRA3	399	107	13528	2.53494	1	0.702164	49.4528
GOTERM_BP_FAT	GO:0055082~cellular chemical homeostasis	19	0.36308	0.0321589	KLK6, FXYD1, NR3C2, HFE, MAL, LPAR2, CXCL12, NTSR2, ITPR1, TGFB1, PROK2, RHCG, C11ORF9, HRH3, SLC24A3, SLC1A6, RGN, CD24, MYC	399	380	13528	1.69524	1	0.702445	43.3906
GOTERM_BP_FAT	GO:0016265~death	31	0.592394	0.0359383	PACS2, ERBB3, GULP1, ZMAT3, TGFB1, PRUNE2, PEG10, TPP1, GSN, BAG3, SPG20, NEFH, CD24, DYRK2, THBS1, MYC, TOP2A, HIP1, ARHGEF2, AR, KIF5A, GJB6, REEP1, ITPR1, DDIT4, RASSF5, TNFRSF10B, HSPB8, MAPK8, GADD45B, SLC5A11	399	724	13528	1.45172	1	0.703423	47.1178
GOTERM_BP_FAT	GO:0050679~positive regulation of epithelial cell proliferation	5	0.0955475	0.0317423	HRH3, IGF1, FGF1, TGFB1, KDR	399	41	13528	4.13473	1	0.703726	42.9649
GOTERM_BP_FAT	GO:0007242~intracellular signaling cascade	49	0.936365	0.0355216	RHOQ, LPAR2, FOXO4, MAP3K6, GSN, GAB1, GNG2, FGF1, GNG4, TOP2A, TUBB3, IRAK2, ARHGEF2, AR, CRYAB, CYP26A1, PKN1, DCDC5, NTSR2, PROK2, TNFRSF10B, DOK5, GRM6, REM2, COL1A2, MAPK8, GADD45B, LRRK2, ERC1, RASD1, NKIRAS2, ERBB3, NPY2R, CD74, HRH3, DGKD, DGKG, DUSP16, RASGRP2, DYRK2, THBS1, DCX, STK38L, ARHGDIB, GPR155, IGF1, RASSF5, RIT2, TREML1	399	1256	13528	1.32272	1	0.704561	46.7185
GOTERM_BP_FAT	GO:0032103~positive regulation of response to external stimulus	6	0.114657	0.0398049	ITGA2, CD24, THBS1, CXCL12, TGFB1, KDR	399	64	13528	3.17857	1	0.705156	50.6908
GOTERM_BP_FAT	GO:0055085~transmembrane transport	25	0.477737	0.0487631	SLC2A12, KCNAB2, KCNA2, ZMAT3, MFSD4, PEX5, NUP93, SLC47A1, SLC16A1, KCNS1, SLC24A4, MCOLN3, SLC24A3, SLC25A45, SEC61A1, FLVCR2, GPR155, TRPC4, KCND3, ITPR1, SLC16A2, SLC26A8, RHCG, EIF5A2, SLC5A11	399	569	13528	1.48966	1	0.705459	58.1142
GOTERM_BP_FAT	GO:0000187~activation of MAPK activity	7	0.133766	0.0336242	MAP3K6, PROK2, GAB1, PKN1, LPAR2, THBS1, CD74	399	82	13528	2.89431	1	0.706955	44.8641
GOTERM_BP_FAT	GO:0030837~negative regulation of actin filament polymerization	4	0.076438	0.0480844	TMSB15A, GSN, TMSB15B, SPTBN1, ADD2	399	28	13528	4.84354	1	0.708283	57.5909
GOTERM_BP_FAT	GO:0031345~negative regulation of cell projection organization	4	0.076438	0.0480844	RNF6, SEMA3F, EPHB2, SPP1	399	28	13528	4.84354	1	0.708283	57.5909
GOTERM_BP_FAT	GO:0007173~epidermal growth factor receptor signaling pathway	4	0.076438	0.0480844	DGKD, GAB1, HBEGF, TGFB1	399	28	13528	4.84354	1	0.708283	57.5909
GOTERM_BP_FAT	GO:0048878~chemical homeostasis	23	0.439518	0.0486349	KLK6, FXYD1, NR3C2, IGF1, HFE, MAL, LPAR2, CPS1, CXCL12, NTSR2, ITPR1, TGFB1, KDR, PROK2, RHCG, C11ORF9, HRH3, SLC24A3, SLC1A6, RGN, CD24, EIF5A2, MYC	399	512	13528	1.52307	1	0.708462	58.0158
GOTERM_BP_FAT	GO:0002683~negative regulation of immune system process	7	0.133766	0.0353833	HMGB3, MASP1, COL3A1, CD24, THBS1, CD74, TGFB1	399	83	13528	2.85944	1	0.708625	46.5853
GOTERM_BP_FAT	GO:0051493~regulation of cytoskeleton organization	9	0.171985	0.0476663	PLK4, ARHGEF2, TMSB15A, GSN, TMSB15B, ELN, RHOQ, SPTBN1, CXCL12, ADD2	399	136	13528	2.2437	1	0.709127	57.2655
GOTERM_BP_FAT	GO:0032990~cell part morphogenesis	14	0.267533	0.0397348	KLF7, RTN4RL1, ERBB3, DPYSL5, VAX2, CXCL12, EPHB1, RAB3IP, EPHB2, FEZF2, ULK2, DCX, C1ORF187, GFRA3	399	256	13528	1.85417	1	0.709402	50.6281
GOTERM_BP_FAT	GO:0008064~regulation of actin polymerization or depolymerization	6	0.114657	0.0333214	TMSB15A, GSN, TMSB15B, ELN, SPTBN1, CXCL12, ADD2	399	61	13528	3.33489	1	0.709492	44.5626
GOTERM_BP_FAT	GO:0007517~muscle organ development	12	0.229314	0.0476583	LAMA2, ERBB3, CRYAB, ELN, IGF1, HBEGF, MKX, SIX4, FOXO4, NRG1, CSRP2, GJC1	399	211	13528	1.92823	1	0.713165	57.2593
GOTERM_BP_FAT	GO:0016310~phosphorylation	33	0.630613	0.0472185	ERBB3, LPAR2, CD74, TGFB1, CAMKK1, EPHB1, EPHB2, PAK6, MAP3K6, GAB1, DYRK3, DYRK2, THBS1, STK38L, IRAK2, LTK, PDK4, PKN1, CDK6, WEE1, KDR, PROK2, PLK4, EPHA8, ULK2, SPTBN1, MAPK8, ERC1, GADD45B, LRRK2, IGFBP3, MYLK, NEK7	399	800	13528	1.39857	1	0.713903	56.9143
GOTERM_BP_FAT	GO:0007160~cell-matrix adhesion	7	0.133766	0.0471752	LYVE1, COL13A1, COL3A1, ITGA2, NID1, COL5A3, FN1	399	89	13528	2.66667	1	0.717749	56.8803
GOTERM_BP_FAT	GO:0032956~regulation of actin cytoskeleton organization	7	0.133766	0.0471752	TMSB15A, GSN, TMSB15B, ELN, RHOQ, SPTBN1, CXCL12, ADD2	399	89	13528	2.66667	1	0.717749	56.8803
GOTERM_BP_FAT	GO:0031344~regulation of cell projection organization	7	0.133766	0.0471752	RNF6, SEMA3F, ERMN, RHOQ, ITGA2, EPHB2, SPP1	399	89	13528	2.66667	1	0.717749	56.8803
GOTERM_BP_FAT	GO:0030335~positive regulation of cell migration	7	0.133766	0.0471752	IGF1, HBEGF, ITGA2, THBS1, CXCL12, TGFB1, KDR	399	89	13528	2.66667	1	0.717749	56.8803
GOTERM_BP_FAT	GO:0055080~cation homeostasis	15	0.286642	0.0436108	FXYD1, NR3C2, HFE, LPAR2, CXCL12, TGFB1, ITPR1, KDR, PROK2, RHCG, HRH3, SLC24A3, RGN, CD24, MYC	399	286	13528	1.77822	1	0.719721	53.9846
GOTERM_BP_FAT	GO:0030030~cell projection organization	18	0.343971	0.0447812	GPRIN1, KLF7, RTN4RL1, ERBB3, DPYSL5, VAX2, CXCL12, EPHB1, RAB3IP, EPHB2, KLHL1, EFHD1, FEZF2, ULK2, CD24, DCX, C1ORF187, GFRA3	399	368	13528	1.65839	1	0.720352	54.955
GOTERM_BP_FAT	GO:0009628~response to abiotic stimulus	18	0.343971	0.0447812	TG, CRYAB, COL3A1, PKN1, ITGA2, SNAI2, TGFB1, PLEKHB1, HSPB6, DIO2, HSPB8, GRM6, MAPK8, CA2, COL1A1, THBS1, MYC, TUBB3	399	368	13528	1.65839	1	0.720352	54.955
GOTERM_BP_FAT	GO:0006813~potassium ion transport	10	0.191095	0.0469767	KCNS1, KCND3, SLC24A4, KCNAB2, SLC24A3, KCNA2, KCTD1, KCTD15, KCTD16, KCTD13	399	160	13528	2.11905	1	0.720429	56.7236
GOTERM_BP_FAT	GO:0040007~growth	11	0.210204	0.0442499	IGSF10, KLK6, AR, GSN, DGKD, IGF1, IGFBP1, SEPP1, DCX, CSRP2, TGFB1	399	183	13528	2.03799	1	0.720484	54.5169
GOTERM_BP_FAT	GO:0032989~cellular component morphogenesis	19	0.36308	0.0460133	KLF7, ARHGEF2, RTN4RL1, ERBB3, TFCP2L1, DPYSL5, VAX2, CXCL12, RAB3IP, EPHB1, TGFB1, EPHB2, FEZF2, ULK2, MAP7, DCX, C1ORF187, GFRA3, FN1	399	397	13528	1.62265	1	0.721453	55.9558
GOTERM_BP_FAT	GO:0021952~central nervous system projection neuron axonogenesis	3	0.0573285	0.046896	DCX, EPHB1, EPHB2	399	12	13528	8.47619	1	0.724064	56.6598
GOTERM_BP_FAT	GO:0014910~regulation of smooth muscle cell migration	3	0.0573285	0.046896	IGF1, ITGA2, IGFBP3	399	12	13528	8.47619	1	0.724064	56.6598
GOTERM_BP_FAT	GO:0043933~macromolecular complex subunit organization	30	0.573285	0.0459867	E2F3, TUBB2B, TUBB2A, KCNA2, DPYS, PEX5, HFE, ANLN, POLR2D, TGFB1, CD74, GSN, DGKD, WIPF1, HSF4, NRG1, TUBB1, MYC, TUBB3, HIP1, NACC2, HIST1H2BD, HIST1H1C, CRYAB, NASP, TAF4B, TRIM22, GJB1, JUP, SLU7	399	710	13528	1.4326	1	0.725604	55.9344

## Sheet: GO_DEX_only_in_Cortex
GO: DEX only in Cortex
Category	Term	Count	%	PValue	Genes	List Total	Pop Hits	Pop Total	Fold Enrichment	Bonferroni	Benjamini	FDR
GOTERM_BP_FAT	GO:0007156~homophilic cell adhesion	46	0.354938	9.74814e-20	PCDHA6, PCDHA7, PCDHA8, PCDHA9, PCDHA2, PCDHA3, PCDHA4, PCDHA5, PCDHGA9, PCDHGA8, PCDHGA7, PCDHGA6, L1CAM, PCDHGA5, PCDHA1, PCDHGA4, PCDHGA3, PCDHGA2, PCDHGA1, PCDHGB1, ROBO2, CDH26, PCDHGA12, PCDHGA10, PCDHGA11, PCDH11Y, PCDH11X, PCDHGB7, PCDHGB6, PCDHGB3, PCDHGB2, PCDHGB5, PCDHGB4, PCDH20, PCDHGC5, PCDHGC4, PCDHGC3, CDH3, PCDHAC2, PCDHAC1, CDH6, FAT4, PVRL3, PCDHA10, PCDHA11, PCDHA12, PCDHA13, …	977	131	13528	4.86212	3.2549e-16	3.2549e-16	1.77625e-16
GOTERM_BP_FAT	GO:0016337~cell-cell adhesion	56	0.432099	3.23652e-12	PCDHA6, PCDHA7, PCDHA8, PCDHA9, PCDHA2, PCDHA3, PCDHA4, PCDHGA9, PCDHA5, PCDHGA8, PCDHGA7, PCDHGA6, L1CAM, PCDHA1, PCDHGA5, PCDHGA4, PCDHGA3, PCDHGA2, PCDHGA1, PCDHGB1, DAB1, ROBO2, CDH26, PCDHGA12, PCDHGA10, PCDHGA11, PCDH11Y, PDPN, PCDH11X, PCDHGB7, MGP, PCDHGB6, STXBP3, PCDHGB3, PCDHGB2, PCDHGB5, PCDHGB4, NCAM1, JUP, PKHD1, PCDH20, PCDHGC5, PCDHGC4, PCDHGC3, CDH3, PCDHAC2, CDH6, PCDHAC1, FAT4,…	977	276	13528	2.80943	1.08067e-08	5.40337e-09	5.89739e-09
GOTERM_BP_FAT	GO:0022610~biological adhesion	101	0.779321	1.96266e-11	MPZL3, L1CAM, MMRN1, MEGF10, GP5, DAB1, ROBO2, CDH26, PCDHGA12, CLCA2, PCDHGA10, PCDHGA11, PDPN, COL22A1, MGP, ACTN2, MFGE8, SSPN, BCL2L11, NCAM1, JUP, CD36, CX3CR1, COL24A1, DCBLD2, ACHE, PKHD1, PCDH20, PCDHAC2, PCDHAC1, PVRL3, RAC1, PCDHA10, PCDHA11, PCDHA12, PCDHA13, LPP, ITGA3, PCDH15, PCDH19, LYVE1, PKP1, DSG3, NLGN4X, PCDHA6, NRP2, PCDHA7, PCDHA8, PCDHA9, NRP1, PCDHA2, PCDHA3, TLN2, PCDHA4,…	977	701	13528	1.995	6.5533e-08	1.63832e-08	3.57623e-08
GOTERM_BP_FAT	GO:0007155~cell adhesion	101	0.779321	1.80674e-11	MPZL3, L1CAM, MMRN1, MEGF10, GP5, DAB1, ROBO2, CDH26, PCDHGA12, CLCA2, PCDHGA10, PCDHGA11, PDPN, COL22A1, MGP, ACTN2, MFGE8, SSPN, BCL2L11, NCAM1, JUP, CD36, CX3CR1, COL24A1, DCBLD2, ACHE, PKHD1, PCDH20, PCDHAC2, PCDHAC1, PVRL3, RAC1, PCDHA10, PCDHA11, PCDHA12, PCDHA13, LPP, ITGA3, PCDH15, PCDH19, LYVE1, PKP1, DSG3, NLGN4X, PCDHA6, NRP2, PCDHA7, PCDHA8, PCDHA9, NRP1, PCDHA2, PCDHA3, TLN2, PCDHA4,…	977	700	13528	1.99785	6.03272e-08	2.01091e-08	3.29214e-08
GOTERM_MF_FAT	GO:0005509~calcium ion binding	116	0.895062	5.45199e-09	S100A4, MASP1, TNNC1, LTBP4, MMP3, TPD52, ATP2B3, GRIN2B, GRIN2D, CCBE1, PLS1, MCOLN1, CDH26, PCDHGA12, CLCA2, PCDHGA10, PCDHGA11, CRTAC1, CHP2, MGP, ACTN2, SAG, THBD, CAMK4, LALBA, PCDH20, PCDHAC2, PCDHAC1, AHRR, CRB1, HEG1, PCDHA10, PCDHA11, PCDHA12, PCDHA13, TRPC4, TRPC6, EFEMP1, ITGA3, PCDH15, KIAA2018, S100A14, PCDH19, DSG3, CACNA1E, RHBDL3, MYLK, PCDHA6, PCDHA7, PXDN, PCDHA8, PCDHA9, PCDHA2…	953	919	12983	1.71959	5.71367e-06	5.71367e-06	8.66546e-06
GOTERM_CC_FAT	GO:0044459~plasma membrane part	225	1.73611	8.87606e-08	KLRC2, SGMS2, VAPA, IL6ST, EFNA1, LPAR2, L1CAM, AQP1, GNG8, CD48, AGTR1, GRIN2B, GRIN2D, CHRNA5, GNG2, FAS, GNG4, HTR1D, LRRC7, CLCA2, GJD3, EFNB3, PDPN, PTPRG, MDGA1, TRPA1, LIFR, SSPN, PTPRO, JUP, CD36, RHCG, TACSTD2, SSTR1, CX3CR1, HLA-DPA1, KLRC1, DCBLD2, IL1R1, ERBB3, MME, HFE, NPY6R, EPHB1, EPHB2, PVRL3, RAC1, PEMT, HLA-DPB1, HLA-DOB, TRPC4, PTH2R, KCNK1, HOMER2, PKP1, EPHA8, CD59, NLGN4X, …	946	2203	12782	1.37999	4.26929e-05	4.26929e-05	0.000127122
GOTERM_CC_FAT	GO:0005886~plasma membrane	348	2.68519	5.08314e-07	KLRC2, SGMS2, VAPA, IL6ST, EFNA1, L1CAM, LPAR2, CD53, AQP1, MOG, MEGF10, GNG8, CD48, AGTR1, LPHN3, ATP2B3, GRIN2B, GRIN2D, CHRNA5, GNG2, FAS, GNG4, HTR1D, CDH26, LRRC7, KLRB1, CLCA2, GJD3, EFNB3, PTPRG, PDPN, MDGA1, TRPA1, APOLD1, LIFR, SSPN, PTPRO, BCL2L11, LILRB1, JUP, CD36, RHCG, SSTR1, TACSTD2, CX3CR1, HLA-DPA1, SLC30A10, KLRC1, LY6G6D, ENPP5, DCBLD2, IL1R1, ERBB3, PCDH20, AKAP12, MME, HFE, N…	946	3777	12782	1.24492	0.000244469	0.000122242	0.000728003
GOTERM_CC_FAT	GO:0031226~intrinsic to plasma membrane	134	1.03395	1.5392e-06	KCNC1, KLRC2, SGMS2, IL6ST, EFNA1, TNFSF13, LPAR2, CSPG5, AQP1, CD48, AGTR1, GP5, GRIN2B, GRIN2D, CHRNA5, MCOLN1, HTR1D, CLCA2, GJD3, EFNB3, PDPN, PTPRG, MDGA1, PTPRN2, TRPA1, LIFR, SSPN, PTPRO, THBD, CD36, RHCG, TACSTD2, SSTR1, CX3CR1, HLA-DPA1, KLRC1, DCBLD2, IL1R1, DRD1, PKHD1, ERBB3, KCNA2, KCNA1, MME, HFE, KCNA6, NPY6R, EPHB1, PCDHAC2, PCDHAC1, EPHB2, IL12RB2, GPR21, PCDHA10, PCDHA11, SLC30A…	946	1215	12782	1.49017	0.00074008	0.000246754	0.00220441
GOTERM_BP_FAT	GO:0007267~cell-cell signaling	77	0.594136	8.67204e-07	SEPT5, NRP1, EFNA1, AGTPBP1, GLRA3, LTBP4, CNP, SLC1A4, PGR, WNT4, KCNQ3, GRIN2B, GRIN2D, SLC1A6, GATA4, CHRNA5, IL1B, RAPGEF4, FGF1, HTR1D, FGF2, AR, EFNB3, STC2, KIF5A, INHBA, NAALAD2, CD86, EREG, CAMK4, SSTR1, GRM7, CARTPT, TFAP2C, WNT5A, LALBA, ACHE, DRD1, KCNA1, CCL8, MME, NMB, TSHB, PAH, PANX3, TRH, EPHB1, GJC1, HRH1, ECE2, HRH3, CRB1, SYN3, PPP3CB, HTR3A, BMP4, GNRH1, NTF3, GABRA5, NLGN3, …	977	600	13528	1.77696	0.00289141	0.000578951	0.00158015
GOTERM_CC_FAT	GO:0005887~integral to plasma membrane	129	0.99537	5.65766e-06	KCNC1, KLRC2, SGMS2, IL6ST, EFNA1, TNFSF13, LPAR2, CSPG5, AQP1, CD48, AGTR1, GP5, GRIN2B, GRIN2D, CHRNA5, MCOLN1, HTR1D, CLCA2, GJD3, EFNB3, PDPN, PTPRG, PTPRN2, TRPA1, LIFR, SSPN, PTPRO, THBD, CD36, RHCG, TACSTD2, SSTR1, CX3CR1, HLA-DPA1, KLRC1, DCBLD2, IL1R1, DRD1, ERBB3, KCNA2, KCNA1, MME, HFE, KCNA6, NPY6R, EPHB1, PCDHAC2, PCDHAC1, EPHB2, IL12RB2, GPR21, PCDHA10, PCDHA11, SLC30A3, PCDHA13, GA…	946	1188	12782	1.46717	0.00271764	0.000680104	0.00810257
GOTERM_CC_FAT	GO:0044421~extracellular region part	107	0.825617	1.39382e-05	MASP1, IL6ST, LTBP4, CNP, TNFSF13, MMP3, TGFB1, NOV, WNT4, GRIN2B, IL1B, IL15RA, COCH, MATN3, CRTAC1, MATN1, COL22A1, MGP, MFGE8, TCN2, THBD, NAV2, CARTPT, ADAMTS1, COL24A1, ADAMTS5, WNT5A, LALBA, ACHE, ADAMTSL1, ADAMTSL3, ERBB3, ADAMTSL4, CLU, CCL8, TIMP2, IL34, IMPG1, KLKB1, ANGPTL1, BMP4, GNRH1, IL1RN, EFEMP1, PCDH15, SFRP5, NPY, THSD4, FJX1, AREG, BMP5, BMP8B, BMP8A, IGFBP7, NPNT, IGFBP6, MMP…	946	960	12782	1.50598	0.0066819	0.00133997	0.0199604
GOTERM_MF_FAT	GO:0022803~passive transmembrane transporter activity	57	0.439815	5.27338e-06	KCNK17, KCNJ16, KCNC1, KCNAB3, KCNAB2, GLRA3, AQP1, SLC1A4, KCNQ4, KCNQ3, MCOLN3, GRIN2B, SLC24A2, GRIN2D, CHRNA5, MCOLN1, FGF2, CLCA2, PDPN, TRPA1, CLIC2, SLC26A8, KCNT2, SLC26A7, CLIC4, GRM7, CLIC5, KCNH7, PLLP, KCNA2, KCNA1, KCNA6, HCN4, HTR3A, GABRE, TRPC4, TRPC6, GABRA5, KCTD1, MAL, GRIA4, KCNK1, GJB1, ITPR1, ITPR2, GJB2, KCTD9, ACCN1, ACCN4, SLC4A11, GRIA2, GRIA1, ABCC4, CACNA1E, KCTD15, KC…	953	413	12983	1.88021	0.00551128	0.00184048	0.00838125
GOTERM_MF_FAT	GO:0015267~channel activity	57	0.439815	4.97008e-06	KCNK17, KCNJ16, KCNC1, KCNAB3, KCNAB2, GLRA3, AQP1, SLC1A4, KCNQ4, KCNQ3, MCOLN3, GRIN2B, SLC24A2, GRIN2D, CHRNA5, MCOLN1, FGF2, CLCA2, PDPN, TRPA1, CLIC2, SLC26A8, KCNT2, SLC26A7, CLIC4, GRM7, CLIC5, KCNH7, PLLP, KCNA2, KCNA1, KCNA6, HCN4, HTR3A, GABRE, TRPC4, TRPC6, GABRA5, KCTD1, MAL, GRIA4, KCNK1, GJB1, ITPR1, ITPR2, GJB2, KCTD9, ACCN1, ACCN4, SLC4A11, GRIA2, GRIA1, ABCC4, CACNA1E, KCTD15, KC…	953	412	12983	1.88478	0.00519512	0.00260094	0.00789921
GOTERM_CC_FAT	GO:0030424~axon	28	0.216049	3.81227e-05	NRP2, SNCG, DRD1, NRP1, L1CAM, AQP1, TGFB1, SDC3, NOV, PTK2B, MAPT, NEFH, SYNJ2, ROBO2, CNTNAP1, KLHL24, HCN4, NMU, AR, DOCK7, GRIA4, DBH, ITPR2, NCAM1, RNF6, GRM7, CNTN2, MYH14	946	159	12782	2.37941	0.0181703	0.00305156	0.0545853
GOTERM_MF_FAT	GO:0043167~ion binding	371	2.86265	1.64611e-05	S100A4, GDA, MASP1, PNKD, LTBP4, PDLIM5, ZNF639, ZNF781, RORA, MYLIP, TPD52, PGR, MAP3K6, ATP2B3, GRIN2B, GRIN2D, CCBE1, MAP3K8, PLS1, PATZ1, CDH26, ZNF641, SLC12A8, CLCA2, L3MBTL4, CRTAC1, TADA2B, RXRG, CYP26A1, SAG, ZNF788, NAPEPLD, PARP12, CAMK4, MLLT10, ADAMTS1, SLC30A10, CHORDC1, ADAMTS5, NEK7, LALBA, PCDH20, MME, AKAP13, HFE, ZNF229, AHRR, NAGA, CASZ1, ZNF124, PLAG1, ASXL3, KLF6, TRPC4, KLF…	953	4241	12983	1.19176	0.0171034	0.00344433	0.0261602
GOTERM_MF_FAT	GO:0022838~substrate specific channel activity	54	0.416667	1.58059e-05	KCNK17, KCNJ16, KCNC1, KCNAB3, KCNAB2, GLRA3, AQP1, SLC1A4, KCNQ4, KCNQ3, MCOLN3, GRIN2B, SLC24A2, GRIN2D, CHRNA5, MCOLN1, FGF2, CLCA2, PDPN, TRPA1, CLIC2, SLC26A8, KCNT2, SLC26A7, CLIC4, GRM7, CLIC5, KCNH7, PLLP, KCNA2, KCNA1, KCNA6, HCN4, HTR3A, GABRE, TRPC4, TRPC6, GABRA5, KCTD1, GRIA4, KCNK1, ITPR1, ITPR2, KCTD9, ACCN1, ACCN4, SLC4A11, GRIA2, GRIA1, ABCC4, CACNA1E, KCTD15, KCTD16, KCTD13	953	398	12983	1.84839	0.0164283	0.00413261	0.0251191
GOTERM_MF_FAT	GO:0005216~ion channel activity	52	0.401235	2.84251e-05	KCNJ16, KCNK17, KCNC1, KCNAB3, KCNAB2, GLRA3, SLC1A4, KCNQ4, KCNQ3, MCOLN3, GRIN2B, SLC24A2, GRIN2D, CHRNA5, MCOLN1, FGF2, CLCA2, TRPA1, CLIC2, SLC26A8, KCNT2, SLC26A7, CLIC4, GRM7, CLIC5, KCNH7, PLLP, KCNA2, KCNA1, KCNA6, HCN4, HTR3A, GABRE, TRPC4, TRPC6, GABRA5, KCTD1, GRIA4, KCNK1, ITPR1, ITPR2, KCTD9, ACCN1, ACCN4, SLC4A11, GRIA2, GRIA1, ABCC4, KCTD15, CACNA1E, KCTD16, KCTD13	953	386	12983	1.83526	0.0293506	0.00495269	0.0451697
GOTERM_CC_FAT	GO:0005576~extracellular region	192	1.48148	8.00578e-05	SCPEP1, LYPD6, MASP1, IL6ST, FAM20A, LTBP4, FST, GNG8, NOV, GRIN2B, CCBE1, PLA1A, FAS, PI15, MATN3, CLCA2, STC2, CRTAC1, MATN1, LIFR, APOLD1, NAV2, PDGFRL, ADAMTS1, ADAMTS5, LALBA, ENPP5, IGFBPL1, ERBB3, OTOS, C1ORF54, IMPG1, KLKB1, IGKC, FAM55C, BMP4, NTF3, IL1RN, C16ORF89, PCDH15, SFRP5, NPY, SFRP2, CD59, FJX1, PAPPA2, AREG, C11ORF45, BMP5, BMP8B, BMP8A, PCDHA6, PCDHA8, PXDN, NRP1, PCDHA4, NPNT…	946	2010	12782	1.29066	0.0377773	0.00548623	0.114597
GOTERM_MF_FAT	GO:0046872~metal ion binding	360	2.77778	4.37858e-05	S100A4, GDA, MASP1, PNKD, LTBP4, PDLIM5, ZNF639, ZNF781, RORA, MYLIP, TPD52, PGR, MAP3K6, ATP2B3, GRIN2B, GRIN2D, CCBE1, MAP3K8, PLS1, PATZ1, CDH26, ZNF641, SLC12A8, CLCA2, L3MBTL4, CRTAC1, TADA2B, RXRG, CYP26A1, SAG, ZNF788, NAPEPLD, PARP12, CAMK4, MLLT10, ADAMTS1, SLC30A10, CHORDC1, ADAMTS5, NEK7, LALBA, PCDH20, MME, AKAP13, HFE, ZNF229, AHRR, CASZ1, ZNF124, PLAG1, ASXL3, KLF6, TRPC4, KLF7, ZNF…	953	4140	12983	1.18463	0.0448515	0.00653406	0.0695709
GOTERM_MF_FAT	GO:0043169~cation binding	362	2.79321	5.92116e-05	S100A4, GDA, MASP1, PNKD, LTBP4, PDLIM5, ZNF639, ZNF781, RORA, MYLIP, TPD52, PGR, MAP3K6, ATP2B3, GRIN2B, GRIN2D, CCBE1, MAP3K8, PLS1, PATZ1, CDH26, ZNF641, SLC12A8, CLCA2, L3MBTL4, CRTAC1, TADA2B, RXRG, CYP26A1, SAG, ZNF788, NAPEPLD, PARP12, CAMK4, MLLT10, ADAMTS1, SLC30A10, CHORDC1, ADAMTS5, NEK7, LALBA, PCDH20, MME, AKAP13, HFE, ZNF229, AHRR, NAGA, CASZ1, ZNF124, PLAG1, ASXL3, KLF6, TRPC4, KLF…	953	4179	12983	1.1801	0.0601694	0.00772694	0.0940701
GOTERM_CC_FAT	GO:0031012~extracellular matrix	46	0.354938	0.000130886	ADAMTS18, WNT5A, TF, ACHE, ADAMTSL1, SPOCK3, ADAMTSL3, ADAMTSL4, NPNT, LTBP4, MMP28, MMP3, TIMP2, MMP25, TGFB1, NOV, GPC5, WNT4, GRIN2B, EMID1, IMPG1, PCSK6, THBS1, FGF1, COCH, BMP4, MATN3, COL4A2, TNXB, CRTAC1, COL13A1, MMP19, MATN1, COL22A1, EFEMP1, HSPG2, MGP, MMP14, COL5A1, SMC3, FBLN2, NAV2, THSD4, ADAMTS1, COL24A1, ADAMTS5	946	345	12782	1.80155	0.0610192	0.00783914	0.187291
GOTERM_MF_FAT	GO:0008092~cytoskeletal protein binding	61	0.470679	0.000125868	TNNC1, MLPH, TLN2, PDLIM5, MYLIP, SDC4, VILL, SDC3, DSTN, FRMD3, NDE1, GSN, MAPT, PLS1, SNTB1, NCKIPSD, DYNC1I1, ACTA1, MYO3A, CLMN, ACTN2, FLNA, FARP1, BCL2L11, TNNT2, JUP, RAB11FIP5, TNNT1, RHCG, XIRP2, CFL2, FRMD4A, TPPP, EPB41L5, MAPRE1, SNTG2, PARVA, SHROOM1, RDX, EPB41L4B, FHDC1, MYOT, PFN1, SORBS2, MYO15A, WIPF1, CLASP2, DCX, STK38L, MYO5B, HIP1, SYNPO2, HOMER2, BRCA1, CORO1C, MYO10, CYFIP…	953	504	12983	1.64885	0.123587	0.0145506	0.199868
GOTERM_CC_FAT	GO:0005578~proteinaceous extracellular matrix	42	0.324074	0.000378304	ADAMTS18, WNT5A, TF, ACHE, ADAMTSL1, SPOCK3, ADAMTSL3, NPNT, ADAMTSL4, LTBP4, MMP28, TIMP2, MMP3, MMP25, TGFB1, GPC5, WNT4, EMID1, IMPG1, FGF1, BMP4, COCH, MATN3, COL4A2, TNXB, CRTAC1, COL13A1, MMP19, MATN1, COL22A1, EFEMP1, HSPG2, MGP, MMP14, COL5A1, SMC3, FBLN2, NAV2, THSD4, ADAMTS1, COL24A1, ADAMTS5	946	320	12782	1.7734	0.166397	0.020019	0.540442
GOTERM_BP_FAT	GO:0042060~wound healing	31	0.239198	4.25298e-05	DCBLD2, ACVRL1, ERBB3, PF4, CDH3, MMRN1, TGFB1, PR47, GP5, SAA2, SAA1, GP1BB, GSN, POU2F3, KLKB1, IL1B, NRG1, FGF2, KLK6, KLF6, IGF1, STXBP3, COL5A1, PRKCQ, THBD, CD36, EREG, CD59, KIAA1715, HBEGF, TREML1	977	191	13528	2.24733	0.132387	0.0233904	0.0774668
GOTERM_BP_FAT	GO:0009611~response to wounding	64	0.493827	5.48668e-05	NRP1, ACVRL1, MASP1, MMRN1, MMP25, TGFB1, TLR8, FOS, GP5, SAA2, GSN, SAA1, IL1B, NRG1, FGF2, IRAK2, PTGER3, PDPN, STXBP3, PRKCQ, PROK2, ALOX15, THBD, CD36, EREG, KIAA1715, CX3CR1, PLA2G7, PLLP, NGFR, DCBLD2, TF, ACHE, RTN4RL1, ERBB3, CLU, CXCL2, C5, CCL8, PF4, CDH3, PR47, HRH1, FCN3, GP1BB, KLKB1, POU2F3, RAC1, THBS1, KLK6, KLF6, IL8, IL1RN, IGF1, COL5A1, TP73, CCL13, LYVE1, CD59, AOX1, HBEGF, PA…	977	530	13528	1.67203	0.167403	0.0258327	0.0999278
GOTERM_MF_FAT	GO:0022836~gated channel activity	41	0.316358	0.000333429	KCNK17, KCNJ16, KCNC1, KCNAB3, KCNAB2, KCNA2, GLRA3, KCNA1, KCNA6, KCNQ4, KCNQ3, GRIN2B, GRIN2D, CHRNA5, HCN4, HTR3A, FGF2, GABRE, CLCA2, TRPC4, TRPC6, GABRA5, KCTD1, CLIC2, GRIA4, KCNK1, ITPR1, ITPR2, KCTD9, ACCN1, GRIA2, KCNT2, CLIC4, GRIA1, GRM7, CLIC5, KCNH7, CACNA1E, KCTD15, KCTD16, KCTD13	953	310	12983	1.80179	0.294954	0.0343455	0.528642
GOTERM_CC_FAT	GO:0042995~cell projection	75	0.578704	0.000916227	GPRIN1, S100A4, RTN4, NRP2, SNCG, MCHR1, NRP1, TLN2, DYNC2LI1, L1CAM, AQP1, TGFB1, RAB3IP, SDC3, NOV, KCNQ4, CTTN, GRIN2B, GSN, HDC, MAPT, CHRNA5, SYNJ2, KLHL24, CNTNAP1, ROBO2, CYS1, AR, MYO3A, KIF5A, PDPN, ACTN2, CDK6, ARHGAP24, RSPH9, NCAM1, SPAG6, CLIC4, GRM7, CLIC5, CNTN2, MAPRE1, IGSF9, PARVA, FGD1, DRD1, PKHD1, PPM1A, RDX, DNAH2, FAM65B, CRMP1, PTK2B, MYO15A, RAC1, PEMT, ODF4, NEFH, FGD5, …	946	697	12782	1.45391	0.356548	0.0431328	1.30424
GOTERM_BP_FAT	GO:0019226~transmission of nerve impulse	46	0.354938	0.000106929	SEPT5, DRD1, ACHE, AGTPBP1, GLRA3, KCNA1, PAH, CNP, TGFB1, GJC1, SLC1A4, HRH1, KCNQ3, HRH3, GRIN2B, C11ORF9, SYN3, SLC1A6, GRIN2D, PPP3CB, CHRNA5, HTR3A, HTR1D, FGF2, KLK6, NTF3, KIF5A, GABRA5, MAL, NLGN3, GRIA4, DBH, ACCN1, NAALAD2, PDE7B, CAMK4, NPY, GRIA2, GRIA1, SBF2, GRM7, CARTPT, PLLP, CACNA1E, SLC5A7, HTR2A	977	350	13528	1.81982	0.300265	0.0436504	0.19466
GOTERM_MF_FAT	GO:0019838~growth factor binding	19	0.146605	0.000580641	IL18R1, IL1R1, ACVRL1, IGFBPL1, NTF3, ERBB3, IL6ST, LTBP4, IGFBP7, IGFBP6, LIFR, RPS2, COL5A1, NOV, ACVR2A, CD36, NGFR, THBS1, PCSK6	953	105	12983	2.46517	0.455936	0.0538321	0.918897
GOTERM_BP_FAT	GO:0000902~cell morphogenesis	46	0.354938	0.000159002	NRP2, S100A4, SHROOM1, PLXNA3, NRP1, RTN4RL1, PKHD1, ERBB3, DYNC2LI1, CLU, ONECUT2, MAEL, CNP, L1CAM, SOX6, EPHB1, TGFB1, RAB3IP, EPHB2, NDE1, CRB1, RAC1, ROBO2, CLASP2, DCX, KLF7, NTF3, EFNB3, PDPN, LIFR, DOCK7, VAX2, NDC80, STK4, SLIT1, SFRP5, FEZF2, ULK2, CLIC5, CNTN2, CYFIP1, NGFR, KLHL10, SLITRK6, C1ORF187, GFRA3	977	356	13528	1.78915	0.411954	0.0572879	0.289327
GOTERM_BP_FAT	GO:0007268~synaptic transmission	40	0.308642	0.000206724	SEPT5, ACHE, DRD1, AGTPBP1, GLRA3, KCNA1, PAH, CNP, GJC1, SLC1A4, HRH1, KCNQ3, HRH3, GRIN2B, SYN3, SLC1A6, GRIN2D, PPP3CB, CHRNA5, HTR3A, HTR1D, FGF2, NTF3, KIF5A, GABRA5, NLGN3, GRIA4, DBH, ACCN1, NAALAD2, PDE7B, CAMK4, NPY, GRIA2, GRIA1, GRM7, CARTPT, CACNA1E, SLC5A7, HTR2A	977	298	13528	1.85859	0.498587	0.0608281	0.376011
GOTERM_BP_FAT	GO:0051129~negative regulation of cellular component organization	24	0.185185	0.000202708	RTN4, PLXNA3, NRP1, ACVRL1, CLU, RHOQ, RDX, MMP14, BRCA1, VILL, TGFB1, EPHB2, LINGO1, RNF6, GSN, MAPT, SEMA3F, RAC1, BUB1, CLASP2, MAPRE1, NGFR, THBS1, TERF2	977	142	13528	2.34025	0.491816	0.0654509	0.368719
GOTERM_CC_FAT	GO:0030054~cell junction	58	0.447531	0.00156029	VAPA, TLN2, GRIP1, GLRA3, SDC4, CXADR, GRIN2B, GRIN2D, CHRNA5, SNTB1, SV2B, SV2C, LRRC7, CLCA2, GJD3, MPP5, MPP7, ACTN2, SSPN, ARHGAP24, JUP, XIRP2, EPB41L5, FAIM3, IGSF9, PARVA, ACHE, PKHD1, CABP1, PANX3, CDH3, GJC1, PTK2B, SYN3, PVRL3, PPL, LRFN1, SLC30A3, HTR3A, TES, GABRE, LPP, COL13A1, SYT12, GABRA5, CLDN20, GRIA4, GJB6, HOMER2, GJB1, CLDN23, GJB2, PKP1, GRIA2, DSG3, GRIA1, CYFIP1, DSC2	946	518	12782	1.51288	0.528146	0.0660017	2.21157
GOTERM_BP_FAT	GO:0045860~positive regulation of protein kinase activity	32	0.246914	0.000317851	EFNA1, PKHD1, C5, KITLG, MAP4K1, LPAR2, SDC4, TGFB1, EDNRA, MAP3K6, DAB1, MAP3K2, PTK2B, MDFIC, DGKD, GAB1, IL1B, ADCY10, THBS1, NRG1, FGF2, PKN1, PROK2, TNFRSF10B, PRLR, EREG, ADCY9, CCND2, CARTPT, GADD45B, PRKD3, HTR2A	977	223	13528	1.98694	0.654054	0.068319	0.577586
GOTERM_MF_FAT	GO:0005200~structural constituent of cytoskeleton	15	0.115741	0.000851329	LOR, ACTA1, TLN2, BFSP1, EPB41L4B, VILL, TNNT2, TUBB, SORBS2, PPL, MAPT, PLS1, TUBE1, TUBB1, HIP1	953	74	12983	2.76148	0.590399	0.0716821	1.34457
GOTERM_BP_FAT	GO:0006928~cell motion	56	0.432099	0.000316472	NRP2, PLXNA3, NRP1, ACVRL1, L1CAM, TNFSF13, MYLIP, TGFB1, DSTN, NDE1, DAB1, SAA2, SAA1, SEMA3F, IL1B, ROBO2, FGF2, TWIST1, EFNB3, MDGA1, PSG2, DCDC2, MMP14, SLIT1, ASCL1, CNTN2, HSPB1, MAPK8, NGFR, TNFSF12-TNFSF13, C1ORF187, ZFAND5, DRD1, KITLG, PF4, DNAH2, EPHB1, EPHB2, TUBB, PTK2B, RAC1, CLASP2, DCX, THBS1, ARHGDIB, KLF7, NTF3, IL8, IGF1, DBH, COL5A1, FEZF2, LYVE1, NPY, ETS1, HBEGF, GFRA3	977	475	13528	1.63243	0.652457	0.0727115	0.575088
GOTERM_BP_FAT	GO:0033674~positive regulation of kinase activity	33	0.25463	0.000273222	EFNA1, PKHD1, C5, KITLG, MAP4K1, LPAR2, SDC4, TGFB1, EDNRA, MAP3K6, DAB1, DGKD, MAP3K2, PTK2B, MDFIC, GAB1, RAC1, IL1B, ADCY10, THBS1, NRG1, FGF2, PKN1, PROK2, TNFRSF10B, PRLR, EREG, ADCY9, CCND2, CARTPT, GADD45B, PRKD3, HTR2A	977	231	13528	1.97807	0.598445	0.0732156	0.496678
GOTERM_MF_FAT	GO:0005261~cation channel activity	36	0.277778	0.000983981	KCNJ16, KCNK17, KCNC1, KCNAB3, KCNAB2, KCNA2, KCNA1, KCNA6, KCNQ4, KCNQ3, GRIN2B, SLC24A2, GRIN2D, CHRNA5, MCOLN1, HCN4, HTR3A, FGF2, TRPC4, TRPC6, TRPA1, KCTD1, KCNK1, ITPR1, ITPR2, KCTD9, ACCN1, ACCN4, SLC4A11, KCNT2, GRM7, KCNH7, CACNA1E, KCTD15, KCTD16, KCTD13	953	275	12983	1.78341	0.643607	0.0762955	1.55254
GOTERM_CC_FAT	GO:0031091~platelet alpha granule	12	0.0925926	0.00232345	GP5, CD36, GP1BB, CLU, IGF1, STXBP3, PF4, ACTN2, TREML1, MMRN1, THBS1, TGFB1	946	56	12782	2.89535	0.673355	0.0768099	3.27663
GOTERM_BP_FAT	GO:0030155~regulation of cell adhesion	23	0.177469	0.000313094	ACVRL1, CYTIP, IL8, ERBB3, ONECUT2, CDK6, L1CAM, MMP14, VAV1, TGFB1, PR47, DAB1, CD36, PRLR, SAA2, SAA1, FBLN2, GSN, IL1B, THBS1, FGF1, NRG1, ARHGDIB	977	137	13528	2.32459	0.648514	0.0772801	0.568966
GOTERM_CC_FAT	GO:0031224~intrinsic to membrane	449	3.46451	0.0020236	KLRC2, C20ORF108, SGMS2, L1CAM, AGTR1, LPHN3, GRIN2B, GRIN2D, FAS, HTR1D, RAB27B, CDH26, KLRB1, CLCA2, PTPRG, PDPN, LIFR, UBE2J2, PIK3IP1, SSPN, PTPRO, SSTR1, BACE2, HSD11B1, HLA-DPA1, KIAA1529, SLC30A10, TM6SF1, KLRC1, ASPRV1, LY6G6D, DCBLD2, IL1R1, ERBB3, PCDH20, HFE, NPY6R, SLC29A4, PVRL3, PEMT, C19ORF28, HLA-DPB1, HLA-DOB, C1ORF58, PCNX, PTH2R, MGAT4C, PCDH15, KCNK1, PCDH19, NLGN4X, AREG, TRE…	946	5485	12782	1.10606	0.622558	0.077986	2.85945
GOTERM_CC_FAT	GO:0043005~neuron projection	41	0.316358	0.00255648	NRP2, S100A4, GPRIN1, SNCG, DRD1, NRP1, PPM1A, L1CAM, AQP1, TGFB1, SDC3, NOV, KCNQ4, GRIN2B, PTK2B, CRMP1, HDC, MAPT, CHRNA5, SYNJ2, NEFH, ROBO2, CNTNAP1, KLHL24, HCN4, NMU, AR, KIF5A, DOCK7, ACTN2, GRIA4, DBH, ITPR2, NCAM1, RNF6, GRM7, CNTN2, MYH14, ALOX5, IGSF9, HTR2A	946	342	12782	1.61982	0.70807	0.0788043	3.59968
KEGG_PATHWAY	hsa04115:p53 signaling pathway	15	0.115741	0.000487382	ZMAT3, IGF1, CDK6, TP73, SESN3, CCNE2, TP53I3, CCNB2, TNFRSF10B, CCND2, RRM2, MDM2, FAS, GADD45B, THBS1	389	68	5085	2.88352	0.0795339	0.0795339	0.592978
GOTERM_CC_FAT	GO:0005615~extracellular space	72	0.555556	0.00224033	MASP1, IL6ST, IGFBP7, IGFBP6, TNFSF13, CNP, MMP3, TGFB1, GPC5, SAA2, GSN, SAA1, SEMA3F, SEMA3E, IL1B, IL15RA, CETP, SEPP1, FGF1, NRG1, AMY2A, FGF2, IL13RA2, MGP, MFGE8, COL25A1, TCN2, SLIT1, GRP, INHBA, THBD, EREG, PLA2G7, CARTPT, TNFSF12-TNFSF13, WNT5A, LALBA, TF, ERBB3, CXCL2, C5, CLU, CCL8, KITLG, PF4, IL34, FCN3, KLKB1, ANGPTL1, PCSK6, THBS1, MYOC, BMP4, TNXB, IL8, GNRH1, IL1RN, IGF1, PCDH15,…	946	685	12782	1.4202	0.659999	0.0796352	3.16115
GOTERM_BP_FAT	GO:0051347~positive regulation of transferase activity	33	0.25463	0.000542066	EFNA1, PKHD1, C5, KITLG, MAP4K1, LPAR2, SDC4, TGFB1, EDNRA, MAP3K6, DAB1, DGKD, MAP3K2, PTK2B, MDFIC, GAB1, RAC1, IL1B, ADCY10, THBS1, NRG1, FGF2, PKN1, PROK2, TNFRSF10B, PRLR, EREG, ADCY9, CCND2, CARTPT, GADD45B, PRKD3, HTR2A	977	240	13528	1.90389	0.83642	0.0956878	0.983124
GOTERM_BP_FAT	GO:0032989~cellular component morphogenesis	48	0.37037	0.000520175	NRP2, S100A4, SHROOM1, PLXNA3, NRP1, RTN4RL1, PKHD1, ERBB3, DYNC2LI1, CLU, ONECUT2, MAEL, CNP, L1CAM, SOX6, EPHB1, TGFB1, RAB3IP, EPHB2, NDE1, CRB1, RAC1, ROBO2, CLASP2, DCX, KLF7, ACTA1, NTF3, EFNB3, PDPN, LIFR, DOCK7, VAX2, NDC80, STK4, SLIT1, TNNT2, SFRP5, FEZF2, ULK2, CLIC5, CNTN2, CYFIP1, NGFR, KLHL10, SLITRK6, C1ORF187, GFRA3	977	397	13528	1.67413	0.824008	0.0971466	0.943598
GOTERM_BP_FAT	GO:0006811~ion transport	81	0.625	0.000492736	LOC100133772, KCNK17, KCNJ16, KCNC1, KCNAB3, SLC22A18, KCNAB2, GLRA3, AQP1, KCNQ4, ATP2B3, KCNQ3, MCOLN3, GRIN2B, SLC24A3, SLC24A2, GRIN2D, SLC1A6, CHRNA5, MCOLN1, SLC12A8, CLCA2, PTGER3, ATP4A, SLCO4A1, TRPA1, CLIC2, TCN2, ATP6V1D, ATP6V1C1, KCNT2, SLC26A8, RHCG, CLIC4, SLC26A7, CLIC5, KCNH7, AKAP7, PLLP, SLC30A10, TF, SLC38A4, KCNA2, SLC38A7, KCNA1, CCL8, HFE, KCNA6, SLCO1A2, PPP3CB, SLC30A3, H…	977	768	13528	1.46037	0.807113	0.0977405	0.894034
GOTERM_CC_FAT	GO:0005856~cytoskeleton	128	0.987654	0.00471392	SEPT5, LOR, SNCG, VAPA, TNNC1, PDLIM5, FAM110B, DYNC2LI1, MYLIP, GRIN2B, MYO3A, KIF5A, ACTN2, FARP1, TACC1, TNNT2, JUP, TNNT1, CST6, NAV1, SPAG6, HSPB1, PDE4DIP, SNTG2, FGD1, PKHD1, SSH3, STK17B, AKAP12, FAM65B, PFN1, TUBB, TRIM67, TTBK2, CRMP1, PPL, MYO15A, TUBE1, NDRG2, CLASP2, FGD5, STK38L, NUDC, ARHGDIB, HIP1, TRPC4, BFSP1, HOMER2, BRCA1, CORO1C, MYO10, PLK4, PKP1, PARP3, PARP4, MYH14, MAP6, …	946	1381	12782	1.25234	0.896972	0.13242	6.54332
GOTERM_BP_FAT	GO:0001525~angiogenesis	23	0.177469	0.000923818	BMP4, RTN4, NRP2, NRP1, ACVRL1, IL8, MMP19, APOLD1, TNFSF13, ARHGAP24, MMP14, EDNRA, PROK2, EREG, PTK2B, CCBE1, IL1B, HS6ST1, TNFSF12-TNFSF13, SOX17, PLXND1, FGF1, THBS1, FGF2	977	148	13528	2.15182	0.954318	0.149919	1.67
GOTERM_MF_FAT	GO:0015276~ligand-gated ion channel activity	20	0.154321	0.00222793	KCNJ16, GABRE, TRPC4, CLCA2, TRPC6, GLRA3, GABRA5, GRIA4, KCNK1, ITPR1, ITPR2, ACCN1, GRIA2, GRIN2B, GRIA1, GRIN2D, CHRNA5, KCNH7, HCN4, HTR3A	953	127	12983	2.1454	0.903429	0.153769	3.48294
GOTERM_MF_FAT	GO:0022834~ligand-gated channel activity	20	0.154321	0.00222793	KCNJ16, GABRE, TRPC4, CLCA2, TRPC6, GLRA3, GABRA5, GRIA4, KCNK1, ITPR1, ITPR2, ACCN1, GRIA2, GRIN2B, GRIA1, GRIN2D, CHRNA5, KCNH7, HCN4, HTR3A	953	127	12983	2.1454	0.903429	0.153769	3.48294
GOTERM_CC_FAT	GO:0016021~integral to membrane	430	3.3179	0.00591809	KLRC2, C20ORF108, SGMS2, L1CAM, AGTR1, LPHN3, GRIN2B, GRIN2D, FAS, CDH26, HTR1D, KLRB1, CLCA2, PTPRG, PDPN, LIFR, UBE2J2, PIK3IP1, SSPN, PTPRO, SSTR1, BACE2, HSD11B1, HLA-DPA1, KIAA1529, SLC30A10, TM6SF1, KLRC1, ASPRV1, LY6G6D, DCBLD2, IL1R1, ERBB3, PCDH20, HFE, NPY6R, SLC29A4, PVRL3, PEMT, C19ORF28, HLA-DPB1, HLA-DOB, PCNX, PTH2R, MGAT4C, PCDH15, KCNK1, PCDH19, NLGN4X, AREG, TREML1, TMEM119, SLC…	946	5297	12782	1.09685	0.942448	0.154599	8.14973
GOTERM_CC_FAT	GO:0031982~vesicle	68	0.524691	0.00663163	SEPT5, VAPA, GRIP1, CNP, CSPG5, MMRN1, TGFB1, SLC1A4, GP5, GRIN2B, TPP1, IL1B, IL15RA, LGI3, CETP, SV2B, RAB27B, SV2C, EPN3, PIK3C2B, PKN1, ACTN2, STXBP3, SSPN, MMP14, TMEM74, ATP6V1C1, CD36, RHCG, PRDX6, CLIC4, MDM2, ADAMTS1, RAB11FIP1, TF, GPRC5C, RAB3D, CLU, HFE, PF4, CXXC4, TRH, ECE2, DGKD, GP1BB, SYN3, RAC1, PRSS16, SLC30A3, WIPF1, THBS1, HIP1, ARHGDIB, BMP4, NTF3, SYT12, IGF1, GRIA4, DBH, W…	946	670	12782	1.37133	0.959256	0.155021	9.08946
GOTERM_MF_FAT	GO:0005249~voltage-gated potassium channel activity	17	0.131173	0.00241317	KCNJ16, KCNC1, KCNAB3, KCNAB2, KCNA2, KCNA1, KCTD1, KCNA6, KCNK1, KCTD9, KCNQ4, KCNQ3, KCNH7, KCTD15, KCTD16, HCN4, KCTD13	953	100	12983	2.31596	0.920505	0.155326	3.76736
GOTERM_CC_FAT	GO:0032421~stereocilium bundle	6	0.0462963	0.00638637	CLIC5, MYO15A, TRPA1, RDX, PCDH15, DOCK4	946	17	12782	4.76881	0.954119	0.157351	8.76746
GOTERM_MF_FAT	GO:0043176~amine binding	18	0.138889	0.00262188	ACHE, DRD1, GLRA3, DPYS, PAH, SLC19A3, ALDH1L2, GRIN2B, GRIN2D, GRM7, HDC, SLC6A6, CHRNA5, CETP, TPH1, HTR1D, HTR3A, HTR2A	953	110	12983	2.22927	0.936158	0.157986	4.08686
KEGG_PATHWAY	hsa05332:Graft-versus-host disease	10	0.0771605	0.00215691	HLA-DQB1, CD86, IL1B, HLA-DPA1, HLA-DPB1, FAS, HLA-DOB, HLA-DMA, KLRC1, HLA-F	389	39	5085	3.35179	0.307239	0.167677	2.59984
GOTERM_CC_FAT	GO:0031410~cytoplasmic vesicle	65	0.501543	0.00845418	SEPT5, GRIP1, CNP, CSPG5, MMRN1, TGFB1, SLC1A4, GP5, GRIN2B, TPP1, IL1B, IL15RA, LGI3, SV2B, RAB27B, SV2C, EPN3, PIK3C2B, PKN1, ACTN2, STXBP3, SSPN, MMP14, TMEM74, ATP6V1C1, CD36, RHCG, PRDX6, CLIC4, MDM2, ADAMTS1, RAB11FIP1, TF, GPRC5C, RAB3D, CLU, HFE, PF4, CXXC4, TRH, ECE2, DGKD, GP1BB, SYN3, RAC1, PRSS16, SLC30A3, WIPF1, THBS1, HIP1, ARHGDIB, NTF3, SYT12, IGF1, GRIA4, DBH, WIPI1, ITPR1, GRIA2…	946	642	12782	1.368	0.983156	0.18469	11.4493
GOTERM_BP_FAT	GO:0031175~neuron projection development	33	0.25463	0.00161968	GPRIN1, NRP2, PLXNA3, NRP1, RTN4RL1, ERBB3, PKHD1, CLU, CNP, L1CAM, EPHB1, EPHB2, LINGO1, PTK2B, RAC1, ROBO2, DCX, KLF7, NTF3, EFNB3, LIFR, DOCK7, VAX2, SLIT1, FEZF2, ULK2, CNTN2, CYFIP1, NGFR, SLITRK6, IGSF9, C1ORF187, GFRA3	977	256	13528	1.7849	0.99554	0.187934	2.91048
GOTERM_BP_FAT	GO:0048858~cell projection morphogenesis	32	0.246914	0.00156425	NRP2, PLXNA3, NRP1, RTN4RL1, ERBB3, PKHD1, DYNC2LI1, CLU, ONECUT2, CNP, L1CAM, RAB3IP, EPHB1, EPHB2, RAC1, ROBO2, DCX, KLF7, NTF3, EFNB3, LIFR, DOCK7, VAX2, SLIT1, FEZF2, ULK2, CNTN2, CYFIP1, NGFR, SLITRK6, C1ORF187, GFRA3	977	245	13528	1.80852	0.994631	0.188674	2.81222
KEGG_PATHWAY	hsa04940:Type I diabetes mellitus	10	0.0771605	0.00370067	HLA-DQB1, CD86, PTPRN2, IL1B, HLA-DPA1, HLA-DPB1, FAS, HLA-DOB, HLA-DMA, HLA-F	389	42	5085	3.11238	0.467558	0.189492	4.42236
GOTERM_BP_FAT	GO:0050771~negative regulation of axonogenesis	8	0.0617284	0.00151071	RTN4, LINGO1, PLXNA3, RNF6, NRP1, SEMA3F, NGFR, EPHB2	977	25	13528	4.43087	0.993578	0.189689	2.71721
GOTERM_MF_FAT	GO:0046873~metal ion transmembrane transporter activity	39	0.300926	0.00344015	KCNJ16, KCNK17, TF, KCNC1, KCNAB3, KCNAB2, KCNA2, KCNA1, KCNA6, KCNQ4, ATP2B3, KCNQ3, GRIN2B, SLC24A2, GRIN2D, CHRNA5, MCOLN1, SLC30A3, HCN4, HTR3A, FGF2, TRPC4, TRPC6, TRPA1, KCTD1, KCNK1, ITPR1, ITPR2, KCTD9, ACCN1, ACCN4, SLC4A11, KCNT2, GRM7, KCNH7, CACNA1E, KCTD15, KCTD16, KCTD13	953	328	12983	1.61984	0.972988	0.191392	5.32994
GOTERM_BP_FAT	GO:0030517~negative regulation of axon extension	5	0.0385802	0.0014894	RTN4, PLXNA3, RNF6, NRP1, SEMA3F	977	8	13528	8.65404	0.993104	0.194573	2.67936
GOTERM_BP_FAT	GO:0045637~regulation of myeloid cell differentiation	14	0.108025	0.00133027	ZBTB7A, HMGB3, MITF, NFKBIA, KITLG, PF4, CDK6, ZBTB16, ACVR2A, INHBA, ID2, ETS1, CARTPT, FAS	977	70	13528	2.76929	0.98826	0.199274	2.39637
GOTERM_BP_FAT	GO:0007409~axonogenesis	27	0.208333	0.00148759	NRP2, PLXNA3, NRP1, RTN4RL1, ERBB3, PKHD1, L1CAM, CNP, EPHB1, EPHB2, RAC1, ROBO2, DCX, KLF7, NTF3, EFNB3, VAX2, DOCK7, SLIT1, FEZF2, ULK2, CNTN2, CYFIP1, NGFR, SLITRK6, C1ORF187, GFRA3	977	193	13528	1.93707	0.993062	0.202237	2.67616
GOTERM_MF_FAT	GO:0008237~metallopeptidase activity	25	0.192901	0.00388042	ADAMTS18, CPM, ADAMTSL1, ADAMTSL3, AGTPBP1, ADAMTSL4, MME, MMP28, MMP3, MMP25, ECE2, PAPPA, STAMBPL1, CPA5, ADAM28, MMP19, CPXM2, MMP14, FOLH1, NAALAD2, THSD4, PAPPA2, ADAMTS1, ADAM12, ADAMTS5	953	183	12983	1.86111	0.983001	0.202574	5.99251
GOTERM_CC_FAT	GO:0009986~cell surface	39	0.300926	0.00988732	DCBLD2, ACHE, ACVRL1, RTN4RL1, IL6ST, PKHD1, L1CAM, CD53, TIMP2, SDC4, TGFB1, MMP25, IL12RB2, CD48, GPC5, ROBO2, FAS, HHIP, PCSK6, THBS1, IRAK2, GJD3, NLGN3, MFGE8, NCAM1, CD86, CD36, PRLR, BACE2, CD59, NLGN4X, SULF1, CNTN2, HBEGF, HSPB1, AREG, TREML1, PLA2G5, GFRA3	946	348	12782	1.51423	0.9916	0.203552	13.2648
GOTERM_BP_FAT	GO:0055085~transmembrane transport	61	0.470679	0.00184685	LOC100133772, SLC45A3, KCNC1, KCNAB3, SLC22A18, KCNAB2, ZMAT3, EIF5A, AQP1, KCNQ4, KCNQ3, MCOLN3, SLC24A3, SLC24A2, MCOLN1, SV2B, SV2C, FLVCR2, NUP133, SLC12A8, ATP4A, PDPN, TRPA1, TCN2, NUPL1, ATP6V1D, ATP6V1C1, SLC25A32, SLC26A8, RHCG, SLC26A7, C3ORF31, KCNH7, SLC30A10, C6ORF192, EIF5A2, SLC2A12, KCNA2, KCNA1, KCNA6, SLC47A1, TAP2, C19ORF28, SLC30A3, HCN4, SEC61A1, RGPD6, SLC2A9, GPR155, RGPD5,…	977	569	13528	1.48442	0.997914	0.204357	3.31224
GOTERM_BP_FAT	GO:0048812~neuron projection morphogenesis	29	0.223765	0.00145701	NRP2, PLXNA3, NRP1, RTN4RL1, ERBB3, PKHD1, CLU, L1CAM, CNP, EPHB1, EPHB2, RAC1, ROBO2, DCX, KLF7, NTF3, EFNB3, LIFR, DOCK7, VAX2, SLIT1, FEZF2, ULK2, CNTN2, CYFIP1, NGFR, SLITRK6, C1ORF187, GFRA3	977	213	13528	1.8852	0.992315	0.206922	2.62183
GOTERM_BP_FAT	GO:0042063~gliogenesis	13	0.100309	0.00212135	ZNF488, DRD1, TSPAN2, NTF3, ERBB3, IGF1, CDK6, MMP14, ASCL1, C11ORF9, PTK2B, GSN, FGF2	977	65	13528	2.76929	0.999167	0.210501	3.79559
GOTERM_BP_FAT	GO:0007610~behavior	52	0.401235	0.00208234	NRP2, MCHR1, SNCG, PLXNA3, GM2A, CNP, FOS, MCOLN3, SAA2, GRIN2B, SAA1, PPP1R1B, SLC24A2, SEMA3F, GRIN2D, CHRNA5, IL1B, ROBO2, SEPP1, FGF2, EFNB3, FOSB, PROK2, PTGDS, GRM7, CX3CR1, CARTPT, CLN6, DRD1, CXCL2, C5, CCL8, PF4, TRH, EPHB2, HRH3, MYO15A, RAC1, NMU, PLP2, IL8, GABRA5, NLGN3, DBH, APRT, FEZF2, CCL13, NPY, GRIA1, NLGN4X, CMTM3, HTR2A	977	469	13528	1.53522	0.999051	0.213377	3.72704
GOTERM_BP_FAT	GO:0048667~cell morphogenesis involved in neuron differentiation	28	0.216049	0.00226069	NRP2, PLXNA3, NRP1, RTN4RL1, ERBB3, PKHD1, L1CAM, CNP, EPHB1, EPHB2, RAC1, ROBO2, DCX, KLF7, NTF3, EFNB3, DOCK7, VAX2, SLIT1, FEZF2, ULK2, CLIC5, CNTN2, CYFIP1, NGFR, SLITRK6, C1ORF187, GFRA3	977	209	13528	1.85503	0.999478	0.216335	4.04007
GOTERM_BP_FAT	GO:0006813~potassium ion transport	23	0.177469	0.00256553	KCNJ16, KCNK17, KCNC1, SLC12A8, KCNAB3, KCNAB2, ATP4A, KCNA2, KCNA1, KCTD1, KCNA6, KCNK1, KCTD9, KCNQ4, KCNQ3, KCNT2, SLC24A3, SLC24A2, KCNH7, KCTD15, KCTD16, KCTD13, HCN4	977	160	13528	1.99043	0.999812	0.217347	4.5729
GOTERM_BP_FAT	GO:0030030~cell projection organization	43	0.33179	0.00205377	NRP2, GPRIN1, FGD1, PLXNA3, NRP1, RTN4RL1, ERBB3, PKHD1, DYNC2LI1, CLU, ONECUT2, CNP, L1CAM, RDX, EPHB1, RAB3IP, EPHB2, LINGO1, PTK2B, RAC1, ROBO2, DCX, FGD5, KLF7, NTF3, EFNB3, LIFR, DOCK7, VAX2, ACTN2, LPIN1, SLIT1, FEZF2, SPAG6, ULK2, CLIC5, CNTN2, CYFIP1, NGFR, SLITRK6, IGSF9, C1ORF187, GFRA3	977	368	13528	1.61793	0.998956	0.217423	3.6768
GOTERM_CC_FAT	GO:0045495~pole plasm	4	0.0308642	0.0112481	TDRD6, MAEL, PIWIL1, PIWIL4	946	7	12782	7.72093	0.995665	0.219108	14.9566
GOTERM_CC_FAT	GO:0060293~germ plasm	4	0.0308642	0.0112481	TDRD6, MAEL, PIWIL1, PIWIL4	946	7	12782	7.72093	0.995665	0.219108	14.9566
GOTERM_CC_FAT	GO:0043186~P granule	4	0.0308642	0.0112481	TDRD6, MAEL, PIWIL1, PIWIL4	946	7	12782	7.72093	0.995665	0.219108	14.9566
GOTERM_BP_FAT	GO:0043406~positive regulation of MAP kinase activity	17	0.131173	0.00252554	EFNA1, C5, PKN1, MAP4K1, KITLG, LPAR2, TGFB1, MAP3K6, PROK2, MDFIC, PTK2B, MAP3K2, GAB1, IL1B, THBS1, FGF2, HTR2A	977	102	13528	2.30774	0.999785	0.219902	4.50316
GOTERM_BP_FAT	GO:0030182~neuron differentiation	49	0.378086	0.00238916	NRP2, GPRIN1, PLXNA3, NRP1, EFNA1, AGTPBP1, CNP, RPE65, L1CAM, RORA, MCOLN3, ROBO2, EFNB3, MDGA1, LIFR, VAX2, SLIT1, PRKCQ, ASCL1, CLIC5, CNTN2, NGFR, SLITRK6, IGSF9, C1ORF187, DRD1, RTN4RL1, PKHD1, ERBB3, CLU, ONECUT2, EPHB1, EPHB2, LINGO1, TUBB, CRB1, PTK2B, RAC1, DCX, BMP4, KLF7, NTF3, GSX1, DOCK7, TP73, FEZF2, ULK2, CYFIP1, GFRA3	977	438	13528	1.54903	0.99966	0.220881	4.26497
GOTERM_BP_FAT	GO:0048666~neuron development	40	0.308642	0.00251859	NRP2, GPRIN1, PLXNA3, DRD1, NRP1, RTN4RL1, PKHD1, ERBB3, CLU, ONECUT2, CNP, RPE65, L1CAM, EPHB1, EPHB2, LINGO1, CRB1, PTK2B, RAC1, ROBO2, DCX, KLF7, NTF3, EFNB3, LIFR, DOCK7, VAX2, SLIT1, TP73, FEZF2, ASCL1, ULK2, CLIC5, CNTN2, CYFIP1, NGFR, SLITRK6, IGSF9, C1ORF187, GFRA3	977	339	13528	1.6338	0.99978	0.225205	4.49105
GOTERM_BP_FAT	GO:0051046~regulation of secretion	27	0.208333	0.00284029	SEPT5, SNCG, ACHE, RAB3D, ERBB3, FST, TRH, TCF7L2, TGFB1, AGTR1, GRIN2B, HRH3, SAA2, SAA1, IL1B, RAPGEF4, NRG1, RAB27B, FGF2, NMU, STXBP3, INHBA, PRKCQ, GRM7, NEUROD1, CARTPT, HTR2A	977	202	13528	1.85077	0.999925	0.231882	5.05075
GOTERM_BP_FAT	GO:0032990~cell part morphogenesis	32	0.246914	0.00311259	NRP2, PLXNA3, NRP1, RTN4RL1, ERBB3, PKHD1, DYNC2LI1, CLU, ONECUT2, CNP, L1CAM, RAB3IP, EPHB1, EPHB2, RAC1, ROBO2, DCX, KLF7, NTF3, EFNB3, LIFR, DOCK7, VAX2, SLIT1, FEZF2, ULK2, CNTN2, CYFIP1, NGFR, SLITRK6, C1ORF187, GFRA3	977	256	13528	1.73081	0.99997	0.239611	5.52209
GOTERM_BP_FAT	GO:0031345~negative regulation of cell projection organization	8	0.0617284	0.00307714	RTN4, LINGO1, PLXNA3, RNF6, NRP1, SEMA3F, NGFR, EPHB2	977	28	13528	3.95613	0.999966	0.242793	5.46086
GOTERM_BP_FAT	GO:0001558~regulation of cell growth	26	0.200617	0.0033327	RTN4, DCBLD2, PLXNA3, NRP1, ACVRL1, IGFBPL1, LTBP4, IGFBP7, IGFBP6, TGFB1, NOV, AGTR1, BLZF1, PTK2B, SEMA3F, MAPT, NRG1, GNG4, FGF2, TP73, PRKCQ, INHBA, RNF6, HBEGF, PAPPA2, NPPA	977	194	13528	1.85571	0.999986	0.248592	5.90148
GOTERM_MF_FAT	GO:0022843~voltage-gated cation channel activity	21	0.162037	0.00529255	KCNJ16, KCNC1, KCNAB3, KCNAB2, KCNA2, KCNA1, KCTD1, KCNA6, KCNK1, KCTD9, KCNQ4, KCNQ3, GRIN2D, GRM7, KCNH7, KCTD15, CACNA1E, KCTD16, KCTD13, HCN4, FGF2	953	147	12983	1.94618	0.996156	0.253755	8.08848
GOTERM_CC_FAT	GO:0000267~cell fraction	100	0.771605	0.0143388	SEPT5, LOR, PLXNA1, VAPA, PDLIM5, L1CAM, CNP, CSPG5, GRIN2B, GRIN2D, RAPGEF4, LGI3, FAS, PCDHGA12, KIF5A, CYP26A1, BCL2L11, JUP, CD36, SSTR1, BACE2, HSPB1, WNT5A, DRD1, HMGCS1, AKAP13, MME, TRH, GPR143, GCLM, PCDHAC2, PCDHAC1, RAC1, PEMT, PCDHA10, SLC30A3, PCDHA13, RLBP1, CYP19A1, HIP1, GPD1, GNRH1, MOBP, ICMT, CRYZ, LYVE1, CD59, CYFIP1, SYTL2, SLC9A1, LOC100133772, NRP2, PCDHGA2, SDC3, FOS, CTTN…	946	1083	12782	1.24761	0.999038	0.260691	18.6856
GOTERM_BP_FAT	GO:0006720~isoprenoid metabolic process	10	0.0771605	0.00363845	SCPEP1, ALDH8A1, ALDH1A3, HMGCS1, DHRS9, CYP26A1, MVK, RPE65, IDI2, RLBP1	977	44	13528	3.14692	0.999995	0.262341	6.42608
GOTERM_CC_FAT	GO:0015629~actin cytoskeleton	31	0.239198	0.0155403	SHROOM1, TLN2, MLPH, TNNC1, PDLIM5, STK17B, RHOQ, MYOT, VILL, DSTN, PFN1, GSN, SORBS2, MYO15A, WIPF1, STK38L, MYO5B, MYO3A, ACTA1, ACTA2, SYNPO2, ACTN2, FLNA, JUP, CORO1C, TNNT2, MYO10, TNNT1, CLIC4, CLIC5, MYH14	946	269	12782	1.5571	0.999465	0.269408	20.0937
GOTERM_BP_FAT	GO:0006576~biogenic amine metabolic process	16	0.123457	0.00390066	ODC1, ACHE, DRD1, PLA2G15, PAH, DBH, MOXD1, HDC, SULT1A1, FABP3, PEMT, SMOX, CETP, SLC5A7, TPH1, PLA2G5	977	97	13528	2.28395	0.999998	0.272606	6.87379
GOTERM_BP_FAT	GO:0001944~vasculature development	31	0.239198	0.00435539	RTN4, NRP2, ZFAND5, ACVRL1, NRP1, TNFSF13, TCF7L2, GJC1, EDNRA, T, PTK2B, DHCR7, CCBE1, IL1B, HS6ST1, SOX17, THBS1, FGF1, PLXND1, FGF2, BMP4, IL8, PDPN, MMP19, APOLD1, DBH, MMP14, ARHGAP24, COL5A1, PROK2, EREG, TNFSF12-TNFSF13	977	251	13528	1.71012	1	0.281965	7.64539
GOTERM_BP_FAT	GO:0050768~negative regulation of neurogenesis	10	0.0771605	0.00426316	RTN4, BMP4, LINGO1, PLXNA3, RNF6, NRP1, SEMA3F, NGFR, TGFB1, EPHB2	977	45	13528	3.07699	0.999999	0.282331	7.48938
GOTERM_BP_FAT	GO:0043506~regulation of JUN kinase activity	9	0.0694444	0.00419863	MAP3K6, MDFIC, MAP3K2, PTK2B, GAB1, PKN1, IL1B, MAP4K1, TP73	977	37	13528	3.36806	0.999999	0.2843	7.38009
GOTERM_BP_FAT	GO:0048640~negative regulation of developmental growth	5	0.0385802	0.00589232	RTN4, PLXNA3, RNF6, NRP1, SEMA3F	977	11	13528	6.29385	1	0.301469	10.2089
GOTERM_BP_FAT	GO:0006776~vitamin A metabolic process	7	0.0540123	0.00483102	SCPEP1, ALDH8A1, ALDH1A3, DHRS9, CYP26A1, RPE65, RLBP1	977	23	13528	4.21414	1	0.301856	8.446
GOTERM_BP_FAT	GO:0045767~regulation of anti-apoptosis	9	0.0694444	0.00498893	RTN4, DUSP1, PTK2B, IL6ST, LIFR, RTKN, ERC1, SLC9A1, PIK3R2	977	38	13528	3.27943	1	0.30444	8.71036
GOTERM_BP_FAT	GO:0022604~regulation of cell morphogenesis	19	0.146605	0.0060736	RTN4, FGD1, PLXNA3, NRP1, PDPN, EFNA1, RHOQ, PALMD, TGFB1, EPHB2, LINGO1, RNF6, MAPT, SEMA3F, CYFIP1, ROBO2, NGFR, MYH14, FGD5	977	131	13528	2.00827	1	0.304582	10.5067
GOTERM_CC_FAT	GO:0032420~stereocilium	5	0.0385802	0.0209794	CLIC5, MYO15A, RDX, PCDH15, DOCK4	946	15	12782	4.50388	0.999963	0.305269	26.189
GOTERM_BP_FAT	GO:0016477~cell migration	33	0.25463	0.00522798	NRP2, ZFAND5, DRD1, ACVRL1, NRP1, KITLG, PF4, TNFSF13, TGFB1, NDE1, DAB1, SAA2, PTK2B, SAA1, SEMA3F, RAC1, IL1B, CLASP2, DCX, THBS1, FGF2, TWIST1, IL8, MDGA1, PSG2, DCDC2, DBH, MMP14, COL5A1, ASCL1, CNTN2, HBEGF, TNFSF12-TNFSF13, GFRA3	977	276	13528	1.65556	1	0.305543	9.10916
GOTERM_CC_FAT	GO:0044433~cytoplasmic vesicle part	23	0.177469	0.020271	CLU, IGF1, ACTN2, PF4, CSPG5, GRIA4, MMRN1, DBH, ITPR1, TGFB1, GP5, ECE2, CD36, GRIA2, GP1BB, GRIA1, SYN3, MDM2, ABCC4, THBS1, RAB27B, RAB11FIP1, HIP1	946	187	12782	1.66186	0.999947	0.305688	25.4204
GOTERM_BP_FAT	GO:0055082~cellular chemical homeostasis	42	0.324074	0.00621005	TF, MCHR1, DRD1, IL6ST, NR3C2, GPR6, HFE, LPAR2, GCLM, TGFB1, EDNRA, AGTR1, HRH3, SAA2, GRIN2B, C11ORF9, PTK2B, HAMP, SAA1, SLC24A3, SLC24A2, SLC1A6, PPP3CB, IL1B, MYC, KLK6, PTGER3, NTF3, TRPC6, MAL, NLGN3, ITPR1, PROK2, CCL13, SLC4A11, RHCG, SBF2, CARTPT, PLLP, CP, GPR12, CLN6	977	380	13528	1.5304	1	0.305742	10.7303
GOTERM_BP_FAT	GO:0007613~memory	9	0.0694444	0.00588817	DRD1, HRH3, GRIN2B, GRIA1, GRM7, SLC24A2, IL1B, DBH, HTR2A	977	39	13528	3.19534	1	0.305915	10.202
KEGG_PATHWAY	hsa04010:MAPK signaling pathway	31	0.239198	0.0191874	IL1R1, PPM1A, MAP4K1, TGFB1, FOS, MAP3K6, MAP3K2, MAPT, MAP3K8, RAC1, DUSP16, PPP3CB, IL1B, FAS, FGF1, MYC, FGF2, AKT3, NTF3, CHP2, STK4, STK3, FLNA, DUSP5, DUSP1, HSPB1, CACNA1E, MAPK8, MAPK7, GADD45B, PLA2G5	389	267	5085	1.51772	0.962879	0.306463	21.0502
GOTERM_BP_FAT	GO:0014050~negative regulation of glutamate secretion	4	0.0308642	0.00634531	HRH3, GRM7, IL1B, TRH	977	6	13528	9.23098	1	0.306814	10.9515
GOTERM_BP_FAT	GO:0042127~regulation of cell proliferation	77	0.594136	0.00515772	E2F3, NBN, RARRES1, ACVRL1, NRP1, IL6ST, IGFBP7, IGFBP6, MITF, EIF5A, TNFSF13, CXADR, TGFB1, PGR, EDNRA, AGTR1, CDKN2B, CHST11, GATA4, IL1B, HSF4, CALCRL, FGF1, NRG1, FGF2, MYC, LIFR, MFGE8, CDK6, VASH2, MYCN, PRKCQ, CD86, EREG, CCND2, SSTR1, BTG3, MDM2, ADAMTS1, TNFSF12-TNFSF13, NGFR, EIF5A2, ERBB3, CLU, KITLG, SOX4, NFKBIA, ZBTB16, IL34, TIMP2, IL12RB2, T, HRH3, PTK2B, DHCR7, PEMT, THBS1, BMP4,…	977	787	13528	1.35474	1	0.307444	8.99212
GOTERM_BP_FAT	GO:0051960~regulation of nervous system development	25	0.192901	0.00584336	RTN4, TF, ZNF488, NBN, PLXNA3, NRP1, EFNA1, TIMP2, TGFB1, EPHB2, LINGO1, C11ORF9, SEMA3F, MAPT, ROBO2, FGF2, BMP4, NTF3, IGF1, ASCL1, RNF6, CCND2, HOXD3, NEUROD1, NGFR	977	192	13528	1.80293	1	0.308721	10.1282
GOTERM_BP_FAT	GO:0000904~cell morphogenesis involved in differentiation	30	0.231481	0.00541289	S100A4, NRP2, PLXNA3, NRP1, RTN4RL1, PKHD1, ERBB3, CNP, L1CAM, TGFB1, EPHB1, EPHB2, RAC1, ROBO2, DCX, KLF7, NTF3, EFNB3, DOCK7, VAX2, SLIT1, FEZF2, ULK2, CLIC5, CNTN2, CYFIP1, NGFR, SLITRK6, C1ORF187, GFRA3	977	244	13528	1.70243	1	0.309163	9.41652
GOTERM_BP_FAT	GO:0051094~positive regulation of developmental process	33	0.25463	0.00577649	ZNF488, IL6ST, CLU, FST, KITLG, PF4, TNFSF13, HLA-DMA, TGFB1, EPHB2, AGTR1, CDKN2B, MAPT, GATA4, IL1B, ROBO2, HSF4, THBS1, NRG1, FGF2, BOC, BMP4, NTF3, VASH2, INHBA, ACVR2A, CD86, CD36, ID2, ETS1, HOXD3, NEUROD1, TNFSF12-TNFSF13, NGFR	977	278	13528	1.64365	1	0.310641	10.018
GOTERM_CC_FAT	GO:0048471~perinuclear region of cytoplasm	32	0.246914	0.0222014	SLC2A12, SNCG, TF, ACHE, VAPA, CLU, MRVI1, CABP1, NANOS1, MAEL, HFE, CALCOCO2, TNFSF13, TPD52, TRAIP, DAB1, SORBS2, PTK2B, GSN, SYNJ2, NDRG2, ADCY10, DYNC1I1, EPN3, MOBP, KIF5A, PTGDS, TPPP, CMYA5, CYFIP1, TNFSF12-TNFSF13, NPPA, PLA2G5	946	288	12782	1.50129	0.99998	0.310912	27.4976
GOTERM_CC_FAT	GO:0046658~anchored to plasma membrane	6	0.0462963	0.0199867	CD48, RTN4RL1, PKHD1, MDGA1, CD59, CP	946	22	12782	3.68499	0.999939	0.311678	25.1098
GOTERM_CC_FAT	GO:0016023~cytoplasmic membrane-bounded vesicle	55	0.424383	0.0194086	SEPT5, GRIP1, CNP, CSPG5, MMRN1, TGFB1, SLC1A4, GP5, GRIN2B, TPP1, IL1B, LGI3, SV2B, RAB27B, SV2C, EPN3, PIK3C2B, PKN1, STXBP3, ACTN2, SSPN, MMP14, CD36, PRDX6, MDM2, RAB11FIP1, TF, RAB3D, CLU, PF4, CXXC4, TRH, ECE2, DGKD, GP1BB, SYN3, RAC1, PRSS16, WIPF1, SLC30A3, THBS1, HIP1, ARHGDIB, NTF3, IGF1, GRIA4, DBH, WIPI1, ITPR1, GRIA2, GRIA1, ANXA11, ABCC4, SYTL2, TREML1	946	550	12782	1.35116	0.99992	0.314148	24.4747
GOTERM_BP_FAT	GO:0010721~negative regulation of cell development	10	0.0771605	0.00664759	RTN4, BMP4, LINGO1, PLXNA3, RNF6, NRP1, SEMA3F, NGFR, TGFB1, EPHB2	977	48	13528	2.88468	1	0.314402	11.4438
GOTERM_BP_FAT	GO:0048638~regulation of developmental growth	10	0.0771605	0.00576099	RTN4, PLXNA3, RNF6, NRP1, SEMA3F, MAPT, GATA4, NRG1, CXADR, FGF2	977	47	13528	2.94606	1	0.314952	9.99246
GOTERM_CC_FAT	GO:0031988~membrane-bounded vesicle	56	0.432099	0.0233623	SEPT5, GRIP1, CNP, CSPG5, MMRN1, TGFB1, SLC1A4, GP5, GRIN2B, TPP1, IL1B, LGI3, SV2B, RAB27B, SV2C, EPN3, PIK3C2B, PKN1, STXBP3, ACTN2, SSPN, MMP14, CD36, PRDX6, MDM2, RAB11FIP1, TF, RAB3D, CLU, PF4, CXXC4, TRH, ECE2, DGKD, GP1BB, SYN3, RAC1, PRSS16, WIPF1, SLC30A3, THBS1, HIP1, ARHGDIB, BMP4, NTF3, IGF1, GRIA4, DBH, WIPI1, ITPR1, GRIA2, GRIA1, ANXA11, ABCC4, SYTL2, TREML1	946	568	12782	1.33213	0.999988	0.315468	28.7207
GOTERM_BP_FAT	GO:0043507~positive regulation of JUN kinase activity	8	0.0617284	0.00679766	MAP3K6, MDFIC, MAP3K2, PTK2B, GAB1, PKN1, IL1B, MAP4K1	977	32	13528	3.46162	1	0.315852	11.6873
KEGG_PATHWAY	hsa04360:Axon guidance	18	0.138889	0.0178847	PLXNA3, NRP1, EFNB3, PLXNA1, EFNA1, CHP2, L1CAM, SLIT1, EPHB1, EPHB2, EPHA8, CFL2, SEMA3F, RAC1, SEMA3E, PPP3CB, ROBO2, SRGAP1	389	129	5085	1.824	0.953482	0.31852	19.7613
GOTERM_BP_FAT	GO:0008306~associative learning	6	0.0462963	0.00575817	FOS, DRD1, GRIN2B, GRM7, GABRA5, DBH	977	17	13528	4.88699	1	0.319986	9.98781
GOTERM_BP_FAT	GO:0050770~regulation of axonogenesis	11	0.0848765	0.00704111	RTN4, LINGO1, PLXNA3, RNF6, NRP1, EFNA1, SEMA3F, MAPT, ROBO2, NGFR, EPHB2	977	57	13528	2.67213	1	0.320758	12.0809
KEGG_PATHWAY	hsa04350:TGF-beta signaling pathway	14	0.108025	0.0138555	BMP4, ACVRL1, FST, TGFB1, INHBA, ACVR2A, ID2, CDKN2B, THBS1, MYC, BMP8B, BMP5, TFDP1, BMP8A	389	87	5085	2.10354	0.906697	0.326533	15.6518
GOTERM_BP_FAT	GO:0006721~terpenoid metabolic process	7	0.0540123	0.00749006	SCPEP1, ALDH8A1, ALDH1A3, DHRS9, CYP26A1, RPE65, IDI2	977	25	13528	3.87701	1	0.332953	12.8024
GOTERM_BP_FAT	GO:0006873~cellular ion homeostasis	41	0.316358	0.00786356	TF, MCHR1, DRD1, IL6ST, NR3C2, GPR6, HFE, LPAR2, GCLM, TGFB1, EDNRA, AGTR1, HRH3, SAA2, GRIN2B, C11ORF9, PTK2B, HAMP, SAA1, SLC24A3, SLC24A2, SLC1A6, PPP3CB, IL1B, MYC, KLK6, PTGER3, NTF3, TRPC6, MAL, NLGN3, ITPR1, PROK2, CCL13, SLC4A11, RHCG, SBF2, PLLP, CP, GPR12, CLN6	977	374	13528	1.51793	1	0.341911	13.3984
KEGG_PATHWAY	hsa05330:Allograft rejection	8	0.0617284	0.0172056	HLA-DQB1, CD86, HLA-DPA1, HLA-DPB1, FAS, HLA-DOB, HLA-DMA, HLA-F	389	36	5085	2.90488	0.947681	0.343929	19.0818
KEGG_PATHWAY	hsa04512:ECM-receptor interaction	13	0.100309	0.024518	COL4A2, TNXB, HSPG2, ITGA3, SDC4, COL5A1, SDC3, GP5, CD36, GP1BB, SV2B, THBS1, SV2C	389	84	5085	2.02304	0.985301	0.344266	26.1285
GOTERM_BP_FAT	GO:0007626~locomotory behavior	32	0.246914	0.00837557	NRP2, SNCG, DRD1, PLXNA3, CXCL2, C5, CCL8, CNP, PF4, TRH, MCOLN3, SAA2, SAA1, SEMA3F, MYO15A, GRIN2D, RAC1, IL1B, ROBO2, SEPP1, FGF2, PLP2, IL8, EFNB3, DBH, FEZF2, PROK2, CCL13, PTGDS, CX3CR1, CMTM3, CLN6	977	274	13528	1.61711	1	0.346565	14.2091
GOTERM_MF_FAT	GO:0022832~voltage-gated channel activity	25	0.192901	0.00855135	KCNJ16, KCNK17, KCNC1, KCNAB3, KCNAB2, KCNA2, KCNA1, KCNA6, KCNQ4, KCNQ3, GRIN2D, HCN4, FGF2, KCTD1, CLIC2, KCNK1, KCTD9, CLIC4, CLIC5, GRM7, KCNH7, CACNA1E, KCTD15, KCTD16, KCTD13	953	195	12983	1.74658	0.999877	0.348572	12.7594
GOTERM_MF_FAT	GO:0005244~voltage-gated ion channel activity	25	0.192901	0.00855135	KCNJ16, KCNK17, KCNC1, KCNAB3, KCNAB2, KCNA2, KCNA1, KCNA6, KCNQ4, KCNQ3, GRIN2D, HCN4, FGF2, KCTD1, CLIC2, KCNK1, KCTD9, CLIC4, CLIC5, GRM7, KCNH7, CACNA1E, KCTD15, KCTD16, KCTD13	953	195	12983	1.74658	0.999877	0.348572	12.7594
GOTERM_BP_FAT	GO:0051674~localization of cell	35	0.270062	0.00820735	NRP2, ZFAND5, DRD1, ACVRL1, NRP1, KITLG, PF4, TNFSF13, DNAH2, TGFB1, NDE1, DAB1, SAA2, PTK2B, SAA1, SEMA3F, RAC1, IL1B, CLASP2, DCX, THBS1, FGF2, TWIST1, IL8, MDGA1, PSG2, DCDC2, DBH, MMP14, COL5A1, ASCL1, ETS1, CNTN2, HBEGF, TNFSF12-TNFSF13, GFRA3	977	307	13528	1.57859	1	0.349465	13.9435
GOTERM_BP_FAT	GO:0048870~cell motility	35	0.270062	0.00820735	NRP2, ZFAND5, DRD1, ACVRL1, NRP1, KITLG, PF4, TNFSF13, DNAH2, TGFB1, NDE1, DAB1, SAA2, PTK2B, SAA1, SEMA3F, RAC1, IL1B, CLASP2, DCX, THBS1, FGF2, TWIST1, IL8, MDGA1, PSG2, DCDC2, DBH, MMP14, COL5A1, ASCL1, ETS1, CNTN2, HBEGF, TNFSF12-TNFSF13, GFRA3	977	307	13528	1.57859	1	0.349465	13.9435
GOTERM_BP_FAT	GO:0042573~retinoic acid metabolic process	5	0.0385802	0.00833947	SCPEP1, ALDH8A1, ALDH1A3, DHRS9, CYP26A1	977	12	13528	5.76936	1	0.349613	14.1522
GOTERM_MF_FAT	GO:0005267~potassium channel activity	19	0.146605	0.00833507	KCNJ16, KCNK17, KCNC1, KCNAB3, KCNAB2, KCNA2, KCNA1, KCTD1, KCNA6, KCNK1, KCTD9, KCNQ4, KCNQ3, KCNT2, KCNH7, KCTD15, KCTD16, HCN4, KCTD13	953	133	12983	1.94618	0.999845	0.355054	12.4564
GOTERM_BP_FAT	GO:0044057~regulation of system process	35	0.270062	0.0090194	TF, SNCG, ACHE, DRD1, IL6ST, TNNC1, FST, CSPG5, SDC4, EPHB2, AGTR1, KCNQ4, GRIN2B, C11ORF9, SLC24A2, GRIN2D, PPP3CB, IL1B, CALCRL, HCN4, NMU, NTF3, NLGN3, GRIA4, DBH, TNNT2, INHBA, PROK2, PRKCQ, TNNT1, GRIA2, CARTPT, HBEGF, ALOX5, HTR2A	977	309	13528	1.56837	1	0.363346	15.2184
KEGG_PATHWAY	hsa04110:Cell cycle	18	0.138889	0.0133549	E2F3, FZR1, CDC14B, CDK6, SMC3, TGFB1, WEE1, CCNE2, CCNB2, CDKN2B, CCND2, ORC6L, BUB1, TFDP2, MDM2, GADD45B, MYC, TFDP1	389	125	5085	1.88237	0.89829	0.366899	15.1279
GOTERM_BP_FAT	GO:0007411~axon guidance	16	0.123457	0.00973404	NRP2, KLF7, PLXNA3, NRP1, EFNB3, NTF3, L1CAM, SLIT1, EPHB1, EPHB2, FEZF2, RAC1, ROBO2, NGFR, C1ORF187, GFRA3	977	107	13528	2.0705	1	0.368727	16.3256
GOTERM_BP_FAT	GO:0008284~positive regulation of cell proliferation	44	0.339506	0.00987521	NBN, E2F3, NRP1, IL6ST, CLU, KITLG, SOX4, EIF5A, TNFSF13, IL34, TGFB1, IL12RB2, T, HRH3, PTK2B, IL1B, HSF4, CALCRL, NRG1, FGF1, MYC, FGF2, BMP4, ODC1, NACC2, LIFR, IGF1, RPS9, CDK6, MFGE8, ICMT, VASH2, MYCN, PRKCQ, CD86, ATF3, EREG, ID2, CCND2, MDM2, HBEGF, NGFR, TNFSF12-TNFSF13, EIF5A2, HTR2A	977	414	13528	1.47161	1	0.368867	16.5427
KEGG_PATHWAY	hsa04514:Cell adhesion molecules (CAMs)	19	0.146605	0.0107838	HLA-DQB1, NLGN3, L1CAM, CLDN20, CDH3, SDC4, HLA-DMA, CLDN23, SDC3, HLA-F, NCAM1, CD86, PVRL3, NLGN4X, CNTN2, CNTNAP1, HLA-DPA1, HLA-DPB1, HLA-DOB	389	132	5085	1.88157	0.84169	0.369221	12.39
GOTERM_BP_FAT	GO:0045785~positive regulation of cell adhesion	11	0.0848765	0.0101175	CD36, SAA2, SAA1, FBLN2, IL1B, CDK6, L1CAM, NRG1, FGF1, THBS1, VAV1	977	60	13528	2.53852	1	0.371946	16.914
GOTERM_BP_FAT	GO:0048514~blood vessel morphogenesis	26	0.200617	0.00971304	RTN4, NRP2, ACVRL1, NRP1, TNFSF13, GJC1, EDNRA, T, PTK2B, CCBE1, IL1B, HS6ST1, SOX17, THBS1, FGF1, PLXND1, FGF2, BMP4, IL8, MMP19, APOLD1, DBH, MMP14, ARHGAP24, PROK2, EREG, TNFSF12-TNFSF13	977	211	13528	1.7062	1	0.372227	16.2932
GOTERM_BP_FAT	GO:0042439~ethanolamine and derivative metabolic process	8	0.0617284	0.0095827	ACHE, PLA2G15, PEMT, FABP3, CETP, SLC5A7, DBH, PLA2G5	977	34	13528	3.25799	1	0.372465	16.0923
GOTERM_BP_FAT	GO:0040036~regulation of fibroblast growth factor receptor signaling pathway	4	0.0308642	0.010512	WNT4, HHIP, NGFR, THBS1	977	7	13528	7.91227	1	0.375291	17.5152
GOTERM_BP_FAT	GO:0001568~blood vessel development	29	0.223765	0.0103968	RTN4, NRP2, ACVRL1, NRP1, TNFSF13, TCF7L2, GJC1, EDNRA, T, PTK2B, DHCR7, CCBE1, IL1B, HS6ST1, SOX17, THBS1, FGF1, PLXND1, FGF2, BMP4, IL8, MMP19, APOLD1, DBH, MMP14, ARHGAP24, COL5A1, PROK2, EREG, TNFSF12-TNFSF13	977	245	13528	1.63897	1	0.375981	17.3401
GOTERM_BP_FAT	GO:0042327~positive regulation of phosphorylation	15	0.115741	0.00957075	BMP4, IL6ST, IGF1, KITLG, DOCK7, RICTOR, IL34, TGFB1, EDNRA, ACVR2A, EREG, CCND2, IL1B, THBS1, FGF2	977	97	13528	2.14121	1	0.376381	16.0738
GOTERM_MF_FAT	GO:0031404~chloride ion binding	13	0.100309	0.00988978	GABRE, CLCA2, SLC12A8, GLRA3, GABRA5, CLIC2, NPR3, CLIC4, CLIC5, NLGN4X, AMY2B, AMY1C, AMY2A, AMY1B, AMY1A	953	77	12983	2.30004	0.99997	0.377155	14.6126
KEGG_PATHWAY	hsa04672:Intestinal immune network for IgA production	9	0.0694444	0.0303115	HLA-DQB1, CD86, IL15RA, TNFSF13, HLA-DPA1, HLA-DPB1, TNFSF12-TNFSF13, HLA-DOB, HLA-DMA, TGFB1	389	49	5085	2.40098	0.994661	0.378548	31.3065
GOTERM_BP_FAT	GO:0031344~regulation of cell projection organization	14	0.108025	0.0111431	RTN4, PLXNA3, NRP1, EFNA1, RHOQ, EPHB2, LINGO1, PRKCQ, RNF6, MAPT, SEMA3F, RAC1, ROBO2, NGFR	977	89	13528	2.1781	1	0.388788	18.4686
GOTERM_BP_FAT	GO:0007173~epidermal growth factor receptor signaling pathway	7	0.0540123	0.0132477	EREG, PTK2B, DGKD, GAB1, HBEGF, AREG, TGFB1	977	28	13528	3.46162	1	0.390291	21.5732
GOTERM_BP_FAT	GO:0014048~regulation of glutamate secretion	5	0.0385802	0.0113677	HRH3, GRIN2B, GRM7, IL1B, TRH	977	13	13528	5.32556	1	0.390897	18.8054
GOTERM_BP_FAT	GO:0010001~glial cell differentiation	10	0.0771605	0.0127368	ASCL1, ZNF488, DRD1, TSPAN2, C11ORF9, NTF3, ERBB3, GSN, IGF1, FGF2	977	53	13528	2.61254	1	0.392065	20.8299
GOTERM_BP_FAT	GO:0001932~regulation of protein amino acid phosphorylation	22	0.169753	0.0130483	BMP4, IL6ST, PKN1, KITLG, MAP4K1, IGF1, DOCK7, RICTOR, IL34, TP73, TGFB1, EDNRA, MAP3K6, ACVR2A, CCND2, MDFIC, PTK2B, MAP3K2, GAB1, IL1B, RAPGEF4, FGF2	977	173	13528	1.76082	1	0.392469	21.2839
GOTERM_BP_FAT	GO:0010033~response to organic substance	69	0.532407	0.0132151	IL6ST, IGFBP7, RHOQ, RPE65, AQP1, MMP3, TGFB1, GNG8, EDNRA, CD48, FOS, CDKN2B, GRIN2B, GSN, GAB1, CHRNA5, IL1B, GNG2, FAS, ADCY10, GNG4, MYC, IRAK2, AR, ACTA1, LIFR, MGP, MFGE8, MMP14, LPIN1, PRKCQ, THBD, CCND2, HSPB1, GNB4, HSPB3, PLA2G5, LY6G6D, TF, DRD1, IL1R1, ERBB3, HMGCS1, CALCOCO2, NFKBIA, TSHB, TRH, IL12RB2, HRH3, DGKD, PTK2B, TRDMT1, TAP2, PEMT, PPP3CB, THBS1, NUDC, BMP4, GNRH1, PTPN2, I…	977	721	13528	1.32511	1	0.39292	21.526
GOTERM_BP_FAT	GO:0050801~ion homeostasis	43	0.33179	0.012932	TF, MCHR1, DRD1, IL6ST, NR3C2, GPR6, HFE, LPAR2, GCLM, TGFB1, EDNRA, AGTR1, HRH3, SAA2, GRIN2B, C11ORF9, PTK2B, HAMP, SAA1, SLC24A3, SLC24A2, SLC1A6, PPP3CB, IL1B, MYC, KLK6, PTGER3, ATP4A, NTF3, TRPC6, MAL, NLGN3, ITPR1, PROK2, CCL13, SLC4A11, RHCG, SBF2, PLLP, CP, GPR12, CLN6, SLC9A1	977	409	13528	1.45574	1	0.393201	21.1148
GOTERM_BP_FAT	GO:0006812~cation transport	55	0.424383	0.0135323	KCNK17, KCNJ16, KCNC1, KCNAB3, SLC22A18, KCNAB2, AQP1, KCNQ4, ATP2B3, KCNQ3, GRIN2B, SLC24A3, SLC24A2, MCOLN1, SLC12A8, ATP4A, TRPA1, TCN2, ATP6V1D, ATP6V1C1, RHCG, KCNT2, KCNH7, SLC30A10, SLC38A4, TF, KCNA2, SLC38A7, KCNA1, HFE, CCL8, KCNA6, PPP3CB, SLC30A3, HCN4, TRPC4, TRPC6, KCTD1, KCNK1, ITPR1, ITPR2, ATP13A4, KCTD9, ACCN1, ACCN4, SLC4A11, NPY, UCP2, CACNA1E, KCTD15, SLC5A7, CP, KCTD16, KCTD…	977	553	13528	1.37714	1	0.393423	21.9844
GOTERM_BP_FAT	GO:0030001~metal ion transport	48	0.37037	0.011672	KCNK17, KCNJ16, TF, KCNC1, SLC38A4, KCNAB3, KCNAB2, KCNA2, SLC38A7, KCNA1, HFE, CCL8, KCNA6, KCNQ4, ATP2B3, KCNQ3, GRIN2B, SLC24A3, SLC24A2, PPP3CB, MCOLN1, SLC30A3, HCN4, SLC12A8, TRPC4, ATP4A, TRPC6, TRPA1, KCTD1, TCN2, KCNK1, ITPR1, ITPR2, ACCN1, KCTD9, ACCN4, SLC4A11, NPY, KCNT2, KCNH7, CACNA1E, KCTD15, SLC5A7, CP, KCTD16, SLC30A10, KCTD13, SLC9A1	977	465	13528	1.42931	1	0.395038	19.2596
GOTERM_BP_FAT	GO:0043405~regulation of MAP kinase activity	19	0.146605	0.0127337	EFNA1, C5, PKN1, MAP4K1, KITLG, LPAR2, TP73, TGFB1, MAP3K6, PROK2, MDFIC, PTK2B, MAP3K2, DUSP16, GAB1, IL1B, THBS1, FGF2, HTR2A	977	141	13528	1.86584	1	0.395541	20.8255
GOTERM_BP_FAT	GO:0040007~growth	23	0.177469	0.0125043	BMP4, KLK6, AR, NBN, ACTA1, IGF1, ICMT, TGFB1, INHBA, PRKCQ, CCNB2, EREG, DGKD, GSN, DHCR7, CHST11, CYFIP1, SEPP1, DCX, BMP8B, BMP5, SLC9A1, BMP8A	977	183	13528	1.74027	1	0.397221	20.4895
GOTERM_BP_FAT	GO:0042325~regulation of phosphorylation	48	0.37037	0.0120614	DRD1, IL6ST, PKHD1, EFNA1, C5, KITLG, MAP4K1, LPAR2, IL34, SDC4, TGFB1, EDNRA, CCNE2, MAP3K6, DAB1, CDKN2B, DGKD, MAP3K2, PTK2B, MDFIC, GAB1, DUSP16, RAC1, IL1B, RAPGEF4, ADCY10, NRG1, THBS1, FGF2, PPP1R14A, BMP4, IGF1, PKN1, DOCK7, RICTOR, TP73, INHBA, ACVR2A, PROK2, TNFRSF10B, PRLR, ADCY9, EREG, CCND2, CARTPT, GADD45B, PRKD3, HTR2A	977	466	13528	1.42625	1	0.397384	19.8373
GOTERM_BP_FAT	GO:0050905~neuromuscular process	11	0.0848765	0.0126753	DRD1, NBN, GRIN2B, GM2A, TPP1, AGTPBP1, CLIC5, GRIN2D, PCDH15, FABP7, FOXS1	977	62	13528	2.45663	1	0.39774	20.7402
GOTERM_BP_FAT	GO:0045937~positive regulation of phosphate metabolic process	15	0.115741	0.0123907	BMP4, IL6ST, IGF1, KITLG, DOCK7, RICTOR, IL34, TGFB1, EDNRA, ACVR2A, EREG, CCND2, IL1B, THBS1, FGF2	977	100	13528	2.07697	1	0.398118	20.3227
GOTERM_BP_FAT	GO:0010562~positive regulation of phosphorus metabolic process	15	0.115741	0.0123907	BMP4, IL6ST, IGF1, KITLG, DOCK7, RICTOR, IL34, TGFB1, EDNRA, ACVR2A, EREG, CCND2, IL1B, THBS1, FGF2	977	100	13528	2.07697	1	0.398118	20.3227
GOTERM_BP_FAT	GO:0030516~regulation of axon extension	6	0.0462963	0.0120458	RTN4, PLXNA3, RNF6, NRP1, SEMA3F, MAPT	977	20	13528	4.15394	1	0.400835	19.8143
GOTERM_BP_FAT	GO:0010817~regulation of hormone levels	20	0.154321	0.0123648	SCPEP1, ALDH8A1, KLK6, SLCO4A1, LTBP4, HFE, DHRS9, CYP26A1, SLC16A2, WNT4, ECE2, DIO2, BACE2, ALDH1A3, NEUROD1, RAPGEF4, SRD5A1, PCSK6, FGF2, SMPD3	977	151	13528	1.83397	1	0.401232	20.2846
GOTERM_BP_FAT	GO:0045597~positive regulation of cell differentiation	27	0.208333	0.014276	ZNF488, IL6ST, CLU, KITLG, PF4, HLA-DMA, TGFB1, EPHB2, AGTR1, CDKN2B, MAPT, ROBO2, HSF4, NRG1, FGF2, BOC, BMP4, NTF3, ACVR2A, INHBA, CD86, CD36, ID2, ETS1, HOXD3, NEUROD1, NGFR	977	229	13528	1.63255	1	0.403246	23.0492
GOTERM_BP_FAT	GO:0000187~activation of MAPK activity	13	0.100309	0.0142121	EFNA1, C5, MAP4K1, PKN1, LPAR2, MAP3K6, PROK2, MAP3K2, MDFIC, GAB1, IL1B, THBS1, FGF2	977	82	13528	2.19517	1	0.405187	22.9583
GOTERM_BP_FAT	GO:0032870~cellular response to hormone stimulus	18	0.138889	0.0150189	DRD1, PTPN2, ERBB3, IGFBP7, RHOQ, RPE65, TRH, LPIN1, GNG8, FOS, DUSP1, ADCY9, CCND2, GAB1, GNB4, GNG2, ADCY10, GNG4	977	133	13528	1.87396	1	0.409236	24.0991
GOTERM_BP_FAT	GO:0055080~cation homeostasis	32	0.246914	0.0149366	MCHR1, TF, DRD1, IL6ST, NR3C2, GPR6, HFE, LPAR2, TGFB1, EDNRA, AGTR1, HRH3, SAA2, PTK2B, HAMP, SAA1, SLC24A3, SLC24A2, IL1B, MYC, PTGER3, TRPC6, ATP4A, ITPR1, PROK2, CCL13, SLC4A11, RHCG, CP, GPR12, CLN6, SLC9A1	977	286	13528	1.54926	1	0.410772	23.9834
GOTERM_BP_FAT	GO:0040037~negative regulation of fibroblast growth factor receptor signaling pathway	3	0.0231481	0.0148516	WNT4, NGFR, THBS1	977	3	13528	13.8465	1	0.412281	23.8639
GOTERM_BP_FAT	GO:0009266~response to temperature stimulus	13	0.100309	0.0155601	IGFBP7, TRPA1, TRH, PRKCQ, FOS, DIO2, HSPB6, IL1B, HSPB1, CIRBP, NGFR, HSPB3, THBS1	977	83	13528	2.16872	1	0.417154	24.8554
GOTERM_BP_FAT	GO:0043549~regulation of kinase activity	38	0.29321	0.016362	DRD1, EFNA1, PKHD1, C5, KITLG, MAP4K1, LPAR2, SDC4, TGFB1, EDNRA, CCNE2, MAP3K6, DAB1, CDKN2B, DGKD, MAP3K2, PTK2B, MDFIC, GAB1, RAC1, DUSP16, IL1B, ADCY10, THBS1, NRG1, FGF2, PKN1, TP73, PROK2, TNFRSF10B, PRLR, ADCY9, EREG, CCND2, CARTPT, GADD45B, PRKD3, HTR2A	977	357	13528	1.47385	1	0.417278	25.963
KEGG_PATHWAY	hsa05320:Autoimmune thyroid disease	9	0.0694444	0.0375087	HLA-DQB1, CD86, TSHB, HLA-DPA1, HLA-DPB1, FAS, HLA-DOB, HLA-DMA, HLA-F	389	51	5085	2.30682	0.998495	0.41818	37.2745
GOTERM_BP_FAT	GO:0050954~sensory perception of mechanical stimulus	15	0.115741	0.0158166	COCH, MYO3A, TRPA1, PCDH15, GJB6, OTOS, GJB2, KCNQ4, GRIN2B, MCOLN3, CLIC5, MYO15A, GRM7, WDR1, MYC	977	103	13528	2.01648	1	0.419114	25.2113
GOTERM_BP_FAT	GO:0050767~regulation of neurogenesis	21	0.162037	0.0163409	BMP4, RTN4, ZNF488, NBN, PLXNA3, NRP1, NTF3, EFNA1, TIMP2, TGFB1, EPHB2, ASCL1, LINGO1, RNF6, CCND2, HOXD3, MAPT, SEMA3F, NEUROD1, ROBO2, NGFR	977	166	13528	1.75166	1	0.419975	25.934
GOTERM_BP_FAT	GO:0045859~regulation of protein kinase activity	37	0.285494	0.0160884	DRD1, EFNA1, PKHD1, C5, KITLG, MAP4K1, LPAR2, SDC4, TGFB1, EDNRA, CCNE2, MAP3K6, DAB1, CDKN2B, DGKD, MAP3K2, PTK2B, MDFIC, GAB1, DUSP16, IL1B, ADCY10, THBS1, NRG1, FGF2, PKN1, TP73, PROK2, TNFRSF10B, PRLR, ADCY9, EREG, CCND2, CARTPT, GADD45B, PRKD3, HTR2A	977	345	13528	1.48498	1	0.421334	25.5868
GOTERM_BP_FAT	GO:0030003~cellular cation homeostasis	29	0.223765	0.0163318	MCHR1, TF, DRD1, IL6ST, NR3C2, GPR6, HFE, LPAR2, TGFB1, EDNRA, AGTR1, SAA2, HRH3, PTK2B, HAMP, SAA1, SLC24A3, SLC24A2, IL1B, MYC, PTGER3, TRPC6, ITPR1, PROK2, CCL13, SLC4A11, CP, GPR12, CLN6	977	254	13528	1.5809	1	0.422947	25.9216
KEGG_PATHWAY	hsa05416:Viral myocarditis	11	0.0848765	0.0415953	HLA-DQB1, CD86, RAC1, HLA-DPA1, MYH14, HLA-DPB1, CXADR, HLA-DOB, HLA-DMA, SGCB, HLA-F	389	71	5085	2.02524	0.99927	0.426257	40.4475
GOTERM_BP_FAT	GO:0009719~response to endogenous stimulus	42	0.324074	0.0171629	DRD1, ERBB3, IGFBP7, HMGCS1, RHOQ, RPE65, TSHB, TRH, MMP3, AQP1, TGFB1, GNG8, FOS, PTK2B, TRDMT1, GAB1, PEMT, IL1B, GNG2, FAS, ADCY10, GNG4, THBS1, NUDC, BMP4, AR, ACTA1, GNRH1, PTPN2, IL1RN, MGP, MFGE8, MMP14, DBH, LPIN1, BRCA1, PRKCQ, ADCY9, DUSP1, CCND2, FABP3, GNB4	977	405	13528	1.43593	1	0.426393	27.0536
GOTERM_MF_FAT	GO:0030955~potassium ion binding	18	0.138889	0.0121649	KCNJ16, KCNK17, KCNC1, SLC12A8, KCNAB3, ATP4A, KCNAB2, KCNA2, KCNA1, KCNA6, KCNK1, KCNQ4, KCNQ3, KCNT2, SLC24A3, SLC24A2, KCNH7, HCN4	953	128	12983	1.91578	0.999997	0.427473	17.6783
GOTERM_CC_FAT	GO:0031225~anchored to membrane	25	0.192901	0.0353923	GPRIN1, LY6G6D, CPM, ACHE, RTN4RL1, EFNA1, PKHD1, RHOQ, RPE65, MMP25, CD48, GPC5, PPP1R16B, RAB27B, FCGR3B, NT5E, C1ORF58, MDGA1, LOC646627, NCAM1, CD59, CNTN2, AKAP7, CP, GFRA3	946	220	12782	1.53541	1	0.428279	40.3141
GOTERM_BP_FAT	GO:0048878~chemical homeostasis	51	0.393519	0.0171395	MCHR1, IL6ST, LPAR2, TGFB1, EDNRA, AGTR1, SAA2, GRIN2B, SAA1, HAMP, SLC24A3, SLC24A2, SLC1A6, IL1B, CETP, MYC, PTGER3, ATP4A, PROK2, RHCG, SBF2, CARTPT, PLLP, EIF5A2, GPR12, CLN6, TF, DRD1, GPR6, NR3C2, HFE, GCLM, TCF7L2, HRH3, C11ORF9, PTK2B, PPP3CB, KLK6, TRPC6, NTF3, IGF1, MAL, NLGN3, DBH, ITPR1, CCL13, SLC4A11, NEUROD1, CACNA1E, CP, SLC9A1	977	512	13528	1.37924	1	0.429039	27.022
GOTERM_BP_FAT	GO:0032270~positive regulation of cellular protein metabolic process	27	0.208333	0.0174916	FZR1, IL6ST, NFKBIA, EIF5A, KITLG, IL34, TGFB1, EDNRA, AGTR1, PTK2B, KLKB1, PEMT, IL1B, THBS1, FGF2, BMP4, IGF1, DOCK7, RICTOR, BRCA1, ACVR2A, PSMD12, CCND2, MDM2, SH3D19, EIF5A2, CLN6	977	233	13528	1.60453	1	0.429449	27.4969
KEGG_PATHWAY	hsa04020:Calcium signaling pathway	21	0.162037	0.0454348	DRD1, PTGER3, ERBB3, TNNC1, CHP2, PTGFR, ITPR1, ITPR2, EDNRA, AGTR1, ATP2B3, HRH1, CAMK4, ADCY9, PTK2B, GRIN2D, PDE1A, PPP3CB, CACNA1E, MYLK, HTR2A	389	176	5085	1.55972	0.999631	0.431432	43.2936
GOTERM_MF_FAT	GO:0008083~growth factor activity	21	0.162037	0.0140618	BMP4, NTF3, KITLG, IGF1, CSPG5, IL34, MACC1, TGFB1, NOV, INHBA, EREG, GDF10, HBEGF, IL1B, AREG, FGF1, NRG1, FGF2, BMP8B, BMP5, BMP8A	953	161	12983	1.77695	1	0.434938	20.1552
GOTERM_BP_FAT	GO:0042133~neurotransmitter metabolic process	6	0.0462963	0.018154	NAALAD2, ACHE, AGTPBP1, PAH, SLC5A7, DBH	977	22	13528	3.77631	1	0.438478	28.3824
GOTERM_MF_FAT	GO:0019955~cytokine binding	16	0.123457	0.013151	PLP2, IL18R1, IL1R1, ACVRL1, IL6ST, LTBP4, LIFR, IL12RB2, AGTR1, CD36, PRLR, CX3CR1, IL15RA, GPR17, THBS1, IL13RA2	953	109	12983	1.99975	0.999999	0.439021	18.9749
GOTERM_MF_FAT	GO:0016160~amylase activity	3	0.0231481	0.0153285	AMY2B, AMY1C, AMY2A, AMY1B, AMY1A	953	3	12983	13.6233	1	0.439073	21.7702
GOTERM_MF_FAT	GO:0004556~alpha-amylase activity	3	0.0231481	0.0153285	AMY2B, AMY1C, AMY2A, AMY1B, AMY1A	953	3	12983	13.6233	1	0.439073	21.7702
GOTERM_MF_FAT	GO:0004180~carboxypeptidase activity	8	0.0617284	0.0164962	SCPEP1, CPA5, NAALAD2, CPM, FOLH1, AGTPBP1, CPXM2, CPVL	953	37	12983	2.94558	1	0.440703	23.2318
GOTERM_MF_FAT	GO:0005539~glycosaminoglycan binding	19	0.146605	0.0138349	BMP4, TNXB, SPOCK3, COL13A1, LTBP4, CCL8, COL25A1, PF4, COL5A1, LYVE1, NAV2, HBEGF, SUSD5, ADAMTS1, PCSK6, FGF1, THBS1, FGF2, PLA2G5	953	140	12983	1.84888	1	0.442341	19.8627
GOTERM_MF_FAT	GO:0003779~actin binding	36	0.277778	0.0150506	SHROOM1, TLN2, MLPH, TNNC1, PDLIM5, RDX, FHDC1, MYOT, VILL, DSTN, PFN1, GSN, MYO15A, SNTB1, PLS1, WIPF1, STK38L, MYO5B, HIP1, MYO3A, CLMN, SYNPO2, ACTN2, HOMER2, FLNA, CORO1C, TNNT2, MYO10, XIRP2, CFL2, CYFIP1, MYH14, WDR1, MYLK, PARVA, SNTG2	953	326	12983	1.50441	1	0.444911	21.4185
GOTERM_CC_FAT	GO:0044449~contractile fiber part	15	0.115741	0.0388217	ACTA1, TNNC1, ACTA2, PDLIM5, ANKRD2, ACTN2, SDC4, MYOT, TNNT2, JUP, TNNT1, GRIN2B, SORBS2, PPP3CB, HSPB1	946	113	12782	1.79358	1	0.44853	43.2822
GOTERM_MF_FAT	GO:0043168~anion binding	14	0.108025	0.0164055	GABRE, CLCA2, SLC12A8, GLRA3, GABRA5, CLIC2, NPR3, CLIC4, TAP2, CLIC5, NLGN4X, AMY2B, AMY1C, AMY2A, AMY1B, AMY1A	953	92	12983	2.07311	1	0.449967	23.1191
GOTERM_CC_FAT	GO:0005911~cell-cell junction	22	0.169753	0.0415556	GJD3, VAPA, TLN2, COL13A1, PKHD1, MPP5, MPP7, PANX3, CLDN20, GJB6, CDH3, CXADR, CLDN23, GJB1, GJB2, GJC1, JUP, PKP1, DSG3, PPL, PVRL3, DSC2	946	190	12782	1.5645	1	0.451437	45.5494
GOTERM_CC_FAT	GO:0060205~cytoplasmic membrane-bounded vesicle lumen	8	0.0617284	0.0410094	CLU, IGF1, PF4, ACTN2, DBH, MMRN1, THBS1, TGFB1	946	44	12782	2.45666	1	0.456837	45.1034
GOTERM_MF_FAT	GO:0008201~heparin binding	15	0.115741	0.0179568	BMP4, TNXB, COL13A1, CCL8, COL25A1, PF4, COL5A1, NAV2, HBEGF, ADAMTS1, FGF1, THBS1, PCSK6, FGF2, PLA2G5	953	103	12983	1.98397	1	0.458045	25.0239
GOTERM_BP_FAT	GO:0007169~transmembrane receptor protein tyrosine kinase signaling pathway	26	0.200617	0.0194847	ZFAND5, NRP1, ERBB3, EFNA1, RHOQ, RPE65, TGFB1, EPHB1, EPHB2, PTK2B, DGKD, GAB1, ANGPTL1, NRG1, FGF1, FGF2, LTK, EFNB3, PTPRG, PTPN2, FLNA, PRLR, EREG, EPHA8, HBEGF, AREG	977	224	13528	1.60718	1	0.458836	30.1306
GOTERM_BP_FAT	GO:0016265~death	68	0.524691	0.0200702	RTN4, ZMAT3, TNFSF13, L1CAM, ZNF346, TGFB1, MRPS30, GSN, TPP1, BAG3, IL1B, C11ORF82, FAS, FGF2, MYC, TWIST1, AR, PTGER3, AIFM2, KIF5A, STK4, STK3, BCL2L11, DDIT4, TNFRSF10B, EYA2, HSPB1, MAPK8, TNFSF12-TNFSF13, MAPK7, NGFR, GADD45B, CLN6, PACS2, FGD1, ERBB3, GULP1, ADAMTSL4, C5, CLU, STK17B, RAG1, RTKN, AKAP13, NFKBIA, ZBTB16, PRUNE2, DAPL1, PEG10, AHRR, TTBK2, PTK2B, RAC1, NEFH, THBS1, HIP1, RNF…	977	724	13528	1.3005	1	0.459585	30.887
GOTERM_CC_FAT	GO:0030141~secretory granule	21	0.162037	0.0438095	TF, RAB3D, CLU, IGF1, STXBP3, ACTN2, PF4, TRH, MMRN1, DBH, ITPR1, TGFB1, GP5, CD36, GP1BB, IL1B, ABCC4, SV2B, TREML1, THBS1, RAB27B	946	180	12782	1.57636	1	0.459713	47.3549
GOTERM_BP_FAT	GO:0031646~positive regulation of neurological system process	8	0.0617284	0.0200495	TF, DRD1, C11ORF9, GRIA2, SLC24A2, CARTPT, GRIA4, NMU	977	39	13528	2.8403	1	0.462281	30.8604
GOTERM_BP_FAT	GO:0017015~regulation of transforming growth factor beta receptor signaling pathway	8	0.0617284	0.0200495	PEG10, CDKN2B, LTBP4, C5ORF13, CHST11, ONECUT2, THBS1, TGFB1	977	39	13528	2.8403	1	0.462281	30.8604
GOTERM_BP_FAT	GO:0042445~hormone metabolic process	15	0.115741	0.0199246	KLK6, ALDH8A1, SCPEP1, SLCO4A1, HFE, DHRS9, CYP26A1, WNT4, ECE2, DIO2, BACE2, ALDH1A3, SRD5A1, PCSK6, FGF2	977	106	13528	1.95941	1	0.463249	30.6996
GOTERM_BP_FAT	GO:0060341~regulation of cellular localization	28	0.216049	0.0209655	SEPT5, SNCG, ACHE, RAB3D, TNNC1, FST, NFKBIA, TRH, TCF7L2, TGFB1, GRIN2B, SAA2, HRH3, SAA1, IL1B, RAPGEF4, RAB27B, FGF2, NMU, BMP4, STXBP3, FLNA, INHBA, PRKCQ, GRM7, NEUROD1, CARTPT, HTR2A	977	248	13528	1.56331	1	0.47132	32.0286
GOTERM_BP_FAT	GO:0001523~retinoid metabolic process	6	0.0462963	0.0218548	SCPEP1, ALDH8A1, ALDH1A3, DHRS9, CYP26A1, RPE65	977	23	13528	3.61212	1	0.479487	33.1448
GOTERM_BP_FAT	GO:0016101~diterpenoid metabolic process	6	0.0462963	0.0218548	SCPEP1, ALDH8A1, ALDH1A3, DHRS9, CYP26A1, RPE65	977	23	13528	3.61212	1	0.479487	33.1448
GOTERM_CC_FAT	GO:0031674~I band	9	0.0694444	0.047835	JUP, GRIN2B, SORBS2, PDLIM5, PPP3CB, ANKRD2, HSPB1, ACTN2, MYOT	946	55	12782	2.21099	1	0.480517	50.4416
GOTERM_CC_FAT	GO:0045202~synapse	36	0.277778	0.0491379	SEPT5, ACHE, TLN2, ERBB3, GRIP1, GLRA3, CABP1, L1CAM, GRIN2B, PTK2B, SYN3, GRIN2D, SNTB1, CHRNA5, LRFN1, LGI3, SV2B, SLC30A3, HTR3A, SV2C, GABRE, SYT12, GABRA5, PCDH15, NLGN3, GRIA4, SSPN, HOMER2, ITPR1, PRKCQ, GRIA2, GRIA1, GRM7, CYFIP1, ERC1, IGSF9	946	355	12782	1.37019	1	0.480569	51.404
GOTERM_BP_FAT	GO:0010769~regulation of cell morphogenesis involved in differentiation	12	0.0925926	0.0217605	RTN4, LINGO1, PLXNA3, RNF6, NRP1, EFNA1, SEMA3F, MAPT, ROBO2, NGFR, TGFB1, EPHB2	977	77	13528	2.15789	1	0.481024	33.0272
GOTERM_MF_FAT	GO:0046983~protein dimerization activity	54	0.416667	0.0199402	MASP1, VAPA, TNNC1, IL6ST, TPD52, TGFB1, AGTR1, FOS, TP53I3, GRIN2B, SLC24A2, ROBO2, NFIL3, IRAK2, AR, ATP4A, ACTN2, FOSB, STK4, STK3, FLNA, INHBA, SDS, SBF2, TFAP2C, NFE2L3, CRYBA2, CLN6, ACHE, ERBB3, CALCOCO2, PAH, ZBTB16, SOX6, GCLM, NR2C1, AHRR, TRIM66, DGKD, PVRL3, TAP2, ALDH1A3, POU2F3, TERF2, BMP4, GPD1, NPR3, FOXP4, SMC3, ATF3, PRLR, BNIP3L, NLGN4X, NEUROD1	953	542	12983	1.3573	1	0.482963	27.3949
GOTERM_BP_FAT	GO:0009125~nucleoside monophosphate catabolic process	4	0.0308642	0.0226241	PDE5A, CNP, NT5E, AMPD3	977	9	13528	6.15399	1	0.485434	34.0964
GOTERM_BP_FAT	GO:0045596~negative regulation of cell differentiation	25	0.192901	0.0228224	RTN4, NBN, PLXNA3, HMGB3, NRP1, FST, NFKBIA, PF4, ZBTB16, TCF7L2, TGFB1, EPHB2, LINGO1, WNT4, SEMA3F, CETP, TWIST1, BMP4, IGF1, CDK6, INHBA, RNF6, EREG, CARTPT, NGFR	977	216	13528	1.6026	1	0.485491	34.3396
GOTERM_BP_FAT	GO:0030005~cellular di-, tri-valent inorganic cation homeostasis	26	0.200617	0.0225776	MCHR1, TF, DRD1, IL6ST, GPR6, HFE, LPAR2, TGFB1, EDNRA, AGTR1, HRH3, SAA2, SAA1, HAMP, PTK2B, SLC24A3, SLC24A2, IL1B, MYC, PTGER3, TRPC6, ITPR1, PROK2, CCL13, CP, GPR12	977	227	13528	1.58594	1	0.48771	34.0392
GOTERM_BP_FAT	GO:0051174~regulation of phosphorus metabolic process	48	0.37037	0.0231655	DRD1, IL6ST, PKHD1, EFNA1, C5, KITLG, MAP4K1, LPAR2, IL34, SDC4, TGFB1, EDNRA, CCNE2, MAP3K6, DAB1, CDKN2B, DGKD, MAP3K2, PTK2B, MDFIC, GAB1, DUSP16, RAC1, IL1B, RAPGEF4, ADCY10, NRG1, THBS1, FGF2, PPP1R14A, BMP4, IGF1, PKN1, DOCK7, RICTOR, TP73, INHBA, ACVR2A, PROK2, TNFRSF10B, PRLR, ADCY9, EREG, CCND2, CARTPT, GADD45B, PRKD3, HTR2A	977	485	13528	1.37037	1	0.487721	34.7585
GOTERM_BP_FAT	GO:0019220~regulation of phosphate metabolic process	48	0.37037	0.0231655	DRD1, IL6ST, PKHD1, EFNA1, C5, KITLG, MAP4K1, LPAR2, IL34, SDC4, TGFB1, EDNRA, CCNE2, MAP3K6, DAB1, CDKN2B, DGKD, MAP3K2, PTK2B, MDFIC, GAB1, DUSP16, RAC1, IL1B, RAPGEF4, ADCY10, NRG1, THBS1, FGF2, PPP1R14A, BMP4, IGF1, PKN1, DOCK7, RICTOR, TP73, INHBA, ACVR2A, PROK2, TNFRSF10B, PRLR, ADCY9, EREG, CCND2, CARTPT, GADD45B, PRKD3, HTR2A	977	485	13528	1.37037	1	0.487721	34.7585
GOTERM_BP_FAT	GO:0008219~cell death	67	0.516975	0.0242966	RTN4, ZMAT3, TNFSF13, L1CAM, ZNF346, TGFB1, MRPS30, GSN, TPP1, BAG3, IL1B, C11ORF82, FAS, FGF2, MYC, TWIST1, AR, PTGER3, AIFM2, KIF5A, STK4, STK3, BCL2L11, DDIT4, TNFRSF10B, EYA2, HSPB1, MAPK8, TNFSF12-TNFSF13, MAPK7, NGFR, GADD45B, CLN6, PACS2, FGD1, ERBB3, GULP1, ADAMTSL4, C5, CLU, STK17B, RTKN, AKAP13, NFKBIA, ZBTB16, PRUNE2, DAPL1, PEG10, AHRR, TTBK2, PTK2B, RAC1, NEFH, THBS1, HIP1, RNF144B, …	977	719	13528	1.29028	1	0.501425	36.1213
GOTERM_BP_FAT	GO:0021954~central nervous system neuron development	7	0.0540123	0.0249518	ASCL1, LINGO1, PLXNA3, DRD1, DCX, EPHB1, EPHB2	977	32	13528	3.02892	1	0.507865	36.8985
GOTERM_BP_FAT	GO:0030168~platelet activation	7	0.0540123	0.0249518	SAA2, GP1BB, SAA1, STXBP3, PF4, TREML1, PR47	977	32	13528	3.02892	1	0.507865	36.8985
GOTERM_BP_FAT	GO:0035023~regulation of Rho protein signal transduction	14	0.108025	0.0253818	C9ORF100, FGD1, AKAP13, LPAR2, DOCK7, RICTOR, VAV1, ARHGEF10, FARP1, FLJ10357, PLEKHG3, PTK2B, RAC1, FGD5	977	99	13528	1.95809	1	0.510987	37.4036
GOTERM_BP_FAT	GO:0001934~positive regulation of protein amino acid phosphorylation	13	0.100309	0.0257651	BMP4, IL6ST, IGF1, KITLG, DOCK7, RICTOR, IL34, TGFB1, EDNRA, ACVR2A, CCND2, IL1B, FGF2	977	89	13528	2.02252	1	0.513398	37.8506
GOTERM_MF_FAT	GO:0004091~carboxylesterase activity	14	0.108025	0.0226966	CES4, ACHE, PLA2G15, CES1, ABHD5, ACOT2, ACOT1, ABHD1, ACOT4, PGLS, PRDX6, PLA2G7, PLA1A, PLA2G5	953	96	12983	1.98673	1	0.517655	30.5734
GOTERM_MF_FAT	GO:0004955~prostaglandin receptor activity	4	0.0308642	0.0236214	PTGER3, PTGER4, PTGDR, PTGFR	953	9	12983	6.0548	1	0.521373	31.6102
GOTERM_BP_FAT	GO:0051338~regulation of transferase activity	38	0.29321	0.0288489	DRD1, EFNA1, PKHD1, C5, KITLG, MAP4K1, LPAR2, SDC4, TGFB1, EDNRA, CCNE2, MAP3K6, DAB1, CDKN2B, DGKD, MAP3K2, PTK2B, MDFIC, GAB1, RAC1, DUSP16, IL1B, ADCY10, THBS1, NRG1, FGF2, PKN1, TP73, PROK2, TNFRSF10B, PRLR, ADCY9, EREG, CCND2, CARTPT, GADD45B, PRKD3, HTR2A	977	372	13528	1.41442	1	0.525803	41.3392
GOTERM_BP_FAT	GO:0007612~learning	10	0.0771605	0.0271715	FOS, DRD1, HRH3, GRIN2B, GRM7, SLC24A2, GABRA5, NLGN3, DBH, EPHB2	977	60	13528	2.30774	1	0.526599	39.4653
GOTERM_BP_FAT	GO:0007242~intracellular signaling cascade	109	0.841049	0.0287599	IL6ST, EFNA1, LPAR2, RASGEF1C, TLR8, PGR, GNG8, MAP3K6, AGTR1, DAB1, MDFIC, GAB1, IL1B, RAPGEF4, GNG2, GNG4, HTR1D, RAB27B, DCDC2, CYP26A1, DCDC5, STK4, STK3, ASB9, ASB8, CD36, SSTR1, REM2, CARTPT, AKAP7, MAPK8, MAPK7, ERC1, LRRK1, WNT5A, DCBLD2, DRD1, ERBB3, STK17B, NFKBIA, AKAP13, MAP4K1, TRH, DUSP16, RAC1, STK38L, ARHGDIB, GPR155, NDC80, VAV1, BRCA1, NPY, CNIH3, TREML1, DDX54, SLC9A1, MCHR1, N…	977	1256	13528	1.20164	1	0.527405	41.2412
GOTERM_BP_FAT	GO:0014070~response to organic cyclic substance	16	0.123457	0.0274899	BMP4, TF, DRD1, IGFBP7, TRH, TGFB1, EDNRA, PRKCQ, FOS, HRH3, CDKN2B, CCND2, PTK2B, CHRNA5, IL1B, SLC9A1	977	121	13528	1.83094	1	0.527916	39.8253
GOTERM_BP_FAT	GO:0051240~positive regulation of multicellular organismal process	27	0.208333	0.0293329	TF, DRD1, IL6ST, FST, PF4, TGFB1, FOXS1, C11ORF9, SAA2, SAA1, SLC24A2, GATA4, IL1B, THBS1, NRG1, FGF2, NMU, BMP4, GRIA4, DBH, ACVR2A, PROK2, EREG, GRIA2, CARTPT, ALOX5, HTR2A	977	244	13528	1.53219	1	0.52909	41.8696
GOTERM_BP_FAT	GO:0031644~regulation of neurological system process	19	0.146605	0.0271591	SNCG, TF, ACHE, DRD1, NTF3, NLGN3, CSPG5, GRIA4, EPHB2, KCNQ4, C11ORF9, GRIA2, GRIN2B, SLC24A2, GRIN2D, PPP3CB, CARTPT, NMU, HTR2A	977	153	13528	1.7195	1	0.529328	39.4512
GOTERM_BP_FAT	GO:0006775~fat-soluble vitamin metabolic process	7	0.0540123	0.0286961	SCPEP1, ALDH8A1, ALDH1A3, DHRS9, CYP26A1, RPE65, RLBP1	977	33	13528	2.93713	1	0.529344	41.1708
GOTERM_BP_FAT	GO:0051247~positive regulation of protein metabolic process	27	0.208333	0.0280537	FZR1, IL6ST, NFKBIA, EIF5A, KITLG, IL34, TGFB1, EDNRA, AGTR1, PTK2B, KLKB1, PEMT, IL1B, THBS1, FGF2, BMP4, IGF1, DOCK7, RICTOR, BRCA1, ACVR2A, PSMD12, CCND2, MDM2, SH3D19, EIF5A2, CLN6	977	243	13528	1.5385	1	0.529543	40.4578
GOTERM_BP_FAT	GO:0048634~regulation of muscle development	9	0.0694444	0.0284996	BMP4, GATA4, NGFR, NRG1, CXADR, FGF2, BOC, TGFB1, TWIST1	977	51	13528	2.44349	1	0.529631	40.9535
GOTERM_BP_FAT	GO:0048841~regulation of axon extension involved in axon guidance	3	0.0231481	0.0282863	PLXNA3, NRP1, SEMA3F	977	4	13528	10.3849	1	0.529709	40.7169
GOTERM_BP_FAT	GO:0048843~negative regulation of axon extension involved in axon guidance	3	0.0231481	0.0282863	PLXNA3, NRP1, SEMA3F	977	4	13528	10.3849	1	0.529709	40.7169
GOTERM_BP_FAT	GO:0010975~regulation of neuron projection development	11	0.0848765	0.027926	RTN4, LINGO1, PLXNA3, RNF6, NRP1, EFNA1, SEMA3F, MAPT, ROBO2, NGFR, EPHB2	977	70	13528	2.17587	1	0.530728	40.3151
GOTERM_BP_FAT	GO:0045664~regulation of neuron differentiation	17	0.131173	0.0299143	RTN4, NBN, PLXNA3, NRP1, EFNA1, TIMP2, EPHB2, ASCL1, LINGO1, RNF6, CCND2, HOXD3, MAPT, SEMA3F, NEUROD1, ROBO2, NGFR	977	133	13528	1.76985	1	0.533487	42.5008
GOTERM_BP_FAT	GO:0021675~nerve development	6	0.0462963	0.0306432	NTF3, ERBB3, HOXD3, NGFR, EPHB1, EPHB2	977	25	13528	3.32315	1	0.534249	43.283
GOTERM_BP_FAT	GO:0050678~regulation of epithelial cell proliferation	11	0.0848765	0.0304842	EDNRA, PGR, HRH3, CDKN2B, EREG, CCND2, IGF1, CDK6, FGF1, FGF2, TGFB1	977	71	13528	2.14523	1	0.534996	43.1133
GOTERM_BP_FAT	GO:0006575~cellular amino acid derivative metabolic process	20	0.154321	0.030456	ODC1, ACHE, DRD1, PLA2G15, EIF5A, PAH, ICMT, DBH, GCLM, MOXD1, SULT1A1, HDC, FABP3, PEMT, SMOX, CETP, SLC5A7, TPH1, EIF5A2, PLA2G5	977	166	13528	1.66825	1	0.53731	43.0831
GOTERM_BP_FAT	GO:0050817~coagulation	14	0.108025	0.0315278	STXBP3, PF4, MMRN1, PR47, GP5, CD36, THBD, SAA2, SAA1, GP1BB, CD59, KLKB1, KIAA1715, TREML1	977	102	13528	1.9005	1	0.54195	44.2187
GOTERM_BP_FAT	GO:0007596~blood coagulation	14	0.108025	0.0315278	STXBP3, PF4, MMRN1, PR47, GP5, CD36, THBD, SAA2, SAA1, GP1BB, CD59, KLKB1, KIAA1715, TREML1	977	102	13528	1.9005	1	0.54195	44.2187
GOTERM_BP_FAT	GO:0007162~negative regulation of cell adhesion	8	0.0617284	0.0327768	DAB1, ACVRL1, ERBB3, MMP14, THBS1, TGFB1, PR47, ARHGDIB	977	43	13528	2.57609	1	0.548339	45.515
GOTERM_BP_FAT	GO:0030308~negative regulation of cell growth	13	0.100309	0.0323932	RTN4, DCBLD2, PLXNA3, ACVRL1, NRP1, TP73, TGFB1, INHBA, RNF6, SEMA3F, GNG4, FGF2, NPPA	977	92	13528	1.95657	1	0.549209	45.12
GOTERM_BP_FAT	GO:0019932~second-messenger-mediated signaling	26	0.200617	0.0326985	MCHR1, DRD1, EDNRA, AGTR1, HRH1, HRH3, GSN, DGKD, RAPGEF4, CALCRL, ADCY10, HTR1D, PTGER3, IL8, PTGER4, PIK3C2B, IGF1, NDC80, NPR3, FLNA, CD36, NPY, ADCY9, SSTR1, TREML1, HTR2A	977	235	13528	1.53195	1	0.550041	45.4346
GOTERM_MF_FAT	GO:0048306~calcium-dependent protein binding	7	0.0540123	0.0267733	S100A4, AHRR, MASP1, TNNC1, ANXA11, CABP1, MGP	953	32	12983	2.9801	1	0.556295	35.036
GOTERM_BP_FAT	GO:0007050~cell cycle arrest	14	0.108025	0.0337972	GAS2L3, NBN, IL8, TCF7L2, TP73, TGFB1, SESN3, MLF1, INHBA, CDKN2B, IRF6, C11ORF82, THBS1, MYC	977	103	13528	1.88204	1	0.556999	46.553
GOTERM_BP_FAT	GO:0007167~enzyme linked receptor protein signaling pathway	35	0.270062	0.0352164	ZFAND5, WFIKKN2, ACVRL1, NRP1, IL6ST, EFNA1, ERBB3, FST, RHOQ, RPE65, EPHB1, TGFB1, EPHB2, FOS, DGKD, PTK2B, GAB1, ANGPTL1, NRG1, FGF1, FGF2, BMP4, LTK, EFNB3, PTPN2, PTPRG, LIFR, FLNA, ACVR2A, PRLR, EREG, EPHA8, GDF10, HBEGF, AREG	977	342	13528	1.41704	1	0.562016	47.9656
GOTERM_BP_FAT	GO:0030162~regulation of proteolysis	9	0.0694444	0.0349904	MASP1, LTBP4, KLKB1, MDM2, IL1B, SH3D19, SERPINB13, THBS1, CLN6	977	53	13528	2.35129	1	0.562149	47.743
GOTERM_BP_FAT	GO:0015672~monovalent inorganic cation transport	33	0.25463	0.0347808	KCNJ16, KCNK17, KCNC1, SLC38A4, KCNAB3, KCNAB2, KCNA2, SLC38A7, KCNA1, KCNA6, KCNQ4, KCNQ3, SLC24A3, SLC24A2, HCN4, SLC12A8, ATP4A, KCTD1, KCNK1, ATP6V1D, ATP6V1C1, KCTD9, ACCN1, ACCN4, SLC4A11, KCNT2, UCP2, KCNH7, KCTD15, SLC5A7, KCTD16, KCTD13, SLC9A1	977	318	13528	1.4369	1	0.562457	47.5358
GOTERM_BP_FAT	GO:0032535~regulation of cellular component size	29	0.223765	0.0345763	DCBLD2, RTN4, PLXNA3, NRP1, ACVRL1, RDX, TGFB1, VILL, DSTN, PTK2B, GSN, DGKD, SEMA3F, MAPT, RAC1, NRG1, DCX, GNG4, FGF2, AR, ACTA1, RICTOR, TP73, INHBA, RNF6, CYFIP1, HBEGF, NPPA, SLC9A1	977	271	13528	1.48173	1	0.562823	47.3328
GOTERM_BP_FAT	GO:0051969~regulation of transmission of nerve impulse	18	0.138889	0.0359392	SNCG, TF, ACHE, DRD1, NTF3, NLGN3, CSPG5, GRIA4, EPHB2, KCNQ4, C11ORF9, GRIA2, GRIN2B, SLC24A2, PPP3CB, CARTPT, NMU, HTR2A	977	147	13528	1.69549	1	0.564545	48.6713
GOTERM_BP_FAT	GO:0045766~positive regulation of angiogenesis	6	0.0462963	0.0357595	GATA4, IL1B, TNFSF13, TNFSF12-TNFSF13, THBS1, VASH2, FGF2	977	26	13528	3.19534	1	0.565168	48.4966
GOTERM_BP_FAT	GO:0007257~activation of JUN kinase activity	6	0.0462963	0.0357595	MAP3K6, MDFIC, MAP3K2, GAB1, PKN1, MAP4K1	977	26	13528	3.19534	1	0.565168	48.4966
GOTERM_BP_FAT	GO:0009725~response to hormone stimulus	37	0.285494	0.0367219	DRD1, ERBB3, IGFBP7, RHOQ, RPE65, TSHB, TRH, AQP1, TGFB1, GNG8, FOS, PTK2B, GAB1, IL1B, GNG2, FAS, ADCY10, GNG4, THBS1, NUDC, BMP4, AR, GNRH1, ACTA1, PTPN2, IL1RN, MGP, MFGE8, MMP14, LPIN1, BRCA1, PRKCQ, ADCY9, DUSP1, CCND2, FABP3, GNB4	977	367	13528	1.39597	1	0.5676	49.4253
GOTERM_BP_FAT	GO:0015711~organic anion transport	8	0.0617284	0.0366431	LOC100133772, SLC16A5, SLCO1A2, SLC4A11, PTGER3, SLC26A8, SLC26A7, SLC1A6, SLCO1B1	977	44	13528	2.51754	1	0.569249	49.3499
GOTERM_BP_FAT	GO:0006935~chemotaxis	19	0.146605	0.0399176	NRP2, PLP2, PLXNA3, IL8, C5, CXCL2, CCL8, PF4, PROK2, CCL13, SAA2, SAA1, SEMA3F, CX3CR1, RAC1, IL1B, ROBO2, FGF2, CMTM3	977	160	13528	1.64427	1	0.579519	52.3968
GOTERM_BP_FAT	GO:0042330~taxis	19	0.146605	0.0399176	NRP2, PLP2, PLXNA3, IL8, C5, CXCL2, CCL8, PF4, PROK2, CCL13, SAA2, SAA1, SEMA3F, CX3CR1, RAC1, IL1B, ROBO2, FGF2, CMTM3	977	160	13528	1.64427	1	0.579519	52.3968
GOTERM_BP_FAT	GO:0042592~homeostatic process	68	0.524691	0.039321	MCHR1, NBN, IL6ST, LPAR2, TGFB1, EDNRA, AGTR1, SAA2, GRIN2B, SLC24A3, TPP1, SAA1, HAMP, SLC24A2, SLC1A6, IL1B, CETP, FAS, MYC, PTGER3, ATP4A, BCL2L11, PROK2, INHBA, RHCG, PRDX6, SBF2, RPS14, CARTPT, PLLP, KLHL10, EIF5A2, GPR12, CLN6, TF, DRD1, PKHD1, NR3C2, GPR6, HFE, SOX6, GCLM, TCF7L2, C11ORF9, HRH3, PTK2B, RAC1, PPP3CB, DYRK3, TERF2, KLK6, BMP4, TRPC6, NTF3, IGF1, MAL, NLGN3, DBH, ITPR1, CCL13…	977	751	13528	1.25374	1	0.58095	51.8549
GOTERM_BP_FAT	GO:0055021~regulation of cardiac muscle growth	4	0.0308642	0.0398884	GATA4, NRG1, CXADR, FGF2	977	11	13528	5.03508	1	0.581576	52.3704
GOTERM_BP_FAT	GO:0060043~regulation of cardiac muscle cell proliferation	4	0.0308642	0.0398884	GATA4, NRG1, CXADR, FGF2	977	11	13528	5.03508	1	0.581576	52.3704
GOTERM_BP_FAT	GO:0055024~regulation of cardiac muscle tissue development	4	0.0308642	0.0398884	GATA4, NRG1, CXADR, FGF2	977	11	13528	5.03508	1	0.581576	52.3704
GOTERM_BP_FAT	GO:0060284~regulation of cell development	23	0.177469	0.0396861	BMP4, RTN4, ZNF488, NBN, PLXNA3, NRP1, NTF3, EFNA1, TIMP2, TGFB1, EPHB2, ASCL1, LINGO1, RNF6, CCND2, HOXD3, MAPT, SEMA3F, NEUROD1, ROBO2, NGFR, FGF2, BOC	977	205	13528	1.55351	1	0.582028	52.1872
GOTERM_BP_FAT	GO:0008585~female gonad development	10	0.0771605	0.0392734	PGR, BMP4, INHBA, WNT4, EREG, CCND2, FST, ADAMTS1, MMP14, CDH6	977	64	13528	2.16351	1	0.582875	51.8114
GOTERM_BP_FAT	GO:0007243~protein kinase cascade	37	0.285494	0.0405506	WNT5A, IL6ST, EFNA1, ERBB3, C5, STK17B, NFKBIA, MAP4K1, LPAR2, TLR8, MAP3K6, LINGO1, MAP3K2, PTK2B, MDFIC, GAB1, DUSP16, IL1B, THBS1, FGF1, STK38L, FGF2, IRAK2, PIK3C2B, PKN1, STK4, STK3, NEK11, PROK2, TNFRSF10B, PRLR, CARTPT, MAPK8, MAPK7, ERC1, GADD45B, SLC9A1	977	370	13528	1.38465	1	0.58306	52.9655
GOTERM_BP_FAT	GO:0051216~cartilage development	11	0.0848765	0.0391424	WNT5A, BMP4, EVC, HOXD3, CHST11, HSPG2, MGP, SOX6, BMP5, BMP8B, BMP8A	977	74	13528	2.05826	1	0.584023	51.6915
GOTERM_BP_FAT	GO:0042493~response to drug	24	0.185185	0.038918	GABRE, NBN, DRD1, SLC22A18, ATP4A, ERBB3, TRPA1, HMGCS1, CDH3, SLC47A1, GCLM, TGFB1, FOS, PTK2B, ALDH1A3, FABP3, PEMT, NEUROD1, IL1B, SRD5A1, SLC18A1, PARP4, SLC9A1, HTR2A	977	216	13528	1.5385	1	0.584292	51.4855
GOTERM_MF_FAT	GO:0016597~amino acid binding	10	0.0771605	0.0297584	GRIN2B, HDC, GRM7, GRIN2D, GLRA3, DPYS, PAH, SLC19A3, TPH1, ALDH1L2	953	60	12983	2.27055	1	0.58499	38.1318
GOTERM_BP_FAT	GO:0008361~regulation of cell size	23	0.177469	0.0415367	DCBLD2, RTN4, AR, PLXNA3, NRP1, ACVRL1, ACTA1, TP73, TGFB1, INHBA, RNF6, DGKD, PTK2B, MAPT, SEMA3F, CYFIP1, HBEGF, GNG4, NRG1, DCX, FGF2, NPPA, SLC9A1	977	206	13528	1.54596	1	0.58515	53.8385
GOTERM_BP_FAT	GO:0006874~cellular calcium ion homeostasis	21	0.162037	0.0410448	MCHR1, DRD1, PTGER3, TRPC6, IL6ST, GPR6, LPAR2, ITPR1, TGFB1, EDNRA, AGTR1, PROK2, CCL13, SAA2, HRH3, SLC24A3, SAA1, PTK2B, SLC24A2, IL1B, GPR12	977	183	13528	1.58894	1	0.585271	53.4049
GOTERM_BP_FAT	GO:0001952~regulation of cell-matrix adhesion	6	0.0462963	0.0413711	CD36, ACVRL1, ONECUT2, CDK6, MMP14, THBS1	977	27	13528	3.07699	1	0.585934	53.693
GOTERM_BP_FAT	GO:0055066~di-, tri-valent inorganic cation homeostasis	26	0.200617	0.038894	MCHR1, TF, DRD1, IL6ST, GPR6, HFE, LPAR2, TGFB1, EDNRA, AGTR1, HRH3, SAA2, SAA1, HAMP, PTK2B, SLC24A3, SLC24A2, IL1B, MYC, PTGER3, TRPC6, ITPR1, PROK2, CCL13, CP, GPR12	977	239	13528	1.50631	1	0.586487	51.4635
GOTERM_BP_FAT	GO:0051048~negative regulation of secretion	9	0.0694444	0.0424133	INHBA, HRH3, ERBB3, GRM7, FST, IL1B, STXBP3, NRG1, TRH	977	55	13528	2.26579	1	0.590683	54.6018
GOTERM_BP_FAT	GO:0000038~very-long-chain fatty acid metabolic process	5	0.0385802	0.0436827	ALOX15, ACOT2, ACOT1, ALOX5, ACOT4	977	19	13528	3.64381	1	0.599467	55.686
GOTERM_BP_FAT	GO:0042596~fear response	5	0.0385802	0.0436827	DRD1, GRIN2B, GRM7, GABRA5, DBH	977	19	13528	3.64381	1	0.599467	55.686
GOTERM_BP_FAT	GO:0001661~conditioned taste aversion	3	0.0231481	0.044909	FOS, DRD1, GRM7	977	5	13528	8.30788	1	0.600962	56.71
GOTERM_BP_FAT	GO:0042574~retinal metabolic process	3	0.0231481	0.044909	ALDH8A1, ALDH1A3, RPE65	977	5	13528	8.30788	1	0.600962	56.71
GOTERM_BP_FAT	GO:0051895~negative regulation of focal adhesion formation	3	0.0231481	0.044909	ACVRL1, MMP14, THBS1	977	5	13528	8.30788	1	0.600962	56.71
GOTERM_BP_FAT	GO:0050919~negative chemotaxis	3	0.0231481	0.044909	NRP2, PLXNA3, SEMA3F	977	5	13528	8.30788	1	0.600962	56.71
GOTERM_BP_FAT	GO:0034587~piRNA metabolic process	3	0.0231481	0.044909	MAEL, PIWIL1, PIWIL4	977	5	13528	8.30788	1	0.600962	56.71
GOTERM_BP_FAT	GO:0043288~apocarotenoid metabolic process	3	0.0231481	0.044909	ALDH8A1, ALDH1A3, RPE65	977	5	13528	8.30788	1	0.600962	56.71
GOTERM_MF_FAT	GO:0004954~prostanoid receptor activity	4	0.0308642	0.0319382	PTGER3, PTGER4, PTGDR, PTGFR	953	10	12983	5.44932	1	0.601237	40.3044
GOTERM_MF_FAT	GO:0050431~transforming growth factor beta binding	4	0.0308642	0.0319382	CD36, ACVRL1, LTBP4, THBS1	953	10	12983	5.44932	1	0.601237	40.3044
GOTERM_MF_FAT	GO:0004953~icosanoid receptor activity	4	0.0308642	0.0319382	PTGER3, PTGER4, PTGDR, PTGFR	953	10	12983	5.44932	1	0.601237	40.3044
GOTERM_BP_FAT	GO:0006875~cellular metal ion homeostasis	22	0.169753	0.0443342	MCHR1, DRD1, PTGER3, TRPC6, IL6ST, GPR6, NR3C2, LPAR2, ITPR1, TGFB1, EDNRA, AGTR1, PROK2, CCL13, SAA2, HRH3, SLC24A3, SAA1, PTK2B, SLC24A2, IL1B, GPR12	977	196	13528	1.5542	1	0.602776	56.2328
GOTERM_BP_FAT	GO:0007584~response to nutrient	17	0.131173	0.0448901	BMP4, LY6G6D, STC2, IL6ST, IGFBP7, MGP, TSHB, TGFB1, DUSP1, CDKN2B, GSN, SSTR1, PEMT, IL1B, ALOX5, CP, MEST	977	140	13528	1.68136	1	0.603006	56.6944
GOTERM_BP_FAT	GO:0051480~cytosolic calcium ion homeostasis	15	0.115741	0.0446503	MCHR1, DRD1, PTGER3, TRPC6, IL6ST, GPR6, LPAR2, EDNRA, AGTR1, PROK2, SAA2, HRH3, PTK2B, SAA1, IL1B	977	118	13528	1.76014	1	0.603212	56.4959
GOTERM_MF_FAT	GO:0001871~pattern binding	19	0.146605	0.0330055	BMP4, TNXB, SPOCK3, COL13A1, LTBP4, CCL8, COL25A1, PF4, COL5A1, LYVE1, NAV2, HBEGF, SUSD5, ADAMTS1, PCSK6, FGF1, THBS1, FGF2, PLA2G5	953	154	12983	1.6808	1	0.603714	41.342
GOTERM_MF_FAT	GO:0030247~polysaccharide binding	19	0.146605	0.0330055	BMP4, TNXB, SPOCK3, COL13A1, LTBP4, CCL8, COL25A1, PF4, COL5A1, LYVE1, NAV2, HBEGF, SUSD5, ADAMTS1, PCSK6, FGF1, THBS1, FGF2, PLA2G5	953	154	12983	1.6808	1	0.603714	41.342
GOTERM_BP_FAT	GO:0007605~sensory perception of sound	13	0.100309	0.0460109	COCH, MYO3A, PCDH15, GJB6, OTOS, GJB2, KCNQ4, MCOLN3, MYO15A, GRM7, CLIC5, WDR1, MYC	977	97	13528	1.85571	1	0.607874	57.6111
GOTERM_BP_FAT	GO:0009612~response to mechanical stimulus	9	0.0694444	0.0464873	BMP4, FOS, ACTA1, GRIN2B, PTK2B, TRPA1, MGP, MMP14, MYC	977	56	13528	2.22533	1	0.609568	57.9951
GOTERM_BP_FAT	GO:0060541~respiratory system development	14	0.108025	0.0469204	BMP4, WNT5A, PDPN, MGP, MMP14, MYCN, ASCL1, DHCR7, ALDH1A3, HSD11B1, HS6ST1, HHIP, FGF1, FGF2	977	108	13528	1.79491	1	0.61089	58.3415
GOTERM_BP_FAT	GO:0007599~hemostasis	14	0.108025	0.0469204	STXBP3, PF4, MMRN1, PR47, GP5, CD36, THBD, SAA2, SAA1, GP1BB, CD59, KLKB1, KIAA1715, TREML1	977	108	13528	1.79491	1	0.61089	58.3415
GOTERM_MF_FAT	GO:0005254~chloride channel activity	11	0.0848765	0.0365072	SLC1A4, GABRE, CLCA2, SLC26A8, CLIC4, SLC26A7, CLIC5, GLRA3, GABRA5, ABCC4, CLIC2	953	72	12983	2.08134	1	0.631888	44.6285
GOTERM_MF_FAT	GO:0004970~ionotropic glutamate receptor activity	5	0.0385802	0.0384303	GRIN2B, GRIA2, GRIA1, GRIN2D, GRIA4	953	18	12983	3.78425	1	0.641824	46.3593
GOTERM_MF_FAT	GO:0042802~identical protein binding	60	0.462963	0.0406688	S100A4, NRP1, MASP1, IL6ST, TNNC1, L1CAM, TPD52, TGFB1, TP53I3, NDE1, MAPT, ROBO2, FAS, IRAK2, SNRPN, PTPRG, ACTN2, STK4, NEK11, FLNA, INHBA, SDS, SBF2, HSPB1, MDM2, MVK, CRYBA2, CLN6, ACHE, PFKFB4, ERBB3, KITLG, CALCOCO2, NFKBIA, PAH, ZBTB16, NR2C1, TRIM66, RILPL2, DGKD, PVRL3, TAP2, ALDH1A3, THBS1, TERF2, TRIP13, BMP4, GPD1, CLDN20, NPR3, FOXP4, CLDN23, BRCA1, RASSF5, ATF3, PRLR, CMYA5, BNIP3L,…	953	640	12983	1.27718	1	0.645127	48.3101
GOTERM_MF_FAT	GO:0004222~metalloendopeptidase activity	14	0.108025	0.0403893	ADAM28, ADAMTS18, ADAMTSL4, MMP19, MME, MMP28, MMP3, MMP14, MMP25, ECE2, THSD4, ADAMTS1, ADAM12, ADAMTS5	953	104	12983	1.83391	1	0.651396	48.0701
GOTERM_MF_FAT	GO:0031420~alkali metal ion binding	25	0.192901	0.0464803	KCNJ16, KCNK17, KCNC1, SLC38A4, KCNAB3, KCNAB2, SLC38A7, KCNA2, KCNA1, KCNA6, KCNQ4, KCNQ3, SLC24A3, SLC24A2, HCN4, BPNT1, SLC12A8, ATP4A, KCNK1, ACCN1, ACCN4, KCNT2, KCNH7, SLC5A7, SLC9A1	953	228	12983	1.49378	1	0.669926	53.0686
GOTERM_MF_FAT	GO:0048406~nerve growth factor binding	3	0.0231481	0.0462761	NTF3, NGFR, PCSK6	953	5	12983	8.17398	1	0.676492	52.9086
GOTERM_MF_FAT	GO:0019911~structural constituent of myelin sheath	3	0.0231481	0.0462761	TSPAN2, MOBP, MAL	953	5	12983	8.17398	1	0.676492	52.9086
GOTERM_MF_FAT	GO:0005234~extracellular-glutamate-gated ion channel activity	5	0.0385802	0.0459435	GRIN2B, GRIA2, GRIA1, GRIN2D, GRIA4	953	19	12983	3.58508	1	0.682183	52.6469
GOTERM_MF_FAT	GO:0032395~MHC class II receptor activity	5	0.0385802	0.0459435	HLA-DQB1, HLA-DPA1, HLA-DPB1, HLA-DOB, HLA-DMA	953	19	12983	3.58508	1	0.682183	52.6469

## Sheet: GO_DEX_only_in_HIP
GO: DEX only in HIP
Category	Term	Count	%	PValue	Genes	List Total	Pop Hits	Pop Total	Fold Enrichment	Bonferroni	Benjamini	FDR
GOTERM_CC_FAT	GO:0005576~extracellular region	42	2.46334	8.87017e-06	ENPP6, AEBP1, LTBP1, NXPH4, CRHBP, C8ORF84, EDIL3, FXYD6, ADA, TGFB2, ADCYAP1, NOV, CD44, CRISPLD1, CNTNAP3, SEMA3C, ANGPTL1, AGRN, LGI2, LOX, SEMA3A, PTX3, DPP4, CTRL, HHIPL1, MGAT4A, HAPLN3, C5ORF53, CCDC80, COL15A1, OLFML2A, MSTN, NID2, NCAM1, ADAMTS6, WNT7B, EGFLAM, ST14, TFPI, CMTM7, PAPPA2, WFDC2	134	2010	12782	1.99318	0.00174591	0.00174591	0.0110898
GOTERM_CC_FAT	GO:0031012~extracellular matrix	14	0.821114	6.2183e-05	LTBP1, HAPLN3, COL15A1, CCDC80, OLFML2A, NID2, TGFB2, NOV, ADAMTS6, WNT7B, EGFLAM, CD44, AGRN, LOX	134	345	12782	3.87082	0.0121757	0.0061065	0.0777193
GOTERM_CC_FAT	GO:0044421~extracellular region part	24	1.40762	0.000133207	HAPLN3, LTBP1, CRHBP, COL15A1, CCDC80, MSTN, OLFML2A, NID2, FXYD6, ADA, TGFB2, NOV, ADAMTS6, WNT7B, EGFLAM, CD44, TFPI, SEMA3C, CMTM7, ANGPTL1, AGRN, LOX, WFDC2, CTRL	134	960	12782	2.3847	0.0259021	0.00870968	0.16642
GOTERM_BP_FAT	GO:0044057~regulation of system process	12	0.703812	0.000250767	EGR1, CPLX3, SNCAIP, ADORA2A, GRM8, GRIK3, CACNA1G, MGEA5, MSTN, SEMA3A, ADA, TGFB2	135	309	13528	3.89155	0.303475	0.303475	0.413865
GOTERM_CC_FAT	GO:0043025~cell soma	9	0.527859	0.000366946	NOV, SNCAIP, ADORA2A, GRM8, GRIK3, CACNA1G, KCNJ2, ADA, TGFB2	134	168	12782	5.11007	0.0697497	0.017913	0.457823
GOTERM_BP_FAT	GO:0046928~regulation of neurotransmitter secretion	4	0.234604	0.00110916	CPLX3, SNCAIP, ADORA2A, GRM8	135	21	13528	19.0871	0.798163	0.550737	1.8184
GOTERM_BP_FAT	GO:0043062~extracellular structure organization	8	0.469208	0.00118316	WNT7B, EGFLAM, CCDC80, OLFML2A, AGRN, LOX, SERPINH1, TGFB2	135	163	13528	4.91815	0.818614	0.433933	1.93861
GOTERM_BP_FAT	GO:0033628~regulation of cell adhesion mediated by integrin	3	0.175953	0.00197965	DPP4, ADA, TGFB2	135	7	13528	42.946	0.942587	0.5105	3.22371
GOTERM_BP_FAT	GO:0051588~regulation of neurotransmitter transport	4	0.234604	0.00209133	CPLX3, SNCAIP, ADORA2A, GRM8	135	26	13528	15.4165	0.951143	0.453254	3.40263
GOTERM_BP_FAT	GO:0030198~extracellular matrix organization	6	0.351906	0.00371877	EGFLAM, CCDC80, OLFML2A, LOX, SERPINH1, TGFB2	135	104	13528	5.7812	0.995357	0.591561	5.97492
GOTERM_BP_FAT	GO:0051046~regulation of secretion	8	0.469208	0.00396858	CPLX3, SNCAIP, ADORA2A, GRM8, MGEA5, ADA, ACVR1C, TGFB2	135	202	13528	3.96861	0.996766	0.559195	6.36401
GOTERM_MF_FAT	GO:0005518~collagen binding	4	0.234604	0.00538628	CD44, NID2, SERPINH1, DPP4	130	36	12983	11.0966	0.833553	0.833553	7.06652
GOTERM_CC_FAT	GO:0005578~proteinaceous extracellular matrix	10	0.58651	0.00623448	ADAMTS6, WNT7B, LTBP1, EGFLAM, HAPLN3, CCDC80, COL15A1, NID2, AGRN, LOX	134	320	12782	2.98088	0.708302	0.218396	7.52144
GOTERM_CC_FAT	GO:0030425~dendrite	7	0.410557	0.0071154	NOV, ADORA2A, GRIK3, CACNA1G, SEMA3A, KCNJ2, ADA	134	163	12782	4.09642	0.755061	0.209	8.54119
GOTERM_CC_FAT	GO:0044420~extracellular matrix part	6	0.351906	0.00748699	EGFLAM, CCDC80, COL15A1, NID2, AGRN, LOX	134	117	12782	4.8917	0.772473	0.190629	8.96822
GOTERM_BP_FAT	GO:0051899~membrane depolarization	4	0.234604	0.00878443	GCLC, ADORA2A, CACNA1G, MGEA5	135	43	13528	9.32162	0.999997	0.796154	13.5758
GOTERM_CC_FAT	GO:0005604~basement membrane	5	0.293255	0.00882813	EGFLAM, CCDC80, COL15A1, NID2, AGRN	134	78	12782	6.11462	0.82568	0.196162	10.4943
GOTERM_CC_FAT	GO:0043005~neuron projection	10	0.58651	0.00944667	NOV, NCAM1, ADORA2A, GRM8, GRIK3, CACNA1G, SEMA3A, KCNJ2, ADA, TGFB2	134	342	12782	2.78912	0.845852	0.187598	11.1902
GOTERM_BP_FAT	GO:0007155~cell adhesion	15	0.879765	0.00949937	AEBP1, HAPLN3, SDK2, COL15A1, EDIL3, FPR2, NID2, CTNNA3, NCAM1, ITGA9, CD44, PKP2, CD34, CD58, CNTNAP3	135	700	13528	2.1473	0.999999	0.783309	14.6008
GOTERM_BP_FAT	GO:0022610~biological adhesion	15	0.879765	0.009612	AEBP1, HAPLN3, SDK2, COL15A1, EDIL3, FPR2, NID2, CTNNA3, NCAM1, ITGA9, CD44, PKP2, CD34, CD58, CNTNAP3	135	701	13528	2.14424	0.999999	0.75161	14.7612
GOTERM_BP_FAT	GO:0050804~regulation of synaptic transmission	6	0.351906	0.0113341	EGR1, CPLX3, SNCAIP, ADORA2A, GRM8, GRIK3	135	136	13528	4.42092	1	0.77559	17.1793
GOTERM_BP_FAT	GO:0030155~regulation of cell adhesion	6	0.351906	0.0116765	EGFLAM, CCDC80, EDIL3, DPP4, ADA, TGFB2	135	137	13528	4.38865	1	0.756194	17.6523
KEGG_PATHWAY	hsa04010:MAPK signaling pathway	8	0.469208	0.0146129	RASGRP3, RRAS2, CACNA1G, NR4A1, STMN1, PRKACB, ACVR1C, TGFB2	51	267	5085	2.98744	0.673319	0.673319	14.3504
GOTERM_BP_FAT	GO:0051969~regulation of transmission of nerve impulse	6	0.351906	0.0154445	EGR1, CPLX3, SNCAIP, ADORA2A, GRM8, GRIK3	135	147	13528	4.0901	1	0.822097	22.6929
GOTERM_CC_FAT	GO:0044459~plasma membrane part	34	1.99413	0.0165368	CPLX3, LIMA1, ADORA2A, GRIK3, SLC7A9, KCNJ2, ADA, ACVR1C, S1PR3, CD44, RASGRP3, PRMT8, ABCD2, DPP4, TANC1, KCTD4, CTNNA3, NCAM1, RND2, LSP1, ITGA9, FZD10, SLC25A13, SLC17A6, EGFLAM, CD34, GRM8, PKP2, RRAS2, ST14, CD58, ROR1, CACNA1G, SGCD	134	2203	12782	1.47217	0.962559	0.279996	18.8189
GOTERM_MF_FAT	GO:0046982~protein heterodimerization activity	7	0.410557	0.0175983	GCLC, ADORA2A, PRMT8, NR4A1, TPD52, EXT1, TGFB2	130	208	12983	3.36098	0.997246	0.94752	21.4099
GOTERM_BP_FAT	GO:0031644~regulation of neurological system process	6	0.351906	0.0180564	EGR1, CPLX3, SNCAIP, ADORA2A, GRM8, GRIK3	135	153	13528	3.9297	1	0.846921	26.0152
GOTERM_MF_FAT	GO:0001871~pattern binding	6	0.351906	0.0187131	EGFLAM, HAPLN3, CD44, C8ORF84, CCDC80, PTX3	130	154	12983	3.89101	0.998111	0.87638	22.6115
GOTERM_MF_FAT	GO:0030247~polysaccharide binding	6	0.351906	0.0187131	EGFLAM, HAPLN3, CD44, C8ORF84, CCDC80, PTX3	130	154	12983	3.89101	0.998111	0.87638	22.6115
GOTERM_BP_FAT	GO:0002027~regulation of heart rate	3	0.175953	0.0197631	CACNA1G, SEMA3A, ADA	135	22	13528	13.6646	1	0.853234	28.1132
GOTERM_BP_FAT	GO:0040008~regulation of growth	9	0.527859	0.0201782	NOV, CD44, PSRC1, MSTN, PAPPA2, SEMA3A, AGRN, ACVR1C, TGFB2	135	341	13528	2.64477	1	0.84073	28.6149
GOTERM_BP_FAT	GO:0045785~positive regulation of cell adhesion	4	0.234604	0.0215767	EGFLAM, CCDC80, EDIL3, TGFB2	135	60	13528	6.68049	1	0.842801	30.2812
GOTERM_CC_FAT	GO:0030424~axon	6	0.351906	0.0252177	NOV, NCAM1, ADORA2A, GRIK3, SEMA3A, TGFB2	134	159	12782	3.59955	0.993472	0.367084	27.3371
GOTERM_BP_FAT	GO:0032844~regulation of homeostatic process	5	0.293255	0.0266274	GCLC, CD44, CACNA1G, MGEA5, ADA	135	114	13528	4.39506	1	0.884913	35.9997
GOTERM_BP_FAT	GO:0046060~dATP metabolic process	2	0.117302	0.0294249	MGEA5, ADA	135	3	13528	66.8049	1	0.896348	38.9743
GOTERM_BP_FAT	GO:0033632~regulation of cell-cell adhesion mediated by integrin	2	0.117302	0.0294249	DPP4, ADA	135	3	13528	66.8049	1	0.896348	38.9743
GOTERM_BP_FAT	GO:0010811~positive regulation of cell-substrate adhesion	3	0.175953	0.0311189	EGFLAM, CCDC80, EDIL3	135	28	13528	10.7365	1	0.897647	40.712
GOTERM_CC_FAT	GO:0045202~synapse	9	0.527859	0.0320477	CPLX3, SNCAIP, EGFLAM, SLC17A6, ADORA2A, GRM8, GRIK3, TANC1, AGRN	134	355	12782	2.41829	0.998366	0.414173	33.4523
GOTERM_BP_FAT	GO:0030199~collagen fibril organization	3	0.175953	0.033211	LOX, SERPINH1, TGFB2	135	29	13528	10.3663	1	0.901649	42.7937
GOTERM_CC_FAT	GO:0042734~presynaptic membrane	3	0.175953	0.0363275	SNCAIP, ADORA2A, GRM8	134	29	12782	9.86773	0.999317	0.429219	37.0391
GOTERM_BP_FAT	GO:0060341~regulation of cellular localization	7	0.410557	0.0368892	CPLX3, SNCAIP, ADORA2A, GRM8, MGEA5, ACVR1C, TGFB2	135	248	13528	2.82843	1	0.914876	46.2883
GOTERM_BP_FAT	GO:0006163~purine nucleotide metabolic process	6	0.351906	0.0376124	ATP2B3, SLC25A13, ADORA2A, MGEA5, PDE8A, ADA	135	186	13528	3.2325	1	0.90961	46.9514
KEGG_PATHWAY	hsa05412:Arrhythmogenic right ventricular cardiomyopathy (ARVC)	4	0.234604	0.0380834	ITGA9, PKP2, SGCD, CTNNA3	51	76	5085	5.24768	0.947707	0.771323	33.5408
GOTERM_BP_FAT	GO:0008016~regulation of heart contraction	4	0.234604	0.040898	CACNA1G, SEMA3A, ADA, TGFB2	135	77	13528	5.20558	1	0.918646	49.8681
GOTERM_BP_FAT	GO:0042060~wound healing	6	0.351906	0.0413894	CD44, ADORA2A, TFPI, MSTN, LOX, TGFB2	135	191	13528	3.14788	1	0.912678	50.2912
GOTERM_BP_FAT	GO:0001558~regulation of cell growth	6	0.351906	0.0437623	NOV, CD44, PSRC1, PAPPA2, SEMA3A, TGFB2	135	194	13528	3.0992	1	0.91641	52.2872
GOTERM_BP_FAT	GO:0042391~regulation of membrane potential	5	0.293255	0.0441589	GCLC, ADORA2A, GRIK3, CACNA1G, MGEA5	135	134	13528	3.73908	1	0.910371	52.6134
KEGG_PATHWAY	hsa05020:Prion diseases	3	0.175953	0.0458813	EGR1, NCAM1, PRKACB	51	35	5085	8.54622	0.97183	0.695728	38.9963
GOTERM_BP_FAT	GO:0009215~purine deoxyribonucleoside triphosphate metabolic process	2	0.117302	0.0485624	MGEA5, ADA	135	5	13528	40.083	1	0.922983	56.097
KEGG_PATHWAY	hsa05210:Colorectal cancer	4	0.234604	0.048895	FZD10, ARAF, ACVR1C, TGFB2	51	84	5085	4.7479	0.977851	0.614219	40.9938

## Sheet: GO_DEX_only_in_AMYG
GO: DEX only in AMYG
Category	Term	Count	%	PValue	Genes	List Total	Pop Hits	Pop Total	Fold Enrichment	Bonferroni	Benjamini	FDR
GOTERM_CC_FAT	GO:0031012~extracellular matrix	7	1.08696	0.00123997	COL4A3, CRTAP, MFAP2, DCN, COL5A3, LAMB1, MMP2	46	345	12782	5.63793	0.164652	0.0860265	1.46216
GOTERM_CC_FAT	GO:0005578~proteinaceous extracellular matrix	7	1.08696	0.000840267	COL4A3, CRTAP, MFAP2, DCN, COL5A3, LAMB1, MMP2	46	320	12782	6.0784	0.114754	0.114754	0.992987
GOTERM_CC_FAT	GO:0044421~extracellular region part	10	1.5528	0.00554457	COL4A3, CCL2, CRTAP, MFAP2, DCN, COL5A3, LAMB1, MMP2, BMP8B, BMP8A	46	960	12782	2.89447	0.553448	0.235653	6.38748
GOTERM_CC_FAT	GO:0044420~extracellular matrix part	4	0.621118	0.0080201	COL4A3, MFAP2, COL5A3, LAMB1	46	117	12782	9.49981	0.688888	0.253157	9.11682
GOTERM_CC_FAT	GO:0005576~extracellular region	14	2.17391	0.0182356	COL4A3, CCL2, CRTAP, C1R, C1S, DCN, COL5A3, MMP2, CD163, LGI4, MFAP2, LAMB1, BMP8B, BMP8A	46	2010	12782	1.93541	0.930648	0.413577	19.6263
GOTERM_CC_FAT	GO:0015630~microtubule cytoskeleton	6	0.931677	0.0426874	SDCCAG8, KIF25, HIPK2, MID1, MYOF, MARK1	46	549	12782	3.03683	0.99821	0.651556	40.4231
KEGG_PATHWAY	hsa04350:TGF-beta signaling pathway	3	0.465839	0.0409828	DCN, BMP8B, BMP8A	20	87	5085	8.76724	0.758955	0.758955	30.7882
GOTERM_MF_FAT	GO:0004175~endopeptidase activity	6	0.931677	0.00926509	CAPN6, NRIP3, FAP, C1R, C1S, MMP2	46	375	12983	4.51583	0.790659	0.790659	10.7146
GOTERM_MF_FAT	GO:0016863~intramolecular oxidoreductase activity, transposing C=C bonds	2	0.310559	0.04747	EHHADH, SIGMAR1	46	14	12983	40.3199	0.999717	0.80487	44.6856
GOTERM_MF_FAT	GO:0008233~peptidase activity	6	0.931677	0.047355	CAPN6, NRIP3, FAP, C1R, C1S, MMP2	46	574	12983	2.95023	0.999711	0.869652	44.6043
GOTERM_MF_FAT	GO:0070011~peptidase activity, acting on L-amino acid peptides	6	0.931677	0.0403508	CAPN6, NRIP3, FAP, C1R, C1S, MMP2	46	549	12983	3.08458	0.999012	0.900391	39.4364
GOTERM_BP_FAT	GO:0009792~embryonic development ending in birth or egg hatching	6	0.931677	0.00825682	MAFF, ALDH1A2, DAB2, DLX1, APBA2, ALX1	52	334	13528	4.67342	0.996002	0.936767	11.6798
GOTERM_MF_FAT	GO:0005201~extracellular matrix structural constituent	3	0.465839	0.035722	COL4A3, COL5A3, LAMB1	46	86	12983	9.84555	0.997782	0.952903	35.7822
GOTERM_BP_FAT	GO:0007567~parturition	2	0.310559	0.0407114	MAFF, CCL2	52	11	13528	47.3007	1	0.953842	46.3464
GOTERM_BP_FAT	GO:0003002~regionalization	4	0.621118	0.0380164	ALDH1A2, DLX1, HIPK2, ALX1	52	197	13528	5.28231	1	0.960307	44.0435
GOTERM_BP_FAT	GO:0006959~humoral immune response	3	0.465839	0.0357038	CCL2, C1R, C1S	52	79	13528	9.87926	1	0.968541	41.9942
GOTERM_BP_FAT	GO:0006954~inflammatory response	5	0.776398	0.0337649	CCL2, ADORA3, C1R, C1S, CD163	52	325	13528	4.00237	1	0.97791	40.2223
GOTERM_BP_FAT	GO:0007389~pattern specification process	5	0.776398	0.017944	ALDH1A2, DLX1, HIPK2, MID1, ALX1	52	267	13528	4.87179	0.999994	0.982042	23.7569
GOTERM_BP_FAT	GO:0001501~skeletal system development	5	0.776398	0.0318444	DLX1, MMP2, BMP8B, BMP8A, ALX1	52	319	13528	4.07765	1	0.986576	38.4175
GOTERM_BP_FAT	GO:0043009~chordate embryonic development	6	0.931677	0.00795727	MAFF, ALDH1A2, DAB2, DLX1, APBA2, ALX1	52	331	13528	4.71578	0.995111	0.995111	11.2793
GOTERM_BP_FAT	GO:0051216~cartilage development	3	0.465839	0.0316737	BMP8B, BMP8A, ALX1	52	74	13528	10.5468	1	0.995294	38.2546

## Sheet: GO_DEX_only_in_STRv
GO: DEX only in STRv
Category	Term	Count	%	PValue	Genes	List Total	Pop Hits	Pop Total	Fold Enrichment	Bonferroni	Benjamini	FDR
GOTERM_BP_FAT	GO:0016569~covalent chromatin modification	3	2.18978	0.0029686	JMJD6, DNMT3B, MYSM1	10	126	13528	32.2095	0.525847	0.525847	3.79093
GOTERM_BP_FAT	GO:0016568~chromatin modification	3	2.18978	0.0133953	JMJD6, DNMT3B, MYSM1	10	274	13528	14.8117	0.966121	0.815937	16.0798
GOTERM_BP_FAT	GO:0006325~chromatin organization	3	2.18978	0.0246169	JMJD6, DNMT3B, MYSM1	10	378	13528	10.7365	0.998081	0.875741	27.6751
GOTERM_BP_FAT	GO:0051276~chromosome organization	3	2.18978	0.0390732	JMJD6, DNMT3B, MYSM1	10	485	13528	8.36784	0.999955	0.917999	40.4352

## Sheet: GO_DEX_only_in_VIS
GO: DEX only in VIS
Category	Term	Count	%	PValue	Genes	List Total	Pop Hits	Pop Total	Fold Enrichment	Bonferroni	Benjamini	FDR
GOTERM_CC_FAT	GO:0044459~plasma membrane part	187	2.02381	3.4008e-14	KCNC1, ADORA3, PTGS2, SGMS2, SCN3A, IL6ST, AIF1, F2RL1, TNFSF13, GRIN3A, ENPEP, AQP1, ADORA1, CD48, S1PR3, SHB, PACSIN3, APOE, GRIN2D, MCOLN1, ROBO2, HTR1D, SLC4A3, LRRC7, GNG7, RAB27A, KCND3, CLCA2, PTPRM, GJD3, EFNB3, MDGA1, LIFR, ACTN2, NTSR1, NUPL1, NCAM1, HTR7, HAS2, AKAP7, SNTG2, DCBLD2, FRAS1, CAV1, PKHD1, KCNA2, KCNA1, KCNA6, KCNJ2, EPHB3, EPHB1, RIMS4, ADA, EPHB2, IL12RB2, TUBB, GPR21, P…	644	2203	12782	1.68477	1.4982e-11	1.4982e-11	4.80616e-11
GOTERM_CC_FAT	GO:0031226~intrinsic to plasma membrane	107	1.15801	7.86989e-09	KCNC1, ADORA3, SCN3A, SGMS2, IL6ST, F2RL1, TNFSF13, GRIN3A, ENPEP, AQP1, ADORA1, CD48, S1PR3, GRIN2D, MCOLN1, HTR1D, SLC4A3, CLCA2, KCND3, GJD3, PTPRM, EFNB3, MDGA1, LIFR, NTSR1, HTR7, HAS2, DCBLD2, CAV1, PKHD1, KCNA2, KCNA1, KCNA6, KCNJ2, EPHB3, EPHB1, EPHB2, IL12RB2, GPR21, ITGB8, ITGB7, SCN9A, PTH2R, GABRA5, KCTD1, PCDH12, ITGA2, NCKAP1L, ITGA3, KCNK1, EPHA5, KCTD9, LYVE1, EPHA7, CD59, CD58, L…	644	1215	12782	1.74792	3.47062e-06	1.73531e-06	1.11328e-05
GOTERM_CC_FAT	GO:0005886~plasma membrane	256	2.77056	1.23995e-08	ADORA3, PTGS2, SGMS2, SCN3A, IL6ST, ADCY8, AIF1, GRIN3A, SGMS1, AQP1, ADORA1, MEGF10, CD48, SHB, LPHN3, S1PR3, APOE, GRIN2D, CDH26, HTR1D, LRRC7, RAB27A, GNG7, CLCA2, PTPRM, GJD3, EFNB3, MDGA1, APOLD1, LIFR, BCL2L11, HTR7, HAS2, VSIG4, GRB14, DCBLD2, PCDH20, KCNJ2, EPHB3, EPHB1, RIMS4, ADA, EPHB2, PVRL1, SLC29A4, RAC1, PVRL2, PTH2R, MAOB, NCKAP1L, PCDH12, PCDH15, KCNK1, GPR153, EPHA5, EPHA7, ADAP…	644	3777	12782	1.34526	5.46818e-06	1.82273e-06	1.75404e-05
GOTERM_CC_FAT	GO:0005887~integral to plasma membrane	104	1.12554	1.81496e-08	KCNC1, ADORA3, SCN3A, SGMS2, IL6ST, F2RL1, TNFSF13, GRIN3A, ENPEP, AQP1, ADORA1, CD48, S1PR3, GRIN2D, MCOLN1, HTR1D, SLC4A3, CLCA2, KCND3, GJD3, PTPRM, EFNB3, LIFR, NTSR1, HTR7, HAS2, DCBLD2, CAV1, KCNA2, KCNA1, KCNA6, KCNJ2, EPHB3, EPHB1, EPHB2, IL12RB2, GPR21, ITGB8, ITGB7, SCN9A, PTH2R, GABRA5, KCTD1, PCDH12, ITGA2, NCKAP1L, ITGA3, KCNK1, EPHA5, KCTD9, LYVE1, EPHA7, CD58, LOC100133772, TM7SF2,…	644	1188	12782	1.73752	8.00394e-06	2.00099e-06	2.56744e-05
GOTERM_CC_FAT	GO:0042995~cell projection	66	0.714286	8.96908e-07	NRP2, MCHR1, SNCG, S100A6, LZTS1, AIF1, GRIN3A, ENPEP, AQP1, ADORA1, TTLL11, IFT122, APOE, HDC, MAPT, ROBO2, KLHL24, CYGB, RAB27A, KCND3, PTPRM, KIF5B, MYO3A, ESR1, ACTN2, NCAM1, SPAG6, CLIC5, CYBRD1, GRIP2, MAPRE1, PKHD1, ACTR3B, PPM1A, TAC1, RDX, DNAH2, KCNJ2, ADA, PVRL1, RAC3, PTK2B, RAC1, RASGRP2, FGD5, NMU, RASA1, CPNE6, SPTBN4, FBXO2, ANXA1, ITGA2, PCDH15, GRIA3, GRIA4, RUFY3, ITPR2, DOCK4,…	644	697	12782	1.87942	0.000395459	7.91042e-05	0.00126876
GOTERM_CC_FAT	GO:0043005~neuron projection	40	0.4329	1.42859e-06	NRP2, SNCG, LZTS1, PPM1A, TAC1, GRIN3A, KCNJ2, AQP1, ADORA1, ADA, PVRL1, RAC3, APOE, PTK2B, HDC, MAPT, ROBO2, CYGB, KLHL24, NMU, RAB27A, KCND3, KIF5B, CPNE6, SPTBN4, FBXO2, ESR1, ITGA2, GRIA3, ACTN2, GRIA4, RUFY3, ITPR2, NCAM1, SEMA6A, EPHA7, CACNA1G, GRIP2, KPTN, HTR2A	644	342	12782	2.32138	0.000629812	0.000104996	0.00202087
GOTERM_CC_FAT	GO:0070161~anchoring junction	25	0.270563	5.33731e-06	CAV1, LIMS1, FHL2, CDH1, CXADR, PVRL1, PTK2B, PVRL2, PAK1, AFAP1, MLLT4, LRRC7, TES, PTPRM, FBLIM1, ITGA2, ACTN2, PKP1, LAYN, DSG3, EPB41L5, DSC2, SYNM, PERP, PARVB	644	172	12782	2.88486	0.00235099	0.000336195	0.00754991
GOTERM_CC_FAT	GO:0030054~cell junction	50	0.541126	1.43907e-05	LZTS1, GRIP1, GRIN3A, CXADR, GRIN2D, SNTB2, SV2B, PAK1, LRRC7, CLCA2, PTPRM, GJD3, FBLIM1, ACTN2, EPB41L5, STEAP1, PARVB, LIMS1, CAV1, PKHD1, FHL2, CDH1, RIMS4, GJC1, PVRL1, PTK2B, SYN3, RASGRP2, PVRL2, HTR3A, AFAP1, CAMK2A, MLLT4, TES, GABRA5, ITGA2, PCDH12, GRIA3, GRIA4, CADPS, PKP1, DSG3, LAYN, GRIA1, CYFIP1, DSC2, SLC13A3, SYNM, PDZD2, PERP	644	518	12782	1.91581	0.00632624	0.000792978	0.0203552
GOTERM_BP_FAT	GO:0022610~biological adhesion	67	0.725108	7.98735e-07	NRP2, IGFBP7, NPNT, BCAM, CXADR, MEGF10, DAB1, COL12A1, ROBO2, LOXL2, CDH26, BOC, CLCA2, PTPRM, ICAM5, PCDH11Y, PCDH11X, COL22A1, SDK1, MGP, FBLIM1, CPXM2, ACTN2, BCL2L11, NCAM1, TNFAIP6, COL24A1, NCAN, PARVB, DCBLD2, LIMS1, PLXNC1, PKHD1, PCDH20, TNC, KITLG, CDH1, CDH7, FAT3, PVRL1, GP1BB, ITGB8, PTK2B, ITGB7, PVRL2, RAC1, TNN, TSTA3, GPNMB, THBS1, SELPLG, MLLT4, FLRT3, HSPG2, PCDH12, ITGA2, PCD…	689	701	13528	1.8766	0.00245868	0.00123009	0.00144257
GOTERM_CC_FAT	GO:0043025~cell soma	23	0.248918	3.57668e-05	SNCG, KCND3, SPTBN4, ESR1, TAC1, GRIA3, GRIN3A, GRIA4, AQP1, KCNJ2, ADORA1, ADA, EPHB2, ASCL1, EPHA7, RAC3, APOE, HDC, CACNA1G, CYGB, NRSN2, KLHL24, FABP7	644	168	12782	2.71726	0.0156497	0.00175107	0.0505838
GOTERM_BP_FAT	GO:0007155~cell adhesion	67	0.725108	7.84298e-07	NRP2, IGFBP7, NPNT, BCAM, CXADR, MEGF10, DAB1, COL12A1, ROBO2, LOXL2, CDH26, BOC, CLCA2, PTPRM, ICAM5, PCDH11Y, PCDH11X, COL22A1, SDK1, MGP, FBLIM1, CPXM2, ACTN2, BCL2L11, NCAM1, TNFAIP6, COL24A1, NCAN, PARVB, DCBLD2, LIMS1, PLXNC1, PKHD1, PCDH20, TNC, KITLG, CDH1, CDH7, FAT3, PVRL1, GP1BB, ITGB8, PTK2B, ITGB7, PVRL2, RAC1, TNN, TSTA3, GPNMB, THBS1, SELPLG, MLLT4, FLRT3, HSPG2, PCDH12, ITGA2, PCD…	689	700	13528	1.87928	0.00241429	0.00241429	0.0014165
GOTERM_MF_FAT	GO:0022843~voltage-gated cation channel activity	22	0.238095	2.13235e-05	KCNC1, KCND3, SCN1B, KCNAB3, SCN3A, KCNAB1, KCNA2, KCNA1, KCTD1, KCNJ10, KCNA6, KCNJ2, KCNK1, KCNIP2, KCTD9, KCNQ3, GRIN2D, SCN9A, CACNA1G, KCNH2, HCN3, CACNA1B	672	147	12983	2.89142	0.0186318	0.00375444	0.033146
GOTERM_CC_FAT	GO:0005912~adherens junction	21	0.227273	9.86548e-05	CAV1, LIMS1, PTPRM, FHL2, ITGA2, FBLIM1, CDH1, ACTN2, CXADR, PVRL1, LAYN, PTK2B, EPB41L5, PVRL2, SYNM, PAK1, AFAP1, MLLT4, LRRC7, PARVB, TES	644	155	12782	2.68906	0.042576	0.00434144	0.139467
GOTERM_MF_FAT	GO:0005216~ion channel activity	41	0.443723	2.08323e-05	KCNC1, SCN1B, KCNAB3, SCN3A, KCNAB1, KCNA2, KCNA1, KCNJ10, KCNA6, GRIN3A, KCNJ2, KCNIP2, SLC1A4, KCNQ3, SLC24A2, GRIN2D, SCN9A, MCOLN1, HTR3A, HCN3, TRPM3, CLCA2, KCND3, GABRA5, KCTD1, GRIA3, GRIA4, KCNK1, ITPR1, ITPR2, ACCN2, KCTD9, ABCC9, KCNT2, SLC26A7, GRIA1, CLIC5, CACNA1G, ABCC4, KCNH2, CACNA1B	672	386	12983	2.05212	0.0182065	0.00458303	0.0323825
GOTERM_MF_FAT	GO:0005261~cation channel activity	32	0.34632	3.62539e-05	KCNC1, KCNAB3, SCN1B, SCN3A, KCNAB1, KCNA2, KCNA1, KCNJ10, KCNA6, GRIN3A, KCNJ2, KCNIP2, KCNQ3, SLC24A2, GRIN2D, SCN9A, MCOLN1, HTR3A, HCN3, TRPM3, KCND3, KCTD1, KCNK1, ITPR1, ITPR2, ACCN2, KCTD9, ABCC9, KCNT2, CACNA1G, KCNH2, CACNA1B	672	275	12983	2.24814	0.0314706	0.00531524	0.0563481
GOTERM_CC_FAT	GO:0031012~extracellular matrix	35	0.378788	0.000136369	FRAS1, WNT5A, ADAMTSL1, NPNT, ADAMTSL4, TNC, MMP28, MMP3, GPC2, IMPG1, COL12A1, TNN, AGRN, THBS1, FGF1, GPC1, FLRT3, BMP4, COL4A4, COCH, LPL, COL4A1, CRTAC1, COL22A1, MATN1, CCDC80, CHI3L1, HSPG2, MGP, GRIA3, MMP11, FBLN2, NAV2, NCAN, COL24A1	644	345	12782	2.01355	0.0583702	0.00545263	0.192736
GOTERM_MF_FAT	GO:0022803~passive transmembrane transporter activity	43	0.465368	2.04329e-05	KCNC1, SCN1B, KCNAB3, SCN3A, KCNAB1, KCNA2, KCNA1, KCNJ10, KCNA6, GRIN3A, KCNJ2, KCNIP2, AQP1, SLC1A4, KCNQ3, SLC24A2, GRIN2D, SCN9A, MCOLN1, HTR3A, HCN3, TRPM3, CLCA2, KCND3, GABRA5, KCTD1, GRIA3, GRIA4, KCNK1, ITPR1, ITPR2, ACCN2, KCTD9, ABCC9, KCNT2, SLC26A7, GRIA1, CLIC5, CACNA1G, ABCC4, KCNH2, STEAP1, CACNA1B	672	413	12983	2.01152	0.0178606	0.00598933	0.0317618
GOTERM_MF_FAT	GO:0022836~gated channel activity	34	0.367965	6.474e-05	KCNC1, SCN1B, KCNAB3, SCN3A, KCNAB1, KCNA2, KCNA1, KCNJ10, KCNA6, GRIN3A, KCNJ2, KCNIP2, KCNQ3, GRIN2D, SCN9A, HTR3A, HCN3, KCND3, CLCA2, GABRA5, KCTD1, GRIA3, GRIA4, KCNK1, ITPR1, ITPR2, ACCN2, KCTD9, KCNT2, GRIA1, CLIC5, CACNA1G, KCNH2, CACNA1B	672	310	12983	2.11896	0.0555028	0.00812432	0.100602
GOTERM_MF_FAT	GO:0046873~metal ion transmembrane transporter activity	35	0.378788	8.54647e-05	KCNC1, SCN1B, KCNAB3, SCN3A, KCNAB1, KCNA2, SLC39A12, KCNA1, KCNJ10, KCNA6, GRIN3A, KCNJ2, KCNIP2, KCNQ3, SLC24A2, GRIN2D, SLC39A9, SCN9A, SLC39A8, MCOLN1, HTR3A, HCN3, TRPM3, KCND3, KCTD1, KCNK1, ITPR1, ITPR2, ACCN2, KCTD9, ABCC9, KCNT2, CACNA1G, KCNH2, CACNA1B	672	328	12983	2.06158	0.0726118	0.00834092	0.132787
GOTERM_MF_FAT	GO:0015267~channel activity	43	0.465368	1.92823e-05	KCNC1, SCN1B, KCNAB3, SCN3A, KCNAB1, KCNA2, KCNA1, KCNJ10, KCNA6, GRIN3A, KCNJ2, KCNIP2, AQP1, SLC1A4, KCNQ3, SLC24A2, GRIN2D, SCN9A, MCOLN1, HTR3A, HCN3, TRPM3, CLCA2, KCND3, GABRA5, KCTD1, GRIA3, GRIA4, KCNK1, ITPR1, ITPR2, ACCN2, KCTD9, ABCC9, KCNT2, SLC26A7, GRIA1, CLIC5, CACNA1G, ABCC4, KCNH2, STEAP1, CACNA1B	672	412	12983	2.0164	0.0168633	0.00846752	0.0299735
GOTERM_MF_FAT	GO:0005509~calcium ion binding	75	0.811688	7.93289e-05	S100A6, AIF1, NPNT, SUSD1, ARSJ, ARSK, GRIN3A, MMP28, ENPEP, KCNIP2, TPD52, MMP3, SLC24A2, GRIN2D, PLS1, SNTB2, MCOLN1, CDH26, TRPM3, CLCA2, RXFP1, CRTAC1, PCDH11Y, PCDH11X, MGP, ACTN2, LPCAT2, MMP11, CAPN14, NCAN, PLA2G5, FRAS1, PCDH20, CDH1, C1S, TPM4, NECAB1, GCH1, CDH7, DGKB, CRB1, FAT3, DGKG, SYN3, RASGRP2, PLCH1, PPP3CB, THBS1, CPNE6, MEX3B, ANXA1, ITGA2, PCDH12, PCDH15, ITGA3, KIAA2018, MA…	672	919	12983	1.57671	0.067579	0.00870822	0.12326
GOTERM_CC_FAT	GO:0005578~proteinaceous extracellular matrix	32	0.34632	0.000360425	FRAS1, WNT5A, ADAMTSL1, NPNT, ADAMTSL4, TNC, MMP28, MMP3, GPC2, IMPG1, COL12A1, TNN, AGRN, FGF1, GPC1, BMP4, COL4A4, COCH, FLRT3, COL4A1, CRTAC1, COL22A1, MATN1, CCDC80, CHI3L1, HSPG2, MGP, MMP11, FBLN2, NAV2, COL24A1, NCAN	644	320	12782	1.98478	0.146983	0.0131606	0.508651
GOTERM_CC_FAT	GO:0030424~axon	20	0.21645	0.000397746	NRP2, SNCG, CPNE6, SPTBN4, ESR1, TAC1, ITGA2, GRIA3, GRIA4, AQP1, ADORA1, ITPR2, NCAM1, SEMA6A, PVRL1, PTK2B, MAPT, ROBO2, KLHL24, NMU	644	159	12782	2.49658	0.160913	0.0134048	0.561183
GOTERM_MF_FAT	GO:0005249~voltage-gated potassium channel activity	16	0.17316	0.00018096	KCNC1, KCND3, KCNAB3, KCNAB1, KCNA2, KCNA1, KCTD1, KCNJ10, KCNA6, KCNJ2, KCNIP2, KCNK1, KCTD9, KCNQ3, KCNH2, HCN3	672	100	12983	3.09119	0.147534	0.0158354	0.280965
GOTERM_MF_FAT	GO:0022838~substrate specific channel activity	42	0.454545	1.89036e-05	KCNC1, SCN1B, KCNAB3, SCN3A, KCNAB1, KCNA2, KCNA1, KCNJ10, KCNA6, GRIN3A, KCNJ2, KCNIP2, AQP1, SLC1A4, KCNQ3, SLC24A2, GRIN2D, SCN9A, MCOLN1, HTR3A, HCN3, TRPM3, CLCA2, KCND3, GABRA5, KCTD1, GRIA3, GRIA4, KCNK1, ITPR1, ITPR2, ACCN2, KCTD9, ABCC9, KCNT2, SLC26A7, GRIA1, CLIC5, CACNA1G, ABCC4, KCNH2, CACNA1B	672	398	12983	2.03879	0.0165349	0.0165349	0.0293849
GOTERM_MF_FAT	GO:0008092~cytoskeletal protein binding	46	0.497835	0.000236304	SHROOM1, AIF1, ACTR3B, PDLIM5, RDX, EPB41L4B, FHDC1, MYLIP, TPM4, PACSIN3, SORBS2, APOE, MAPT, PLS1, WIPF3, SNTB2, WIPF1, DCX, AFAP1, RAB27A, DYNC1I1, KIF5B, ACTA1, MYO3A, PTPN3, CLMN, SPTBN4, SYNPO2, ACTN2, SPIRE2, BRCA1, BCL2L11, FARP1, TPPP, FRMD4A, EPB41L5, CYFIP1, KPTN, SYNM, MAPRE1, MAP6, WDR1, FPGT, PARVB, MYLK, SNTG2	672	504	12983	1.76333	0.188154	0.0187711	0.366745
GOTERM_MF_FAT	GO:0030955~potassium ion binding	18	0.194805	0.000311921	KCNC1, SLC12A8, KCND3, KCNAB3, ATP4A, KCNAB1, KCNA2, KCNA1, KCNJ10, KCNA6, KCNJ2, KCNIP2, KCNK1, KCNQ3, KCNT2, SLC24A2, KCNH2, HCN3	672	128	12983	2.71687	0.240548	0.0226689	0.483838
GOTERM_CC_FAT	GO:0044421~extracellular region part	71	0.768398	0.000963093	IL6ST, IGFBP7, LY86, NPNT, TNFSF13, MMP28, MMP3, GPC2, APOE, SOSTDC1, COL12A1, FGF1, LOXL2, GPC1, IL13RA2, COCH, CRTAC1, MATN1, COL22A1, MGP, COL25A1, VASH1, MMP11, GRP, C1QA, INHBA, EREG, NAV2, KDSR, TNFSF12-TNFSF13, COL24A1, NCAN, FRAS1, WNT5A, ADAMTSL1, ADAMTSL4, NDP, TNC, C5, KITLG, TAC1, ADA, FCN3, BCHE, IMPG1, PTN, ANGPTL1, TNN, AGRN, THBS1, SRGN, COL4A4, FLRT3, BMP4, LPL, COL4A1, GNRH1, HS…	644	960	12782	1.46791	0.346184	0.029896	1.3538
GOTERM_MF_FAT	GO:0005267~potassium channel activity	18	0.194805	0.000491627	KCNC1, KCND3, KCNAB3, KCNAB1, KCNA2, KCNA1, KCTD1, KCNJ10, KCNA6, KCNJ2, KCNIP2, KCNK1, KCTD9, ABCC9, KCNQ3, KCNT2, KCNH2, HCN3	672	133	12983	2.61473	0.351907	0.0305051	0.761593
GOTERM_MF_FAT	GO:0005244~voltage-gated ion channel activity	23	0.248918	0.000472814	KCNC1, KCND3, SCN1B, KCNAB3, SCN3A, KCNAB1, KCNA2, KCNA1, KCTD1, KCNJ10, KCNA6, KCNJ2, KCNK1, KCNIP2, KCTD9, KCNQ3, CLIC5, GRIN2D, SCN9A, CACNA1G, KCNH2, HCN3, CACNA1B	672	195	12983	2.27876	0.341058	0.0315769	0.73255
GOTERM_MF_FAT	GO:0022832~voltage-gated channel activity	23	0.248918	0.000472814	KCNC1, KCND3, SCN1B, KCNAB3, SCN3A, KCNAB1, KCNA2, KCNA1, KCTD1, KCNJ10, KCNA6, KCNJ2, KCNK1, KCNIP2, KCTD9, KCNQ3, CLIC5, GRIN2D, SCN9A, CACNA1G, KCNH2, HCN3, CACNA1B	672	195	12983	2.27876	0.341058	0.0315769	0.73255
GOTERM_MF_FAT	GO:0031420~alkali metal ion binding	25	0.270563	0.000734777	KCNC1, KCNAB3, SCN1B, SCN3A, KCNAB1, KCNA2, KCNA1, KCNA6, KCNJ10, KCNIP2, KCNJ2, KCNQ3, SLC24A2, SLC22A4, SCN9A, HCN3, KCND3, SLC12A8, ATP4A, KCNK1, ACCN2, KCNT2, NHEDC2, SLC13A3, KCNH2	672	228	12983	2.11841	0.477072	0.0423001	1.13626
GOTERM_CC_FAT	GO:0005925~focal adhesion	14	0.151515	0.00176636	LIMS1, CAV1, FHL2, ITGA2, FBLIM1, ACTN2, CDH1, PTK2B, LAYN, PAK1, AFAP1, PARVB, LRRC7, TES	644	102	12782	2.72421	0.541436	0.0506493	2.4699
GOTERM_CC_FAT	GO:0034703~cation channel complex	16	0.17316	0.00259399	KCNC1, KCND3, SCN3A, KCNA2, KCNA1, PPM1A, KCTD1, KCNA6, KCNK1, KCNIP2, KCTD9, KCNQ3, SCN9A, CACNA1G, KCNH2, CACNA1B	644	132	12782	2.4058	0.681915	0.0651588	3.60755
GOTERM_CC_FAT	GO:0005924~cell-substrate adherens junction	14	0.151515	0.00250235	LIMS1, CAV1, FHL2, ITGA2, FBLIM1, ACTN2, CDH1, PTK2B, LAYN, PAK1, AFAP1, PARVB, LRRC7, TES	644	106	12782	2.62141	0.668762	0.0667269	3.48219
GOTERM_MF_FAT	GO:0005003~ephrin receptor activity	6	0.0649351	0.00133648	EPHA5, EPHA7, EFNB3, EPHB3, EPHB1, EPHB2	672	17	12983	6.8188	0.692586	0.0710706	2.05771
GOTERM_BP_FAT	GO:0048666~neuron development	35	0.378788	0.00012224	NRP2, S100A6, PLXNA3, PKHD1, CDH1, GRIN3A, KCNIP2, EPHB3, EPHB1, EPHB2, LINGO1, PVRL1, CRB1, RAC3, PTK2B, DGKG, RAC1, ROBO2, TNN, AGRN, DCX, PTPRM, EFNB3, SPTBN4, LIFR, LRTOMT, PCDH12, NUMBL, SOD2, ASCL1, SEMA6A, EPHA7, CLIC5, NEUROD2, CYFIP1	689	339	13528	2.02714	0.313924	0.0725844	0.220546
GOTERM_BP_FAT	GO:0007267~cell-cell signaling	53	0.573593	0.000114556	SEPT5, ENPEP, KCNIP2, ADORA1, SLC1A4, TNFRSF11A, KCNQ3, APOE, GRIN2D, GATA4, FGF1, HTR1D, STC2, EFNB3, LYN, LRTOMT, NTSR1, C1QA, INHBA, TNFAIP6, NAALAD2, EREG, HTR7, NCAN, WNT5A, SCN1B, NDP, KCNA1, TAC1, NMB, EPHB1, GJC1, ECE2, CRB1, PVRL1, SYN3, PPP3CB, AGRN, HTR3A, MLLT4, BMP4, COL4A4, TBX3, GNRH1, CPNE6, GABRA5, GRIA4, PDE7B, GRIA1, AREG, XCL1, CACNA1B, HTR2A	689	600	13528	1.73436	0.297481	0.084487	0.206696
GOTERM_BP_FAT	GO:0042127~regulation of cell proliferation	64	0.692641	0.000207604	S100A6, NBN, ACVRL1, PTGS2, AIF1, IL6ST, IGFBP7, TNFSF13, CXADR, ADORA1, EDNRA, S1PR3, MYD88, TNFRSF11A, APOE, CHST11, GATA4, ITCH, FGF1, PTPRM, LYN, LIFR, VASH2, VASH1, PRKCQ, EREG, CCND2, BTG3, TNFSF12-TNFSF13, MDM4, EIF2AK2, VSIG4, EIF5A2, CAV1, KITLG, NFKBIA, TAC1, ZBTB16, ADA, IL12RB2, PTK2B, DHCR7, CAMK2D, PTN, POU3F2, GPNMB, THBS1, PGGT1B, BMP4, TBX3, GNRH1, HCLS1, ANXA1, ITGA2, TAX1BP3, B…	689	787	13528	1.59669	0.472657	0.0873609	0.374287
GOTERM_BP_FAT	GO:0006813~potassium ion transport	21	0.227273	0.000178559	KCNC1, SLC12A8, KCND3, KCNAB3, ATP4A, KCNAB1, KCNA2, KCNA1, KCTD1, KCNJ10, KCNA6, KCNJ2, KCNIP2, KCNK1, KCTD9, ABCC9, KCNQ3, KCNT2, SLC24A2, KCNH2, HCN3	689	160	13528	2.577	0.423262	0.0876465	0.322
GOTERM_BP_FAT	GO:0030182~neuron differentiation	41	0.443723	0.000242293	NRP2, PLXNA3, S100A6, PKHD1, CDH1, GRIN3A, KCNIP2, EPHB3, EPHB1, EPHB2, LINGO1, GPC2, TUBB, CRB1, PVRL1, RAC3, PTK2B, DGKG, RAC1, ROBO2, POU3F2, TNN, AGRN, DCX, BMP4, PTPRM, EFNB3, MDGA1, SPTBN4, LIFR, LRTOMT, PCDH12, NUMBL, SOD2, ASCL1, SEMA6A, PRKCQ, EPHA7, CLIC5, NEUROD2, CYFIP1	689	438	13528	1.83791	0.526137	0.0891295	0.436697
GOTERM_MF_FAT	GO:0043169~cation binding	252	2.72727	0.00187792	S100A6, PTGS2, SCN3A, ADCY8, AIF1, PDLIM5, ZNF781, GRIN3A, MYLIP, TPD52, ZNF254, BAK1, APOE, GRIN2D, PLS1, PATZ1, CDH26, SLC12A8, CLCA2, L3MBTL4, ZNF44, CRTAC1, SPIRE2, LPCAT2, NAPEPLD, ZNF238, PARP12, PRDM2, CHORDC1, ZIM2, SCN1B, PCDH20, KCNJ2, ADA, PIR, ASXL3, KLF6, C11ORF54, AGBL5, CHI3L1, HGD, PCDH12, PCDH15, SMYD2, CRYZ, KCNK1, CSRP2, ZNF585A, S100A14, LACTB2, CLGN, ADAP2, SYTL2, ZNF488, KCN…	672	4179	12983	1.16502	0.809459	0.0929183	2.88002
GOTERM_CC_FAT	GO:0030055~cell-substrate junction	14	0.151515	0.00406137	LIMS1, CAV1, FHL2, ITGA2, FBLIM1, ACTN2, CDH1, PTK2B, LAYN, PAK1, AFAP1, PARVB, LRRC7, TES	644	112	12782	2.48098	0.833824	0.0948966	5.59434
GOTERM_BP_FAT	GO:0010033~response to organic substance	59	0.638528	0.000338955	PTGS2, IL6ST, ADCY8, IGFBP7, RHOQ, GRIN3A, AQP1, MMP3, EDNRA, CD48, NOD2, MYD88, APOE, GAB1, CREB3L1, GNG7, LYN, ACTA1, ESR1, LIFR, MGP, UBE2B, PRKCQ, CCND2, CA4, HSPB3, EIF2AK2, PLA2G5, HMGB2, CAV1, FHL2, NFKBIA, TAC1, HSPA1A, CDH1, C1S, ASL, GCH1, IL12RB2, BCHE, PTK2B, PPP3CB, TAF9, PIK3R3, THBS1, PGGT1B, BMP4, GNRH1, PTPN2, HCLS1, ITGA2, BRCA1, RERG, ERP44, ID2, DUSP1, ADCY9, FABP3, PTCH1	689	721	13528	1.60669	0.648251	0.0992106	0.610414
GOTERM_MF_FAT	GO:0005539~glycosaminoglycan binding	17	0.183983	0.00235044	BMP4, LPL, CCDC80, COL25A1, TNFAIP6, LYVE1, NOD2, LAYN, NAV2, APOE, PTN, PTCH1, GPNMB, FGF1, THBS1, NCAN, PLA2G5	672	140	12983	2.34599	0.87451	0.103483	3.59237
GOTERM_BP_FAT	GO:0030001~metal ion transport	44	0.47619	0.00010726	KCNC1, CAV1, SCN1B, KCNAB3, SCN3A, KCNAB1, KCNA2, SLC39A12, KCNA1, KCNJ10, KCNA6, GRIN3A, KCNJ2, KCNIP2, KCNQ3, SLC24A2, SLC39A9, PPP3CB, CAMK2D, SLC22A4, SCN9A, SLC39A8, MCOLN1, HCN3, CAMK2A, NFATC1, TRPM3, SLC12A8, KCND3, ATP4A, KCTD1, KCNK1, ITPR1, ITPR2, ACCN2, KCTD9, ABCC9, KCNT2, CACNA1G, NHEDC2, SLC13A3, KCNH2, STEAP1, CACNA1B	689	465	13528	1.85786	0.281503	0.104343	0.193544
GOTERM_BP_FAT	GO:0006811~ion transport	62	0.670996	0.000331126	LOC100133772, KCNC1, KCNAB3, SCN3A, KCNAB1, KCNJ10, GRIN3A, KCNIP2, AQP1, KCNQ3, SLC24A2, GRIN2D, SLC22A4, MCOLN1, SLC4A3, TRPM3, SLC12A8, CLCA2, KCND3, ATP4A, SLCO4A1, ATP6V1A, KCNT2, SLC26A7, CLIC5, AKAP7, KCNH2, STEAP1, CAV1, SCN1B, KCNA2, SLC39A12, KCNA1, KCNA6, KCNJ2, SLCO1A2, SLC39A9, CAMK2D, SLC39A8, PPP3CB, SCN9A, HTR3A, CAMK2A, HCN3, NFATC1, PLP2, GABRA5, KCTD1, GRIA3, GRIA4, KCNK1, ITPR…	689	768	13528	1.58506	0.639657	0.107216	0.596354
GOTERM_MF_FAT	GO:0046872~metal ion binding	249	2.69481	0.00234521	S100A6, PTGS2, SCN3A, ADCY8, AIF1, PDLIM5, ZNF781, GRIN3A, MYLIP, TPD52, ZNF254, BAK1, APOE, GRIN2D, PLS1, PATZ1, CDH26, SLC12A8, CLCA2, L3MBTL4, ZNF44, CRTAC1, SPIRE2, LPCAT2, NAPEPLD, ZNF238, PARP12, PRDM2, CHORDC1, ZIM2, SCN1B, PCDH20, KCNJ2, ADA, PIR, ASXL3, KLF6, C11ORF54, AGBL5, HGD, PCDH12, PCDH15, SMYD2, CRYZ, KCNK1, CSRP2, ZNF585A, S100A14, LACTB2, CLGN, ADAP2, SYTL2, ZNF488, KCNAB3, ZBT…	672	4140	12983	1.162	0.873928	0.108679	3.5845
GOTERM_MF_FAT	GO:0043167~ion binding	254	2.74892	0.00264408	S100A6, PTGS2, SCN3A, ADCY8, AIF1, PDLIM5, ZNF781, GRIN3A, MYLIP, TPD52, ZNF254, BAK1, APOE, GRIN2D, PLS1, PATZ1, CDH26, SLC12A8, CLCA2, L3MBTL4, ZNF44, CRTAC1, SPIRE2, LPCAT2, NAPEPLD, ZNF238, PARP12, PRDM2, CHORDC1, ZIM2, SCN1B, PCDH20, KCNJ2, ADA, PIR, ASXL3, KLF6, C11ORF54, AGBL5, CHI3L1, HGD, PCDH12, PCDH15, SMYD2, CRYZ, KCNK1, CSRP2, ZNF585A, S100A14, LACTB2, CLGN, ADAP2, SYTL2, ZNF488, KCN…	672	4241	12983	1.1571	0.903205	0.1102	4.03256
GOTERM_CC_FAT	GO:0033267~axon part	9	0.0974026	0.0052635	SPTBN4, ESR1, ITGA2, ROBO2, GRIA3, GRIA4, AQP1, ADORA1, NMU	644	54	12782	3.30797	0.902445	0.115286	7.19356
GOTERM_CC_FAT	GO:0032420~stereocilium	5	0.0541126	0.00555123	CLIC5, RDX, PCDH15, KPTN, DOCK4	644	15	12782	6.61594	0.914129	0.115511	7.57258
KEGG_PATHWAY	hsa04512:ECM-receptor interaction	13	0.140693	0.00084253	COL4A4, COL4A1, TNC, HSPG2, ITGA2, ITGA3, ITGB8, GP1BB, ITGB7, TNN, SV2B, AGRN, THBS1	255	84	5085	3.08613	0.120992	0.120992	1.00491
KEGG_PATHWAY	hsa04360:Axon guidance	16	0.17316	0.00176412	PLXNC1, PLXNA3, EFNB3, EPHB3, EPHB1, EPHB2, EPHA5, SEMA6A, EPHA7, RAC3, RAC1, PPP3CB, ROBO2, PAK1, RASA1, NFATC1	255	129	5085	2.47332	0.236734	0.126349	2.09351
GOTERM_BP_FAT	GO:0031344~regulation of cell projection organization	14	0.151515	0.000536537	PLXNA3, LZTS1, ITGA2, RHOQ, RUFY3, EPHB2, NUMBL, PRKCQ, LINGO1, APOE, MAPT, RAC1, ROBO2, POU3F2	689	89	13528	3.08853	0.808726	0.12876	0.964606
KEGG_PATHWAY	hsa04020:Calcium signaling pathway	19	0.205628	0.00275699	PHKB, ADCY8, NTSR1, ITPKA, ITPR1, ITPR2, EDNRA, ADCY9, PTK2B, GRIN2D, HTR7, PDE1A, PPP3CB, CACNA1G, CAMK2D, CAMK2A, MYLK, HTR2A, CACNA1B	255	176	5085	2.15274	0.34453	0.131338	3.25403
GOTERM_BP_FAT	GO:0007268~synaptic transmission	30	0.324675	0.000618663	SEPT5, SCN1B, KCNA1, TAC1, KCNIP2, ADORA1, GJC1, SLC1A4, KCNQ3, PVRL1, APOE, GRIN2D, SYN3, PPP3CB, AGRN, HTR1D, HTR3A, COL4A4, CPNE6, GABRA5, LRTOMT, GRIA4, NTSR1, NAALAD2, PDE7B, GRIA1, HTR7, NCAN, HTR2A, CACNA1B	689	298	13528	1.9766	0.851521	0.136461	1.11148
GOTERM_BP_FAT	GO:0009725~response to hormone stimulus	35	0.378788	0.000535955	HMGB2, CAV1, PTGS2, ADCY8, IGFBP7, FHL2, RHOQ, TAC1, AQP1, ASL, BCHE, PTK2B, GAB1, THBS1, PIK3R3, GNG7, BMP4, LYN, GNRH1, ACTA1, PTPN2, HCLS1, ESR1, ITGA2, MGP, UBE2B, BRCA1, RERG, PRKCQ, DUSP1, ADCY9, CCND2, FABP3, CA4, PTCH1	689	367	13528	1.87248	0.808383	0.139468	0.963564
GOTERM_CC_FAT	GO:0044463~cell projection part	22	0.238095	0.00735199	LZTS1, KIF5B, AIF1, PKHD1, SPTBN4, FBXO2, ESR1, ITGA2, ACTN2, GRIA3, GRIA4, DNAH2, AQP1, ADORA1, ADA, TTLL11, SPAG6, CYBRD1, ROBO2, MAPRE1, NMU, HTR2A	644	234	12782	1.86603	0.961389	0.143552	9.91221
GOTERM_CC_FAT	GO:0032421~stereocilium bundle	5	0.0541126	0.00893514	CLIC5, RDX, PCDH15, KPTN, DOCK4	644	17	12782	5.8376	0.980901	0.164658	11.9235
GOTERM_CC_FAT	GO:0031224~intrinsic to membrane	306	3.31169	0.00990459	ADORA3, SCN3A, SGMS2, IL6ST, ADCY8, GRIN3A, SGMS1, AQP1, MEGF10, ADORA1, CD48, LPHN3, BAK1, S1PR3, MYD88, GRIN2D, CREB3L1, HTR1D, CDH26, RAB27A, SLC12A8, CLCA2, PTPRM, GJD3, C1GALT1C1, VANGL1, EFNB3, MDGA1, VANGL2, APOLD1, LIFR, C1ORF101, UBE2J2, PIK3IP1, LPCAT2, BCL2L13, HTR7, HAS2, VSIG4, BTN3A3, ASPRV1, TPST1, DCBLD2, SCN1B, PCDH20, KCNJ2, EPHB3, EPHB1, EPHB2, PVRL1, SLC29A4, PVRL2, PTH2R, SMA…	644	5485	12782	1.10728	0.987596	0.167152	13.1345
GOTERM_CC_FAT	GO:0043679~nerve terminal	7	0.0757576	0.00970252	ESR1, ITGA2, GRIA3, GRIA4, AQP1, ADORA1, NMU	644	37	12782	3.75499	0.986427	0.17051	12.8834
GOTERM_BP_FAT	GO:0007156~homophilic cell adhesion	17	0.183983	0.000990665	PTPRM, PCDH11Y, PCDH20, PCDH11X, PCDH12, CDH1, PCDH15, CDH12, CDH7, PVRL1, FAT3, DSG3, PVRL2, DSC2, ROBO2, CDH26, CDH11	689	131	13528	2.54796	0.952865	0.173803	1.77418
GOTERM_BP_FAT	GO:0022604~regulation of cell morphogenesis	17	0.183983	0.000990665	PLXNA3, LZTS1, ATP10A, RHOQ, FBLIM1, PALMD, RUFY3, EPHB2, NUMBL, LINGO1, APOE, MAPT, CYFIP1, ROBO2, POU3F2, FGD5, RASA1	689	131	13528	2.54796	0.952865	0.173803	1.77418
GOTERM_BP_FAT	GO:0044087~regulation of cellular component biogenesis	18	0.194805	0.000876404	COL4A4, CAV1, ACVRL1, ACTR3B, SMAD6, SPTBN4, TAC1, RHOQ, RDX, PRKCQ, PVRL1, MAPT, TPPP, RAC1, AGRN, MAPRE1, THBS1, RASA1	689	142	13528	2.48885	0.932946	0.175533	1.57108
GOTERM_CC_FAT	GO:0008076~voltage-gated potassium channel complex	11	0.119048	0.0109107	KCNC1, KCTD9, KCND3, KCNQ3, KCNA2, KCNA1, KCTD1, KCNA6, KCNH2, KCNK1, KCNIP2	644	86	12782	2.53868	0.992078	0.175949	14.3748
GOTERM_CC_FAT	GO:0034705~potassium channel complex	11	0.119048	0.0109107	KCNC1, KCTD9, KCND3, KCNQ3, KCNA2, KCNA1, KCTD1, KCNA6, KCNH2, KCNK1, KCNIP2	644	86	12782	2.53868	0.992078	0.175949	14.3748
KEGG_PATHWAY	hsa04510:Focal adhesion	20	0.21645	0.00512495	COL4A4, CAV1, COL4A1, TNC, ITGA2, ITGA3, ACTN2, VAV2, CCND2, RAC3, ITGB8, ITGB7, RAC1, TNN, PAK1, PIK3R3, THBS1, MYLK, PARVB, PIK3R2	255	201	5085	1.9842	0.544397	0.178426	5.97109
GOTERM_BP_FAT	GO:0019226~transmission of nerve impulse	33	0.357143	0.000964354	SEPT5, SCN1B, KCNA1, TAC1, KCNIP2, ADORA1, GJC1, SLC1A4, KCNQ3, PVRL1, APOE, GRIN2D, SYN3, PPP3CB, POU3F2, AGRN, HTR1D, HTR3A, COL4A4, CPNE6, SPTBN4, GABRA5, LRTOMT, GRIA4, NTSR1, NAALAD2, PDE7B, SBF2, GRIA1, HTR7, NCAN, HTR2A, CACNA1B	689	350	13528	1.85123	0.94888	0.179826	1.72745
GOTERM_CC_FAT	GO:0005626~insoluble fraction	58	0.627706	0.0123647	NRP2, LOC100133772, SEPT5, PTGS2, SCN3A, ADCY8, PDLIM5, SLC24A2, GRIN2D, HDC, SNTB2, ITCH, SLC4A3, LYN, CCDC88C, PIK3C2B, SLC3A1, CYB5B, BCL2L11, PRKCQ, FOLH1, CLIC5, GRIP2, CA4, GRB14, DEGS1, TPST1, CAV1, PPM1A, DGKB, PVRL1, BCHE, PLCH1, RAC1, RASGRP2, PPP3CB, SELPLG, PLP2, CYP21A2, CPNE6, TRIM27, NCKAP1L, GRIA3, ITPR1, ITPR2, DOLK, SLC16A5, RDH10, LYVE1, ABCC9, UACA, SLC16A6, GRIA1, CD59, CYFIP…	644	839	12782	1.37208	0.995859	0.190252	16.1383
GOTERM_BP_FAT	GO:0006812~cation transport	46	0.497835	0.00122326	KCNC1, CAV1, SCN1B, KCNAB3, SCN3A, KCNAB1, KCNA2, SLC39A12, KCNA1, KCNJ10, KCNA6, GRIN3A, KCNJ2, KCNIP2, AQP1, KCNQ3, SLC24A2, SLC39A9, PPP3CB, CAMK2D, SLC22A4, SCN9A, SLC39A8, MCOLN1, HCN3, CAMK2A, NFATC1, TRPM3, SLC12A8, KCND3, ATP4A, KCTD1, KCNK1, ITPR1, ITPR2, ACCN2, ATP6V1A, KCTD9, ABCC9, KCNT2, CACNA1G, NHEDC2, SLC13A3, KCNH2, STEAP1, CACNA1B	689	553	13528	1.63323	0.977003	0.199009	2.1864
GOTERM_CC_FAT	GO:0016323~basolateral plasma membrane	19	0.205628	0.0140001	LIMS1, CAV1, ANXA1, FHL2, ITGA2, FBLIM1, CDH1, ACTN2, AQP1, ADORA1, EPCAM, PTK2B, SLC26A7, LAYN, PAK1, AFAP1, LRRC7, PARVB, TES	644	203	12782	1.85768	0.998006	0.205692	18.0814
GOTERM_CC_FAT	GO:0030425~dendrite	16	0.17316	0.0174141	LZTS1, CPNE6, FBXO2, ACTN2, GRIA3, GRIA4, KCNJ2, ADORA1, ADA, EPHA7, APOE, HDC, CACNA1G, GRIP2, RAB27A, HTR2A	644	163	12782	1.94825	0.999568	0.209244	22.0038
GOTERM_CC_FAT	GO:0009986~cell surface	28	0.30303	0.0169004	FRAS1, DCBLD2, CAV1, ACVRL1, PKHD1, IL6ST, BCAM, ENPEP, ADA, CD48, IL12RB2, NOD2, GPC2, APOE, PVRL2, TNN, ROBO2, AGRN, THBS1, GPC1, GJD3, ITGA2, NCAM1, LAYN, CD59, SULF1, AREG, PLA2G5	644	348	12782	1.59695	0.999456	0.20935	21.425
GOTERM_CC_FAT	GO:0009898~internal side of plasma membrane	26	0.281385	0.0168717	LIMS1, PHKB, RDX, RHOV, VEPH1, SHB, FRMD6, PACSIN3, MAPT, RASL10A, SYN3, RAC1, GNG7, RHEBL1, TOMM34, PTPN3, MAOB, NCKAP1L, NUPL1, CADPS, STOM, MAST2, EIF5A2, PARVB, COG2, SNTG2	644	316	12782	1.63305	0.999449	0.214992	21.3926
GOTERM_MF_FAT	GO:0001871~pattern binding	17	0.183983	0.00603841	BMP4, LPL, CCDC80, COL25A1, TNFAIP6, LYVE1, NOD2, LAYN, NAV2, APOE, PTN, PTCH1, GPNMB, FGF1, THBS1, NCAN, PLA2G5	672	154	12983	2.13272	0.995214	0.215587	8.9865
GOTERM_MF_FAT	GO:0030247~polysaccharide binding	17	0.183983	0.00603841	BMP4, LPL, CCDC80, COL25A1, TNFAIP6, LYVE1, NOD2, LAYN, NAV2, APOE, PTN, PTCH1, GPNMB, FGF1, THBS1, NCAN, PLA2G5	672	154	12983	2.13272	0.995214	0.215587	8.9865
GOTERM_CC_FAT	GO:0005884~actin filament	7	0.0757576	0.0158491	MYO3A, ACTA1, AIF1, RAC3, RHOQ, ACTN2, WIPF1	644	41	12782	3.38865	0.999129	0.215687	20.228
GOTERM_CC_FAT	GO:0034702~ion channel complex	19	0.205628	0.0153493	KCNC1, KCND3, SCN3A, KCNA2, GABRA5, KCNA1, PPM1A, KCTD1, KCNA6, KCNK1, KCNIP2, KCTD9, ABCC9, KCNQ3, CLIC5, SCN9A, CACNA1G, KCNH2, CACNA1B	644	205	12782	1.83955	0.99891	0.216219	19.653
GOTERM_CC_FAT	GO:0016021~integral to membrane	294	3.18182	0.0165022	ADORA3, SGMS2, SCN3A, IL6ST, ADCY8, GRIN3A, SGMS1, AQP1, ADORA1, MEGF10, CD48, LPHN3, BAK1, S1PR3, GRIN2D, CREB3L1, HTR1D, CDH26, SLC12A8, CLCA2, C1GALT1C1, PTPRM, GJD3, VANGL1, EFNB3, VANGL2, APOLD1, LIFR, C1ORF101, UBE2J2, PIK3IP1, LPCAT2, BCL2L13, HTR7, HAS2, VSIG4, BTN3A3, ASPRV1, TPST1, DCBLD2, SCN1B, PCDH20, KCNJ2, EPHB3, EPHB1, EPHB2, PVRL1, SLC29A4, PVRL2, PTH2R, SMAD5, MAOB, MYADML2, PCD…	644	5297	12782	1.10162	0.99935	0.216987	20.9736
GOTERM_MF_FAT	GO:0022834~ligand-gated channel activity	15	0.162338	0.00591516	CLCA2, GABRA5, KCNJ10, GRIA3, GRIA4, GRIN3A, KCNK1, KCNJ2, ITPR1, ITPR2, ACCN2, GRIA1, GRIN2D, KCNH2, HTR3A	672	127	12983	2.28188	0.994661	0.220556	8.81088
GOTERM_MF_FAT	GO:0015276~ligand-gated ion channel activity	15	0.162338	0.00591516	CLCA2, GABRA5, KCNJ10, GRIA3, GRIA4, GRIN3A, KCNK1, KCNJ2, ITPR1, ITPR2, ACCN2, GRIA1, GRIN2D, KCNH2, HTR3A	672	127	12983	2.28188	0.994661	0.220556	8.81088
GOTERM_CC_FAT	GO:0048471~perinuclear region of cytoplasm	24	0.25974	0.0192726	SNCG, HMGB2, CAV1, TNFSF13, CDH1, TPD52, TRAIP, DAB1, SORBS2, PTK2B, DYNC1I1, PTPRM, KIF5B, LYN, ITGA2, TPD52L1, UACA, PTGDS, TPPP, CMYA5, CACNA1G, CYFIP1, KPTN, TNFSF12-TNFSF13, PLA2G5	644	288	12782	1.65399	0.999813	0.22308	24.065
GOTERM_CC_FAT	GO:0005624~membrane fraction	55	0.595238	0.0198608	NRP2, LOC100133772, SEPT5, PTGS2, SCN3A, ADCY8, PDLIM5, SLC24A2, GRIN2D, SNTB2, ITCH, SLC4A3, LYN, PIK3C2B, SLC3A1, CYB5B, BCL2L11, PRKCQ, FOLH1, GRIP2, CA4, GRB14, DEGS1, TPST1, CAV1, PPM1A, DGKB, PVRL1, BCHE, PLCH1, RAC1, RASGRP2, PPP3CB, SELPLG, PLP2, CYP21A2, CPNE6, TRIM27, NCKAP1L, GRIA3, ITPR1, ITPR2, DOLK, SLC16A5, RDH10, LYVE1, ABCC9, UACA, SLC16A6, GRIA1, CD59, CYFIP1, ABCC4, SLC13A3, SY…	644	809	12782	1.34936	0.999856	0.22335	24.7067
GOTERM_BP_FAT	GO:0009719~response to endogenous stimulus	36	0.38961	0.00153431	HMGB2, CAV1, PTGS2, ADCY8, IGFBP7, FHL2, RHOQ, TAC1, MMP3, AQP1, ASL, BCHE, PTK2B, GAB1, THBS1, PIK3R3, GNG7, BMP4, LYN, GNRH1, ACTA1, PTPN2, HCLS1, ESR1, MGP, ITGA2, UBE2B, BRCA1, RERG, PRKCQ, DUSP1, ADCY9, CCND2, FABP3, CA4, PTCH1	689	405	13528	1.74527	0.991194	0.231189	2.73512
GOTERM_CC_FAT	GO:0045202~synapse	28	0.30303	0.0212706	SEPT5, LZTS1, GRIP1, GRIN3A, ADORA1, RIMS4, PVRL1, PTK2B, GRIN2D, SYN3, RASGRP2, SNTB2, SV2B, AGRN, HTR3A, CAMK2A, LYN, GABRA5, GRIA3, PCDH15, GRIA4, ITPR1, CADPS, PRKCQ, EPHA7, GRIA1, CYFIP1, GRIP2	644	355	12782	1.56546	0.999924	0.231547	26.2243
KEGG_PATHWAY	hsa04350:TGF-beta signaling pathway	11	0.119048	0.0108463	BMP4, INHBA, ACVRL1, ID2, SMAD6, FST, SMAD5, THBS1, BMP8B, BMP6, BMP8A	255	87	5085	2.5213	0.81148	0.242773	12.2499
GOTERM_MF_FAT	GO:0004714~transmembrane receptor protein tyrosine kinase activity	10	0.108225	0.00727467	EPHA5, NRP2, EPHA7, EFNB3, PDGFRL, TRIM27, EPHB3, EPHB1, CRIM1, EPHB2	672	67	12983	2.88357	0.998403	0.244207	10.7306
GOTERM_CC_FAT	GO:0000267~cell fraction	70	0.757576	0.0232941	NRP2, LOC100133772, SEPT5, PTGS2, SCN3A, ADCY8, PDLIM5, SLC24A2, HDC, GRIN2D, SNTB2, ITCH, SLC4A3, IL13RA2, LYN, CCDC88C, PIK3C2B, CYB5B, SLC3A1, BCL2L11, PRKCQ, FOLH1, TPPP, CLIC5, GRIP2, CA4, PTMS, GRB14, DEGS1, TPST1, WNT5A, CAV1, PPM1A, NMB, GCLM, GCH1, DGKB, PVRL1, BCHE, PLCH1, RAC1, RASGRP2, PPP3CB, SELPLG, GPD1, PLP2, GNRH1, CYP21A2, CPNE6, TRIM27, NCKAP1L, GRIA3, CRYZ, ITPR1, ITPR2, DOLK,…	644	1083	12782	1.28287	0.999969	0.244915	28.3528
GOTERM_BP_FAT	GO:0016337~cell-cell adhesion	27	0.292208	0.00184711	LIMS1, PKHD1, PCDH20, CDH1, CDH7, DAB1, PVRL1, FAT3, PVRL2, ROBO2, TSTA3, CDH26, SELPLG, PTPRM, ICAM5, PCDH11Y, PCDH11X, PCDH12, MGP, PCDH15, CDH12, NCAM1, DSG3, CD58, DSC2, NCAN, CDH11	689	276	13528	1.92074	0.996648	0.259106	3.28398
GOTERM_CC_FAT	GO:0014069~postsynaptic density	9	0.0974026	0.0256553	LZTS1, LYN, PTK2B, GRIA1, GRIA3, GRIN3A, GRIA4, ADORA1, ITPR1	644	71	12782	2.51592	0.999989	0.260383	30.7645
KEGG_PATHWAY	hsa04520:Adherens junction	10	0.108225	0.0138163	PTPRM, PVRL1, RAC3, NLK, PVRL2, RAC1, CDH1, ACTN2, TCF7L2, MLLT4	255	77	5085	2.58976	0.881001	0.262206	15.3554
GOTERM_CC_FAT	GO:0005856~cytoskeleton	86	0.930736	0.0278901	SEPT5, SNCG, LZTS1, AIF1, PDLIM5, RHOQ, GRIN3A, MYLIP, ADORA1, TTLL11, SLC1A4, FRMD6, MAPT, SNTB2, TOP2A, TUBA1C, KIF2A, NICN1, DYNC1I1, ZNF44, LYN, KIF5B, ACTA1, MYO3A, FBLIM1, ACTN2, SPIRE2, EML6, FARP1, ELMO1, STOM, MAST2, SPAG6, SGCG, NAV1, PLEKHH2, CLIC5, FRMD4A, TPPP, EPB41L5, MAPRE1, DYNLRB2, PARVB, SNTG2, SHROOM1, PKHD1, ACTR3B, STK17B, KITLG, FHL2, RDX, CDH1, EPB41L4B, DNAH2, TPM4, NPHP3…	644	1381	12782	1.236	0.999996	0.267914	32.9773
GOTERM_CC_FAT	GO:0005615~extracellular space	47	0.508658	0.0274053	WNT5A, IL6ST, IGFBP7, LY86, NDP, C5, KITLG, TAC1, TNFSF13, MMP3, ADA, GPC2, FCN3, BCHE, APOE, SOSTDC1, PTN, ANGPTL1, TNN, FGF1, THBS1, LOXL2, GPC1, SRGN, IL13RA2, BMP4, LPL, GNRH1, CHI3L1, MGP, PCDH15, COL25A1, VASH1, GRP, C1QA, INHBA, EREG, SULF1, CMTM7, KDSR, AREG, TNFSF12-TNFSF13, XCL1, CMTM3, BMP8B, IGFBP4, BMP6, BMP8A	644	685	12782	1.36182	0.999995	0.269639	32.503
KEGG_PATHWAY	hsa04070:Phosphatidylinositol signaling system	10	0.108225	0.0107744	DGKB, DGKG, PIK3C2B, PIP5K1B, PIK3R3, PIP4K2A, ITPKA, ITPR1, ITPR2, PIK3R2	255	74	5085	2.69475	0.809371	0.282143	12.1734
GOTERM_CC_FAT	GO:0008328~ionotropic glutamate receptor complex	4	0.04329	0.030447	GRIA1, GRIN2D, GRIN3A, GRIA4	644	14	12782	5.67081	0.999999	0.282928	35.4284
GOTERM_BP_FAT	GO:0030030~cell projection organization	33	0.357143	0.0021754	NRP2, S100A6, PLXNA3, PKHD1, CDH1, RDX, GRIN3A, EPHB3, EPHB1, EPHB2, LINGO1, PVRL1, RAC3, PTK2B, RAC1, ROBO2, TNN, DCX, FGD5, PTPRM, EFNB3, SPTBN4, VANGL2, LIFR, ACTN2, VAV2, UBE2B, NUMBL, SEMA6A, EPHA7, SPAG6, CLIC5, CYFIP1	689	368	13528	1.76068	0.998784	0.285087	3.85689
KEGG_PATHWAY	hsa04720:Long-term potentiation	9	0.0974026	0.0190862	ADCY8, GRIA1, PPP1R1A, GRIN2D, CAMK2D, PPP3CB, CAMK2A, ITPR1, ITPR2	255	68	5085	2.63927	0.947578	0.308265	20.6191
GOTERM_CC_FAT	GO:0043195~terminal button	5	0.0541126	0.0345987	ESR1, GRIA3, GRIA4, ADORA1, NMU	644	25	12782	3.96957	1	0.309072	39.2317
GOTERM_CC_FAT	GO:0016324~apical plasma membrane	13	0.140693	0.0356974	CAV1, LZTS1, ATP4A, PKHD1, KCNA1, GPR64, ENPEP, AQP1, EPCAM, SLC22A4, CA4, AKAP7, RAB27A	644	133	12782	1.94001	1	0.311197	40.2027
GOTERM_MF_FAT	GO:0008289~lipid binding	36	0.38961	0.0102975	RBP7, CAV1, PTGS2, SNX7, SNX16, PAQR8, YBX2, S1PR3, DGKB, APOE, DGKG, RASGRP2, PGGT1B, SH3PXD2B, LPL, ZCCHC2, LYN, CYP21A2, CPNE6, PIK3C2B, APOLD1, ESR1, ANXA1, VAV2, ITPR1, ITPR2, CADPS, PRKCQ, ADAP2, PTGDS, SBF2, FABP3, SYTL2, SNX30, FABP7, PRKD3	672	450	12983	1.5456	0.999892	0.316408	14.8642
GOTERM_BP_FAT	GO:0031175~neuron projection development	25	0.270563	0.00289324	NRP2, S100A6, PLXNA3, PKHD1, CDH1, GRIN3A, EPHB3, EPHB1, EPHB2, LINGO1, PVRL1, RAC3, PTK2B, RAC1, TNN, ROBO2, DCX, PTPRM, EFNB3, SPTBN4, LIFR, NUMBL, SEMA6A, EPHA7, CYFIP1	689	256	13528	1.91741	0.999868	0.346383	5.09844
GOTERM_MF_FAT	GO:0004970~ionotropic glutamate receptor activity	5	0.0541126	0.0121116	GRIA1, GRIN2D, GRIA3, GRIN3A, GRIA4	672	18	12983	5.36665	0.999979	0.34943	17.2583
GOTERM_BP_FAT	GO:0015672~monovalent inorganic cation transport	29	0.313853	0.00335543	KCNC1, KCNAB3, SCN1B, SCN3A, KCNAB1, KCNA2, KCNA1, KCNJ10, KCNA6, KCNJ2, KCNIP2, KCNQ3, SLC24A2, SLC22A4, SCN9A, HCN3, KCND3, SLC12A8, ATP4A, KCTD1, KCNK1, ACCN2, KCTD9, ATP6V1A, ABCC9, KCNT2, NHEDC2, SLC13A3, KCNH2	689	318	13528	1.79055	0.999968	0.375532	5.88979
GOTERM_CC_FAT	GO:0009897~external side of plasma membrane	15	0.162338	0.0477275	FRAS1, PKHD1, IL6ST, ITGA2, BCAM, ENPEP, ADA, IL12RB2, NCAM1, CD48, GPC2, APOE, CD59, THBS1, GPC1	644	170	12782	1.75128	1	0.387467	49.9324
GOTERM_MF_FAT	GO:0005234~extracellular-glutamate-gated ion channel activity	5	0.0541126	0.0147269	GRIA1, GRIN2D, GRIA3, GRIN3A, GRIA4	672	19	12983	5.08419	0.999998	0.395465	20.5989
GOTERM_MF_FAT	GO:0008201~heparin binding	12	0.12987	0.0172138	BMP4, LPL, NAV2, APOE, CCDC80, PTN, COL25A1, PTCH1, GPNMB, FGF1, THBS1, PLA2G5	672	103	12983	2.25087	1	0.421291	23.6582
GOTERM_MF_FAT	GO:0043236~laminin binding	4	0.04329	0.0166044	ITGA2, BCAM, AGRN, THBS1	672	11	12983	7.02543	1	0.421296	22.9189
KEGG_PATHWAY	hsa04662:B cell receptor signaling pathway	9	0.0974026	0.0323612	LYN, RAC3, RAC1, PPP3CB, NFKBIA, PIK3R3, VAV2, NFATC1, PIK3R2	255	75	5085	2.39294	0.993482	0.428356	32.5769
GOTERM_BP_FAT	GO:0010596~negative regulation of endothelial cell migration	5	0.0541126	0.00440869	PTPRM, ACVRL1, APOE, THBS1, VASH1	689	14	13528	7.01223	0.999999	0.44682	7.66996
GOTERM_BP_FAT	GO:0021954~central nervous system neuron development	7	0.0757576	0.00493566	ASCL1, LINGO1, PLXNA3, EPHB3, DCX, EPHB1, EPHB2	689	32	13528	4.29499	1	0.456636	8.54863
GOTERM_BP_FAT	GO:0001936~regulation of endothelial cell proliferation	7	0.0757576	0.00493566	CAV1, PTPRM, APOE, TNFSF13, TNFSF12-TNFSF13, THBS1, VASH2, VASH1	689	32	13528	4.29499	1	0.456636	8.54863
KEGG_PATHWAY	hsa04810:Regulation of actin cytoskeleton	18	0.194805	0.0391427	PIP5K1B, ITGA2, NCKAP1L, RDX, ITGA3, ACTN2, VAV2, RAC3, ITGB8, ITGB7, RAC1, CYFIP1, PAK1, FGF1, PIP4K2A, PIK3R3, MYLK, PIK3R2	255	215	5085	1.66949	0.997778	0.457148	38.026
GOTERM_BP_FAT	GO:0031644~regulation of neurological system process	17	0.183983	0.00488323	COL4A4, SNCG, LZTS1, PTGS2, TAC1, ITGA2, GRIA4, ADORA1, EPHB2, BCHE, APOE, SLC24A2, GRIN2D, PPP3CB, CAMK2A, NMU, HTR2A	689	153	13528	2.18158	1	0.466675	8.46155
GOTERM_MF_FAT	GO:0004672~protein kinase activity	44	0.47619	0.0215236	NRP2, ACVRL1, PHKB, NUAK1, STK17B, EPHB3, RIOK1, RIOK2, ITPKA, EPHB1, EPHB2, TTBK2, SBK1, PTK2B, CLK4, CAMK2D, DCLK3, BUB1, DYRK2, PAK1, CAMK2A, CRIM1, LYN, MYO3A, EFNB3, NLK, PDK3, TRIM27, TRIO, STK4, STK3, NEK11, MAST3, EPHA5, PRKCQ, EPHA7, MAST2, PDGFRL, KCNH2, EIF2AK2, LRRK1, FPGT, PRKD3, MYLK	672	606	12983	1.40277	1	0.472551	28.7001
GOTERM_BP_FAT	GO:0031290~retinal ganglion cell axon guidance	5	0.0541126	0.00577291	EPHA7, PTPRM, EPHB3, EPHB1, EPHB2	689	15	13528	6.54475	1	0.483602	9.92843
GOTERM_MF_FAT	GO:0042802~identical protein binding	46	0.497835	0.0215016	CAV1, S100A6, PFKFB4, IL6ST, ZXDC, FHL2, NFKBIA, KITLG, GRIN3A, ZBTB16, KCNIP2, TPD52, GCH1, BAK1, TRIM66, PVRL1, APOE, ITGB7, MAPT, PVRL2, GTF2A2, ROBO2, POU3F2, TNN, THBS1, TOP2A, CRYBB2, BMP4, GPD1, NOL3, PCBD1, SMAD6, ITGA2, TPD52L1, ACTN2, STK4, FOXP4, BRCA1, NEK11, INHBA, ATF3, PTP4A3, SBF2, CMYA5, GRIP2, HPGD	672	640	12983	1.38862	1	0.483705	28.6752
GOTERM_BP_FAT	GO:0050804~regulation of synaptic transmission	15	0.162338	0.00932981	COL4A4, SNCG, LZTS1, PTGS2, TAC1, GRIA4, ADORA1, EPHB2, APOE, BCHE, SLC24A2, PPP3CB, CAMK2A, NMU, HTR2A	689	136	13528	2.16554	1	0.489236	15.574
GOTERM_BP_FAT	GO:0007409~axonogenesis	19	0.205628	0.00957929	NRP2, S100A6, PLXNA3, PTPRM, EFNB3, PKHD1, SPTBN4, EPHB3, EPHB1, EPHB2, NUMBL, SEMA6A, EPHA7, PVRL1, RAC1, CYFIP1, ROBO2, TNN, DCX	689	193	13528	1.93291	1	0.490446	15.9572
GOTERM_BP_FAT	GO:0000904~cell morphogenesis involved in differentiation	22	0.238095	0.0128333	NRP2, S100A6, PLXNA3, PTPRM, EFNB3, PKHD1, SPTBN4, EOMES, EPHB3, EPHB1, NUMBL, EPHB2, SEMA6A, EPHA7, PVRL1, CLIC5, RAC1, CYFIP1, ROBO2, TNN, DCX, NFATC1	689	244	13528	1.7703	1	0.4907	20.8069
GOTERM_BP_FAT	GO:0051240~positive regulation of multicellular organismal process	22	0.238095	0.0128333	COL4A4, BMP4, CAV1, IL27RA, PTGS2, IL6ST, SPTBN4, FST, TAC1, ITGA2, GRIA4, ADA, NOD2, MYD88, EREG, SLC24A2, GATA4, POU3F2, THBS1, NMU, BMP6, HTR2A	689	244	13528	1.7703	1	0.4907	20.8069
GOTERM_BP_FAT	GO:0001944~vasculature development	23	0.248918	0.00917436	BMP4, NRP2, CAV1, ACVRL1, TBX3, APOLD1, TNFSF13, ENPEP, TCF7L2, GJC1, EDNRA, BAK1, SHB, EREG, APOE, PTK2B, PLXDC1, DHCR7, HS6ST1, TNFSF12-TNFSF13, PLXND1, FGF1, THBS1, RASA1	689	251	13528	1.79915	1	0.49152	15.3344
GOTERM_BP_FAT	GO:0032989~cellular component morphogenesis	32	0.34632	0.0117914	NRP2, SHROOM1, LIMS1, S100A6, PLXNA3, PKHD1, EPHB3, EPHB1, EPHB2, BAK1, PVRL1, CRB1, CENPA, RAC1, ROBO2, TNN, DCX, NFATC1, PTPRM, ACTA1, EFNB3, SPTBN4, VANGL2, EOMES, LIFR, STK4, UBE2B, NUMBL, SEMA6A, EPHA7, CLIC5, CYFIP1	689	397	13528	1.58261	1	0.491853	19.2836
GOTERM_BP_FAT	GO:0048667~cell morphogenesis involved in neuron differentiation	20	0.21645	0.0102719	NRP2, S100A6, PLXNA3, PTPRM, EFNB3, PKHD1, SPTBN4, EPHB3, EPHB1, EPHB2, NUMBL, SEMA6A, EPHA7, PVRL1, CLIC5, RAC1, CYFIP1, ROBO2, TNN, DCX	689	209	13528	1.87888	1	0.491891	17.0124
GOTERM_BP_FAT	GO:0051347~positive regulation of transferase activity	22	0.238095	0.0109437	PKHD1, ADCY8, C5, KITLG, VAV2, ADORA1, EDNRA, DAB1, DGKB, ADCY9, EREG, CCND2, MDFIC, PTK2B, DGKG, GAB1, RAC1, PAK1, GADD45B, THBS1, PRKD3, HTR2A	689	240	13528	1.79981	1	0.492515	18.0238
GOTERM_BP_FAT	GO:0016202~regulation of striated muscle tissue development	8	0.0865801	0.012686	COL4A4, BMP4, TBX3, GATA4, AGRN, CXADR, BOC, TWIST1	689	50	13528	3.14148	1	0.492583	20.5932
GOTERM_BP_FAT	GO:0045767~regulation of anti-apoptosis	7	0.0757576	0.0116233	CAV1, DUSP1, PTK2B, IL6ST, LIFR, RASA1, PIK3R2	689	38	13528	3.61684	1	0.493314	19.0352
GOTERM_BP_FAT	GO:0031646~positive regulation of neurological system process	7	0.0757576	0.013162	COL4A4, PTGS2, SLC24A2, ITGA2, TAC1, GRIA4, NMU	689	39	13528	3.5241	1	0.493675	21.2817
GOTERM_BP_FAT	GO:0001937~negative regulation of endothelial cell proliferation	5	0.0541126	0.0114643	CAV1, PTPRM, APOE, THBS1, VASH1	689	18	13528	5.45396	1	0.495106	18.7997
GOTERM_BP_FAT	GO:0051129~negative regulation of cellular component organization	16	0.17316	0.00575356	PLXNA3, ACVRL1, SMAD6, SPTBN4, RHOQ, RDX, BRCA1, RUFY3, EPHB2, LINGO1, PACSIN3, MAPT, RAC1, BUB1, MAPRE1, THBS1	689	142	13528	2.21231	1	0.495399	9.89676
GOTERM_BP_FAT	GO:0070482~response to oxygen levels	15	0.162338	0.0125961	CAV1, NOL3, APOLD1, ITGA2, ASL, UBE2B, ITPR1, ADA, SOD2, ITPR2, EDNRA, PRKCQ, PTK2B, CAMK2D, THBS1	689	141	13528	2.08875	1	0.496112	20.4625
GOTERM_BP_FAT	GO:0048514~blood vessel morphogenesis	20	0.21645	0.0112999	BMP4, NRP2, CAV1, ACVRL1, APOLD1, TNFSF13, ENPEP, GJC1, EDNRA, BAK1, SHB, EREG, PTK2B, APOE, PLXDC1, HS6ST1, TNFSF12-TNFSF13, PLXND1, FGF1, THBS1, RASA1	689	211	13528	1.86107	1	0.496794	18.5554
GOTERM_BP_FAT	GO:0051960~regulation of nervous system development	19	0.205628	0.00910227	COL4A4, BMP4, ZNF488, NBN, PLXNA3, LZTS1, LYN, RUFY3, EPHB2, NUMBL, ASCL1, LINGO1, PVRL1, CCND2, APOE, MAPT, ROBO2, POU3F2, AGRN	689	192	13528	1.94297	1	0.497097	15.2231
GOTERM_BP_FAT	GO:0051971~positive regulation of transmission of nerve impulse	7	0.0757576	0.0102159	COL4A4, PTGS2, SLC24A2, ITGA2, TAC1, GRIA4, NMU	689	37	13528	3.71459	1	0.497411	16.9274
GOTERM_BP_FAT	GO:0006928~cell motion	37	0.400433	0.0108907	NRP2, PLXNA3, ACVRL1, PTGS2, KITLG, TNFSF13, ENPEP, MYLIP, DNAH2, EPHB3, TPM4, EPHB1, EPHB2, TUBB, DAB1, PVRL1, PTK2B, RAC1, ROBO2, POU3F2, TNN, DCX, THBS1, SELPLG, TWIST1, PTPRM, EFNB3, MDGA1, ANXA1, ITGA2, VAV2, ELMO1, ASCL1, SEMA6A, LYVE1, EPHA7, KPTN, TNFSF12-TNFSF13	689	475	13528	1.5294	1	0.497802	17.9445
GOTERM_MF_FAT	GO:0015184~L-cystine transmembrane transporter activity	3	0.0324675	0.0240289	SLC1A4, SLC3A1, SLC7A11	672	5	12983	11.592	1	0.49943	31.486
GOTERM_MF_FAT	GO:0001609~adenosine receptor activity, G-protein coupled	3	0.0324675	0.0240289	P2RY12, ADORA3, ADORA1	672	5	12983	11.592	1	0.49943	31.486
GOTERM_BP_FAT	GO:0001558~regulation of cell growth	19	0.205628	0.0100761	DCBLD2, PLXNA3, ACVRL1, IGFBPL1, IGFBP7, RERG, INHBA, PRKCQ, BLZF1, FAM107A, PTK2B, APOE, MAPT, RASGRP2, CAMK2D, TAF9, ITCH, CRIM1, IGFBP4	689	194	13528	1.92294	1	0.500227	16.7153
GOTERM_BP_FAT	GO:0010562~positive regulation of phosphorus metabolic process	12	0.12987	0.0125765	EDNRA, BMP4, CAV1, NOD2, LYN, EREG, CCND2, IL6ST, HCLS1, KITLG, THBS1, ADORA1	689	100	13528	2.35611	1	0.501696	20.4339
GOTERM_BP_FAT	GO:0045937~positive regulation of phosphate metabolic process	12	0.12987	0.0125765	EDNRA, BMP4, CAV1, NOD2, LYN, EREG, CCND2, IL6ST, HCLS1, KITLG, THBS1, ADORA1	689	100	13528	2.35611	1	0.501696	20.4339
GOTERM_BP_FAT	GO:0055114~oxidation reduction	47	0.508658	0.0108045	ALDH8A1, TM7SF2, PAM, KCNAB3, PTGS2, KCNAB1, HSD17B14, PYROXD1, EHHADH, GCLM, PRUNE2, NPHP3, UEVLD, AKR1C4, DHCR7, ALOX12B, ALDH4A1, SPR, BDH2, TSTA3, LOXL2, GPD1, MTHFD2L, AIFM2, DHRS13, CYP21A2, MAOB, CMAH, HGD, CBR4, CYB5B, CYP4V2, DECR1, CRYZ, TET2, DDO, MOXD1, SOD2, RDH10, AOX1, CYBRD1, KDSR, TPH1, HPGD, STEAP1, UQCRB, DEGS1	689	639	13528	1.44415	1	0.502179	17.8152
GOTERM_MF_FAT	GO:0004713~protein tyrosine kinase activity	16	0.17316	0.0250386	NRP2, EFNB3, LYN, TRIM27, EPHB3, STK4, EPHB1, EPHB2, EPHA5, EPHA7, PTK2B, PDGFRL, CLK4, DYRK2, FPGT, CRIM1	672	166	12983	1.86216	1	0.502875	32.5798
GOTERM_BP_FAT	GO:0007610~behavior	37	0.400433	0.00903088	NRP2, SNCG, MCHR1, PLXNA3, PTGS2, ADCY8, C5, TAC1, ASL, ADA, EPHB2, BCHE, SLC24A2, GRIN2D, RAC1, SCN9A, PTN, ROBO2, NMU, GNG7, PLP2, EFNB3, CMKLR1, SPTBN4, GABRA5, FOSB, NTSR1, DDO, SOD2, PTGDS, GRIA1, C7ORF16, NEUROD2, CMTM7, XCL1, CMTM3, HTR2A	689	469	13528	1.54897	1	0.502913	15.1127
GOTERM_BP_FAT	GO:0048812~neuron projection morphogenesis	20	0.21645	0.0124082	NRP2, S100A6, PLXNA3, PTPRM, EFNB3, PKHD1, SPTBN4, LIFR, EPHB3, EPHB1, NUMBL, EPHB2, SEMA6A, EPHA7, PVRL1, RAC1, CYFIP1, ROBO2, TNN, DCX	689	213	13528	1.84359	1	0.503247	20.1887
GOTERM_BP_FAT	GO:0048634~regulation of muscle development	8	0.0865801	0.0140788	COL4A4, BMP4, TBX3, GATA4, AGRN, CXADR, BOC, TWIST1	689	51	13528	3.07988	1	0.505804	22.592
GOTERM_BP_FAT	GO:0007167~enzyme linked receptor protein signaling pathway	29	0.313853	0.00890602	ACVRL1, IL6ST, FST, RHOQ, EPHB3, EPHB1, EPHB2, PTK2B, GAB1, PTN, ANGPTL1, AGRN, FGF1, PIK3R3, GNG7, BMP4, EFNB3, PTPN2, SMAD6, NLK, SMAD5, LIFR, TRIO, EPHA5, EPHA7, EREG, AREG, HPGD, BMP6	689	342	13528	1.66489	1	0.506857	14.9193
GOTERM_BP_FAT	GO:0021953~central nervous system neuron differentiation	7	0.0757576	0.0148378	ASCL1, LINGO1, PLXNA3, EPHB3, DCX, EPHB1, EPHB2	689	40	13528	3.43599	1	0.507771	23.6613
GOTERM_BP_FAT	GO:0001503~ossification	13	0.140693	0.0139502	BMP4, PTGS2, SMAD5, HSPG2, MGP, FHL2, TNFRSF11A, PTN, GPNMB, BMP8B, CDH11, BMP8A, BMP6	689	115	13528	2.21952	1	0.508254	22.4096
GOTERM_BP_FAT	GO:0008283~cell proliferation	35	0.378788	0.00878056	NBN, USP8, LY86, NDP, FST, KITLG, ENPEP, TRAIP, TCF7L2, EDNRA, SHB, BAK1, BLZF1, PTK2B, GAB1, RAC1, BUB1, POU3F2, BMP4, NASP, SOX11, TRIM27, ITGA2, CSRP2, NUMBL, ASCL1, EREG, IRF6, PTCH1, MDM4, MAPRE1, AREG, FABP7, MPL, IGFBP4	689	436	13528	1.57614	1	0.510952	14.7246
GOTERM_BP_FAT	GO:0000902~cell morphogenesis	29	0.313853	0.0147794	NRP2, SHROOM1, LIMS1, S100A6, PLXNA3, PKHD1, EPHB3, EPHB1, EPHB2, PVRL1, CRB1, CENPA, RAC1, ROBO2, TNN, DCX, NFATC1, PTPRM, EFNB3, SPTBN4, VANGL2, EOMES, LIFR, STK4, NUMBL, SEMA6A, EPHA7, CLIC5, CYFIP1	689	356	13528	1.59942	1	0.5118	23.5795
GOTERM_MF_FAT	GO:0004993~serotonin receptor activity	4	0.04329	0.0266513	HTR7, HTR1D, HTR3A, HTR2A	672	13	12983	5.9446	1	0.51421	34.2928
GOTERM_MF_FAT	GO:0043394~proteoglycan binding	4	0.04329	0.0266513	GPC2, FST, THBS1, GPC1	672	13	12983	5.9446	1	0.51421	34.2928
GOTERM_BP_FAT	GO:0055085~transmembrane transport	42	0.454545	0.015353	LOC100133772, KCNC1, KCNAB3, SCN3A, KCNAB1, KCNA2, SLC39A12, SLC37A4, KCNA1, KCNA6, AQP1, KCNQ3, SLC24A2, SLC39A9, SLC22A4, SCN9A, SLC39A8, MCOLN1, SV2B, HCN3, TRPM3, SLC12A8, KCND3, ATP4A, NUPL1, ITPR1, ITPR2, ATP6V1A, SLC16A5, SLC25A32, ABCC9, SLC16A6, SLC26A7, SLC16A9, C3ORF31, CACNA1G, NHEDC2, ABCC4, SLC13A3, KCNH2, SLC46A3, EIF5A2, CACNA1B	689	569	13528	1.44928	1	0.514462	24.3791
GOTERM_BP_FAT	GO:0034097~response to cytokine stimulus	11	0.119048	0.00654769	IL12RB2, MYD88, PTGS2, IL6ST, LIFR, PPP3CB, TAF9, MMP3, PGGT1B, PLA2G5, GCH1	689	79	13528	2.73388	1	0.514746	11.1877
GOTERM_BP_FAT	GO:0060284~regulation of cell development	20	0.21645	0.00844062	COL4A4, BMP4, ZNF488, NBN, PLXNA3, LZTS1, TBX3, LYN, RUFY3, EPHB2, NUMBL, ASCL1, LINGO1, CCND2, APOE, MAPT, ROBO2, POU3F2, AGRN, BOC	689	205	13528	1.91554	1	0.516003	14.1949
GOTERM_BP_FAT	GO:0007160~cell-matrix adhesion	11	0.119048	0.0147245	LYVE1, LIMS1, PTK2B, ITGB8, ITGB7, ITGA2, BCAM, TNN, ACTN2, ITGA3, BCL2L11	689	89	13528	2.42671	1	0.516009	23.5027
GOTERM_BP_FAT	GO:0043616~keratinocyte proliferation	4	0.04329	0.0159023	EREG, IRF6, FST, PTCH1	689	11	13528	7.13973	1	0.516422	25.1375
GOTERM_BP_FAT	GO:0001666~response to hypoxia	15	0.162338	0.00822768	CAV1, NOL3, APOLD1, ITGA2, ASL, UBE2B, ITPR1, ADA, SOD2, ITPR2, EDNRA, PRKCQ, PTK2B, CAMK2D, THBS1	689	134	13528	2.19786	1	0.516886	13.8615
GOTERM_BP_FAT	GO:0010975~regulation of neuron projection development	10	0.108225	0.00874261	LINGO1, PLXNA3, LZTS1, APOE, MAPT, ROBO2, POU3F2, RUFY3, EPHB2, NUMBL	689	70	13528	2.80489	1	0.518784	14.6656
GOTERM_BP_FAT	GO:0010769~regulation of cell morphogenesis involved in differentiation	10	0.108225	0.0158699	LINGO1, PLXNA3, LZTS1, APOE, MAPT, ROBO2, POU3F2, RUFY3, EPHB2, NUMBL	689	77	13528	2.5499	1	0.520911	25.0929
GOTERM_BP_FAT	GO:0007242~intracellular signaling cascade	84	0.909091	0.00740156	MCHR1, NBN, IL6ST, GRIP1, ADCY8, RHOQ, RASGEF1C, RHOV, ADORA1, EDNRA, S1PR3, NOD2, DAB1, MDFIC, APOE, RASL10A, GAB1, PAK1, FGF1, HTR1D, AGAP2, TOP2A, GNG7, RAB27A, LYN, RXFP1, PTGER4, PIK3C2B, ESR1, KIDINS220, STK4, STK3, NEK11, ELMO1, ASB8, PRKCQ, HTR7, AKAP7, GADD45B, LRRK1, PMEPA1, GRB14, PRKD3, WNT5A, DCBLD2, RERGL, CAV1, HMGB2, USP8, C5, STK17B, NFKBIA, FHL2, LINGO1, DGKB, RAC3, PTK2B, DGKG,…	689	1256	13528	1.31312	1	0.522216	12.5563
GOTERM_BP_FAT	GO:0033674~positive regulation of kinase activity	22	0.238095	0.00721049	PKHD1, ADCY8, C5, KITLG, VAV2, ADORA1, EDNRA, DAB1, DGKB, ADCY9, EREG, CCND2, MDFIC, PTK2B, DGKG, GAB1, RAC1, PAK1, GADD45B, THBS1, PRKD3, HTR2A	689	231	13528	1.86993	1	0.524525	12.2518
GOTERM_BP_FAT	GO:0002685~regulation of leukocyte migration	5	0.0541126	0.0167496	F2RL1, ITGA2, THBS1, ADORA1, ADA	689	20	13528	4.90856	1	0.524652	26.2931
GOTERM_BP_FAT	GO:0001568~blood vessel development	23	0.248918	0.00698487	BMP4, NRP2, CAV1, ACVRL1, TBX3, APOLD1, TNFSF13, ENPEP, TCF7L2, GJC1, EDNRA, BAK1, SHB, EREG, APOE, PTK2B, PLXDC1, DHCR7, HS6ST1, TNFSF12-TNFSF13, PLXND1, FGF1, THBS1, RASA1	689	245	13528	1.84322	1	0.525232	11.891
GOTERM_BP_FAT	GO:0045768~positive regulation of anti-apoptosis	6	0.0649351	0.0165987	CAV1, DUSP1, PTK2B, IL6ST, LIFR, RASA1	689	30	13528	3.92685	1	0.526512	26.0885
GOTERM_BP_FAT	GO:0044057~regulation of system process	27	0.292208	0.00822148	SNCG, CAV1, LZTS1, ADORA3, PTGS2, IL6ST, FST, TAC1, KCNIP2, ADORA1, ADA, EPHB2, BCHE, APOE, GRIN2D, SLC24A2, PPP3CB, CAMK2A, NMU, COL4A4, ITGA2, GRIA4, PRKCQ, INHBA, CACNA1G, KCNH2, HTR2A	689	309	13528	1.71561	1	0.526846	13.8517
GOTERM_BP_FAT	GO:0009611~response to wounding	41	0.443723	0.00803182	DCBLD2, TPST1, ADORA3, ACVRL1, AIF1, TNC, LY86, C5, F2RL1, TAC1, C1S, SGMS1, ADORA1, S1PR3, MYD88, FCN3, GP1BB, RAC1, SCN9A, ITCH, THBS1, PAPSS2, RAB27A, KLF6, LYN, ANXA1, ITGA2, CD180, SOD2, P2RY12, C1QA, PRKCQ, TNFAIP6, LYVE1, EREG, CD59, KIAA1715, AOX1, VSIG4, IGFBP4, BMP6	689	530	13528	1.51888	1	0.52912	13.5537
GOTERM_BP_FAT	GO:0051969~regulation of transmission of nerve impulse	16	0.17316	0.0078739	COL4A4, SNCG, LZTS1, PTGS2, TAC1, ITGA2, GRIA4, ADORA1, EPHB2, BCHE, APOE, SLC24A2, PPP3CB, CAMK2A, NMU, HTR2A	689	147	13528	2.13706	1	0.532968	13.3048
GOTERM_BP_FAT	GO:0048584~positive regulation of response to stimulus	21	0.227273	0.0176339	LYN, IL27RA, IL6ST, F2RL1, C5, NFKBIA, TAC1, ITGA2, C1S, BRCA1, ADA, EDNRA, C1QA, NOD2, MYD88, EREG, FCN3, PVRL2, TAF9, VSIG4, THBS1	689	236	13528	1.74712	1	0.538045	27.4811
GOTERM_BP_FAT	GO:0001525~angiogenesis	15	0.162338	0.0185813	BMP4, NRP2, ACVRL1, APOLD1, TNFSF13, ENPEP, EDNRA, SHB, EREG, PTK2B, PLXDC1, HS6ST1, TNFSF12-TNFSF13, FGF1, THBS1, PLXND1	689	148	13528	1.98996	1	0.551958	28.734
GOTERM_BP_FAT	GO:0021952~central nervous system projection neuron axonogenesis	4	0.04329	0.0204148	EPHB3, DCX, EPHB1, EPHB2	689	12	13528	6.54475	1	0.552768	31.1007
GOTERM_BP_FAT	GO:0008284~positive regulation of cell proliferation	32	0.34632	0.0201925	NBN, S100A6, PTGS2, IL6ST, KITLG, TAC1, TNFSF13, ADA, IL12RB2, S1PR3, TNFRSF11A, PTK2B, CAMK2D, PTN, POU3F2, FGF1, PGGT1B, BMP4, LYN, TBX3, HCLS1, LIFR, ITGA2, VASH2, PRKCQ, ATF3, EREG, ID2, CCND2, TNFSF12-TNFSF13, MDM4, EIF5A2, HTR2A	689	414	13528	1.51762	1	0.553371	30.8177
GOTERM_BP_FAT	GO:0007411~axon guidance	12	0.12987	0.0200457	NRP2, SEMA6A, PLXNA3, EPHA7, PTPRM, EFNB3, PVRL1, RAC1, ROBO2, EPHB3, EPHB1, EPHB2	689	107	13528	2.20197	1	0.555364	30.6303
GOTERM_BP_FAT	GO:0045860~positive regulation of protein kinase activity	20	0.21645	0.0193023	PKHD1, ADCY8, C5, KITLG, ADORA1, EDNRA, DAB1, DGKB, ADCY9, EREG, CCND2, MDFIC, PTK2B, DGKG, GAB1, PAK1, GADD45B, THBS1, PRKD3, HTR2A	689	223	13528	1.76092	1	0.555931	29.6737
GOTERM_BP_FAT	GO:0051050~positive regulation of transport	20	0.21645	0.0193023	SEPT5, BMP4, MCHR1, CAV1, NFKBIA, TAC1, ITGA2, RHOQ, CDH1, ADORA1, TCF7L2, P2RY12, EDNRA, BAK1, INHBA, PRKCQ, NOD2, UACA, APOE, NMU	689	223	13528	1.76092	1	0.555931	29.6737
GOTERM_BP_FAT	GO:0002684~positive regulation of immune system process	21	0.227273	0.0191409	LYN, IL27RA, IL6ST, F2RL1, C5, NFKBIA, TAC1, ITGA2, TNFSF13, C1S, ADA, C1QA, PRKCQ, NOD2, MYD88, EREG, FCN3, PVRL2, TNFSF12-TNFSF13, ITCH, VSIG4, THBS1	689	238	13528	1.73243	1	0.557779	29.4643
GOTERM_BP_FAT	GO:0051241~negative regulation of multicellular organismal process	16	0.17316	0.0200341	CAV1, PTGS2, TAC1, CXADR, ADORA1, ADA, INHBA, NOD2, BCHE, APOE, SLC24A2, PTCH1, VSIG4, THBS1, SRGN, HTR2A	689	164	13528	1.91554	1	0.559869	30.6154
GOTERM_BP_FAT	GO:0050805~negative regulation of synaptic transmission	5	0.0541126	0.0198779	PTGS2, BCHE, SLC24A2, ADORA1, HTR2A	689	21	13528	4.67482	1	0.561799	30.4155
GOTERM_BP_FAT	GO:0032271~regulation of protein polymerization	9	0.0974026	0.0215355	CAV1, ACTR3B, TPPP, MAPT, SPTBN4, RAC1, RDX, MAPRE1, RASA1	689	68	13528	2.59865	1	0.563237	32.5105
GOTERM_BP_FAT	GO:0032990~cell part morphogenesis	22	0.238095	0.0212846	NRP2, S100A6, PLXNA3, PTPRM, EFNB3, PKHD1, SPTBN4, VANGL2, LIFR, EPHB3, EPHB1, NUMBL, EPHB2, BAK1, SEMA6A, EPHA7, PVRL1, RAC1, CYFIP1, ROBO2, TNN, DCX	689	256	13528	1.68732	1	0.563445	32.1972
GOTERM_BP_FAT	GO:0050767~regulation of neurogenesis	16	0.17316	0.0220929	BMP4, ZNF488, NBN, PLXNA3, LZTS1, LYN, RUFY3, EPHB2, NUMBL, ASCL1, LINGO1, CCND2, APOE, MAPT, ROBO2, POU3F2	689	166	13528	1.89246	1	0.563761	33.2015
GOTERM_BP_FAT	GO:0042325~regulation of phosphorylation	35	0.378788	0.0219658	CAV1, CDK5R2, ADCY8, PKHD1, IL6ST, C5, KITLG, ADORA1, EDNRA, CCNE2, BAK1, NOD2, DAB1, DGKB, APOE, PTK2B, MDFIC, DGKG, GAB1, RAC1, PAK1, THBS1, BMP4, LYN, CCDC88C, HCLS1, SMAD6, VAV2, INHBA, EREG, ADCY9, CCND2, GADD45B, PRKD3, HTR2A	689	466	13528	1.47468	1	0.566036	33.0445
GOTERM_BP_FAT	GO:0060348~bone development	13	0.140693	0.0226137	BMP4, PTGS2, SMAD5, HSPG2, MGP, FHL2, TNFRSF11A, PTN, GPNMB, BMP8B, CDH11, BMP8A, BMP6	689	123	13528	2.07516	1	0.567958	33.841
GOTERM_BP_FAT	GO:0019220~regulation of phosphate metabolic process	36	0.38961	0.0235193	CAV1, CDK5R2, IL6ST, ADCY8, PKHD1, C5, KITLG, ADORA1, EDNRA, CCNE2, BAK1, NOD2, DAB1, DGKB, APOE, PTK2B, MDFIC, DGKG, GAB1, RAC1, PAK1, THBS1, BMP4, LYN, CCDC88C, HCLS1, SMAD6, ITGA2, VAV2, INHBA, EREG, ADCY9, CCND2, GADD45B, PRKD3, HTR2A	689	485	13528	1.45739	1	0.578094	34.9395
GOTERM_BP_FAT	GO:0051174~regulation of phosphorus metabolic process	36	0.38961	0.0235193	CAV1, CDK5R2, IL6ST, ADCY8, PKHD1, C5, KITLG, ADORA1, EDNRA, CCNE2, BAK1, NOD2, DAB1, DGKB, APOE, PTK2B, MDFIC, DGKG, GAB1, RAC1, PAK1, THBS1, BMP4, LYN, CCDC88C, HCLS1, SMAD6, ITGA2, VAV2, INHBA, EREG, ADCY9, CCND2, GADD45B, PRKD3, HTR2A	689	485	13528	1.45739	1	0.578094	34.9395
GOTERM_BP_FAT	GO:0050770~regulation of axonogenesis	8	0.0865801	0.0247927	LINGO1, PLXNA3, APOE, MAPT, ROBO2, POU3F2, RUFY3, EPHB2	689	57	13528	2.75568	1	0.584908	36.455
GOTERM_BP_FAT	GO:0006576~biogenic amine metabolic process	11	0.119048	0.0254461	BCHE, HDC, SLC22A4, FABP3, LRTOMT, TPH1, LPCAT2, ADC, PLA2G5, MOXD1, GCH1	689	97	13528	2.22656	1	0.586321	37.2195
GOTERM_BP_FAT	GO:0042327~positive regulation of phosphorylation	11	0.119048	0.0254461	EDNRA, BMP4, CAV1, NOD2, LYN, EREG, CCND2, IL6ST, HCLS1, KITLG, THBS1	689	97	13528	2.22656	1	0.586321	37.2195
GOTERM_BP_FAT	GO:0040007~growth	17	0.183983	0.0243763	BMP4, NBN, ACTA1, PTGS2, SGMS1, CSRP2, INHBA, PRKCQ, EREG, DHCR7, CHST11, CYFIP1, TNN, DCX, BMP8B, BMP6, BMP8A	689	183	13528	1.82395	1	0.587039	35.9631
GOTERM_BP_FAT	GO:0003006~reproductive developmental process	22	0.238095	0.0260665	BMP4, HMGB2, TBX3, TDRD6, PTGS2, SOX3, SMAD5, FST, ZBTB16, UBE2B, TCF7L2, BCL2L11, YBX2, BAK1, INHBA, HILS1, MAST2, EREG, SPAG6, CCND2, PTK2B, PVRL2	689	262	13528	1.64868	1	0.587207	37.9373
GOTERM_BP_FAT	GO:0048858~cell projection morphogenesis	21	0.227273	0.0252342	NRP2, S100A6, PLXNA3, PTPRM, EFNB3, PKHD1, SPTBN4, VANGL2, LIFR, EPHB3, EPHB1, NUMBL, EPHB2, SEMA6A, EPHA7, PVRL1, RAC1, CYFIP1, ROBO2, TNN, DCX	689	245	13528	1.68294	1	0.587309	36.9725
GOTERM_MF_FAT	GO:0035091~phosphoinositide binding	11	0.119048	0.0336531	SH3PXD2B, ZCCHC2, ADAP2, SBF2, PIK3C2B, SNX7, SNX16, SYTL2, SNX30, ITPR1, ITPR2	672	100	12983	2.12519	1	0.588534	41.269
GOTERM_BP_FAT	GO:0030031~cell projection assembly	10	0.108225	0.0247739	PKHD1, RAC3, VANGL2, RAC1, CYFIP1, RDX, ACTN2, FGD5, VAV2, UBE2B	689	83	13528	2.36557	1	0.588801	36.4328
GOTERM_BP_FAT	GO:0040008~regulation of growth	27	0.292208	0.0259331	DCBLD2, PLXNA3, ACVRL1, IGFBPL1, IGFBP7, CXADR, BLZF1, FAM107A, APOE, PTK2B, MAPT, GATA4, RASGRP2, CAMK2D, TAF9, POU3F2, AGRN, ITCH, CRIM1, COL4A4, SPTBN4, BCL2L11, RERG, PRKCQ, INHBA, PTCH1, IGFBP4	689	341	13528	1.55462	1	0.589302	37.7837
GOTERM_MF_FAT	GO:0000099~sulfur amino acid transmembrane transporter activity	3	0.0324675	0.0348214	SLC1A4, SLC3A1, SLC7A11	672	6	12983	9.65997	1	0.590632	42.3632
GOTERM_BP_FAT	GO:0051094~positive regulation of developmental process	23	0.248918	0.0265925	BMP4, SH3PXD2B, ZNF488, LPL, LYN, IL6ST, SMAD5, FST, EOMES, KITLG, TNFSF13, VASH2, ADA, EPHB2, NUMBL, INHBA, ID2, MAPT, GATA4, ROBO2, TNFSF12-TNFSF13, THBS1, BOC, BMP6	689	278	13528	1.62442	1	0.590656	38.54
GOTERM_BP_FAT	GO:0031589~cell-substrate adhesion	11	0.119048	0.0270997	LYVE1, LIMS1, PTK2B, ITGB8, ITGB7, ITGA2, BCAM, TNN, ACTN2, ITGA3, BCL2L11	689	98	13528	2.20384	1	0.59375	39.1158
GOTERM_BP_FAT	GO:0050806~positive regulation of synaptic transmission	6	0.0649351	0.0274603	COL4A4, PTGS2, SLC24A2, TAC1, GRIA4, NMU	689	34	13528	3.46487	1	0.594782	39.5221
GOTERM_MF_FAT	GO:0005200~structural constituent of cytoskeleton	9	0.0974026	0.0366138	TUBB, ACTA1, SORBS2, MAPT, SPTBN4, PLS1, SYNM, AGRN, EPB41L4B	672	74	12983	2.34972	1	0.599032	44.005
GOTERM_BP_FAT	GO:0008285~negative regulation of cell proliferation	28	0.30303	0.0291177	CAV1, ACVRL1, PTGS2, AIF1, IGFBP7, ZBTB16, CXADR, ADORA1, APOE, ITCH, THBS1, GPNMB, BMP4, PTPRM, GNRH1, TAX1BP3, VASH1, SOD2, RERG, EREG, IRF6, BTG3, FABP3, PTCH1, MDM4, EIF2AK2, FABP7, VSIG4	689	361	13528	1.52288	1	0.608942	41.3568
GOTERM_BP_FAT	GO:0006816~calcium ion transport	14	0.151515	0.0288594	TRPM3, CAV1, GRIN3A, ITPR1, ITPR2, ACCN2, SLC24A2, CACNA1G, CAMK2D, PPP3CB, MCOLN1, CAMK2A, CACNA1B, NFATC1	689	142	13528	1.93577	1	0.609426	41.0743
GOTERM_BP_FAT	GO:0031346~positive regulation of cell projection organization	7	0.0757576	0.0308352	PRKCQ, MAPT, RAC1, RHOQ, ITGA2, ROBO2, NUMBL	689	47	13528	2.92425	1	0.622828	43.2024
GOTERM_BP_FAT	GO:0048638~regulation of developmental growth	7	0.0757576	0.0308352	COL4A4, PLXNA3, APOE, MAPT, GATA4, AGRN, CXADR	689	47	13528	2.92425	1	0.622828	43.2024
GOTERM_BP_FAT	GO:0001932~regulation of protein amino acid phosphorylation	16	0.17316	0.0305665	BMP4, CAV1, LYN, IL6ST, CCDC88C, HCLS1, SMAD6, KITLG, EDNRA, BAK1, NOD2, CCND2, PTK2B, MDFIC, GAB1, PAK1	689	173	13528	1.81588	1	0.623292	42.9173
GOTERM_MF_FAT	GO:0004428~inositol or phosphatidylinositol kinase activity	6	0.0649351	0.0403087	PIK3C2B, PIP5K1B, PIK3R3, PIP4K2A, ITPKA, PIK3R2	672	37	12983	3.13296	1	0.62498	47.2523
GOTERM_MF_FAT	GO:0001948~glycoprotein binding	6	0.0649351	0.0403087	GPC2, FST, FBXO2, THBS1, GPC1, RASA1	672	37	12983	3.13296	1	0.62498	47.2523
GOTERM_BP_FAT	GO:0009791~post-embryonic development	9	0.0974026	0.0314658	BMP4, BAK1, DHCR7, CHST11, SCN9A, ASL, ITPR1, BCL2L11, SOD2	689	73	13528	2.42066	1	0.626696	43.8662
GOTERM_BP_FAT	GO:0031349~positive regulation of defense response	9	0.0974026	0.0314658	EDNRA, NOD2, MYD88, EREG, IL6ST, PVRL2, NFKBIA, ITGA2, TAC1	689	73	13528	2.42066	1	0.626696	43.8662
GOTERM_BP_FAT	GO:0008219~cell death	49	0.530303	0.031967	MEF2C, LY86, TNFSF13, SGMS1, ZNF346, CRADD, MRPS30, SHB, BAK1, PAK1, TOP2A, API5, TWIST1, NOL3, AIFM2, BCL2L13, STK4, BCL2L11, STK3, ELMO1, MDM4, TNFSF12-TNFSF13, GADD45B, EIF2AK2, ZIM2, PEG3, ADAMTSL4, C5, STK17B, NFKBIA, ZBTB16, PRUNE2, TTBK2, PTK2B, RAC1, TSTA3, DYRK2, THBS1, SRGN, RNF144B, TRIO, DBC1, NIPA1, VAV2, BRCA1, ITPR1, SOD2, SEMA6A, SULF1, PERP, HTR2A	689	719	13528	1.33808	1	0.628944	44.3885
GOTERM_BP_FAT	GO:0007281~germ cell development	11	0.119048	0.0325186	BMP4, HILS1, TDRD6, SPAG6, EREG, PTK2B, PVRL2, SMAD5, ZBTB16, UBE2B, YBX2	689	101	13528	2.13838	1	0.631717	44.958
GOTERM_BP_FAT	GO:0016265~death	49	0.530303	0.0343884	MEF2C, LY86, TNFSF13, SGMS1, ZNF346, CRADD, MRPS30, SHB, BAK1, PAK1, TOP2A, API5, TWIST1, NOL3, AIFM2, BCL2L13, STK4, BCL2L11, STK3, ELMO1, MDM4, TNFSF12-TNFSF13, GADD45B, EIF2AK2, ZIM2, PEG3, ADAMTSL4, C5, STK17B, NFKBIA, ZBTB16, PRUNE2, TTBK2, PTK2B, RAC1, TSTA3, DYRK2, THBS1, SRGN, RNF144B, TRIO, DBC1, NIPA1, VAV2, BRCA1, ITPR1, SOD2, SEMA6A, SULF1, PERP, HTR2A	689	724	13528	1.32884	1	0.638487	46.8479
GOTERM_BP_FAT	GO:0050778~positive regulation of immune response	14	0.151515	0.0334416	IL27RA, LYN, IL6ST, C5, NFKBIA, C1S, ADA, C1QA, NOD2, MYD88, EREG, FCN3, PVRL2, VSIG4	689	145	13528	1.89572	1	0.638598	45.8987
GOTERM_BP_FAT	GO:0006729~tetrahydrobiopterin biosynthetic process	3	0.0324675	0.0337944	PCBD1, SPR, GCH1	689	6	13528	9.81713	1	0.638971	46.2543
GOTERM_BP_FAT	GO:0006915~apoptosis	42	0.454545	0.0342946	MEF2C, ADAMTSL4, LY86, STK17B, NFKBIA, TNFSF13, ZBTB16, SGMS1, ZNF346, MRPS30, CRADD, PRUNE2, SHB, BAK1, PTK2B, RAC1, DYRK2, PAK1, THBS1, TOP2A, API5, SRGN, TWIST1, RNF144B, NOL3, AIFM2, TRIO, BCL2L13, VAV2, STK4, BRCA1, STK3, BCL2L11, ELMO1, SOD2, SEMA6A, SULF1, MDM4, TNFSF12-TNFSF13, GADD45B, EIF2AK2, PERP, ZIM2, PEG3	689	602	13528	1.36983	1	0.64095	46.7546
GOTERM_MF_FAT	GO:0019838~growth factor binding	11	0.119048	0.0447431	ACVRL1, COL4A1, IGFBPL1, IL6ST, IGFBP7, LIFR, RPS2, THBS1, API5, CRIM1, IGFBP4	672	105	12983	2.02399	1	0.644852	50.9168
GOTERM_BP_FAT	GO:0001501~skeletal system development	25	0.270563	0.0359659	WNT5A, PTGS2, FHL2, ZBTB16, TNFRSF11A, CHST11, COL12A1, PTN, GPNMB, PAPSS2, TWIST1, BMP4, TBX3, CMKLR1, SMAD5, HSPG2, MGP, INHBA, CLEC3B, KIAA1217, IGFBP4, BMP8B, BMP8A, CDH11, BMP6	689	319	13528	1.53873	1	0.645016	48.3945
GOTERM_BP_FAT	GO:0050727~regulation of inflammatory response	9	0.0974026	0.0387277	EDNRA, UACA, PTGS2, APOE, IL6ST, ITGA2, TAC1, ADORA1, ADA	689	76	13528	2.32511	1	0.646701	51.0004
GOTERM_BP_FAT	GO:0043254~regulation of protein complex assembly	10	0.108225	0.0390767	CAV1, ACTR3B, TPPP, MAPT, SMAD6, SPTBN4, RAC1, RDX, MAPRE1, RASA1	689	90	13528	2.18158	1	0.646936	51.3207
GOTERM_BP_FAT	GO:0048545~response to steroid hormone stimulus	17	0.183983	0.0358417	BMP4, CAV1, HMGB2, ACTA1, PTGS2, GNRH1, IGFBP7, ESR1, AQP1, ASL, BRCA1, DUSP1, CCND2, BCHE, CA4, PTCH1, THBS1	689	192	13528	1.73845	1	0.647108	48.2743
GOTERM_BP_FAT	GO:0051270~regulation of cell motion	17	0.183983	0.0373232	PLXNA3, ACVRL1, PTPRM, LYN, PKHD1, IL6ST, F2RL1, TAC1, ITGA2, ADORA1, ADA, VASH1, PTK2B, APOE, GAB1, RAC1, THBS1	689	193	13528	1.72944	1	0.648909	49.6911
GOTERM_BP_FAT	GO:0010941~regulation of cell death	54	0.584416	0.0386538	MEF2C, PTGS2, TNFSF13, SGMS1, ADORA1, CRADD, BAK1, NOD2, MYD88, APOE, CHST11, TOP2A, API5, RAB27A, NOL3, AIFM2, ESR1, ACTN2, BCL2L13, STK4, STK3, BCL2L11, INHBA, TNFSF12-TNFSF13, ADAMTSL4, STK17B, NFKBIA, HSPA1A, CDH1, ZBTB16, TCF7L2, GCLM, TRAIP, ADA, GCH1, PRUNE2, TUBB, RAC1, TAF9, DYRK2, THBS1, RASA1, BMP4, TBX3, GNRH1, SMAD6, ANXA1, TRIO, VAV2, BRCA1, SOD2, EPHA7, UACA, DUSP1, PERP	689	815	13528	1.30092	1	0.649139	50.9323
GOTERM_BP_FAT	GO:0021955~central nervous system neuron axonogenesis	4	0.04329	0.0377101	EPHB3, DCX, EPHB1, EPHB2	689	15	13528	5.2358	1	0.649506	50.055
GOTERM_BP_FAT	GO:0014003~oligodendrocyte development	4	0.04329	0.0377101	ASCL1, ZNF488, LYN, SOX11	689	15	13528	5.2358	1	0.649506	50.055
GOTERM_BP_FAT	GO:0046942~carboxylic acid transport	14	0.151515	0.0367736	LOC100133772, ANXA1, SLC3A1, SLC7A14, SLC7A11, SLC1A4, SLC25A32, SLC16A5, AKR1C4, SLC16A6, SLC26A7, FABP3, SLC22A4, SLC13A3, PLA2G5	689	147	13528	1.86993	1	0.649975	49.1698
GOTERM_BP_FAT	GO:0010594~regulation of endothelial cell migration	5	0.0541126	0.0358213	PTPRM, ACVRL1, APOE, THBS1, VASH1	689	25	13528	3.92685	1	0.650315	48.2546
GOTERM_BP_FAT	GO:0051970~negative regulation of transmission of nerve impulse	5	0.0541126	0.0358213	PTGS2, BCHE, SLC24A2, ADORA1, HTR2A	689	25	13528	3.92685	1	0.650315	48.2546
GOTERM_BP_FAT	GO:0048742~regulation of skeletal muscle fiber development	5	0.0541126	0.0358213	COL4A4, BMP4, TBX3, AGRN, BOC	689	25	13528	3.92685	1	0.650315	48.2546
GOTERM_BP_FAT	GO:0050905~neuromuscular process	8	0.0865801	0.0371861	NBN, RAC3, CLIC5, GRIN2D, PCDH15, GRIN3A, FABP7, GCH1	689	62	13528	2.53345	1	0.650826	49.5615
GOTERM_BP_FAT	GO:0015849~organic acid transport	14	0.151515	0.0385254	LOC100133772, ANXA1, SLC3A1, SLC7A14, SLC7A11, SLC1A4, SLC25A32, SLC16A5, AKR1C4, SLC16A6, SLC26A7, FABP3, SLC22A4, SLC13A3, PLA2G5	689	148	13528	1.85729	1	0.651074	50.8138
GOTERM_BP_FAT	GO:0015718~monocarboxylic acid transport	7	0.0757576	0.0402095	LOC100133772, SLC1A4, SLC16A5, AKR1C4, SLC16A6, ANXA1, FABP3, PLA2G5	689	50	13528	2.7488	1	0.651476	52.3468
GOTERM_BP_FAT	GO:0045664~regulation of neuron differentiation	13	0.140693	0.0383559	NBN, PLXNA3, LZTS1, RUFY3, EPHB2, NUMBL, LINGO1, ASCL1, APOE, CCND2, MAPT, POU3F2, ROBO2	689	133	13528	1.91914	1	0.65263	50.6569
GOTERM_BP_FAT	GO:0051289~protein homotetramerization	5	0.0541126	0.0406884	PCBD1, CBR4, ACTN2, DECR1, SOD2	689	26	13528	3.77582	1	0.652868	52.7744
GOTERM_BP_FAT	GO:0021782~glial cell development	5	0.0541126	0.0406884	ASCL1, ZNF488, LYN, SOX11, POU3F2	689	26	13528	3.77582	1	0.652868	52.7744
GOTERM_BP_FAT	GO:0051271~negative regulation of cell motion	8	0.0865801	0.0400772	PTPRM, ACVRL1, PKHD1, APOE, THBS1, ADORA1, VASH1, ADA	689	63	13528	2.49324	1	0.653315	52.228
GOTERM_BP_FAT	GO:0030879~mammary gland development	8	0.0865801	0.0400772	CAV1, TBX3, RXFP1, IRF6, HK2, ITGA2, PTCH1, BCL2L11	689	63	13528	2.49324	1	0.653315	52.228
GOTERM_MF_FAT	GO:0030246~carbohydrate binding	27	0.292208	0.0446556	C21ORF63, HK2, LPHN3, NOD2, FCN3, APOE, PTN, HSPC159, THBS1, FGF1, GPNMB, SELPLG, BMP4, LPL, FBXO2, CCDC80, CHI3L1, COL25A1, TNFAIP6, LYVE1, LAYN, CLEC3B, NAV2, LGALS14, PTCH1, NCAN, PLA2G5	672	354	12983	1.47355	1	0.653661	50.8468
GOTERM_BP_FAT	GO:0006575~cellular amino acid derivative metabolic process	15	0.162338	0.0436498	GSTA1, LRTOMT, LPCAT2, GCLM, MOXD1, SOD2, GCH1, BCHE, HDC, FABP3, SLC22A4, TPH1, EIF5A2, PLA2G5, ADC	689	166	13528	1.77418	1	0.655721	55.3392
GOTERM_BP_FAT	GO:0048534~hemopoietic or lymphoid organ development	21	0.227273	0.0433317	BMP4, KLF6, LYN, HCLS1, SMAD5, EOMES, KITLG, ZBTB16, TPD52, BCL2L11, ADA, SOD2, MLF1, INHBA, BAK1, TNFRSF11A, ID2, BCL11A, IRF8, PPP3CB, PATZ1	689	260	13528	1.58584	1	0.655832	55.0701
GOTERM_BP_FAT	GO:0006875~cellular metal ion homeostasis	17	0.183983	0.0420335	MCHR1, CAV1, IL6ST, F2RL1, GPR6, TAC1, ITPR1, EDNRA, BAK1, S1PR3, PTK2B, APOE, SLC24A2, CACNA1G, CAMK2D, XCL1, GPR12	689	196	13528	1.70297	1	0.656074	53.9561
GOTERM_BP_FAT	GO:0006954~inflammatory response	25	0.270563	0.0432087	TPST1, ADORA3, AIF1, LY86, C5, TAC1, C1S, SGMS1, ADORA1, S1PR3, MYD88, FCN3, RAC1, SCN9A, ITCH, THBS1, LYN, ANXA1, CD180, C1QA, TNFAIP6, AOX1, VSIG4, IGFBP4, BMP6	689	325	13528	1.51033	1	0.657644	54.9657
GOTERM_BP_FAT	GO:0012501~programmed cell death	42	0.454545	0.0419624	MEF2C, ADAMTSL4, LY86, STK17B, NFKBIA, TNFSF13, ZBTB16, SGMS1, ZNF346, MRPS30, CRADD, PRUNE2, SHB, BAK1, PTK2B, RAC1, DYRK2, PAK1, THBS1, TOP2A, API5, SRGN, TWIST1, RNF144B, NOL3, AIFM2, TRIO, BCL2L13, VAV2, STK4, BRCA1, STK3, BCL2L11, ELMO1, SOD2, SEMA6A, SULF1, MDM4, TNFSF12-TNFSF13, GADD45B, EIF2AK2, PERP, ZIM2, PEG3	689	611	13528	1.34965	1	0.658411	53.8944
GOTERM_BP_FAT	GO:0051247~positive regulation of protein metabolic process	20	0.21645	0.0416746	BMP4, CAV1, LYN, IL6ST, HCLS1, NFKBIA, ITGA2, KITLG, ADORA1, BRCA1, EDNRA, NOD2, PACSIN3, PSMD12, CCND2, PTK2B, APOE, ITCH, THBS1, EIF5A2	689	243	13528	1.61599	1	0.658826	53.6436
GOTERM_BP_FAT	GO:0002520~immune system development	22	0.238095	0.0431458	BMP4, KLF6, NBN, LYN, HCLS1, SMAD5, EOMES, KITLG, ZBTB16, TPD52, BCL2L11, ADA, SOD2, MLF1, INHBA, BAK1, TNFRSF11A, ID2, BCL11A, IRF8, PPP3CB, PATZ1	689	276	13528	1.56505	1	0.659998	54.9122
GOTERM_BP_FAT	GO:0042981~regulation of apoptosis	53	0.573593	0.0431406	MEF2C, PTGS2, TNFSF13, SGMS1, ADORA1, CRADD, BAK1, NOD2, MYD88, APOE, CHST11, TOP2A, API5, RAB27A, NOL3, AIFM2, ESR1, ACTN2, BCL2L13, STK4, STK3, BCL2L11, INHBA, TNFSF12-TNFSF13, ADAMTSL4, STK17B, NFKBIA, HSPA1A, CDH1, ZBTB16, TCF7L2, GCLM, TRAIP, ADA, GCH1, PRUNE2, TUBB, RAC1, TAF9, DYRK2, THBS1, RASA1, TBX3, GNRH1, SMAD6, ANXA1, TRIO, VAV2, BRCA1, SOD2, EPHA7, UACA, DUSP1, PERP	689	804	13528	1.2943	1	0.662875	54.9078
GOTERM_MF_FAT	GO:0050840~extracellular matrix binding	5	0.0541126	0.0482292	FBLN2, ITGA2, BCAM, AGRN, THBS1	672	27	12983	3.57777	1	0.663768	53.6288
GOTERM_BP_FAT	GO:0006874~cellular calcium ion homeostasis	16	0.17316	0.0465054	MCHR1, CAV1, IL6ST, F2RL1, GPR6, TAC1, ITPR1, EDNRA, BAK1, S1PR3, PTK2B, APOE, SLC24A2, CACNA1G, XCL1, GPR12	689	183	13528	1.71666	1	0.668302	57.6873
GOTERM_BP_FAT	GO:0042063~gliogenesis	8	0.0865801	0.0462895	ASCL1, ZNF488, TSPAN2, LYN, PTK2B, SOX11, POU3F2, C1S	689	65	13528	2.41652	1	0.66932	57.5139
GOTERM_BP_FAT	GO:0046146~tetrahydrobiopterin metabolic process	3	0.0324675	0.0457404	PCBD1, SPR, GCH1	689	7	13528	8.41468	1	0.670435	57.07
GOTERM_BP_FAT	GO:0051262~protein tetramerization	6	0.0649351	0.046258	SBF2, PCBD1, CBR4, ACTN2, DECR1, SOD2	689	39	13528	3.02065	1	0.671847	57.4886
GOTERM_BP_FAT	GO:0051147~regulation of muscle cell differentiation	6	0.0649351	0.046258	COL4A4, BMP4, TBX3, EREG, AGRN, BOC	689	39	13528	3.02065	1	0.671847	57.4886
GOTERM_BP_FAT	GO:0033555~multicellular organismal response to stress	6	0.0649351	0.046258	GABRA5, SCN9A, NEUROD2, TAC1, GNG7, GCH1	689	39	13528	3.02065	1	0.671847	57.4886
GOTERM_BP_FAT	GO:0007613~memory	6	0.0649351	0.046258	PTGS2, ADCY8, GRIA1, SLC24A2, TAC1, HTR2A	689	39	13528	3.02065	1	0.671847	57.4886
GOTERM_BP_FAT	GO:0043067~regulation of programmed cell death	53	0.573593	0.0498231	MEF2C, PTGS2, TNFSF13, SGMS1, ADORA1, CRADD, BAK1, NOD2, MYD88, APOE, CHST11, TOP2A, API5, RAB27A, NOL3, AIFM2, ESR1, ACTN2, BCL2L13, STK4, STK3, BCL2L11, INHBA, TNFSF12-TNFSF13, ADAMTSL4, STK17B, NFKBIA, HSPA1A, CDH1, ZBTB16, TCF7L2, GCLM, TRAIP, ADA, GCH1, PRUNE2, TUBB, RAC1, TAF9, DYRK2, THBS1, RASA1, TBX3, GNRH1, SMAD6, ANXA1, TRIO, VAV2, BRCA1, SOD2, EPHA7, UACA, DUSP1, PERP	689	812	13528	1.28155	1	0.685942	60.2689
GOTERM_BP_FAT	GO:0042493~response to drug	18	0.194805	0.0492682	CAV1, NBN, PTPRM, ATP4A, PTGS2, LYN, ITGA2, CDH1, UBE2B, GCLM, SOD2, ABCC9, BCHE, PTK2B, FABP3, CA4, PTCH1, HTR2A	689	216	13528	1.63619	1	0.687151	59.8477
GOTERM_BP_FAT	GO:0045596~negative regulation of cell differentiation	18	0.194805	0.0492682	BMP4, CAV1, NBN, PLXNA3, TBX3, FST, NFKBIA, ZBTB16, TCF7L2, RUFY3, SOD2, EPHB2, INHBA, NPHP3, LINGO1, EREG, HIST1H4J, TWIST1	689	216	13528	1.63619	1	0.687151	59.8477
GOTERM_BP_FAT	GO:0010648~negative regulation of cell communication	20	0.21645	0.0498039	DAND5, CAV1, PTGS2, IL6ST, NLK, SMAD6, NFKBIA, TLE1, TAX1BP3, ADORA1, ADA, RGS10, NOD2, BCHE, SOSTDC1, SLC24A2, CHST11, THBS1, GRB14, HTR2A	689	248	13528	1.58341	1	0.688481	60.2544

## Sheet: GO_DEX_only_in_mPFC
GO: DEX only in mPFC
Category	Term	Count	%	PValue	Genes	List Total	Pop Hits	Pop Total	Fold Enrichment	Bonferroni	Benjamini	FDR
GOTERM_CC_FAT	GO:0043209~myelin sheath	5	0.128966	0.000164924	MAG, PLP1, PLLP, MBP, ITPR2	271	14	12782	16.845	0.0456048	0.0456048	0.218207
GOTERM_MF_FAT	GO:0008289~lipid binding	22	0.567449	0.000498325	PLA2G15, SNX29, RBP1, SYT2, CRABP2, SYT3, RXRG, MFGE8, NR3C1, SEC14L2, CALB1, ITPR2, AKR1C2, STAC2, CD36, STAC, PEMT, DGKZ, HSD11B2, SULT1E1, RLBP1, HIP1	272	450	12983	2.33355	0.241672	0.241672	0.725668
GOTERM_CC_FAT	GO:0044420~extracellular matrix part	9	0.232138	0.0033531	TF, TNXB, GRIN2B, COL6A3, PAPLN, LAMC1, SPARC, PRSS12, COL5A1	271	117	12782	3.62816	0.613461	0.271553	4.35086
GOTERM_BP_FAT	GO:0001508~regulation of action potential	8	0.206345	0.000530468	PLP1, GRIN2B, NTF3, TACR1, PLLP, CLDN11, MBP, EIF2B5	284	68	13528	5.60398	0.63414	0.284782	0.902445
GOTERM_CC_FAT	GO:0043218~compact myelin	3	0.0773794	0.0025935	PLP1, PLLP, MBP	271	4	12782	35.3745	0.520453	0.307506	3.38084
GOTERM_CC_FAT	GO:0005576~extracellular region	59	1.5218	0.00703609	NXPH2, MASP1, INS-IGF2, CNP, LPA, GRIN2B, HAMP, CCBE1, HHIP, SEMA3A, APLN, TSKU, FGF2, GHR, MATN3, CLCA2, STC2, MFGE8, MMP15, THBD, CPXM1, CARTPT, LAMC1, EDA, WFDC2, TF, OLFM4, SORD, ADAMTSL3, ENPP2, TNFRSF25, CSF1, PAMR1, TSHB, TRH, VIT, FAM132B, CPN2, FNDC1, COL6A3, C1QTNF2, PRSS12, TNXB, PLA2G15, NTF3, IL1RN, PAPLN, IGF2, SPARC, COL5A1, DKK2, IGSF21, SRPX2, PENK, THSD4, PAPPA2, WIF1, BMP5, IGF…	271	2010	12782	1.38448	0.864428	0.329445	8.92766
GOTERM_BP_FAT	GO:0007242~intracellular signaling cascade	44	1.1349	0.000844135	INS-IGF2, EFNA1, TACR1, RTKN, ITPKB, LPAR1, NR3C1, TRH, STAC2, STAC, ROPN1B, C1QTNF2, RALA, GNG4, FGF2, ARHGDIA, GHR, DEPDC6, PTGER3, SPSB1, DCDC2, IGF2, STK4, ATM, TP73, FARP2, ASB9, NRAS, CD36, DOK4, SPAG5, GSK3B, CNIH4, ROR2, CARTPT, DGKZ, MAPK8, GNB4, MAPK7, JAK3, RGS9, DDX54, ERC1, GADD45B, IGFBP5	284	1256	13528	1.6687	0.798166	0.329732	1.43245
GOTERM_BP_FAT	GO:0008366~axon ensheathment	6	0.154759	0.00174605	PLP1, NTF3, PLLP, CLDN11, MBP, EIF2B5	284	42	13528	6.80483	0.963544	0.338971	2.94159
GOTERM_BP_FAT	GO:0007272~ensheathment of neurons	6	0.154759	0.00174605	PLP1, NTF3, PLLP, CLDN11, MBP, EIF2B5	284	42	13528	6.80483	0.963544	0.338971	2.94159
GOTERM_BP_FAT	GO:0034754~cellular hormone metabolic process	7	0.180552	0.00141317	RBP1, CRABP2, HSD11B2, SRD5A1, NR3C1, SULT1E1, FGF2	284	59	13528	5.65147	0.931427	0.360227	2.38715
GOTERM_BP_FAT	GO:0050770~regulation of axonogenesis	7	0.180552	0.00117844	MAG, EFNA1, SEMA3A, SEMA4D, RUFY3, ARHGDIA, MBP	284	57	13528	5.84977	0.892949	0.360386	1.99438
GOTERM_BP_FAT	GO:0050771~negative regulation of axonogenesis	5	0.128966	0.00167678	MAG, SEMA3A, RUFY3, ARHGDIA, MBP	284	25	13528	9.52676	0.958421	0.365114	2.82646
GOTERM_BP_FAT	GO:0010975~regulation of neuron projection development	7	0.180552	0.00339769	MAG, EFNA1, SEMA3A, SEMA4D, RUFY3, ARHGDIA, MBP	284	70	13528	4.76338	0.998419	0.369149	5.64899
GOTERM_BP_FAT	GO:0000165~MAPKKK cascade	13	0.335311	0.000499484	EFNA1, INS-IGF2, ITPKB, IGF2, LPAR1, DOK4, C1QTNF2, CARTPT, ROR2, MAPK8, MAPK7, GADD45B, FGF2, GHR	284	184	13528	3.36543	0.612003	0.377106	0.849945
GOTERM_CC_FAT	GO:0044421~extracellular region part	33	0.851174	0.00674574	TF, OLFM4, SORD, MASP1, INS-IGF2, ADAMTSL3, CSF1, CNP, VIT, GRIN2B, C1QTNF2, COL6A3, FGF2, PRSS12, GHR, MATN3, TNXB, IL1RN, IGF2, MFGE8, PAPLN, SPARC, MMP15, COL5A1, DKK2, THBD, THSD4, CPXM1, CARTPT, LAMC1, BMP5, WFDC2, CMTM5, IGFBP5	271	960	12782	1.62133	0.852734	0.380522	8.57433
GOTERM_BP_FAT	GO:0007155~cell adhesion	27	0.696415	0.00333763	OLFM4, CLDN11, CDH6, ROPN1B, PVRL3, COL6A3, MAG, CLCA2, TNXB, PDPN, MFGE8, NLGN3, PCDH17, COL5A1, NCAM2, CORO1A, CD36, CX3CR1, CPXM1, NLGN4X, CNTN2, TESK2, ROR2, LAMC1, SEMA4D, EDA, CDH11	284	700	13528	1.8373	0.998228	0.38574	5.55179
GOTERM_BP_FAT	GO:0031344~regulation of cell projection organization	8	0.206345	0.00260063	MAG, EFNA1, RALA, SEMA3A, SEMA4D, RUFY3, ARHGDIA, MBP	284	89	13528	4.28169	0.992807	0.38949	4.35143
GOTERM_BP_FAT	GO:0010769~regulation of cell morphogenesis involved in differentiation	7	0.180552	0.00544365	MAG, EFNA1, SEMA3A, SEMA4D, RUFY3, ARHGDIA, MBP	284	77	13528	4.33035	0.999968	0.403809	8.90419
GOTERM_BP_FAT	GO:0051057~positive regulation of small GTPase mediated signal transduction	4	0.103173	0.00495598	NRAS, CSF1, ITPKB, LPAR1	284	17	13528	11.208	0.999919	0.407291	8.13803
GOTERM_BP_FAT	GO:0022610~biological adhesion	27	0.696415	0.00331215	OLFM4, CLDN11, CDH6, ROPN1B, PVRL3, COL6A3, MAG, CLCA2, TNXB, PDPN, MFGE8, NLGN3, PCDH17, COL5A1, NCAM2, CORO1A, CD36, CX3CR1, CPXM1, NLGN4X, CNTN2, TESK2, ROR2, LAMC1, SEMA4D, EDA, CDH11	284	701	13528	1.83468	0.99814	0.407801	5.51053
GOTERM_BP_FAT	GO:0046579~positive regulation of Ras protein signal transduction	4	0.103173	0.0041449	NRAS, CSF1, ITPKB, LPAR1	284	16	13528	11.9085	0.999618	0.408283	6.85032
GOTERM_BP_FAT	GO:0006631~fatty acid metabolic process	12	0.309518	0.00305394	CPT1B, PLP1, PLA2G15, PDPN, CHKB, FA2H, ACOT2, ACOT1, AKR1C2, SLC27A3, HPGD, SC5DL, GHR	284	198	13528	2.8869	0.996961	0.409576	5.09143
GOTERM_BP_FAT	GO:0019228~regulation of action potential in neuron	6	0.154759	0.005298	PLP1, NTF3, PLLP, CLDN11, MBP, EIF2B5	284	54	13528	5.29264	0.999958	0.411283	8.676
GOTERM_BP_FAT	GO:0010033~response to organic substance	27	0.696415	0.00483754	LY6G6D, TF, INS-IGF2, TACR1, NNAT, HMGCS1, PDE3B, CALCOCO2, TSHB, NR3C1, TRH, CITED1, STAT6, GRIN2B, CASP8, PEMT, CREB3L4, GNG4, GHR, EIF2B5, IL1RN, MFGE8, IGF2, CORO1A, THBD, HSD11B2, GNB4, RGS9	284	721	13528	1.78379	0.999898	0.417573	7.95104
GOTERM_BP_FAT	GO:0031345~negative regulation of cell projection organization	5	0.128966	0.00258373	MAG, SEMA3A, RUFY3, ARHGDIA, MBP	284	28	13528	8.50604	0.992572	0.419998	4.32375
GOTERM_BP_FAT	GO:0007610~behavior	20	0.515863	0.00466276	ENPP2, TACR1, MAOA, NLGN3, CNP, TRH, CALB1, NRAS, CORO1A, PENK, GRIN2B, GRM7, CX3CR1, ECSCR, NLGN4X, CARTPT, RALA, SEMA3A, FGF2, CMTM5	284	469	13528	2.03129	0.999858	0.425087	7.67444
GOTERM_BP_FAT	GO:0009214~cyclic nucleotide catabolic process	3	0.0773794	0.00618766	PDE3B, PDE4D, CNP	284	6	13528	23.8169	0.999992	0.428846	10.0615
GOTERM_BP_FAT	GO:0051960~regulation of nervous system development	11	0.283725	0.00725775	MAG, TF, NTF3, EFNA1, TGIF2, SEMA3A, SEMA4D, FGF2, RUFY3, ARHGDIA, MBP	284	192	13528	2.72902	0.999999	0.437379	11.7018
GOTERM_BP_FAT	GO:0042391~regulation of membrane potential	9	0.232138	0.00715911	PLP1, GRIN2B, NTF3, TACR1, PLLP, NLGN3, CLDN11, MBP, EIF2B5	284	134	13528	3.19929	0.999999	0.446764	11.5518
GOTERM_BP_FAT	GO:0042552~myelination	5	0.128966	0.00791224	PLP1, NTF3, PLLP, MBP, EIF2B5	284	38	13528	6.26761	1	0.452358	12.6911
GOTERM_BP_FAT	GO:0019226~transmission of nerve impulse	16	0.41269	0.006967	CPLX3, PLP1, NTF3, MAOA, CACNG4, CNP, NLGN3, CLDN11, MBP, ACCN1, GRIN2B, GRM7, CARTPT, PLLP, FGF2, EIF2B5	284	350	13528	2.17755	0.999998	0.452401	11.2589
GOTERM_BP_FAT	GO:0001676~long-chain fatty acid metabolic process	3	0.0773794	0.00854356	PLP1, ACOT2, ACOT1	284	7	13528	20.4145	1	0.464936	13.6355
GOTERM_CC_FAT	GO:0044459~plasma membrane part	62	1.59917	0.0134607	LOR, KCNE1L, EFNA1, AQP8, TACR1, SYT2, SYT3, SLC7A9, KCNJ10, LPAR1, HLA-DMB, MBP, GRIN2B, CASP8, SNTB1, RALA, HHIP, GNG4, GHR, CLCA2, PTGER3, PDPN, PTPRN2, CACNG4, MFGE8, MPP7, MMP15, ACVR2A, CD36, THBD, GRM7, CX3CR1, CNTN2, ROR2, EDA, IGSF9, ADD2, TF, CPLX3, ARFGAP3, ENPP2, TNFRSF25, CABP1, RSAD2, NPY6R, CLDN11, TJAP1, RIMS3, PVRL3, PEMT, SLC30A3, ARHGDIA, MAOA, HOMER2, GJB2, ACCN1, NRAS, CORO1A…	271	2203	12782	1.32741	0.978404	0.472291	16.43
GOTERM_BP_FAT	GO:0051129~negative regulation of cellular component organization	9	0.232138	0.0100014	MAG, CORO1A, AVIL, SEMA3A, ATM, ADD2, RUFY3, ARHGDIA, MBP	284	142	13528	3.01904	1	0.506131	15.7797
GOTERM_BP_FAT	GO:0007243~protein kinase cascade	16	0.41269	0.0112697	EFNA1, INS-IGF2, ITPKB, IGF2, LPAR1, STK4, DOK4, C1QTNF2, CARTPT, ROR2, MAPK8, JAK3, MAPK7, GADD45B, ERC1, FGF2, GHR	284	370	13528	2.05984	1	0.523172	17.6042
GOTERM_BP_FAT	GO:0060284~regulation of cell development	11	0.283725	0.0112356	MAG, NTF3, INS-IGF2, EFNA1, IGF2, TGIF2, SEMA3A, SEMA4D, FGF2, RUFY3, ARHGDIA, MBP	284	205	13528	2.55596	1	0.534531	17.5555
GOTERM_CC_FAT	GO:0045202~synapse	15	0.386897	0.0187811	CPLX3, SYT2, SYT3, CABP1, NLGN3, HOMER2, RIMS3, SYNE1, GRIN2B, GRM7, SNTB1, SLC30A3, ERC1, IGSF9, PRSS12	271	355	12782	1.99293	0.995325	0.53537	22.2059
GOTERM_BP_FAT	GO:0051969~regulation of transmission of nerve impulse	9	0.232138	0.0121592	TF, CPLX3, NRAS, GRIN2B, NTF3, TACR1, CARTPT, NLGN3, CALB1	284	147	13528	2.91636	1	0.538264	18.8614
GOTERM_BP_FAT	GO:0044270~nitrogen compound catabolic process	6	0.154759	0.0130028	PDE3B, ACLY, PDE4D, CNP, DPYD, ALDH1L2	284	67	13528	4.26571	1	0.5507	20.0373
GOTERM_BP_FAT	GO:0031644~regulation of neurological system process	9	0.232138	0.015179	TF, CPLX3, NRAS, GRIN2B, NTF3, TACR1, CARTPT, NLGN3, CALB1	284	153	13528	2.80199	1	0.55297	22.9965
GOTERM_BP_FAT	GO:0022604~regulation of cell morphogenesis	11	0.283725	0.000426365	MAG, FGD1, CORO1A, PDPN, EFNA1, GRLF1, SEMA3A, SEMA4D, RUFY3, ARHGDIA, MBP	284	131	13528	3.99978	0.554311	0.554311	0.725949
GOTERM_BP_FAT	GO:0030261~chromosome condensation	4	0.103173	0.0148239	NCAPH, AIFM2, NCAPG, NUSAP1	284	25	13528	7.62141	1	0.554527	22.5209
GOTERM_BP_FAT	GO:0050768~negative regulation of neurogenesis	5	0.128966	0.0142572	MAG, SEMA3A, RUFY3, ARHGDIA, MBP	284	45	13528	5.29264	1	0.561589	21.7558
GOTERM_BP_FAT	GO:0060348~bone development	8	0.206345	0.0147736	INS-IGF2, SMAD5, MAPK8, IGF2, SPARC, BMP5, CDH11, GHR, IGFBP5	284	123	13528	3.09813	1	0.563757	22.4533
GOTERM_BP_FAT	GO:0006576~biogenic amine metabolic process	7	0.180552	0.0160886	ODC1, CPT1B, DDC, PLA2G15, MAOA, CHKB, PEMT, DMGDH	284	97	13528	3.43749	1	0.564254	24.2027
GOTERM_BP_FAT	GO:0009125~nucleoside monophosphate catabolic process	3	0.0773794	0.014247	PDE3B, PDE4D, CNP	284	9	13528	15.8779	1	0.572481	21.742
GOTERM_MF_FAT	GO:0019838~growth factor binding	8	0.206345	0.00639911	ACVR2A, IL18R1, CD36, NTF3, INS-IGF2, IGF2, COL5A1, GHR, IGFBP5	272	105	12983	3.63669	0.971644	0.589644	8.95367
GOTERM_BP_FAT	GO:0010721~negative regulation of cell development	5	0.128966	0.0177385	MAG, SEMA3A, RUFY3, ARHGDIA, MBP	284	48	13528	4.96185	1	0.590381	26.3452
GOTERM_CC_FAT	GO:0030666~endocytic vesicle membrane	4	0.103173	0.0318983	CORO1A, SYT2, CACNG4, RAB11FIP1	271	33	12782	5.7171	0.999896	0.600456	34.9067
GOTERM_CC_FAT	GO:0042995~cell projection	23	0.593242	0.0389694	S100A4, FGD1, PDPN, TACR1, LDB3, ARPC5, RUFY3, RSPH9, MBP, ITPR2, GAPDHS, NCAM2, CORO1A, GRIN2B, ROPN1B, PVALB, GSK3B, GRM7, CNTN2, PEMT, SEMA3A, IGSF9, PRSS12	271	697	12782	1.55641	0.999987	0.608361	40.9296
GOTERM_CC_FAT	GO:0030139~endocytic vesicle	5	0.128966	0.0358186	TF, CORO1A, SYT2, CACNG4, RAB11FIP1	271	59	12782	3.99712	0.999967	0.608756	38.3126
GOTERM_BP_FAT	GO:0051050~positive regulation of transport	11	0.283725	0.0192099	GRIN2B, INS-IGF2, TACR1, GSK3B, C1QTNF2, NNAT, CARTPT, IGF2, MFGE8, TRH, EDA, HIP1	284	223	13528	2.34965	1	0.610342	28.2077
GOTERM_CC_FAT	GO:0031012~extracellular matrix	14	0.361104	0.0313858	MATN3, TF, TNXB, ADAMTSL3, PAPLN, MMP15, SPARC, VIT, COL5A1, GRIN2B, THSD4, COL6A3, LAMC1, PRSS12	271	345	12782	1.91398	0.99988	0.633123	34.4488
GOTERM_BP_FAT	GO:0042445~hormone metabolic process	7	0.180552	0.0238182	RBP1, CRABP2, HSD11B2, SRD5A1, NR3C1, SULT1E1, FGF2	284	106	13528	3.14563	1	0.637651	33.7581
GOTERM_BP_FAT	GO:0050767~regulation of neurogenesis	9	0.232138	0.0235295	MAG, NTF3, EFNA1, TGIF2, SEMA3A, SEMA4D, RUFY3, ARHGDIA, MBP	284	166	13528	2.58256	1	0.641378	33.4226
GOTERM_BP_FAT	GO:0045664~regulation of neuron differentiation	8	0.206345	0.0217463	MAG, EFNA1, TGIF2, SEMA3A, SEMA4D, RUFY3, ARHGDIA, MBP	284	133	13528	2.86519	1	0.64711	31.3146
GOTERM_BP_FAT	GO:0007265~Ras protein signal transduction	7	0.180552	0.0228562	NRAS, ROPN1B, RTKN, RALA, FGF2, ARHGDIA, FARP2	284	105	13528	3.17559	1	0.64768	32.6339
GOTERM_BP_FAT	GO:0009719~response to endogenous stimulus	16	0.41269	0.0235095	INS-IGF2, TACR1, IL1RN, HMGCS1, PDE3B, IGF2, TSHB, MFGE8, TRH, CITED1, PEMT, HSD11B2, GNB4, RGS9, GNG4, EIF2B5, GHR	284	405	13528	1.88183	1	0.649512	33.3993
GOTERM_MF_FAT	GO:0015267~channel activity	16	0.41269	0.0263282	KCNE1L, CLCA2, TRPC6, PDPN, AQP8, CACNG4, KCNJ10, GJB2, ITPR2, ACCN1, ACCN4, GRIN2B, GRM7, ANO2, PLLP, FGF2	272	412	12983	1.85366	1	0.65275	32.2843
GOTERM_BP_FAT	GO:0045597~positive regulation of cell differentiation	11	0.283725	0.0226272	ACVR2A, CD36, NTF3, INS-IGF2, CSF1, SMAD5, ITPKB, IGF2, TGIF2, SEMA4D, FGF2, ARHGDIA	284	229	13528	2.28809	1	0.652793	32.3637
GOTERM_MF_FAT	GO:0048306~calcium-dependent protein binding	4	0.103173	0.0285642	S100A4, MASP1, PLSCR3, CABP1	272	32	12983	5.96645	1	0.657767	34.5213
GOTERM_CC_FAT	GO:0043005~neuron projection	14	0.361104	0.0299336	S100A4, TACR1, RUFY3, MBP, ITPR2, NCAM2, GRIN2B, PVALB, GRM7, GSK3B, CNTN2, SEMA3A, IGSF9, PRSS12	271	342	12782	1.93077	0.999816	0.658728	33.1353
GOTERM_MF_FAT	GO:0019842~vitamin binding	9	0.232138	0.0059028	DDC, RBP1, LEPREL2, CRABP2, DMGDH, ALDH1L2, CALB1, RLBP1, SEC14L2	272	130	12983	3.3045	0.962588	0.665545	8.2869
GOTERM_BP_FAT	GO:0051046~regulation of secretion	10	0.257931	0.026575	CPLX3, GRIN2B, INS-IGF2, TACR1, GRM7, NNAT, PDE3B, CARTPT, IGF2, TRH, FGF2	284	202	13528	2.35811	1	0.670304	36.8826
GOTERM_MF_FAT	GO:0016409~palmitoyltransferase activity	3	0.0773794	0.0334846	ZDHHC2, CPT1B, CHKB, C3ORF57	272	14	12983	10.2282	1	0.671065	39.2038
GOTERM_MF_FAT	GO:0022803~passive transmembrane transporter activity	16	0.41269	0.0262404	KCNE1L, CLCA2, TRPC6, PDPN, AQP8, CACNG4, KCNJ10, GJB2, ITPR2, ACCN1, ACCN4, GRIN2B, GRM7, ANO2, PLLP, FGF2	272	413	12983	1.84917	1	0.67865	32.1951
GOTERM_MF_FAT	GO:0050662~coenzyme binding	9	0.232138	0.0363073	GAPDHS, SORD, AIFM2, FMO2, HSD11B2, DMGDH, DPYD, CBR3, HPGD	272	181	12983	2.3734	1	0.680278	41.7472
GOTERM_MF_FAT	GO:0005543~phospholipid binding	9	0.232138	0.03259	PLA2G15, SNX29, SYT2, SYT3, PEMT, MFGE8, SEC14L2, ITPR2, HIP1	272	177	12983	2.42703	1	0.683141	38.3764
GOTERM_MF_FAT	GO:0019911~structural constituent of myelin sheath	3	0.0773794	0.00416411	PLP1, MOBP, MBP	272	5	12983	28.639	0.901323	0.685872	5.91499
GOTERM_BP_FAT	GO:0044057~regulation of system process	13	0.335311	0.02953	KCNE1L, TF, CPLX3, TNNC2, NTF3, INS-IGF2, TACR1, NLGN3, IGF2, CALB1, NRAS, GRIN2B, CARTPT, SEMA3A	284	309	13528	2.00401	1	0.686272	40.0775
GOTERM_BP_FAT	GO:0055082~cellular chemical homeostasis	15	0.386897	0.0293364	TF, PLP1, PTGER3, NTF3, TRPC6, TACR1, NLGN3, LPAR1, CLDN11, MBP, GRIN2B, HAMP, CARTPT, PLLP, EIF2B5	284	380	13528	1.88028	1	0.691337	39.8729
GOTERM_MF_FAT	GO:0022838~substrate specific channel activity	15	0.386897	0.0399692	KCNE1L, CLCA2, TRPC6, PDPN, AQP8, CACNG4, KCNJ10, ITPR2, ACCN1, ACCN4, GRIN2B, GRM7, ANO2, PLLP, FGF2	272	398	12983	1.79893	1	0.696233	44.8992
GOTERM_MF_FAT	GO:0005496~steroid binding	6	0.154759	0.0106909	AKR1C2, RXRG, HSD11B2, NR3C1, SULT1E1, CALB1	272	64	12983	4.47484	0.997434	0.696712	14.534
GOTERM_BP_FAT	GO:0014048~regulation of glutamate secretion	3	0.0773794	0.0292176	GRIN2B, GRM7, TRH	284	13	13528	10.9924	1	0.697472	39.747
GOTERM_BP_FAT	GO:0007076~mitotic chromosome condensation	3	0.0773794	0.0292176	NCAPH, NCAPG, NUSAP1	284	13	13528	10.9924	1	0.697472	39.747
GOTERM_MF_FAT	GO:0005179~hormone activity	7	0.180552	0.0255578	PENK, STC2, INS-IGF2, HAMP, TSHB, IGF2, TRH, APLN	272	108	12983	3.09372	0.999999	0.698026	31.4972
GOTERM_BP_FAT	GO:0001503~ossification	7	0.180552	0.033713	INS-IGF2, SMAD5, MAPK8, IGF2, SPARC, BMP5, CDH11, IGFBP5	284	115	13528	2.89945	1	0.706591	44.3405
GOTERM_BP_FAT	GO:0042439~ethanolamine and derivative metabolic process	4	0.103173	0.0336305	CPT1B, PLA2G15, CHKB, PEMT, DMGDH	284	34	13528	5.60398	1	0.712535	44.2592
GOTERM_BP_FAT	GO:0051130~positive regulation of cellular component organization	9	0.232138	0.0369148	INS-IGF2, TACR1, GSK3B, RALA, NUSAP1, IGF2, MFGE8, SEMA4D, ARHGDIA, HIP1	284	181	13528	2.36853	1	0.713633	47.4088
GOTERM_BP_FAT	GO:0007612~learning	5	0.128966	0.0366641	NRAS, GRIN2B, TACR1, GRM7, NLGN3	284	60	13528	3.96948	1	0.717479	47.1744
GOTERM_BP_FAT	GO:0034655~nucleobase, nucleoside, nucleotide and nucleic acid catabolic process	5	0.128966	0.0329364	PDE3B, ACLY, PDE4D, CNP, DPYD	284	58	13528	4.10636	1	0.718975	43.5713
GOTERM_BP_FAT	GO:0034656~nucleobase, nucleoside and nucleotide catabolic process	5	0.128966	0.0329364	PDE3B, ACLY, PDE4D, CNP, DPYD	284	58	13528	4.10636	1	0.718975	43.5713
GOTERM_BP_FAT	GO:0030335~positive regulation of cell migration	6	0.154759	0.0387548	CORO1A, PDPN, INS-IGF2, TACR1, CSF1, IGF2, FGF2	284	89	13528	3.21127	1	0.719032	49.0994
GOTERM_BP_FAT	GO:0030318~melanocyte differentiation	3	0.0773794	0.033624	MLPH, MITF, CITED1	284	14	13528	10.2072	1	0.719407	44.2529
GOTERM_BP_FAT	GO:0010817~regulation of hormone levels	8	0.206345	0.0394961	CPLX3, RBP1, CRABP2, HSD11B2, SRD5A1, NR3C1, SULT1E1, FGF2	284	151	13528	2.52365	1	0.719932	49.7659
GOTERM_BP_FAT	GO:0007548~sex differentiation	8	0.206345	0.0394961	ACVR2A, SMAD5, ROR2, DMRTA2, SRD5A1, EIF2B5, CDH6, GJB2	284	151	13528	2.52365	1	0.719932	49.7659
GOTERM_BP_FAT	GO:0060341~regulation of cellular localization	11	0.283725	0.0363232	CPLX3, GRIN2B, INS-IGF2, GSK3B, GRM7, NNAT, PDE3B, CARTPT, IGF2, TRH, EDA, FGF2	284	248	13528	2.11279	1	0.720511	46.8542
GOTERM_BP_FAT	GO:0001662~behavioral fear response	3	0.0773794	0.0382708	GRIN2B, PENK, GRM7	284	15	13528	9.52676	1	0.720556	48.6597
GOTERM_BP_FAT	GO:0002209~behavioral defense response	3	0.0773794	0.0382708	GRIN2B, PENK, GRM7	284	15	13528	9.52676	1	0.720556	48.6597
GOTERM_BP_FAT	GO:0050931~pigment cell differentiation	3	0.0773794	0.0382708	MLPH, MITF, CITED1	284	15	13528	9.52676	1	0.720556	48.6597
GOTERM_MF_FAT	GO:0019841~retinol binding	3	0.0773794	0.0249581	RBP1, CRABP2, RLBP1	272	12	12983	11.9329	0.999999	0.720633	30.8786
GOTERM_MF_FAT	GO:0016918~retinal binding	3	0.0773794	0.0249581	RBP1, CRABP2, RLBP1	272	12	12983	11.9329	0.999999	0.720633	30.8786
GOTERM_BP_FAT	GO:0043523~regulation of neuron apoptosis	6	0.154759	0.0403622	NRAS, NTF3, NR3C1, ATM, TP73, GHR	284	90	13528	3.17559	1	0.72193	50.5342
GOTERM_BP_FAT	GO:0048878~chemical homeostasis	18	0.464277	0.0411527	TF, PLP1, PTGER3, TRPC6, NTF3, INS-IGF2, TACR1, PDE3B, IGF2, NLGN3, LPAR1, CLDN11, MBP, GRIN2B, HAMP, PLSCR3, CARTPT, PLLP, EIF2B5	284	512	13528	1.67463	1	0.72319	51.2257
GOTERM_BP_FAT	GO:0051705~behavioral interaction between organisms	4	0.103173	0.0362308	GRIN2B, TACR1, NLGN4X, NLGN3	284	35	13528	5.44386	1	0.726113	46.7671
GOTERM_BP_FAT	GO:0010906~regulation of glucose metabolic process	4	0.103173	0.0362308	GAPDHS, INS-IGF2, C1QTNF2, IGF2, NR3C1	284	35	13528	5.44386	1	0.726113	46.7671
GOTERM_MF_FAT	GO:0004955~prostaglandin receptor activity	3	0.0773794	0.0141855	PTGER3, PTGDR, HPGD	272	9	12983	15.9105	0.99964	0.73328	18.8408
GOTERM_BP_FAT	GO:0009968~negative regulation of signal transduction	10	0.257931	0.0433421	DKK2, DEPDC6, OTUD7B, PDE3B, DGKZ, RGS9, SOX17, HHIP, CITED1, IGFBP5	284	221	13528	2.15538	1	0.736262	53.094
GOTERM_BP_FAT	GO:0045860~positive regulation of protein kinase activity	10	0.257931	0.0454744	INS-IGF2, EFNA1, CSF1, C1QTNF2, CARTPT, DGKZ, IGF2, LPAR1, GADD45B, FGF2, GHR	284	223	13528	2.13604	1	0.73718	54.8485
GOTERM_BP_FAT	GO:0009725~response to hormone stimulus	14	0.361104	0.0452135	INS-IGF2, TACR1, IL1RN, PDE3B, TSHB, MFGE8, IGF2, TRH, CITED1, HSD11B2, GNB4, RGS9, GNG4, EIF2B5, GHR	284	367	13528	1.81709	1	0.740468	54.6372
GOTERM_BP_FAT	GO:0009187~cyclic nucleotide metabolic process	4	0.103173	0.0446306	PDE3B, PDE4D, CNP, RORA	284	38	13528	5.01408	1	0.741247	54.1617
GOTERM_BP_FAT	GO:0010675~regulation of cellular carbohydrate metabolic process	4	0.103173	0.0446306	GAPDHS, INS-IGF2, C1QTNF2, IGF2, NR3C1	284	38	13528	5.01408	1	0.741247	54.1617
GOTERM_BP_FAT	GO:0009123~nucleoside monophosphate metabolic process	5	0.128966	0.0492478	PDE3B, PDE4D, CNP, DPYD, RORA	284	66	13528	3.60862	1	0.74517	57.803
GOTERM_MF_FAT	GO:0003779~actin binding	14	0.361104	0.0195479	TNNC2, MLPH, SSFA2, ARPC5, HOMER2, MYOT, SYNE1, CORO1A, PFN4, SNTB1, AVIL, MYO5B, ADD2, HIP1	272	326	12983	2.04982	0.999983	0.745782	25.0579
GOTERM_MF_FAT	GO:0016645~oxidoreductase activity, acting on the CH-NH group of donors	4	0.103173	0.0220225	AIFM2, DMGDH, ALDH1L2, PIPOX	272	29	12983	6.58367	0.999996	0.746714	27.7748
GOTERM_BP_FAT	GO:0008306~associative learning	3	0.0773794	0.0482379	GRIN2B, TACR1, GRM7	284	17	13528	8.40597	1	0.747863	57.0306
GOTERM_BP_FAT	GO:0006109~regulation of carbohydrate metabolic process	4	0.103173	0.047627	GAPDHS, INS-IGF2, C1QTNF2, IGF2, NR3C1	284	39	13528	4.88552	1	0.748471	56.5569
GOTERM_BP_FAT	GO:0033555~multicellular organismal response to stress	4	0.103173	0.047627	GRIN2B, PENK, TACR1, GRM7	284	39	13528	4.88552	1	0.748471	56.5569
GOTERM_MF_FAT	GO:0005262~calcium channel activity	6	0.154759	0.0246141	GRIN2B, TRPC6, GRM7, CACNG4, FGF2, ITPR2	272	79	12983	3.62519	0.999999	0.749219	30.5214
GOTERM_BP_FAT	GO:0007268~synaptic transmission	12	0.309518	0.0491498	CPLX3, ACCN1, PLP1, GRIN2B, NTF3, MAOA, GRM7, CARTPT, CNP, NLGN3, FGF2, MBP	284	298	13528	1.91814	1	0.74946	57.7286
GOTERM_MF_FAT	GO:0004954~prostanoid receptor activity	3	0.0773794	0.0174899	PTGER3, PTGDR, HPGD	272	10	12983	14.3195	0.999944	0.753148	22.7263
GOTERM_MF_FAT	GO:0004953~icosanoid receptor activity	3	0.0773794	0.0174899	PTGER3, PTGDR, HPGD	272	10	12983	14.3195	0.999944	0.753148	22.7263
KEGG_PATHWAY	hsa04514:Cell adhesion molecules (CAMs)	8	0.206345	0.0356454	MAG, NCAM2, PVRL3, NLGN4X, CNTN2, NLGN3, CLDN11, HLA-DMB	121	132	5085	2.54696	0.99139	0.907209	34.5094
KEGG_PATHWAY	hsa04722:Neurotrophin signaling pathway	8	0.206345	0.0265274	NRAS, NTF3, GSK3B, MAPK8, MAPK7, AKT3, ARHGDIA, TP73	121	124	5085	2.71128	0.97046	0.97046	26.9133
