# Supplementary material for: Spatiotemporal dynamics of the postnatal developing primate brain transcriptome
Source: Hum Mol Genet. 2015 May 7;24(15):4327–39. doi: 10.1093/hmg/ddv166 (PMC4492396; doi:10.1093/hmg/ddv166)
Supplement: Supplementary Data [file supp_ddv166_ddv166supp_table4.xlsx]

## Sheet: Module_number
Module Name	Module Color
M1	black
M2	blue
M3	brown
M4	cyan
M5	darkgreen
M6	darkgrey
M7	darkorange
M8	darkred
M9	darkturquoise
M10	green
M11	greenyellow
M12	grey60
M13	lightcyan
M14	lightgreen
M15	lightyellow
M16	magenta
M17	midnightblue
M18	orange
M19	pink
M20	purple
M21	red
M22	royalblue
M23	salmon
M24	tan
M25	turquoise
M26	white
M27	yellow

## Sheet: Module_Gene_Assignment
Module.Name	Module.Color	macaque.Probe	Human.Gene.Symbol	kWithin
M1	black	MmugDNA.27093.1.S1_at	A2M	0.33564
M1	black	MmugDNA.6492.1.S1_at	AASS	0.259339
M1	black	MmugDNA.41507.1.S1_at	ABCB6	0.313759
M1	black	MmugDNA.32895.1.S1_at	ABCE1	0.141383
M1	black	MmuSTS.3493.1.S1_at	ACAA1	0.176255
M1	black	MmugDNA.36395.1.S1_at	ACAA2	0.344881
M1	black	MmugDNA.15693.1.S1_at	ACAD11	0.351457
M1	black	MmugDNA.17196.1.S1_at	ACAT1	0.521378
M1	black	MmugDNA.4840.1.S1_at	ACAT2	0.20913
M1	black	MmugDNA.42610.1.S1_at	ACHE	0.179661
M1	black	MmugDNA.38962.1.S1_at	ACP6	0.404493
M1	black	MmugDNA.40734.1.S1_at	ACTC1	0.248659
M1	black	MmugDNA.35131.1.S1_at	ACTN2	0.0523978
M1	black	MmugDNA.9866.1.S1_at	ACTN2	0.0507585
M1	black	MmugDNA.9859.1.S1_at	ACTN2	0.0491343
M1	black	MmugDNA.33270.1.S1_at	ADAMTS6	0.0771631
M1	black	MmugDNA.15423.1.S1_at	ADCY5	0.159267
M1	black	MmugDNA.35286.1.S1_at	ADCYAP1R1	0.739957
M1	black	MmugDNA.23702.1.S1_at	ADRA2C	0.373077
M1	black	MmugDNA.38818.1.S1_at	AEBP1	0.159203
M1	black	MmugDNA.42850.1.S1_at	AEN	0.108713
M1	black	MmugDNA.22485.1.S1_at	AFAP1L2	0.117849
M1	black	MmugDNA.16469.1.S1_at	AGPAT4	0.0224805
M1	black	MmugDNA.10834.1.S1_at	AIF1	0.474014
M1	black	MmugDNA.42748.1.S1_at	AIF1L	0.133852
M1	black	MmugDNA.33767.1.S1_at	AKAP5	0.111967
M1	black	MmugDNA.34990.1.S1_at	AKAP8	0.0406403
M1	black	MmuSTS.1722.1.S1_at	AKR1B1	0.280989
M1	black	MmugDNA.14310.1.S1_at	ALCAM	0.548436
M1	black	MmugDNA.14309.1.S1_at	ALCAM	0.334098
M1	black	MmugDNA.1875.1.S1_at	ALDH1B1	0.025391
M1	black	MmugDNA.20752.1.S1_at	ALDH7A1	0.150597
M1	black	MmuSTS.1355.1.S1_at	ALDH9A1	0.138455
M1	black	MmugDNA.9920.1.S1_at	AMFR	0.00141895
M1	black	MmugDNA.5649.1.S1_at	AMFR	0.0839061
M1	black	MmuSTS.468.1.S1_at	AMPD2	0.242157
M1	black	MmugDNA.9679.1.S1_s_at	ANAPC5	0.115926
M1	black	MmugDNA.3289.1.S1_at	ANKRD10	0.247662
M1	black	MmugDNA.29665.1.S1_at	ANKRD11	0.0388697
M1	black	MmugDNA.9045.1.S1_at	ANKRD17	0.0335014
M1	black	MmuSTS.945.1.S1_at	ANO2	0.178937
M1	black	MmugDNA.4914.1.S1_s_at	ANXA2	0.455854
M1	black	MmuSTS.3442.1.S1_at	AOAH	0.0585253
M1	black	MmugDNA.6420.1.S1_at	AP1G2	0.0648126
M1	black	MmugDNA.29400.1.S1_at	APBB2	0.123281
M1	black	MmugDNA.18873.1.S1_at	APBB2	0.191872
M1	black	MmugDNA.1394.1.S1_at	APITD1	0.45813
M1	black	MmugDNA.30528.1.S1_at	APLP1	0.0814258
M1	black	MmugDNA.6002.1.S1_at	APOA1BP	0.502846
M1	black	MmuSTS.491.1.S1_at	ARHGAP18	0.267308
M1	black	MmugDNA.10618.1.S1_at	ARHGAP18	0.400611
M1	black	MmuSTS.2849.1.S1_at	ARHGDIB	0.187642
M1	black	MmugDNA.4961.1.S1_at	ARL3	0.340145
M1	black	MmuSTS.102.1.S1_at	ARMCX6 /// LOC653354	0.509151
M1	black	MmugDNA.11940.1.S1_at	ASB3	0.0639144
M1	black	MmuSTS.508.1.S1_at	ASCC1	0.11359
M1	black	MmugDNA.13352.1.S1_s_at	ASCC3	0.149483
M1	black	MmugDNA.4917.1.S1_at	ATG12	0.119189
M1	black	MmugDNA.35226.1.S1_at	ATHL1	0.119622
M1	black	MmugDNA.2533.1.S1_at	ATIC	0.051002
M1	black	MmugDNA.5581.1.S1_s_at	ATOX1	0.512294
M1	black	MmuSTS.3460.1.S1_x_at	ATP6V1F	0.0393726
M1	black	MmugDNA.12016.1.S1_at	ATP7A	0.386216
M1	black	MmugDNA.20778.1.S1_at	ATRX	0.000296554
M1	black	MmugDNA.24471.1.S1_at	B3GAT2	0.345409
M1	black	MmuSTS.533.1.S1_at	B4GALT1	0.320395
M1	black	MmuSTS.2138.1.S1_at	B4GALT4	0.104541
M1	black	MmugDNA.30643.1.S1_at	B9D1	0.159293
M1	black	MmugDNA.43544.1.S1_at	B9D1	0.178873
M1	black	MmugDNA.9728.1.S1_s_at	BANF1	0.319348
M1	black	MmugDNA.42310.1.S1_at	BAT2L	0.0105779
M1	black	MmugDNA.9930.1.S1_s_at	BBS4	0.0720997
M1	black	MmugDNA.19803.1.S1_s_at	BGN	0.0913535
M1	black	MmugDNA.34559.1.S1_at	BIN1	0.063146
M1	black	MmuSTS.3820.1.S1_at	BIN1	0.196745
M1	black	MmugDNA.14048.1.S1_at	BLCAP	0.372232
M1	black	MmugDNA.18046.1.S1_at	BLM	0.33878
M1	black	MmugDNA.41357.1.S1_at	BLOC1S1	0.285057
M1	black	MmugDNA.33787.1.S1_at	BOC	0.19885
M1	black	MmugDNA.38633.1.S1_at	BOLA2 /// BOLA2B	0.200227
M1	black	MmugDNA.30301.1.S1_s_at	BPTF	0.322726
M1	black	MmugDNA.27476.1.S1_at	BRD7	0.379202
M1	black	MmunewRS.546.1.S1_at	BRUNOL6	0.23281
M1	black	MmugDNA.7594.1.S1_at	BTBD7	0.311795
M1	black	MmugDNA.14187.1.S1_s_at	BTF3L4	0.114872
M1	black	MmugDNA.1302.1.S1_at	C10orf104	0.132207
M1	black	MmugDNA.17395.1.S1_at	C10orf26	0.273544
M1	black	MmugDNA.20588.1.S1_at	C11orf49	0.498456
M1	black	MmugDNA.31446.1.S1_at	C11orf51	0.354359
M1	black	MmugDNA.29148.1.S1_at	C12orf53	0.267452
M1	black	MmugDNA.40497.1.S1_at	C12orf62	0.0963042
M1	black	MmuSTS.4572.1.S1_at	C15orf41	0.294837
M1	black	MmugDNA.42250.1.S1_at	C16orf5	0.0498392
M1	black	MmugDNA.29995.1.S1_at	C17orf49	0.193815
M1	black	MmugDNA.28222.1.S1_at	C17orf89	0.0176168
M1	black	MmugDNA.41062.1.S1_at	C18orf51	0.248591
M1	black	MmugDNA.11914.1.S1_at	C19orf50	0.0356058
M1	black	MmugDNA.22818.1.S1_at	C1orf114	0.123959
M1	black	MmugDNA.2867.1.S1_at	C1orf230	0.475897
M1	black	MmugDNA.30114.1.S1_at	C1orf27	0.0570421
M1	black	MmugDNA.30171.1.S1_at	C1orf56	0.000102888
M1	black	MmugDNA.8196.1.S1_at	C1orf59	0.189413
M1	black	MmugDNA.39033.1.S1_at	C1orf91	0.198992
M1	black	MmuSTS.1957.1.S1_at	C1QA	0.0780365
M1	black	MmuSTS.1397.1.S1_at	C1QB	0.145909
M1	black	MmugDNA.35854.1.S1_at	C1QC	0.072379
M1	black	MmugDNA.36483.1.S1_at	C1QTNF5 /// MFRP	0.144661
M1	black	MmuSTS.1399.1.S1_at	C2	0.247053
M1	black	MmugDNA.23475.1.S1_s_at	C20orf199	0.146594
M1	black	MmugDNA.30747.1.S1_s_at	C20orf27	0.339491
M1	black	MmugDNA.32914.1.S1_at	C20orf72	0.233926
M1	black	MmugDNA.13815.1.S1_at	C21orf66	0.106789
M1	black	MmugDNA.15329.1.S1_at	C2orf28	0.54134
M1	black	MmugDNA.4247.1.S1_s_at	C2orf43	0.147942
M1	black	MmugDNA.18099.1.S1_at	C3	0.640772
M1	black	MmugDNA.14856.1.S1_at	C3orf37	0.0311516
M1	black	MmugDNA.18757.1.S1_at	C3orf39	0.0547303
M1	black	MmugDNA.12396.1.S1_at	C3orf41	0.101601
M1	black	MmugDNA.33699.1.S1_at	C3orf70	0.252447
M1	black	MmugDNA.7945.1.S1_at	C3orf75	0.27516
M1	black	MmugDNA.14617.1.S1_s_at	C4A /// C4B	0.397511
M1	black	MmugDNA.41065.1.S1_at	C4A /// C4B	0.377041
M1	black	MmugDNA.25539.1.S1_at	C4orf3	0.284735
M1	black	MmugDNA.41456.1.S1_at	C4orf48	0.0865364
M1	black	MmugDNA.27555.1.S1_at	C5orf37	0.031553
M1	black	MmugDNA.33893.1.S1_at	C5orf40	0.19786
M1	black	MmugDNA.19722.1.S1_at	C5orf51	0.0331283
M1	black	MmugDNA.34092.1.S1_at	C6orf125	0.139898
M1	black	MmugDNA.12614.1.S1_at	C6orf145	0.389442
M1	black	MmugDNA.747.1.S1_at	C6orf165	0.266366
M1	black	MmugDNA.14598.1.S1_s_at	C6orf225	0.0890626
M1	black	MmugDNA.39169.1.S1_s_at	C6orf52	0.125646
M1	black	MmugDNA.7544.1.S1_at	C6orf70	0.0859622
M1	black	MmugDNA.4035.1.S1_at	C6orf89	0.0650242
M1	black	MmugDNA.32430.1.S1_at	C7orf20	0.0488602
M1	black	MmugDNA.31852.1.S1_at	C7orf38	0.0432689
M1	black	MmugDNA.21172.1.S1_at	C7orf42	0.0937117
M1	black	MmugDNA.15399.1.S1_at	C7orf59	0.289248
M1	black	MmugDNA.31178.1.S1_at	C7orf63	0.0531034
M1	black	MmugDNA.37882.1.S1_s_at	C8orf59	0.0652135
M1	black	MmugDNA.43063.1.S1_s_at	C9orf30	0.15007
M1	black	MmugDNA.24256.1.S1_at	C9orf30	0.104694
M1	black	MmugDNA.1555.1.S1_at	C9orf98	0.293954
M1	black	MmugDNA.29477.1.S1_at	CALB2	0.141031
M1	black	MmugDNA.39128.1.S1_at	CALD1	0.364662
M1	black	MmugDNA.3816.1.S1_at	CALU	0.00500878
M1	black	MmugDNA.9433.1.S1_at	CALY	0.324261
M1	black	MmugDNA.13536.1.S1_at	CAPNS1	0.0274215
M1	black	MmugDNA.15424.1.S1_at	CAPRIN2	0.0238612
M1	black	MmugDNA.43082.1.S1_at	CAPSL	0.264139
M1	black	MmugDNA.6386.1.S1_at	CARHSP1	0.172819
M1	black	MmugDNA.6738.1.S1_s_at	CARKD	0.00531853
M1	black	MmugDNA.39968.1.S1_at	CARM1	0.0152163
M1	black	MmugDNA.14004.1.S1_at	CASZ1	0.090963
M1	black	MmugDNA.19007.1.S1_at	CAT	0.279285
M1	black	MmugDNA.3762.1.S1_at	CBL	0.102659
M1	black	MmuSTS.2185.1.S1_at	CBLB	0.161171
M1	black	MmugDNA.14835.1.S1_at	CBLB	0.370257
M1	black	MmugDNA.40880.1.S1_at	CBWD1 /// CBWD2 /// CBWD3 /// CBWD5 /// CBWD6 /// CBWD7	0.057215
M1	black	MmuSTS.665.1.S1_at	CBX1	0.315461
M1	black	MmugDNA.34326.1.S1_at	CBX5	0.112142
M1	black	MmugDNA.32773.1.S1_at	CBX5	0.382619
M1	black	MmugDNA.6927.1.S1_at	CCDC151	0.222332
M1	black	MmugDNA.15962.1.S1_at	CCDC19	0.424787
M1	black	MmugDNA.36672.1.S1_at	CCDC53	0.089116
M1	black	MmugDNA.2748.1.S1_at	CCDC82	0.0342091
M1	black	MmugDNA.12385.1.S1_at	CCDC90B	0.335671
M1	black	MmugDNA.3158.1.S1_at	CCL8	0.0636627
M1	black	MmuSTS.1982.1.S1_at	CD14	0.199643
M1	black	MmugDNA.29742.1.S1_at	CD163	0.0190865
M1	black	MmuSTS.3351.1.S1_at	CD164	0.104528
M1	black	MmugDNA.14380.1.S1_at	CD63	0.970646
M1	black	MmuSTS.3375.1.S1_at	CD86	0.307116
M1	black	MmugDNA.38812.1.S1_at	CDC16	0.192602
M1	black	MmugDNA.9649.1.S1_at	CDC26 /// CDC26P	0.384524
M1	black	MmugDNA.40354.1.S1_s_at	CDC42EP4	0.0490523
M1	black	MmugDNA.5051.1.S1_s_at	CDCA7L	0.170959
M1	black	MmugDNA.15020.1.S1_at	CDK4	0.646549
M1	black	MmugDNA.36037.1.S1_at	CDK5RAP3	0.275277
M1	black	MmugDNA.41458.1.S1_at	CDKN1C	0.352539
M1	black	Mmu.2787.1.S1_at	CHCHD10	0.0554841
M1	black	MmugDNA.41879.1.S1_at	CHD2	0.042244
M1	black	MmuSTS.3619.1.S1_at	CHD4	0.0990042
M1	black	MmugDNA.9039.1.S1_at	CHST11	0.0261446
M1	black	MmugDNA.9041.1.S1_at	CHST11	0.22205
M1	black	MmugDNA.10976.1.S1_at	CHSY1	0.104251
M1	black	MmugDNA.1547.1.S1_s_at	CIRBP	0.380047
M1	black	MmugDNA.39862.1.S1_at	CIRBP	0.189313
M1	black	MmugDNA.9974.1.S1_s_at	CKLF	0.136712
M1	black	MmuSTS.3651.1.S1_at	CLCN6	0.0394207
M1	black	MmugDNA.13714.1.S1_at	CLEC2B	0.024549
M1	black	MmugDNA.6665.1.S1_at	CLIC5	0.250371
M1	black	MmugDNA.20469.1.S1_at	CLN8	0.0322057
M1	black	MmugDNA.1299.1.S1_at	CLPTM1L	0.107123
M1	black	MmugDNA.13417.1.S1_at	CNFN	0.0547422
M1	black	MmugDNA.16170.1.S1_s_at	CNPY2	0.25572
M1	black	MmugDNA.10311.1.S1_at	CNTNAP2	0.0288374
M1	black	MmuSTS.1201.1.S1_at	COG4	0.0508924
M1	black	MmugDNA.19346.1.S1_at	COG5	0.0273077
M1	black	MmuSTS.1203.1.S1_at	COL15A1	0.115313
M1	black	MmuSTS.1877.1.S1_at	COL18A1	0.340694
M1	black	MmugDNA.11650.1.S1_at	COL22A1	0.122423
M1	black	MmuSTS.4406.1.S1_at	COL5A1	0.449722
M1	black	MmugDNA.40336.1.S1_at	COL5A1	0.4477
M1	black	MmugDNA.40338.1.S1_s_at	COL5A1	0.287111
M1	black	MmugDNA.8781.1.S1_at	COL9A1	0.181204
M1	black	MmuSTS.1226.1.S1_at	COLEC12	0.153713
M1	black	MmugDNA.11767.1.S1_at	COMMD6	0.400268
M1	black	MmuSTS.731.1.S1_at	COMMD9	0.86772
M1	black	MmugDNA.34557.1.S1_at	COPB1	0.0256997
M1	black	MmugDNA.24722.1.S1_s_at	COPB2	0.199424
M1	black	MmugDNA.15343.1.S1_at	COPG2	0.15558
M1	black	MmugDNA.16521.1.S1_at	COPG2IT1	0.339413
M1	black	MmugDNA.13463.1.S1_at	COPS6	0.343797
M1	black	MmugDNA.8169.1.S1_at	COX5B	0.22866
M1	black	MmugDNA.2021.1.S1_at	CPT1C	0.207246
M1	black	MmugDNA.13938.1.S1_at	CRELD2	0.155504
M1	black	MmunewRS.356.1.S1_s_at	CRIP1	0.337185
M1	black	MmugDNA.34813.1.S1_at	CRYM	0.20254
M1	black	MmugDNA.29100.1.S1_at	CSDA	0.297297
M1	black	MmugDNA.3742.1.S1_at	CSDE1	0.090647
M1	black	MmugDNA.35432.1.S1_at	CST3	0.171127
M1	black	MmugDNA.36475.1.S1_at	CTDSP1	0.335066
M1	black	MmuSTS.4179.1.S1_at	CTSO	0.228249
M1	black	MmugDNA.21363.1.S1_at	CXCR7	0.132685
M1	black	MmugDNA.19727.1.S1_at	CXCR7	0.190719
M1	black	MmugDNA.12239.1.S1_at	CYB561	0.52804
M1	black	MmugDNA.492.1.S1_at	CYB561	0.377043
M1	black	MmugDNA.9999.1.S1_at	CYB5D2	0.204483
M1	black	MmugDNA.34431.1.S1_at	CYTSA	0.226367
M1	black	MmugDNA.33877.1.S1_at	D4S234E	0.478118
M1	black	MmugDNA.3351.1.S1_at	D4S234E	0.44613
M1	black	MmugDNA.14733.1.S1_at	D4S234E	0.379168
M1	black	MmugDNA.43623.1.S1_s_at	DAB2	0.0952411
M1	black	MmugDNA.25397.1.S1_at	DACH1	0.0569194
M1	black	MmuSTS.2279.1.S1_at	DACH1	0.181419
M1	black	MmugDNA.17211.1.S1_at	DCDC2	0.462941
M1	black	MmugDNA.27211.1.S1_s_at	DCHS1	0.184066
M1	black	MmugDNA.1798.1.S1_at	DCLK3	0.0748978
M1	black	MmugDNA.12460.1.S1_s_at	DDAH2	0.674805
M1	black	MmugDNA.36294.1.S1_at	DDC	0.210173
M1	black	MmugDNA.9265.1.S1_s_at	DDR1	0.611101
M1	black	MmugDNA.8639.1.S1_at	DDX21	0.0220217
M1	black	MmugDNA.4073.1.S1_at	DDX26B	0.050642
M1	black	MmugDNA.21684.1.S1_at	DHRS1	0.066295
M1	black	MmugDNA.10502.1.S1_at	DHRS13	0.284635
M1	black	MmugDNA.38383.1.S1_at	DHX32	0.051676
M1	black	MmugDNA.20672.1.S1_at	DHX40	0.0647313
M1	black	MmugDNA.17759.1.S1_at	DIO3OS	0.425939
M1	black	MmugDNA.39796.1.S1_at	DIRAS3	0.18114
M1	black	MmuSTS.1305.1.S1_at	DIRC2	0.036708
M1	black	MmugDNA.25960.1.S1_at	DNAH11	0.33016
M1	black	MmunewRS.971.1.S1_at	DNAJB2	0.132002
M1	black	MmugDNA.39402.1.S1_at	DNAJC19	0.079781
M1	black	MmugDNA.38003.1.S1_at	DNAJC2	0.0826373
M1	black	MmugDNA.21671.1.S1_at	DNAJC3	0.17116
M1	black	MmugDNA.30691.1.S1_at	DNAL4	0.0349716
M1	black	MmugDNA.22105.1.S1_at	DNALI1	0.532194
M1	black	MmugDNA.12954.1.S1_at	DNER	0.369611
M1	black	MmugDNA.23596.1.S1_s_at	DOCK7	0.386028
M1	black	MmugDNA.36058.1.S1_at	DPF2	0.17666
M1	black	MmugDNA.22026.1.S1_at	DPP6	0.249285
M1	black	MmugDNA.26154.1.S1_at	DRD2	0.0450485
M1	black	MmugDNA.18999.1.S1_at	DSC2	0.311022
M1	black	MmugDNA.38329.1.S1_at	DSEL	0.440049
M1	black	MmugDNA.23126.1.S1_at	DYDC2	0.080645
M1	black	MmugDNA.14671.1.S1_at	DYNC2LI1	0.147232
M1	black	MmugDNA.34145.1.S1_at	DYNLT1	0.613951
M1	black	MmuSTS.869.1.S1_at	DYSF	0.0979834
M1	black	MmugDNA.24760.1.S1_at	EBF1	0.0138149
M1	black	MmunewRS.588.1.S1_at	ECH1	0.0920478
M1	black	MmugDNA.27851.1.S1_at	EDNRB	0.471697
M1	black	MmugDNA.37777.1.S1_at	EDNRB	0.420787
M1	black	MmugDNA.37798.1.S1_at	EEF1B2	0.441984
M1	black	MmugDNA.37802.1.S1_at	EEF1D	0.446142
M1	black	MmugDNA.23302.1.S1_s_at	EEF1G	0.517047
M1	black	MmugDNA.35973.1.S1_at	EGFLAM	0.296869
M1	black	MmugDNA.33862.1.S1_at	EID1	0.0273171
M1	black	MmugDNA.5968.1.S1_at	EIF2B3	0.368064
M1	black	MmugDNA.21007.1.S1_s_at	EIF3F	0.387512
M1	black	MmugDNA.38368.1.S1_at	EIF3H	0.667621
M1	black	MmugDNA.14501.1.S1_at	EIF5B	0.0340934
M1	black	MmugDNA.6720.1.S1_at	ELAVL1	0.23574
M1	black	MmugDNA.26094.1.S1_at	EMG1	0.238954
M1	black	MmugDNA.38506.1.S1_at	EMP3	0.274976
M1	black	MmugDNA.35711.1.S1_at	ENAH	0.369074
M1	black	MmugDNA.10599.1.S1_at	ENKUR	0.0468064
M1	black	MmugDNA.32991.1.S1_at	ENPP6	0.138407
M1	black	MmugDNA.34389.1.S1_at	EPB41L5	0.397928
M1	black	MmuSTS.4144.1.S1_at	EPHB4	0.249508
M1	black	MmuSTS.4735.1.S1_at	ERBB2	0.483538
M1	black	MmugDNA.2934.1.S1_at	ERGIC3	0.227275
M1	black	MmugDNA.25031.1.S1_at	ERICH1	0.0981044
M1	black	MmugDNA.26702.1.S1_at	ESAM	0.0313095
M1	black	Mmu.926.1.S1_at	ETFA	0.157816
M1	black	MmuSTS.3250.1.S1_at	EXOC1	0.0166184
M1	black	MmugDNA.644.1.S1_at	EXOC6	0.00556218
M1	black	MmugDNA.11388.1.S1_at	EXOC7	0.0631032
M1	black	MmugDNA.3534.1.S1_at	EXOSC7	0.203009
M1	black	MmugDNA.2399.1.S1_at	EXOSC8	0.214846
M1	black	MmugDNA.23719.1.S1_at	FADS1	0.0445518
M1	black	MmugDNA.26899.1.S1_at	FADS2	0.591064
M1	black	MmugDNA.19714.1.S1_at	FAH	0.0899513
M1	black	MmugDNA.5592.1.S1_at	FAM105B	0.0600909
M1	black	MmugDNA.12132.1.S1_at	FAM109A	0.181583
M1	black	MmugDNA.23000.1.S1_at	FAM110B	0.193014
M1	black	MmugDNA.6623.1.S1_s_at	FAM113A	0.36248
M1	black	MmugDNA.6902.1.S1_at	FAM120C	0.579126
M1	black	MmugDNA.13914.1.S1_at	FAM167A	0.375654
M1	black	MmugDNA.12968.1.S1_at	FAM36A	0.0897251
M1	black	MmugDNA.41939.1.S1_at	FAM59B	0.464656
M1	black	MmugDNA.36921.1.S1_at	FAM59B	0.369985
M1	black	MmugDNA.15279.1.S1_at	FAM96B	0.15715
M1	black	MmugDNA.14778.1.S1_at	FARS2	0.108267
M1	black	MmugDNA.39247.1.S1_at	FAU	0.511475
M1	black	MmugDNA.42327.1.S1_at	FBLN1	0.270779
M1	black	MmugDNA.19748.1.S1_at	FBN1	0.142568
M1	black	MmugDNA.10588.1.S1_at	FBXL7	0.278588
M1	black	MmugDNA.26925.1.S1_s_at	FCER1G	0.358186
M1	black	MmugDNA.35764.1.S1_s_at	FCER1G	0.31849
M1	black	MmugDNA.15595.1.S1_at	FCGR1A	0.327039
M1	black	MmugDNA.34787.1.S1_at	FCGR1B	0.489756
M1	black	MmugDNA.35261.1.S1_at	FCGR2A	0.252719
M1	black	MmugDNA.7038.1.S1_at	FCGR3B	0.0821355
M1	black	MmugDNA.26926.1.S1_at	FCGRT	0.543397
M1	black	MmugDNA.9629.1.S1_at	FCHSD2	0.320664
M1	black	MmuSTS.1943.1.S1_at	FHL1	0.143706
M1	black	MmugDNA.23827.1.S1_at	FIBIN	0.238314
M1	black	MmugDNA.36705.1.S1_at	FIS1	0.153688
M1	black	MmugDNA.27012.1.S1_at	FKBP2	0.132407
M1	black	MmugDNA.5285.1.S1_at	FLII /// LLGL1	0.148591
M1	black	MmugDNA.7532.1.S1_at	FLJ10357	0.0448806
M1	black	MmugDNA.4507.1.S1_at	FLJ10357	0.345592
M1	black	MmugDNA.18002.1.S1_at	FLJ34048	0.449602
M1	black	MmugDNA.25887.1.S1_s_at	FLNA	0.325215
M1	black	MmugDNA.15749.1.S1_at	FOXC1	0.17604
M1	black	MmugDNA.1610.1.S1_at	FRMD4A	0.143272
M1	black	MmugDNA.1607.1.S1_at	FRMD4A	0.239636
M1	black	MmugDNA.36274.1.S1_at	FTL	0.148819
M1	black	MmugDNA.27279.1.S1_at	FTSJ3	0.063517
M1	black	MmuSTS.4806.1.S1_at	FUT1	0.0246451
M1	black	MmuSTS.4811.1.S1_at	FYN	0.509015
M1	black	MmugDNA.42662.1.S1_at	FYN	0.232728
M1	black	MmugDNA.2269.1.S1_at	GABARAP	0.360585
M1	black	MmugDNA.43564.1.S1_at	GABRQ	0.482248
M1	black	MmugDNA.40699.1.S1_at	GAD1	0.0893403
M1	black	MmugDNA.6977.1.S1_at	GAD2	0.0288032
M1	black	MmugDNA.16033.1.S1_at	GALNT1	0.161096
M1	black	MmugDNA.2188.1.S1_at	GALNT1	0.0791164
M1	black	MmugDNA.43513.1.S1_at	GALNT10	0.498036
M1	black	MmugDNA.3232.1.S1_at	GALNTL1	0.21635
M1	black	MmugDNA.39149.1.S1_s_at	GAR1	0.408256
M1	black	MmugDNA.20377.1.S1_at	GAS6 /// LOC100133684	0.0326026
M1	black	MmugDNA.13485.1.S1_s_at	GDF11	0.381323
M1	black	MmugDNA.13484.1.S1_at	GDF11	0.295347
M1	black	MmuSTS.987.1.S1_at	GDPD2	0.512959
M1	black	MmugDNA.35734.1.S1_at	GFRA4	0.124845
M1	black	MmugDNA.41432.1.S1_s_at	GGCX	0.0311991
M1	black	MmugDNA.15005.1.S1_at	GLS	0.00051888
M1	black	MmugDNA.40350.1.S1_s_at	GLUD2	0.27793
M1	black	MmugDNA.27664.1.S1_at	GMFG	0.390894
M1	black	MmuSTS.2414.1.S1_at	GNA12	0.409412
M1	black	MmugDNA.15566.1.S1_at	GNAI2	0.589906
M1	black	MmugDNA.17294.1.S1_at	GNG7	0.164349
M1	black	MmugDNA.15616.1.S1_at	GOLGA1	0.0416792
M1	black	MmugDNA.25718.1.S1_at	GPATCH4	0.407926
M1	black	MmugDNA.39022.1.S1_at	GPD1L	0.537588
M1	black	MmugDNA.5089.1.S1_at	GRB10	0.549573
M1	black	MmugDNA.3344.1.S1_at	GRIP1	0.0240844
M1	black	MmuSTS.4303.1.S1_at	GSPT2	0.573155
M1	black	MmugDNA.16477.1.S1_at	GSTM5	0.200629
M1	black	MmugDNA.30328.1.S1_at	GSTP1	0.566297
M1	black	MmugDNA.32329.1.S1_at	GTF2I /// GTF2IP1 /// LOC100093631	0.0597505
M1	black	MmugDNA.34608.1.S1_at	GTF2IRD1	0.200943
M1	black	MmugDNA.28968.1.S1_at	GUCY1A3	0.165623
M1	black	MmugDNA.23256.1.S1_at	GUCY1A3	0.267184
M1	black	MmugDNA.38441.1.S1_at	GUCY1A3	0.242412
M1	black	MmuSTS.4305.1.S1_at	GUSB	0.0393045
M1	black	MmugDNA.42919.1.S1_at	H3F3B	0.460026
M1	black	MmugDNA.31677.1.S1_s_at	HADH	0.367123
M1	black	MmugDNA.11934.1.S1_at	HADHA	0.415709
M1	black	MmugDNA.29467.1.S1_at	HAUS4	0.0992958
M1	black	MmugDNA.15715.1.S1_at	HAX1	0.280088
M1	black	MmuSTS.3051.1.S1_at	HCFC1R1	0.299527
M1	black	MmugDNA.34204.1.S1_at	HCN3	0.279065
M1	black	MmugDNA.15826.1.S1_at	HEPACAM	0.360457
M1	black	MmugDNA.30177.1.S1_at	HES5	0.491669
M1	black	MmuSTS.2512.1.S1_at	HEY1	0.293477
M1	black	MmugDNA.33563.1.S1_s_at	HIST3H2A	0.0224531
M1	black	MmunewRS.781.1.S1_s_at	HMGB1	0.135309
M1	black	MmugDNA.14637.1.S1_at	HMP19	0.439787
M1	black	MmugDNA.22611.1.S1_at	HNRNPA2B1	0.0676939
M1	black	MmugDNA.1841.1.S1_at	HNRNPH3	0.0337471
M1	black	MmuSTS.587.1.S1_at	HNRNPR	0.0323585
M1	black	MmugDNA.20456.1.S1_at	HSBP1	0.495383
M1	black	MmugDNA.28322.1.S1_at	HSD17B10	0.959846
M1	black	MmugDNA.28678.1.S1_at	HSD17B8	0.0467833
M1	black	MmugDNA.19457.1.S1_s_at	HSPE1	0.645299
M1	black	MmugDNA.14882.1.S1_s_at	HYPK	0.357313
M1	black	MmuSTS.165.1.S1_at	ID3	0.380386
M1	black	MmuSTS.617.1.S1_at	IER3	0.0532691
M1	black	MmugDNA.7924.1.S1_at	IFI27L2	0.165353
M1	black	MmunewRS.536.1.S1_at	IFI30	0.441474
M1	black	MmugDNA.5697.1.S1_s_at	IFITM1	0.0499658
M1	black	MmugDNA.19865.1.S1_x_at	IFITM2	0.37037
M1	black	MmugDNA.21956.1.S1_at	IFNGR1	0.0799043
M1	black	MmugDNA.35267.1.S1_at	IFT74	0.42031
M1	black	MmugDNA.18189.1.S1_at	IGFBP4	0.522673
M1	black	MmugDNA.20278.1.S1_at	IGFBP7	0.264999
M1	black	MmugDNA.15528.1.S1_at	IGFBPL1	0.326977
M1	black	MmugDNA.20291.1.S1_at	IGSF1	0.581695
M1	black	MmugDNA.20495.1.S1_at	IGSF1	0.261631
M1	black	MmuSTS.2540.1.S1_at	IL18BP	0.148931
M1	black	MmugDNA.26275.1.S1_at	INADL	0.0973065
M1	black	MmugDNA.38424.1.S1_at	IP6K2	0.113752
M1	black	MmugDNA.40121.1.S1_at	ITGB1	0.0492291
M1	black	MmuSTS.249.1.S1_at	ITGB2	0.463426
M1	black	MmugDNA.26166.1.S1_at	ITM2A	0.0569783
M1	black	MmugDNA.10970.1.S1_at	ITPRIPL2	0.447386
M1	black	MmugDNA.32089.1.S1_at	IVD	0.15192
M1	black	MmugDNA.33296.1.S1_at	JUB	0.304223
M1	black	MmugDNA.14628.1.S1_at	KALRN	0.0265761
M1	black	MmuSTS.261.1.S1_at	KCNE1L	0.289299
M1	black	MmuSTS.1391.1.S1_at	KCNJ16	0.229736
M1	black	MmugDNA.20687.1.S1_at	KCNK2	0.121061
M1	black	MmuSTS.1412.1.S1_at	KCNN3 /// LOC100133958	0.45064
M1	black	MmugDNA.35457.1.S1_s_at	KCTD10	0.48282
M1	black	MmugDNA.8456.1.S1_at	KDELR3	0.458724
M1	black	MmugDNA.7936.1.S1_at	KIAA0355	0.174065
M1	black	MmugDNA.9294.1.S1_at	KIAA0922	0.554653
M1	black	MmugDNA.12280.1.S1_at	KIAA0922	0.371587
M1	black	MmugDNA.39139.1.S1_at	KIAA0947	0.00109313
M1	black	MmugDNA.28014.1.S1_at	KIAA1033	0.490029
M1	black	MmugDNA.43553.1.S1_at	KIAA1211	0.147668
M1	black	MmugDNA.37179.1.S1_at	KIAA1305	0.437881
M1	black	MmugDNA.13053.1.S1_at	KIAA1407	0.0888329
M1	black	MmugDNA.19156.1.S1_s_at	KIF9	0.397791
M1	black	MmugDNA.1030.1.S1_at	KIRREL	0.376044
M1	black	MmugDNA.22464.1.S1_at	KISS1R	0.125347
M1	black	MmuSTS.4102.1.S1_at	KLF11	0.0329366
M1	black	MmugDNA.30051.1.S1_at	KLF5	0.0257469
M1	black	MmugDNA.33901.1.S1_at	KLHDC10	0.118207
M1	black	MmugDNA.41082.1.S1_at	KLHL13	0.449944
M1	black	MmugDNA.39626.1.S1_at	LAMA1	0.432529
M1	black	MmugDNA.19311.1.S1_at	LAMB2	0.63192
M1	black	MmuSTS.2956.1.S1_at	LAPTM5	0.274307
M1	black	MmugDNA.21993.1.S1_at	LCAT	0.226777
M1	black	MmugDNA.8458.1.S1_at	LDLR	0.2834
M1	black	MmuSTS.1438.1.S1_at	LEF1	0.161384
M1	black	MmugDNA.22096.1.S1_at	LGALS1	0.238348
M1	black	MmuSTS.1537.1.S1_at	LHFPL2	0.190812
M1	black	MmuSTS.3635.1.S1_at	LIMA1	0.0756787
M1	black	MmuSTS.1665.1.S1_at	LIMK2	0.035488
M1	black	MmugDNA.36281.1.S1_at	LIN7B	0.121882
M1	black	MmugDNA.38919.1.S1_at	LITAF	0.605493
M1	black	MmuSTS.1444.1.S1_at	LMO2	0.502567
M1	black	MmugDNA.35093.1.S1_at	LOC100128731	0.757711
M1	black	MmugDNA.38803.1.S1_at	LOC100129387	0.159012
M1	black	MmugDNA.28013.1.S1_s_at	LOC100130886 /// TMEM164	0.529353
M1	black	MmugDNA.27518.1.S1_at	LOC388789	0.462198
M1	black	MmugDNA.25712.1.S1_at	LOC399959	0.441831
M1	black	MmugDNA.27469.1.S1_at	LOC400713	0.0808746
M1	black	MmugDNA.23124.1.S1_at	LOC440957	0.146692
M1	black	MmugDNA.33166.1.S1_x_at	LOC643308 /// RPL7 /// RPL7P12 /// RPL7P20 /// RPL7P23 /// RPL7P24 /// RPL7P26 /// RPL7P32 /// RPL7P48 /// RPL7P8	0.508817
M1	black	MmugDNA.36125.1.S1_s_at	LOC646214	0.398642
M1	black	MmugDNA.28107.1.S1_s_at	LOC650392	0.124227
M1	black	MmugDNA.29568.1.S1_at	LOC728264	0.122654
M1	black	MmugDNA.40333.1.S1_at	LRPAP1	0.639499
M1	black	MmuSTS.4538.1.S1_at	LRRC17	0.096853
M1	black	MmugDNA.20608.1.S1_at	LRRC37A2	0.0724569
M1	black	MmugDNA.9157.1.S1_at	LRRC43	0.0755633
M1	black	MmugDNA.563.1.S1_at	LRRN3	0.128945
M1	black	MmugDNA.34582.1.S1_at	LSAMP	0.0667259
M1	black	MmugDNA.10608.1.S1_s_at	LSMD1	0.147491
M1	black	MmugDNA.7381.1.S1_s_at	LST1	0.344974
M1	black	MmugDNA.21136.1.S1_at	LTBP1	0.0622205
M1	black	MmugDNA.8312.1.S1_at	LYRM1	0.444144
M1	black	MmugDNA.2207.1.S1_at	LZTS1	0.147627
M1	black	MmugDNA.9421.1.S1_at	M6PR	0.15466
M1	black	MmugDNA.26948.1.S1_s_at	MACF1	0.101857
M1	black	MmugDNA.24880.1.S1_s_at	MACF1	0.301377
M1	black	MmuSTS.1451.1.S1_at	MAEA	0.286127
M1	black	MmugDNA.20327.1.S1_s_at	MAGED1	0.620733
M1	black	MmugDNA.37391.1.S1_at	MAGED2	0.481683
M1	black	MmugDNA.33637.1.S1_s_at	MAGED4 /// MAGED4B	0.776766
M1	black	MmuSTS.1453.1.S1_at	MAGEL2	0.321866
M1	black	MmugDNA.4270.1.S1_at	MAK10	0.137256
M1	black	Mmu.10221.1.S1_at	MANBAL	0.0351789
M1	black	MmugDNA.2806.1.S1_s_at	MAP4K1	0.116371
M1	black	MmuSTS.4577.1.S1_at	MAPKSP1	0.0429172
M1	black	MmugDNA.7447.1.S1_at	MAPRE1	0.330415
M1	black	MmugDNA.9744.1.S1_at	MBOAT1	0.286766
M1	black	MmuSTS.1500.1.S1_at	MCL1	0.0279475
M1	black	MmugDNA.16766.1.S1_at	MED11	0.256597
M1	black	MmugDNA.32518.1.S1_at	MEG3	0.0190139
M1	black	MmugDNA.32743.1.S1_at	MEG3	0.0744288
M1	black	MmuSTS.151.1.S1_at	MEIS1	0.204517
M1	black	MmuSTS.153.1.S1_at	MEIS2	0.102922
M1	black	MmugDNA.36776.1.S1_s_at	METRN	0.260937
M1	black	MmugDNA.37485.1.S1_at	MFGE8	0.099858
M1	black	MmuSTS.1559.1.S1_at	MFGE8	0.243788
M1	black	MmuSTS.3179.1.S1_at	MFNG	0.106277
M1	black	MmuSTS.3180.1.S1_at	MGAT1	0.00909079
M1	black	MmuSTS.916.1.S1_at	MGEA5	0.054716
M1	black	MmuSTS.3182.1.S1_s_at	MGMT	0.137328
M1	black	MmugDNA.35044.1.S1_at	MINK1	0.266257
M1	black	MmuSTS.4167.1.S1_at	MINPP1	0.0229206
M1	black	MmugDNA.11747.1.S1_at	MLF1IP	0.208962
M1	black	MmugDNA.1983.1.S1_at	MMAB	0.24568
M1	black	MmuSTS.1520.1.S1_at	MMP2	0.30045
M1	black	MmuSTS.3185.1.S1_at	MN1	0.25742
M1	black	MmugDNA.9588.1.S1_s_at	MOBKL2A	0.331623
M1	black	MmugDNA.30983.1.S1_at	MPPE1	0.63146
M1	black	MmugDNA.38525.1.S1_at	MPST	0.154796
M1	black	MmugDNA.26745.1.S1_s_at	MRP63	0.207983
M1	black	MmuSTS.2993.1.S1_at	MRPL10	0.322819
M1	black	MmuSTS.4616.1.S1_at	MRPL17	0.231667
M1	black	MmugDNA.22887.1.S1_s_at	MRPL30	0.071716
M1	black	MmugDNA.33607.1.S1_s_at	MRPL36	0.0988513
M1	black	MmuSTS.1526.1.S1_at	MRPL45	0.0381473
M1	black	MmugDNA.26748.1.S1_s_at	MRPL51	0.0533454
M1	black	MmugDNA.23843.1.S1_at	MRPL52	0.197214
M1	black	MmugDNA.36675.1.S1_at	MRPS16	0.224138
M1	black	MmugDNA.22520.1.S1_at	MRPS27	0.0558491
M1	black	MmuSTS.1542.1.S1_at	MRPS35	0.0353784
M1	black	MmugDNA.38697.1.S1_at	MSTO1	0.0563746
M1	black	MmuSTS.996.1.S1_at	MTCP1NB	0.447012
M1	black	MmugDNA.13654.1.S1_at	MTHFD1	0.0430567
M1	black	MmugDNA.27744.1.S1_at	MUTED	0.372448
M1	black	MmuSTS.1928.1.S1_at	MYB	0.601117
M1	black	MmugDNA.27628.1.S1_s_at	MYL6	0.780511
M1	black	MmugDNA.25703.1.S1_at	MYLIP	0.00204932
M1	black	MmugDNA.38010.1.S1_at	MYLK	0.00101689
M1	black	MmugDNA.16322.1.S1_at	MYO10	0.0665158
M1	black	MmugDNA.159.1.S1_at	MYO3A	0.222077
M1	black	MmuSTS.3259.1.S1_at	MYOM2	0.0298561
M1	black	MmugDNA.12908.1.S1_at	MYT1	0.471769
M1	black	MmugDNA.30679.1.S1_at	NACAD	0.258269
M1	black	MmugDNA.6017.1.S1_at	NADSYN1	0.0805555
M1	black	MmugDNA.32458.1.S1_at	NAGK	0.353243
M1	black	MmugDNA.21069.1.S1_at	NANOS1	0.155032
M1	black	MmugDNA.31105.1.S1_at	NAV2	0.00837506
M1	black	MmugDNA.14507.1.S1_at	NBAS	0.0592633
M1	black	MmugDNA.4871.1.S1_at	NCF4	0.228492
M1	black	MmugDNA.1828.1.S1_at	NCKAP1L	0.36895
M1	black	MmugDNA.21858.1.S1_at	NCOA1	0.223273
M1	black	MmugDNA.37472.1.S1_at	NDUFA13	0.259934
M1	black	MmugDNA.42509.1.S1_at	NDUFA6	0.0421526
M1	black	MmugDNA.29855.1.S1_at	NDUFB2	0.177662
M1	black	MmugDNA.13810.1.S1_at	NDUFS4	0.214298
M1	black	MmugDNA.29879.1.S1_at	NDUFS5 /// RPL10	0.671897
M1	black	MmugDNA.33274.1.S1_at	NDUFS7	0.082782
M1	black	MmugDNA.38332.1.S1_at	NECAB2	0.418342
M1	black	MmuSTS.326.1.S1_at	NEDD8	0.0724729
M1	black	MmugDNA.27747.1.S1_s_at	NEK6	0.438288
M1	black	MmugDNA.24571.1.S1_at	NFYA	0.27765
M1	black	Mmu.4580.1.S1_at	NHP2L1	0.0324392
M1	black	MmugDNA.33592.1.S1_at	NHS	0.313194
M1	black	MmuSTS.1577.1.S1_at	NINJ1	0.0821233
M1	black	MmugDNA.37201.1.S1_at	NINL	0.631608
M1	black	MmugDNA.40332.1.S1_at	NIPBL	0.0739753
M1	black	MmugDNA.17105.1.S1_at	NIT2	0.229814
M1	black	MmugDNA.43112.1.S1_at	NKX2-2	0.401648
M1	black	MmugDNA.18980.1.S1_at	NMB	0.0949106
M1	black	MmugDNA.21756.1.S1_at	NME4	0.187946
M1	black	MmuSTS.3299.1.S1_at	NNAT	0.70993
M1	black	MmugDNA.28914.1.S1_at	NOP56	0.39698
M1	black	MmuSTS.1968.1.S1_at	NOTCH1	0.476833
M1	black	MmuSTS.1971.1.S1_at	NOTCH3	0.691777
M1	black	MmunewRS.89.1.S1_s_at	NPM1	0.407481
M1	black	MmugDNA.43134.1.S1_at	NQO2	0.231344
M1	black	MmugDNA.26245.1.S1_at	NRP2	0.336844
M1	black	MmugDNA.33643.1.S1_at	NRSN2	0.259883
M1	black	MmugDNA.21878.1.S1_at	NSMCE1	0.51301
M1	black	MmugDNA.19500.1.S1_at	NSUN7	0.529536
M1	black	MmugDNA.23213.1.S1_at	NTN1	0.249138
M1	black	MmugDNA.17887.1.S1_s_at	NUCB2	0.735117
M1	black	MmugDNA.39725.1.S1_at	NUDT17	0.304255
M1	black	MmuSTS.4650.1.S1_at	NUDT2	0.631379
M1	black	MmugDNA.6289.1.S1_at	NUDT21	0.0358811
M1	black	MmugDNA.15218.1.S1_at	NUP98	0.078463
M1	black	MmugDNA.39160.1.S1_at	NXF1	0.14676
M1	black	MmugDNA.42362.1.S1_at	OAZ2	0.0416103
M1	black	MmuSTS.1980.1.S1_at	ODZ1	0.176794
M1	black	MmugDNA.38776.1.S1_at	OGT	0.254751
M1	black	MmugDNA.1392.1.S1_at	OGT	0.198023
M1	black	MmugDNA.40153.1.S1_at	OLFML2A	0.0171401
M1	black	MmugDNA.15589.1.S1_at	OLFML3	0.356809
M1	black	MmugDNA.35944.1.S1_at	OPRK1	0.392877
M1	black	MmugDNA.28211.1.S1_at	OSGEP	0.196279
M1	black	MmugDNA.27278.1.S1_s_at	OTOF	0.143361
M1	black	MmugDNA.2990.1.S1_at	OTUD5	0.0200192
M1	black	MmuSTS.543.1.S1_at	P2RY12	0.138416
M1	black	MmugDNA.43412.1.S1_at	P4HB	0.260134
M1	black	MmugDNA.5267.1.S1_s_at	PACRG	0.612188
M1	black	MmugDNA.4730.1.S1_at	PAIP1	0.215622
M1	black	MmugDNA.5482.1.S1_at	PARD6G	0.193219
M1	black	MmuSTS.2970.1.S1_at	PARP1	0.23203
M1	black	MmugDNA.42778.1.S1_at	PARP12	0.0642643
M1	black	MmugDNA.15286.1.S1_at	PARP14	0.258285
M1	black	MmugDNA.30136.1.S1_at	PARP16	0.123132
M1	black	MmuSTS.2478.1.S1_at	PATZ1	0.65801
M1	black	MmuSTS.1102.1.S1_at	PCBP4	0.205404
M1	black	MmugDNA.21867.1.S1_s_at	PCCA	0.0351064
M1	black	MmugDNA.25012.1.S1_at	PCDH11X /// PCDH11Y	0.0385366
M1	black	MmuSTS.2008.1.S1_at	PCDH17	0.572792
M1	black	MmugDNA.40034.1.S1_at	PCDH17	0.716093
M1	black	MmugDNA.29171.1.S1_at	PCDH17	0.634685
M1	black	MmugDNA.36521.1.S1_at	PCNT	0.102061
M1	black	MmugDNA.43613.1.S1_at	PCSK1N	0.154504
M1	black	MmugDNA.928.1.S1_at	PDE9A	0.217229
M1	black	MmuSTS.3617.1.S1_at	PDGFA	0.103759
M1	black	MmugDNA.962.1.S1_at	PDGFRB	0.513452
M1	black	MmugDNA.5467.1.S1_at	PDIA4	0.246642
M1	black	MmugDNA.988.1.S1_at	PDPK1	0.0133048
M1	black	MmuSTS.355.1.S1_at	PDPN	0.152986
M1	black	MmugDNA.42861.1.S1_at	PDPR	0.140898
M1	black	MmugDNA.28182.1.S1_at	PECAM1	0.280887
M1	black	MmuSTS.3365.1.S1_at	PEG10	0.60861
M1	black	MmugDNA.38558.1.S1_at	PEG10	0.402218
M1	black	MmugDNA.1581.1.S1_s_at	PFDN5	0.377327
M1	black	MmugDNA.11151.1.S1_s_at	PFKL	0.0652326
M1	black	MmuSTS.3369.1.S1_at	PGM1	0.14961
M1	black	MmugDNA.40420.1.S1_at	PGRMC1	0.337664
M1	black	MmugDNA.7776.1.S1_at	PHF3	0.110299
M1	black	MmugDNA.15700.1.S1_s_at	PHGDH	0.48826
M1	black	MmugDNA.11534.1.S1_at	PHKA1	0.254568
M1	black	MmugDNA.36067.1.S1_at	PHLDA1	0.0191375
M1	black	MmugDNA.10127.1.S1_at	PHLDA1	0.136218
M1	black	MmugDNA.35448.1.S1_s_at	PHPT1	0.40362
M1	black	MmugDNA.20732.1.S1_at	PIAS2	0.199921
M1	black	MmugDNA.1707.1.S1_at	PIGF	0.527417
M1	black	MmugDNA.19028.1.S1_at	PIGY	0.0415383
M1	black	MmugDNA.35805.1.S1_s_at	PIN4	0.223452
M1	black	MmugDNA.39112.1.S1_at	PISD	0.0563747
M1	black	MmugDNA.2300.1.S1_at	PKM2	0.0348777
M1	black	MmuSTS.2061.1.S1_at	PLCG1	0.446372
M1	black	MmugDNA.22153.1.S1_at	PLCXD3	0.0926071
M1	black	MmugDNA.2543.1.S1_at	PLCXD3	0.344096
M1	black	MmuSTS.1186.1.S1_at	PLOD1	0.282411
M1	black	MmugDNA.15706.1.S1_at	PMVK	0.204966
M1	black	MmugDNA.31952.1.S1_s_at	PNN	0.300403
M1	black	MmugDNA.33242.1.S1_at	PODXL	0.0770405
M1	black	MmugDNA.21543.1.S1_at	POLD2	0.381148
M1	black	MmugDNA.10790.1.S1_at	POLR2F	0.476434
M1	black	MmugDNA.3015.1.S1_at	POLR2G	0.106618
M1	black	MmugDNA.21347.1.S1_s_at	POLR2J	0.219814
M1	black	MmugDNA.31833.1.S1_s_at	POLR2L	0.35271
M1	black	MmugDNA.41895.1.S1_at	POU2F1	0.35358
M1	black	MmuSTS.4226.1.S1_at	POU2F1	0.232359
M1	black	MmugDNA.5078.1.S1_at	PPAP2B	0.181825
M1	black	MmugDNA.30377.1.S1_at	PPAPDC1B	0.0371719
M1	black	MmugDNA.31333.1.S1_at	PPIB	0.555166
M1	black	MmugDNA.26301.1.S1_s_at	PPM1M	0.732376
M1	black	MmugDNA.14104.1.S1_at	PPP1R1A	0.413128
M1	black	MmugDNA.30510.1.S1_at	PPT2	0.0852545
M1	black	MmugDNA.2330.1.S1_at	PRAF2	0.230941
M1	black	Mmu.13804.1.S1_s_at	PRDX1	0.479037
M1	black	MmugDNA.15760.1.S1_at	PRDX5	0.0389684
M1	black	MmugDNA.30403.1.S1_s_at	PRDX5	0.0245154
M1	black	MmugDNA.288.1.S1_at	PRKAG2	0.441597
M1	black	MmugDNA.21613.1.S1_at	PRKCSH	0.382767
M1	black	MmugDNA.22423.1.S1_at	PRMT2	0.0356341
M1	black	MmugDNA.10448.1.S1_at	PRPF18	0.00228721
M1	black	MmuSTS.970.1.S1_at	PRTFDC1	0.335559
M1	black	MmugDNA.11365.1.S1_at	PSAP	0.25367
M1	black	MmugDNA.27503.1.S1_at	PSEN2	0.315842
M1	black	MmuSTS.3706.1.S1_at	PSEN2	0.28452
M1	black	MmugDNA.34070.1.S1_at	PSENEN	0.045806
M1	black	MmugDNA.22343.1.S1_at	PSMA3	0.174242
M1	black	MmugDNA.22364.1.S1_at	PSMB2	0.23707
M1	black	MmugDNA.21695.1.S1_at	PSME1	0.221997
M1	black	MmugDNA.22991.1.S1_at	PSME2	0.479217
M1	black	MmugDNA.28874.1.S1_at	PSTK	0.111384
M1	black	MmugDNA.22345.1.S1_at	PTCHD2	0.340242
M1	black	MmugDNA.26799.1.S1_at	PTGER4	0.174112
M1	black	MmuSTS.3719.1.S1_at	PTGES	0.013638
M1	black	Mmu.11151.1.S1_at	PTGR1	0.0937485
M1	black	MmugDNA.6969.1.S1_s_at	PTK2	0.0282584
M1	black	MmugDNA.32481.1.S1_s_at	PTN	0.502168
M1	black	MmugDNA.3340.1.S1_at	PTN	0.45394
M1	black	MmugDNA.18508.1.S1_at	PTPLA	0.0485935
M1	black	MmugDNA.34539.1.S1_s_at	PTPMT1	0.0999814
M1	black	MmugDNA.11366.1.S1_at	PTPRN2	0.0103272
M1	black	MmugDNA.21725.1.S1_at	PUF60	0.264098
M1	black	MmugDNA.23668.1.S1_s_at	PXN	0.288143
M1	black	MmugDNA.7703.1.S1_s_at	PYCR2	0.379861
M1	black	MmugDNA.34134.1.S1_at	QKI	0.452644
M1	black	MmugDNA.31731.1.S1_s_at	QSER1	0.598449
M1	black	MmuSTS.1278.1.S1_at	QSOX1	0.433493
M1	black	MmugDNA.15846.1.S1_at	RABEP1	0.000125283
M1	black	MmugDNA.5338.1.S1_at	RAD9A	0.421071
M1	black	MmuSTS.1282.1.S1_at	RAI2	0.077137
M1	black	MmugDNA.11255.1.S1_at	RALGDS	0.0257269
M1	black	MmuSTS.2342.1.S1_at	RAMP2	0.317908
M1	black	MmugDNA.3064.1.S1_at	RAN	0.426539
M1	black	MmuSTS.1294.1.S1_at	RAP1GAP	0.14867
M1	black	MmugDNA.28516.1.S1_s_at	RAPGEF6	0.163535
M1	black	MmunewRS.927.1.S1_at	RARS	0.0790238
M1	black	MmugDNA.30595.1.S1_at	RASGRP2	0.195752
M1	black	MmugDNA.39485.1.S1_s_at	RBM14	0.0649361
M1	black	MmugDNA.5186.1.S1_at	RBM23	0.0443404
M1	black	MmugDNA.19263.1.S1_at	RBM5	0.211872
M1	black	MmuSTS.2094.1.S1_at	RBMS3	0.0496236
M1	black	MmugDNA.27238.1.S1_at	RBP1	0.233628
M1	black	MmugDNA.14160.1.S1_at	RBPMS	0.113423
M1	black	MmugDNA.15267.1.S1_at	RBPMS2	0.0838546
M1	black	MmugDNA.31073.1.S1_at	RCL1	0.39414
M1	black	MmugDNA.12484.1.S1_at	RDBP	0.339447
M1	black	MmuSTS.3377.1.S1_at	RELA	0.285319
M1	black	MmugDNA.24656.1.S1_at	RER1	0.209343
M1	black	MmugDNA.10727.1.S1_at	RGAG4	0.0688077
M1	black	MmuSTS.3265.1.S1_at	RGMA	0.247703
M1	black	MmugDNA.24869.1.S1_at	RGS8	0.678094
M1	black	MmugDNA.414.1.S1_at	RHBDD2	0.0474811
M1	black	MmunewRS.474.1.S1_at	RHOC	0.868039
M1	black	MmugDNA.22412.1.S1_at	RIMKLB	0.378448
M1	black	MmugDNA.8725.1.S1_at	RIMKLB	0.291345
M1	black	MmugDNA.27852.1.S1_at	RIMKLB	0.206638
M1	black	MmugDNA.12223.1.S1_at	RIT1	0.0960715
M1	black	MmugDNA.19591.1.S1_at	RMST	0.26888
M1	black	MmugDNA.37917.1.S1_at	RNASEH2C	0.222777
M1	black	MmugDNA.18591.1.S1_at	RND2	0.162763
M1	black	MmuSTS.1367.1.S1_at	RND3	0.116825
M1	black	MmuSTS.2399.1.S1_at	RNF103	0.0202684
M1	black	MmugDNA.26968.1.S1_s_at	ROD1	0.288586
M1	black	MmugDNA.24188.1.S1_s_at	RP11-529I10.4	0.322795
M1	black	MmugDNA.5651.1.S1_at	RPH3AL	0.134823
M1	black	MmugDNA.34679.1.S1_at	RPL10A	0.739843
M1	black	MmugDNA.7346.1.S1_s_at	RPL12	0.2947
M1	black	MmunewRS.1027.1.S1_at	RPL14	0.164937
M1	black	MmunewRS.398.1.S1_at	RPL17	0.279417
M1	black	MmugDNA.25768.1.S1_at	RPL18	0.486312
M1	black	Mmu.7476.1.S1_s_at	RPL18A /// RPL18AP3	0.570042
M1	black	MmugDNA.6848.1.S1_at	RPL23AP32	0.370171
M1	black	MmugDNA.25796.1.S1_s_at	RPL24	0.195242
M1	black	MmunewRS.849.1.S1_at	RPL26P37	0.234481
M1	black	MmugDNA.25812.1.S1_s_at	RPL27	0.155304
M1	black	MmugDNA.15562.1.S1_s_at	RPL27A	0.797393
M1	black	MmugDNA.25831.1.S1_at	RPL32	0.340968
M1	black	MmugDNA.25833.1.S1_s_at	RPL34	0.414881
M1	black	MmugDNA.2923.1.S1_at	RPL35	0.281899
M1	black	MmugDNA.25864.1.S1_at	RPL36AL	0.0903208
M1	black	Mmu.8980.1.S1_s_at	RPL4	0.111723
M1	black	MmugDNA.25869.1.S1_at	RPL6	0.223347
M1	black	MmugDNA.25908.1.S1_at	RPLP1	0.430138
M1	black	MmugDNA.10452.1.S1_at	RPRML	0.142315
M1	black	MmugDNA.9537.1.S1_at	RPS12	0.81338
M1	black	MmugDNA.25950.1.S1_at	RPS13	0.465802
M1	black	MmugDNA.25955.1.S1_at	RPS15A	0.0924068
M1	black	MmugDNA.25971.1.S1_at	RPS16	0.359993
M1	black	MmugDNA.28319.1.S1_s_at	RPS19	0.881581
M1	black	MmunewRS.307.1.S1_at	RPS21	0.330979
M1	black	MmugDNA.26481.1.S1_at	RPS23	0.41862
M1	black	MmugDNA.6998.1.S1_at	RPS24	0.0610086
M1	black	MmugDNA.26485.1.S1_s_at	RPS26	0.353304
M1	black	MmugDNA.4116.1.S1_at	RPS28	0.624389
M1	black	MmugDNA.26535.1.S1_at	RPS5	0.30008
M1	black	MmugDNA.3372.1.S1_at	RPS7 /// RPS7P11	0.614348
M1	black	MmugDNA.26577.1.S1_at	RPS8	0.522447
M1	black	MmugDNA.14386.1.S1_s_at	RRAGC	0.15663
M1	black	MmugDNA.29264.1.S1_at	RSU1	0.391391
M1	black	MmuSTS.3923.1.S1_at	RUVBL1	0.385354
M1	black	MmuSTS.1770.1.S1_at	S100A10	0.515997
M1	black	MmuSTS.2359.1.S1_at	S100A11	0.664516
M1	black	MmugDNA.6677.1.S1_at	S100A16	0.142371
M1	black	MmugDNA.12323.1.S1_at	SAP18	0.410045
M1	black	MmugDNA.1874.1.S1_s_at	SAR1B	0.125529
M1	black	MmuSTS.4275.1.S1_at	SC65	0.203764
M1	black	MmugDNA.34004.1.S1_s_at	SCAMP2	0.279273
M1	black	Mmu.4380.1.S1_s_at	SCCPDH	0.280423
M1	black	MmuSTS.3216.1.S1_at	SCG2	0.241159
M1	black	MmugDNA.11446.1.S1_at	SCN9A	0.266992
M1	black	MmugDNA.27290.1.S1_s_at	SCP2	0.307805
M1	black	MmugDNA.19916.1.S1_at	SDCCAG10	0.0552374
M1	black	MmugDNA.26770.1.S1_s_at	SDHC	0.102512
M1	black	MmugDNA.39459.1.S1_at	SEC23B	0.0747145
M1	black	MmugDNA.34970.1.S1_at	SELK	0.245001
M1	black	MmugDNA.38806.1.S1_at	SELS	0.329272
M1	black	MmuSTS.3254.1.S1_at	SEMA3A	0.317641
M1	black	MmuSTS.4299.1.S1_at	SEMA3F	0.0859918
M1	black	MmugDNA.17715.1.S1_at	SEPW1	0.0385625
M1	black	MmugDNA.7569.1.S1_s_at	SERP1	0.0464423
M1	black	MmugDNA.40427.1.S1_at	SERPINB6	0.397651
M1	black	MmunewRS.723.1.S1_at	SERPINH1	0.312774
M1	black	MmuSTS.181.1.S1_at	SF3B3	0.218958
M1	black	MmugDNA.19051.1.S1_at	SF3B5	0.363181
M1	black	MmugDNA.5132.1.S1_at	SFPQ	0.224245
M1	black	MmugDNA.31186.1.S1_at	SFRP1	0.0404194
M1	black	MmugDNA.38273.1.S1_at	SFRP4	0.110512
M1	black	MmuSTS.3292.1.S1_at	SFRP4	0.0885622
M1	black	MmugDNA.39000.1.S1_at	SFRS6	0.462348
M1	black	MmugDNA.43010.1.S1_at	SFXN2	0.527092
M1	black	MmugDNA.25159.1.S1_at	SGPL1	0.320612
M1	black	MmugDNA.19050.1.S1_at	SH3BGRL3	0.355851
M1	black	MmugDNA.30905.1.S1_at	SH3GLB1	0.391708
M1	black	MmugDNA.19970.1.S1_at	SH3KBP1	0.618094
M1	black	MmugDNA.10767.1.S1_at	SH3KBP1	0.27287
M1	black	MmugDNA.40305.1.S1_at	SH3KBP1	0.399133
M1	black	MmuSTS.3982.1.S1_at	SHB	0.0657429
M1	black	MmugDNA.36793.1.S1_at	SHISA4	0.0249341
M1	black	MmugDNA.42355.1.S1_at	SIL1	0.404613
M1	black	MmugDNA.16276.1.S1_at	SLAIN2	0.0523349
M1	black	MmugDNA.11746.1.S1_at	SLC12A8	0.0202774
M1	black	MmuSTS.3832.1.S1_at	SLC17A8	0.431412
M1	black	MmugDNA.6135.1.S1_at	SLC1A1	0.148795
M1	black	MmugDNA.4084.1.S1_at	SLC22A6	0.115124
M1	black	MmugDNA.1650.1.S1_at	SLC25A1	0.319604
M1	black	MmuSTS.2807.1.S1_at	SLC38A1	0.042496
M1	black	MmuSTS.1093.1.S1_at	SLC7A1	0.352639
M1	black	MmuSTS.2831.1.S1_at	SLC7A7	0.249175
M1	black	MmuSTS.2418.1.S1_at	SLC9A8	0.254594
M1	black	MmugDNA.36979.1.S1_at	SLITRK6	0.104378
M1	black	MmugDNA.40922.1.S1_at	SMAD1	0.41624
M1	black	MmuSTS.3880.1.S1_at	SMARCAD1	0.164637
M1	black	MmugDNA.2127.1.S1_at	SMARCC1	0.0840673
M1	black	MmugDNA.7095.1.S1_at	SMARCC1	0.0728717
M1	black	MmugDNA.2145.1.S1_at	SMARCD3	0.724048
M1	black	MmugDNA.39598.1.S1_at	SMC3	0.115315
M1	black	MmugDNA.31959.1.S1_at	SMC4	0.0826512
M1	black	MmuSTS.2851.1.S1_at	SND1	0.233786
M1	black	MmugDNA.2245.1.S1_at	SNF8	0.276463
M1	black	MmugDNA.26189.1.S1_at	SNHG6	0.0971045
M1	black	MmugDNA.26214.1.S1_at	SNHG8	0.259421
M1	black	MmugDNA.10006.1.S1_at	SNRNP200	0.0470419
M1	black	MmugDNA.6188.1.S1_at	SNRPD3	0.547136
M1	black	MmugDNA.2701.1.S1_at	SNRPF	0.257039
M1	black	MmugDNA.13527.1.S1_at	SNX22	0.239881
M1	black	MmugDNA.14286.1.S1_at	SNX5	0.14383
M1	black	MmugDNA.2735.1.S1_s_at	SON	0.106482
M1	black	MmugDNA.42476.1.S1_at	SORCS2	0.0974544
M1	black	MmugDNA.10940.1.S1_at	SOX1	0.429789
M1	black	MmuSTS.4486.1.S1_at	SOX3	0.560654
M1	black	MmugDNA.39673.1.S1_at	SOX6	0.0871023
M1	black	MmugDNA.26900.1.S1_at	SOX6	0.211515
M1	black	MmuSTS.2860.1.S1_at	SPARC	0.621157
M1	black	MmugDNA.34925.1.S1_at	SPARC	0.459579
M1	black	MmugDNA.32302.1.S1_at	SPCS1	0.302188
M1	black	MmugDNA.20342.1.S1_at	SPIN2A	0.24156
M1	black	MmugDNA.32812.1.S1_at	SPON1	0.264574
M1	black	MmugDNA.23235.1.S1_at	SR140	0.10738
M1	black	MmugDNA.28833.1.S1_at	SRGAP1	0.573996
M1	black	MmugDNA.24687.1.S1_at	SRGAP1	0.460904
M1	black	MmugDNA.17684.1.S1_at	SRGAP1	0.344466
M1	black	MmugDNA.7300.1.S1_at	SRI	0.312681
M1	black	MmugDNA.3408.1.S1_at	SRM	0.32817
M1	black	MmugDNA.3433.1.S1_at	SRP54	0.170098
M1	black	MmugDNA.38290.1.S1_at	SSH2	0.094155
M1	black	MmugDNA.39529.1.S1_at	SSR4	0.158946
M1	black	MmuSTS.4516.1.S1_at	ST5	0.578621
M1	black	MmugDNA.28716.1.S1_at	ST7L	0.0517818
M1	black	MmuSTS.4517.1.S1_at	ST7L	0.0426738
M1	black	MmugDNA.3491.1.S1_at	STAC	0.222678
M1	black	MmugDNA.32515.1.S1_at	STK32B	0.459896
M1	black	MmuSTS.2216.1.S1_at	STK36	0.227605
M1	black	MmugDNA.6245.1.S1_s_at	STX4	0.0507637
M1	black	MmugDNA.23603.1.S1_at	SUCLG1	0.0721341
M1	black	MmugDNA.31905.1.S1_at	SV2C	0.0172852
M1	black	MmuSTS.1627.1.S1_at	SYF2	0.282555
M1	black	MmugDNA.23309.1.S1_at	SYNCRIP	0.254491
M1	black	MmugDNA.12948.1.S1_at	SYPL1	0.104439
M1	black	MmugDNA.31405.1.S1_at	SYTL4	0.321468
M1	black	MmugDNA.3206.1.S1_at	TACR1	0.356625
M1	black	MmugDNA.797.1.S1_at	TAX1BP3	0.304633
M1	black	MmugDNA.12916.1.S1_at	TBC1D9B	0.0539197
M1	black	MmuSTS.4096.1.S1_at	TBL1X	0.405599
M1	black	MmugDNA.25035.1.S1_s_at	TBL1X	0.329332
M1	black	MmugDNA.22703.1.S1_at	TCEB3	0.0534721
M1	black	MmugDNA.7280.1.S1_at	TCF20	0.0320042
M1	black	MmugDNA.42036.1.S1_at	TCF3	0.11041
M1	black	MmuSTS.2422.1.S1_at	TCF3	0.200285
M1	black	MmugDNA.13503.1.S1_at	TDRG1	0.0303365
M1	black	MmugDNA.41934.1.S1_at	TEKT1	0.292467
M1	black	MmugDNA.16969.1.S1_at	TEX10	0.111494
M1	black	MmugDNA.41790.1.S1_at	TFPI	0.193447
M1	black	MmugDNA.9612.1.S1_s_at	TGFBR1	0.606498
M1	black	MmugDNA.18235.1.S1_at	TGIF2	0.628853
M1	black	MmugDNA.37470.1.S1_at	THAP4	0.0647552
M1	black	MmuSTS.4415.1.S1_at	THOC1	0.0678185
M1	black	MmugDNA.24612.1.S1_at	THOC2	0.250209
M1	black	MmugDNA.38407.1.S1_at	TIA1	0.0363505
M1	black	MmugDNA.15802.1.S1_at	TIAL1	0.0808398
M1	black	MmugDNA.5715.1.S1_at	TIMP1	0.616519
M1	black	MmugDNA.33324.1.S1_at	TIMP3	0.0641364
M1	black	MmugDNA.33931.1.S1_at	TKT	0.530853
M1	black	MmugDNA.36602.1.S1_at	TLE1	0.0621024
M1	black	MmuSTS.4593.1.S1_at	TLE1	0.0215733
M1	black	MmugDNA.38420.1.S1_s_at	TMBIM4	0.0809454
M1	black	MmugDNA.17121.1.S1_at	TMBIM6	0.161264
M1	black	MmugDNA.4993.1.S1_at	TMBIM6	0.226596
M1	black	MmugDNA.19773.1.S1_at	TMEM106C	0.259296
M1	black	MmugDNA.36977.1.S1_s_at	TMEM107	0.202367
M1	black	MmunewRS.67.1.S1_at	TMEM147	0.447179
M1	black	MmugDNA.12725.1.S1_at	TMEM158	0.267594
M1	black	MmugDNA.15511.1.S1_s_at	TMEM179B	0.471959
M1	black	MmugDNA.1687.1.S1_at	TMEM196	0.0134997
M1	black	MmugDNA.23027.1.S1_at	TMEM205	0.259145
M1	black	MmugDNA.16884.1.S1_s_at	TMEM208	0.216725
M1	black	MmugDNA.22867.1.S1_at	TMEM216	0.456829
M1	black	MmugDNA.19488.1.S1_at	TMEM30B	0.0375754
M1	black	MmugDNA.21149.1.S1_at	TMEM41A	0.052307
M1	black	MmugDNA.30471.1.S1_at	TMEM41B	0.049338
M1	black	MmugDNA.28049.1.S1_at	TMEM42	0.550705
M1	black	MmugDNA.3747.1.S1_at	TMEM51	0.218208
M1	black	MmugDNA.22047.1.S1_s_at	TMEM85	0.000512073
M1	black	MmugDNA.34669.1.S1_at	TMEM90A	0.0308398
M1	black	MmugDNA.38557.1.S1_at	TMEM97	0.0654979
M1	black	MmugDNA.20770.1.S1_s_at	TNKS	0.229913
M1	black	MmugDNA.28289.1.S1_s_at	TNPO1	0.251925
M1	black	MmugDNA.28606.1.S1_s_at	TNPO3	0.0877184
M1	black	MmugDNA.11693.1.S1_at	TOR3A	0.0487255
M1	black	MmugDNA.6549.1.S1_at	TPM2	0.0990792
M1	black	MmugDNA.17657.1.S1_at	TRAPPC4	0.57275
M1	black	MmuSTS.2881.1.S1_at	TRIM24	0.281542
M1	black	MmugDNA.20027.1.S1_s_at	TRIM8	0.306759
M1	black	MmugDNA.22545.1.S1_at	TRIM8	0.287945
M1	black	MmugDNA.11436.1.S1_at	TROVE2	0.266233
M1	black	MmugDNA.13117.1.S1_at	TSC22D1	0.057386
M1	black	MmugDNA.5308.1.S1_at	TSPAN2	0.567708
M1	black	MmugDNA.28488.1.S1_at	TSPAN33	0.328023
M1	black	MmugDNA.28668.1.S1_at	TTC27	0.0906324
M1	black	MmugDNA.36914.1.S1_at	TTC30A	0.0509975
M1	black	MmugDNA.32666.1.S1_s_at	TUBA1C	0.342304
M1	black	MmugDNA.341.1.S1_at	TUBB2B	0.211245
M1	black	MmugDNA.23068.1.S1_s_at	TWF1	0.136002
M1	black	MmuSTS.4730.1.S1_at	TYK2	0.43468
M1	black	MmugDNA.20979.1.S1_at	UBA52	0.635596
M1	black	MmugDNA.7390.1.S1_at	UBA7	0.432855
M1	black	MmuSTS.2901.1.S1_at	UBE2I	0.497072
M1	black	MmugDNA.22445.1.S1_at	UBE2I	0.0410097
M1	black	MmugDNA.7283.1.S1_at	UBE2Q2	0.00116156
M1	black	MmugDNA.13774.1.S1_at	UBL5	0.0961176
M1	black	MmugDNA.35361.1.S1_at	UFC1	0.229939
M1	black	MmugDNA.9109.1.S1_at	UFSP2	0.365447
M1	black	MmugDNA.4924.1.S1_at	UPRT	0.111834
M1	black	MmugDNA.18513.1.S1_s_at	UQCRQ	0.373267
M1	black	MmugDNA.5061.1.S1_at	USP13	0.000203667
M1	black	MmugDNA.29402.1.S1_at	USP24	0.359219
M1	black	MmugDNA.11339.1.S1_at	USP31	0.0187217
M1	black	MmugDNA.30153.1.S1_at	USP40	0.254688
M1	black	MmugDNA.29223.1.S1_at	USP47	0.126284
M1	black	MmugDNA.43481.1.S1_at	USP47	0.185813
M1	black	MmugDNA.24362.1.S1_at	VANGL1	0.24134
M1	black	MmugDNA.7988.1.S1_at	VANGL2	0.453996
M1	black	MmuSTS.4470.1.S1_at	VAT1	1
M1	black	MmuSTS.4697.1.S1_at	VCAM1	0.308292
M1	black	MmugDNA.30813.1.S1_at	VGLL4	0.0827627
M1	black	MmugDNA.41518.1.S1_s_at	VIM	0.493545
M1	black	MmuSTS.4634.1.S1_x_at	VIM	0.130838
M1	black	MmunewRS.726.1.S1_at	VPS28	0.249412
M1	black	MmugDNA.7471.1.S1_s_at	WDR12	0.307108
M1	black	MmugDNA.35169.1.S1_at	WDR40B	0.240432
M1	black	MmugDNA.54.1.S1_at	WDR53	0.284725
M1	black	MmugDNA.15305.1.S1_at	WDR54	0.0466258
M1	black	MmuSTS.2590.1.S1_at	WDR6	0.795705
M1	black	MmugDNA.20542.1.S1_at	WDR77	0.0942974
M1	black	MmuSTS.22.1.S1_at	WHSC2	0.0443878
M1	black	MmugDNA.23595.1.S1_at	XPO1	0.132741
M1	black	MmuSTS.2455.1.S1_at	XPO6	0.158837
M1	black	MmugDNA.32467.1.S1_at	YAP1	0.237358
M1	black	MmugDNA.1999.1.S1_at	YIPF1	0.198286
M1	black	MmugDNA.9783.1.S1_at	YLPM1	0.0976046
M1	black	MmuSTS.4712.1.S1_at	YWHAQ	0.136708
M1	black	MmugDNA.36517.1.S1_at	ZBED5	0.177378
M1	black	MmugDNA.9909.1.S1_at	ZFR2	0.052678
M1	black	MmuSTS.214.1.S1_at	ZIC3	0.1433
M1	black	MmuSTS.4772.1.S1_at	ZNF185	0.250333
M1	black	MmugDNA.26976.1.S1_at	ZNF207	0.14777
M1	black	MmugDNA.24702.1.S1_at	ZNF260	0.261025
M1	black	MmuSTS.2482.1.S1_at	ZNF3	0.0780057
M1	black	MmuSTS.2182.1.S1_at	ZNF311	0.39301
M1	black	MmuSTS.49.1.S1_at	ZNF37A	0.0166505
M1	black	MmuSTS.2488.1.S1_at	ZNF462	0.542694
M1	black	MmugDNA.2363.1.S1_at	ZNF529	0.000233531
M1	black	MmugDNA.11207.1.S1_at	ZNF559	0.079447
M1	black	MmugDNA.27678.1.S1_at	ZNF618	0.455707
M1	black	MmugDNA.27680.1.S1_at	ZNF618	0.452808
M1	black	MmugDNA.40932.1.S1_at	ZNF691	0.0415194
M1	black	MmugDNA.25229.1.S1_at	ZNF804A	0.0690422
M1	black	MmugDNA.25204.1.S1_at	ZNF862	0.0593926
M1	black	MmugDNA.24328.1.S1_s_at	ZRSR2	0.0705502
M1	black	MmugDNA.35245.1.S1_at	ZSCAN2	0.100432
M1	black	MmugDNA.3180.1.S1_at	ZSWIM6	0.178845
M1	black	MmugDNA.41576.1.S1_at	ZZEF1	0.0445675
M1	black	Mmu.15852.1.S1_s_at		0.0169685
M1	black	Mmu.1854.1.S1_at		0.015553
M1	black	MmugDNA.26909.1.S1_at		0.0139191
M1	black	MmugDNA.14001.1.S1_at		0.013762
M1	black	Mmu.11268.1.S1_at		0.462937
M1	black	MmugDNA.21769.1.S1_at		0.00834757
M1	black	MmugDNA.9064.1.S1_at		0.00148465
M1	black	MmugDNA.40393.1.S1_at		0.000780742
M1	black	MmugDNA.34371.1.S1_s_at		0.612333
M1	black	MmugDNA.37339.1.S1_at		0.560247
M1	black	MmugDNA.39687.1.S1_s_at		0.534718
M1	black	Mmu.5825.1.S1_s_at		0.524596
M1	black	Mmu.11204.1.S1_s_at		0.522899
M1	black	Mmu.12249.1.S1_at		0.497188
M1	black	MmugDNA.19865.1.S1_s_at		0.491752
M1	black	MmugDNA.37777.1.S1_s_at		0.47793
M1	black	MmugDNA.40415.1.S1_at		0.466243
M1	black	MmunewRS.849.1.S1_s_at		0.463763
M1	black	Mmu.13956.1.S1_at		0.175296
M1	black	MmugDNA.17804.1.S1_at		0.166369
M1	black	Mmu.9888.1.S1_s_at		0.166102
M1	black	Mmu.3203.2.S1_at		0.148076
M1	black	MmuSTS.1106.1.S1_at		0.142097
M1	black	Mmu.128.1.S1_at		0.139082
M1	black	Mmu.12098.2.S1_x_at		0.136162
M1	black	Mmu.11565.1.S1_at		0.135939
M1	black	Mmu.12458.2.S1_x_at		0.134291
M1	black	Mmu.12458.2.S1_at		0.132861
M1	black	MmugDNA.39579.1.S1_at		0.131577
M1	black	MmugDNA.26027.1.S1_at		0.127691
M1	black	Mmu.13356.1.S1_at		0.127633
M1	black	Mmu.4904.1.S1_at		0.122839
M1	black	MmugDNA.42954.1.S1_at		0.122567
M1	black	Mmu.13672.1.S1_s_at		0.120619
M1	black	MmugDNA.5372.1.S1_s_at		0.118128
M1	black	MmugDNA.37303.1.S1_at		0.116403
M1	black	MmunewRS.947.1.S1_at		0.115419
M1	black	MmugDNA.42509.1.S1_s_at		0.108486
M1	black	MmugDNA.33473.1.S1_at		0.107025
M1	black	MmunewRS.314.1.S1_s_at		0.106965
M1	black	MmugDNA.20904.1.S1_at		0.105797
M1	black	MmugDNA.17895.1.S1_at		0.105225
M1	black	Mmu.6504.1.S1_at		0.0962212
M1	black	MmugDNA.19474.1.S1_at		0.0958622
M1	black	MmugDNA.7399.1.S1_at		0.0944311
M1	black	Mmu.2057.1.S1_s_at		0.0941893
M1	black	MmuSTS.2609.1.S1_at		0.0837759
M1	black	MmunewRS.47.1.S1_s_at		0.0830335
M1	black	MmugDNA.19449.1.S1_at		0.082677
M1	black	Mmu.2787.1.S1_x_at		0.0782884
M1	black	Mmu.16247.1.S1_at		0.0778398
M1	black	Mmu.11367.1.S1_at		0.0712246
M1	black	MmugDNA.24843.1.S1_s_at		0.0707762
M1	black	MmugDNA.37939.1.S1_at		0.0701741
M1	black	Mmu.15288.1.S1_s_at		0.0700741
M1	black	MmugDNA.33844.1.S1_at		0.0697179
M1	black	MmugDNA.22456.1.S1_s_at		0.0691096
M1	black	MmugDNA.32979.1.S1_at		0.0670014
M1	black	MmuSTS.3531.1.S1_s_at		0.0669802
M1	black	MmugDNA.7049.1.S1_at		0.0662195
M1	black	MmugDNA.7101.1.S1_at		0.0658081
M1	black	Mmu.10506.1.S1_at		0.0619308
M1	black	MmuSTS.3591.1.S1_s_at		0.0614729
M1	black	MmugDNA.19587.1.S1_at		0.0594142
M1	black	MmugDNA.24909.1.S1_at		0.058716
M1	black	Mmu.16551.1.S1_at		0.0584291
M1	black	MmugDNA.37595.1.S1_s_at		0.056772
M1	black	MmugDNA.17029.1.S1_s_at		0.0528344
M1	black	MmugDNA.18709.1.S1_at		0.0502869
M1	black	MmuSTS.1791.1.S1_s_at		0.0468273
M1	black	MmugDNA.35650.1.S1_s_at		0.045955
M1	black	MmugDNA.6569.1.S1_at		0.0444865
M1	black	MmuAffx.52.1.A1_at		0.0434819
M1	black	Mmu.16235.1.S1_at		0.0424323
M1	black	MmugDNA.7149.1.S1_at		0.0403586
M1	black	MmugDNA.41614.1.S1_at		0.0391943
M1	black	MmugDNA.36292.1.S1_at		0.0373875
M1	black	Mmu.9316.1.S1_at		0.0360113
M1	black	MmugDNA.4907.1.S1_at		0.0356335
M1	black	MmugDNA.22988.1.S1_s_at		0.035067
M1	black	MmugDNA.2511.1.S1_at		0.0350607
M1	black	MmugDNA.6556.1.S1_at		0.0343031
M1	black	MmunewRS.296.1.S1_at		0.0333383
M1	black	Mmu.4129.1.S1_at		0.0310751
M1	black	MmunewRS.87.1.S1_x_at		0.030191
M1	black	Mmu.5689.1.S1_at		0.0281694
M1	black	Mmu.1900.1.S1_s_at		0.0269487
M1	black	MmugDNA.1786.1.S1_at		0.026704
M1	black	MmugDNA.28650.1.S1_at		0.0245827
M1	black	MmugDNA.2593.1.S1_at		0.0212807
M1	black	Mmu.7385.1.S1_at		0.0206681
M1	black	Mmu.6263.1.S1_s_at		0.882794
M1	black	MmugDNA.5232.1.S1_at		0.77248
M1	black	MmugDNA.25833.1.S1_at		0.760626
M1	black	MmugDNA.30113.1.S1_at		0.705407
M1	black	MmuSTS.489.1.S1_s_at		0.68677
M1	black	MmugDNA.2534.1.S1_at		0.279342
M1	black	MmunewRS.61.1.S1_at		0.276419
M1	black	MmugDNA.6237.1.S1_at		0.27449
M1	black	Mmu.3604.1.S1_s_at		0.270537
M1	black	Mmu.15886.1.S1_s_at		0.268674
M1	black	Mmu.11077.2.S1_at		0.267189
M1	black	MmugDNA.3088.1.S1_at		0.261557
M1	black	MmugDNA.24843.1.S1_x_at		0.25804
M1	black	MmugDNA.5949.1.S1_at		0.252953
M1	black	MmugDNA.27211.1.S1_at		0.245095
M1	black	MmugDNA.23621.1.S1_at		0.244367
M1	black	Mmu.7027.1.S1_at		0.24188
M1	black	MmuSTS.199.1.S1_at		0.453755
M1	black	MmuSTS.1434.1.S1_s_at		0.451873
M1	black	MmugDNA.40420.1.S1_s_at		0.447549
M1	black	MmuSTS.2794.1.S1_at		0.436174
M1	black	MmugDNA.28794.1.S1_at		0.432534
M1	black	MmuSTS.2036.1.S1_at		0.4284
M1	black	MmugDNA.14606.1.S1_s_at		0.422011
M1	black	MmunewRS.53.1.S1_at		0.401319
M1	black	MmugDNA.21133.1.S1_at		0.385442
M1	black	MmugDNA.36952.1.S1_at		0.374952
M1	black	MmuSTS.3757.1.S1_at		0.369331
M1	black	Mmu.3395.1.S1_s_at		0.362987
M1	black	Mmu.3395.1.S1_at		0.359498
M1	black	MmugDNA.22360.1.S1_s_at		0.357398
M1	black	MmugDNA.6631.1.S1_s_at		0.34897
M1	black	MmugDNA.30904.1.S1_at		0.347739
M1	black	MmugDNA.21409.1.S1_at		0.34598
M1	black	MmugDNA.24528.1.S1_at		0.341273
M1	black	MmugDNA.28181.1.S1_at		0.338976
M1	black	MmugDNA.15026.1.S1_at		0.338284
M1	black	MmugDNA.31161.1.S1_at		0.335629
M1	black	MmugDNA.21258.1.S1_at		0.32343
M1	black	MmugDNA.13699.1.S1_at		0.322138
M1	black	MmugDNA.28680.1.S1_at		0.318101
M1	black	Mmu.14562.1.S1_at		0.314455
M1	black	MmugDNA.6598.1.S1_at		0.313531
M1	black	MmugDNA.18827.1.S1_at		0.313052
M1	black	MmugDNA.21858.1.S1_s_at		0.309156
M1	black	Mmu.14593.1.S1_at		0.307573
M1	black	MmugDNA.38618.1.S1_at		0.302486
M1	black	MmugDNA.42921.1.S1_at		0.298862
M1	black	Mmu.11093.1.S1_at		0.291377
M1	black	MmugDNA.24936.1.S1_at		0.287512
M1	black	MmugDNA.11432.1.S1_at		0.287153
M1	black	MmugDNA.14606.1.S1_at		0.221209
M1	black	MmugDNA.36733.1.S1_at		0.220575
M1	black	MmugDNA.22513.1.S1_at		0.21874
M1	black	MmugDNA.26175.1.S1_s_at		0.218076
M1	black	MmugDNA.30960.1.S1_at		0.217968
M1	black	MmugDNA.3247.1.S1_at		0.217829
M1	black	MmugDNA.10779.1.S1_at		0.214475
M1	black	MmugDNA.24699.1.S1_at		0.199649
M1	black	MmugDNA.5057.1.S1_s_at		0.187676
M1	black	MmugDNA.28154.1.S1_at		0.186392
M1	black	MmugDNA.20416.1.S1_s_at		0.183376
M1	black	Mmu.11151.1.S1_s_at		0.238172
M10	green	MmugDNA.16558.1.S1_at	ABCB1	0.0264006
M10	green	MmugDNA.13926.1.S1_at	ABI2	0.189781
M10	green	MmugDNA.43187.1.S1_at	ABL1	0.0309795
M10	green	MmugDNA.12627.1.S1_at	ACCN1	0.25309
M10	green	MmuSTS.2996.1.S1_at	ACCN2	0.111327
M10	green	MmugDNA.31353.1.S1_at	ACLY	0.137872
M10	green	MmugDNA.31353.1.S1_s_at	ACLY	0.165652
M10	green	MmuSTS.2599.1.S1_at	ACOT1 /// ACOT2	0.201206
M10	green	MmugDNA.2282.1.S1_at	ACOT9	0.113636
M10	green	MmugDNA.11208.1.S1_s_at	ACP1	0.0879221
M10	green	MmugDNA.12546.1.S1_at	ACSL4	0.14215
M10	green	MmuSTS.2998.1.S1_at	ACTA1	0.137509
M10	green	MmugDNA.35103.1.S1_at	ACTA2	0.084186
M10	green	MmugDNA.28776.1.S1_s_at	ACTB	0.0468979
M10	green	MmugDNA.30998.1.S1_at	ACTG2	0.160596
M10	green	MmugDNA.6809.1.S1_at	ACTR10	0.0489669
M10	green	MmugDNA.27966.1.S1_at	ACTR1A	0.272195
M10	green	MmugDNA.40606.1.S1_at	ACVRL1	0.183434
M10	green	MmugDNA.31336.1.S1_at	ADAMTS10	0.115986
M10	green	MmugDNA.1245.1.S1_at	ADAMTS12	0.0213905
M10	green	MmugDNA.7641.1.S1_at	ADAMTS18	0.0853769
M10	green	MmugDNA.13426.1.S1_at	ADAMTSL1	0.166972
M10	green	MmugDNA.24546.1.S1_at	ADD2	0.109059
M10	green	MmugDNA.30160.1.S1_at	ADNP	0.202939
M10	green	MmugDNA.19047.1.S1_at	ADPGK	0.0260028
M10	green	MmugDNA.35141.1.S1_at	AFAP1	0.496813
M10	green	MmugDNA.33964.1.S1_at	AGAP2	0.415119
M10	green	MmugDNA.12418.1.S1_at	AGBL5	0.322019
M10	green	MmugDNA.35875.1.S1_at	AKR1A1	0.0340267
M10	green	MmuSTS.2778.1.S1_at	AKT1	0.170494
M10	green	MmugDNA.26399.1.S1_s_at	AKT1S1	0.0163717
M10	green	MmugDNA.9849.1.S1_at	ALOX12B	0.278134
M10	green	MmugDNA.36476.1.S1_at	AMACR	0.0217625
M10	green	MmugDNA.11319.1.S1_at	ANKRD50	0.361776
M10	green	MmugDNA.11320.1.S1_at	ANKRD50	0.200934
M10	green	MmugDNA.11555.1.S1_at	AOF1	0.0769773
M10	green	MmugDNA.35579.1.S1_at	AP1M1	0.416618
M10	green	MmugDNA.41245.1.S1_s_at	AP2A2	0.409961
M10	green	MmuSTS.2091.1.S1_at	AP2M1	0.0901034
M10	green	MmugDNA.9801.1.S1_s_at	AP2S1	0.0573172
M10	green	MmugDNA.31033.1.S1_at	AP2S1	0.0432832
M10	green	MmugDNA.32664.1.S1_at	AP3M1	0.0556579
M10	green	MmugDNA.32660.1.S1_s_at	AP3M1	0.112187
M10	green	MmugDNA.29989.1.S1_at	APC2	0.248511
M10	green	MmuSTS.1364.1.S1_at	APEX1	0.406067
M10	green	MmuSTS.475.1.S1_at	APH1A	0.131281
M10	green	MmugDNA.7644.1.S1_s_at	APLP2	0.0400344
M10	green	MmugDNA.10666.1.S1_at	APRT	0.413012
M10	green	MmugDNA.782.1.S1_s_at	APRT	0.119663
M10	green	Mmu.14202.1.S1_at	ARF4	0.0516541
M10	green	MmugDNA.30976.1.S1_s_at	ARHGDIA	0.123876
M10	green	MmugDNA.2575.1.S1_s_at	ARHGDIA	0.0644301
M10	green	MmugDNA.39520.1.S1_at	ARHGDIB	0.285396
M10	green	MmugDNA.1448.1.S1_s_at	ARID1A	0.0798418
M10	green	MmugDNA.34241.1.S1_at	ARL3	0.248929
M10	green	MmuSTS.495.1.S1_at	ARL8A	0.638761
M10	green	MmugDNA.26593.1.S1_at	ARMCX5	0.536311
M10	green	MmugDNA.28855.1.S1_at	ARPC3	0.394031
M10	green	MmugDNA.35277.1.S1_s_at	ARPC5	0.102374
M10	green	MmugDNA.37853.1.S1_at	ARRDC4	0.0751338
M10	green	MmugDNA.2689.1.S1_at	ASB6	0.0320214
M10	green	MmugDNA.20685.1.S1_at	ASCC2	0.162554
M10	green	MmugDNA.11311.1.S1_at	ASL	0.265622
M10	green	MmuSTS.112.1.S1_at	ASPN	0.0385735
M10	green	MmugDNA.29572.1.S1_at	ASPRV1	0.18263
M10	green	MmuSTS.114.1.S1_at	ASTN1	0.538081
M10	green	MmugDNA.26177.1.S1_at	ASXL1	0.290926
M10	green	MmugDNA.4601.1.S1_at	ATP13A5	0.35246
M10	green	MmugDNA.23556.1.S1_at	ATP2C1	0.226877
M10	green	MmuSTS.3815.1.S1_at	ATP6AP1	0.0152573
M10	green	MmunewRS.489.1.S1_at	ATP6V0C	0.0900824
M10	green	MmugDNA.16893.1.S1_at	ATP8A2	0.0160565
M10	green	MmugDNA.2936.1.S1_at	ATP8A2	0.0538895
M10	green	MmuSTS.2653.1.S1_at	ATXN10	0.304172
M10	green	MmugDNA.6627.1.S1_at	AVEN	0.115032
M10	green	MmugDNA.33513.1.S1_at	AVL9	0.0209927
M10	green	MmugDNA.396.1.S1_at	B4GALT3	0.0922698
M10	green	MmugDNA.34293.1.S1_at	B4GALT5	0.378381
M10	green	MmugDNA.34291.1.S1_at	B4GALT5	0.192913
M10	green	MmuSTS.3167.1.S1_at	BACE1	0.0515945
M10	green	MmuSTS.3819.1.S1_at	BAMBI	0.205327
M10	green	MmugDNA.6999.1.S1_at	BAT1	0.0396404
M10	green	MmugDNA.6935.1.S1_at	BAX	0.223632
M10	green	MmuSTS.3208.1.S1_at	BCL9	0.121866
M10	green	MmugDNA.18458.1.S1_at	BCL9L	0.500582
M10	green	MmugDNA.23143.1.S1_at	BEND3	0.621076
M10	green	MmugDNA.13097.1.S1_at	BFAR	0.0550883
M10	green	MmugDNA.34743.1.S1_at	BIN3	0.0257261
M10	green	MmugDNA.27942.1.S1_s_at	BRD2	0.0452704
M10	green	MmugDNA.21325.1.S1_at	BRUNOL5	0.342073
M10	green	MmugDNA.3269.1.S1_at	BRUNOL5	0.445515
M10	green	MmugDNA.5621.1.S1_at	BRWD1	0.0831123
M10	green	MmugDNA.29391.1.S1_at	BTBD2	0.228579
M10	green	MmuSTS.3246.1.S1_at	BTG3	0.562416
M10	green	MmugDNA.32300.1.S1_at	BZW2	0.204665
M10	green	MmugDNA.32023.1.S1_at	C10orf12	0.110172
M10	green	MmugDNA.9966.1.S1_at	C11orf57	0.0547178
M10	green	MmugDNA.32875.1.S1_x_at	C11orf73	0.558243
M10	green	MmugDNA.40369.1.S1_at	C12orf41	0.295891
M10	green	MmugDNA.13056.1.S1_at	C12orf47	0.0475775
M10	green	MmugDNA.32040.1.S1_at	C14orf1	0.0577974
M10	green	MmugDNA.36368.1.S1_at	C14orf147	0.130543
M10	green	MmugDNA.26165.1.S1_at	C14orf79	0.357079
M10	green	MmugDNA.38328.1.S1_at	C15orf17	0.0212254
M10	green	MmugDNA.11114.1.S1_s_at	C16orf57	0.376119
M10	green	MmugDNA.32510.1.S1_at	C16orf84	0.0549681
M10	green	MmugDNA.43012.1.S1_at	C17orf28	0.0268688
M10	green	MmugDNA.34089.1.S1_at	C17orf37	0.0646861
M10	green	MmugDNA.28199.1.S1_at	C17orf39	0.310277
M10	green	MmugDNA.21898.1.S1_at	C17orf58	0.285282
M10	green	MmugDNA.6093.1.S1_at	C17orf63	0.0515589
M10	green	MmugDNA.9402.1.S1_s_at	C17orf79	0.0381766
M10	green	MmugDNA.20559.1.S1_at	C19orf42	0.142025
M10	green	MmugDNA.22701.1.S1_at	C19orf42	0.0996228
M10	green	MmugDNA.38756.1.S1_at	C19orf70	0.0733709
M10	green	MmugDNA.22558.1.S1_at	C19orf72	0.11952
M10	green	MmugDNA.7509.1.S1_at	C1orf106	0.0674492
M10	green	MmugDNA.10111.1.S1_at	C1orf131	0.0154084
M10	green	MmugDNA.36969.1.S1_s_at	C1orf163	0.451625
M10	green	MmugDNA.18067.1.S1_at	C1orf187	0.530649
M10	green	MmugDNA.19255.1.S1_at	C1orf61	0.246639
M10	green	MmugDNA.5622.1.S1_at	C1orf93	0.0431618
M10	green	MmuSTS.3506.1.S1_at	C1QBP	0.164795
M10	green	MmugDNA.23164.1.S1_at	C1QTNF3	0.091836
M10	green	MmugDNA.11532.1.S1_at	C20orf112	0.230331
M10	green	MmugDNA.13832.1.S1_s_at	C20orf149	0.759263
M10	green	MmugDNA.26886.1.S1_s_at	C20orf149	0.708925
M10	green	MmugDNA.9051.1.S1_at	C20orf29	0.0486876
M10	green	MmugDNA.31458.1.S1_at	C20orf4	0.247931
M10	green	MmugDNA.30044.1.S1_at	C21orf59	0.0713654
M10	green	MmugDNA.5327.1.S1_at	C22orf13	0.0361068
M10	green	MmugDNA.25644.1.S1_at	C22orf30	0.23002
M10	green	MmugDNA.6472.1.S1_at	C22orf40	0.030554
M10	green	MmuSTS.2554.1.S1_at	C2CD2L	0.179275
M10	green	MmugDNA.36056.1.S1_at	C2orf44	0.0235865
M10	green	MmugDNA.40051.1.S1_at	C2orf79	0.174339
M10	green	MmugDNA.24617.1.S1_at	C3orf70	0.388363
M10	green	MmugDNA.21346.1.S1_at	C5orf25	0.0901982
M10	green	MmugDNA.30075.1.S1_at	C6orf162	0.0717891
M10	green	MmugDNA.4036.1.S1_at	C6orf89	0.135026
M10	green	MmugDNA.14434.1.S1_at	C7orf28A /// C7orf28B /// LOC100133775	0.142259
M10	green	MmugDNA.13267.1.S1_at	C7orf38	0.130789
M10	green	MmugDNA.16937.1.S1_at	C7orf40	0.205652
M10	green	MmugDNA.20658.1.S1_at	C7orf51	0.320844
M10	green	MmugDNA.22536.1.S1_at	C7orf55	0.0553175
M10	green	MmugDNA.37119.1.S1_at	C8orf33	0.485784
M10	green	MmugDNA.771.1.S1_at	CA5BP	0.244143
M10	green	MmugDNA.31766.1.S1_at	CACNA1D	0.0425529
M10	green	MmunewRS.631.1.S1_at	CACNA2D3	0.0201386
M10	green	MmugDNA.22539.1.S1_at	CACNG4	0.271373
M10	green	MmuSTS.3282.1.S1_at	CACNG4	0.406322
M10	green	MmugDNA.26039.1.S1_at	CALN1	0.11424
M10	green	MmuSTS.2178.1.S1_at	CAMK4	0.0466621
M10	green	MmugDNA.19701.1.S1_at	CAMKV	0.240384
M10	green	MmugDNA.30256.1.S1_at	CAMSAP1	0.330219
M10	green	MmugDNA.30255.1.S1_at	CAMSAP1	0.292058
M10	green	MmugDNA.22718.1.S1_at	CAMTA1	0.0350695
M10	green	MmugDNA.14088.1.S1_at	CANT1	0.147243
M10	green	MmugDNA.33732.1.S1_s_at	CAPN10	0.109105
M10	green	MmugDNA.20231.1.S1_at	CAPRIN1	0.13779
M10	green	MmugDNA.18311.1.S1_at	CASK	0.237692
M10	green	MmugDNA.23238.1.S1_at	CBX3	0.378995
M10	green	MmugDNA.12988.1.S1_s_at	CBY3	0.581477
M10	green	MmugDNA.16248.1.S1_at	CCDC107	0.0537415
M10	green	MmugDNA.14517.1.S1_at	CCDC23	0.139809
M10	green	MmugDNA.16120.1.S1_at	CCDC50	0.0824997
M10	green	MmugDNA.9813.1.S1_at	CCDC80	0.14634
M10	green	MmugDNA.9811.1.S1_s_at	CCDC80	0.125621
M10	green	MmugDNA.33282.1.S1_at	CCDC88A	0.0848371
M10	green	MmugDNA.40235.1.S1_at	CCDC90A	0.0169375
M10	green	MmugDNA.41689.1.S1_at	CCNC	0.0309497
M10	green	MmugDNA.6730.1.S1_at	CD248	0.353035
M10	green	MmugDNA.36355.1.S1_at	CD2BP2	0.292443
M10	green	MmuSTS.3358.1.S1_at	CD34	0.148021
M10	green	MmugDNA.38698.1.S1_at	CD93	0.116848
M10	green	MmugDNA.23303.1.S1_at	CDC42	0.266246
M10	green	MmuSTS.3379.1.S1_at	CDC42	0.139011
M10	green	MmugDNA.27359.1.S1_at	CDH11	0.0548154
M10	green	MmuSTS.3607.1.S1_at	CDH11	0.0975984
M10	green	MmugDNA.14976.1.S1_at	CDH11	0.197878
M10	green	MmugDNA.14995.1.S1_at	CDH5	0.187171
M10	green	MmugDNA.36879.1.S1_at	CDH6	0.430003
M10	green	MmugDNA.15014.1.S1_at	CDK10	0.358897
M10	green	MmugDNA.5481.1.S1_at	CDKL2	0.0922027
M10	green	MmugDNA.11047.1.S1_at	CEP164	0.159426
M10	green	MmugDNA.16326.1.S1_at	CEP57	0.00719647
M10	green	MmugDNA.5920.1.S1_at	CEP72	0.0511985
M10	green	MmugDNA.18502.1.S1_at	CFDP1	0.224893
M10	green	MmugDNA.30619.1.S1_at	CFL1	0.221508
M10	green	MmugDNA.39222.1.S1_at	CFL1	0.214895
M10	green	MmugDNA.20582.1.S1_at	CHAC1	0.28164
M10	green	MmugDNA.37292.1.S1_at	CHD3	0.227768
M10	green	MmuSTS.674.1.S1_at	CHD3	0.452737
M10	green	MmugDNA.6808.1.S1_at	CHFR	0.111677
M10	green	MmugDNA.22246.1.S1_at	CHMP1A	0.274992
M10	green	MmuSTS.696.1.S1_at	CINP	0.137043
M10	green	MmugDNA.21025.1.S1_at	CIRBP	0.245049
M10	green	MmugDNA.15841.1.S1_at	CIRBP	0.11148
M10	green	MmugDNA.29429.1.S1_at	CISD3	0.0254832
M10	green	MmugDNA.18516.1.S1_at	CLASP1	0.0656374
M10	green	MmuSTS.4120.1.S1_s_at	CLEC3B	0.291252
M10	green	MmugDNA.38353.1.S1_at	CLPTM1	0.0212442
M10	green	MmugDNA.16214.1.S1_at	CMPK1	0.222442
M10	green	MmugDNA.34995.1.S1_s_at	COL1A1	0.253771
M10	green	MmugDNA.26445.1.S1_at	COL1A1	0.243525
M10	green	MmuSTS.3431.1.S1_at	COL1A1	0.0774858
M10	green	MmuSTS.3432.1.S1_at	COL1A2	0.140877
M10	green	MmugDNA.23996.1.S1_at	COL1A2	0.136881
M10	green	MmuSTS.3433.1.S1_at	COL3A1	0.387471
M10	green	MmugDNA.23114.1.S1_at	COL3A1	0.370993
M10	green	MmuSTS.3928.1.S1_at	COL4A1	0.748805
M10	green	MmuSTS.1880.1.S1_at	COL4A2	0.558144
M10	green	MmuSTS.1881.1.S1_at	COL6A3	0.171157
M10	green	MmugDNA.17540.1.S1_at	COPS8	0.0995383
M10	green	MmuSTS.1227.1.S1_at	COPZ1	0.059589
M10	green	MmugDNA.36981.1.S1_at	COQ2	0.190713
M10	green	MmugDNA.31986.1.S1_s_at	COQ7	0.0304959
M10	green	MmuSTS.1228.1.S1_at	COQ7	0.643225
M10	green	MmugDNA.10410.1.S1_at	CORO7	0.0614328
M10	green	MmuSTS.1590.1.S1_at	COX4NB	0.450071
M10	green	MmugDNA.26082.1.S1_at	CPEB4	0.0297947
M10	green	MmugDNA.19484.1.S1_at	CPS1	0.253083
M10	green	MmugDNA.39450.1.S1_at	CREB3L1	0.0352285
M10	green	MmugDNA.8361.1.S1_at	CRLS1	0.0460518
M10	green	MmuSTS.2238.1.S1_at	CRMP1	0.772909
M10	green	MmugDNA.37554.1.S1_at	CRYGA	0.0238037
M10	green	MmugDNA.3660.1.S1_at	CSE1L	0.023604
M10	green	MmuSTS.4163.1.S1_at	CSK	0.015491
M10	green	MmugDNA.30708.1.S1_at	CSNK1A1	0.195104
M10	green	MmugDNA.41607.1.S1_at	CSNK2A1 /// CSNK2A1P	0.227127
M10	green	MmuSTS.3598.1.S1_s_at	CSPG5	0.32254
M10	green	MmugDNA.14190.1.S1_at	CSPG5	0.627311
M10	green	MmugDNA.35427.1.S1_at	CSRP2	0.0546964
M10	green	MmugDNA.11225.1.S1_s_at	CSRP2	0.1899
M10	green	MmugDNA.18955.1.S1_at	CSTF3	0.0780317
M10	green	MmugDNA.22170.1.S1_at	CTHRC1	0.10939
M10	green	MmuSTS.4408.1.S1_at	CTPS	0.513229
M10	green	MmugDNA.35537.1.S1_at	CTSL1	0.0677312
M10	green	MmuSTS.4178.1.S1_at	CTSL2	0.0317361
M10	green	MmuSTS.3997.1.S1_at	CXADR	0.646835
M10	green	MmugDNA.30761.1.S1_at	CXADRP1	0.189926
M10	green	MmuSTS.1268.1.S1_at	CXCL12	0.233522
M10	green	MmugDNA.33685.1.S1_at	CXorf26	0.0346753
M10	green	MmugDNA.11974.1.S1_at	CYCS	0.0197193
M10	green	MmuSTS.4025.1.S1_at	CYP51A1	0.019214
M10	green	MmugDNA.10139.1.S1_at	CYP51A1	0.118051
M10	green	MmugDNA.31389.1.S1_at	CYTH1	0.0236033
M10	green	MmugDNA.9044.1.S1_at	DAB2	0.125377
M10	green	MmugDNA.36232.1.S1_at	DAB2	0.0799175
M10	green	MmuSTS.2280.1.S1_at	DACT1	0.35195
M10	green	MmugDNA.25400.1.S1_s_at	DAG1	0.729002
M10	green	MmugDNA.11659.1.S1_s_at	DAG1	0.0918358
M10	green	MmugDNA.6161.1.S1_at	DCTN5	0.0597068
M10	green	MmugDNA.19997.1.S1_s_at	DCTPP1	0.0775976
M10	green	MmugDNA.19033.1.S1_at	DCX	0.41728
M10	green	MmugDNA.10354.1.S1_at	DDX18	0.0257316
M10	green	MmugDNA.17319.1.S1_at	DDX18	0.0458724
M10	green	MmuSTS.2295.1.S1_at	DDX19A /// DDX19B	0.228899
M10	green	MmugDNA.12757.1.S1_s_at	DEAF1	0.0859798
M10	green	MmugDNA.8946.1.S1_at	DERL1	0.105325
M10	green	MmuSTS.2298.1.S1_at	DFNA5	0.296045
M10	green	MmuSTS.4051.1.S1_at	DGKD	0.457179
M10	green	MmuSTS.2300.1.S1_at	DHCR7	0.215492
M10	green	MmugDNA.8345.1.S1_at	DIP2C	0.0492717
M10	green	MmugDNA.37138.1.S1_at	DLG2	0.233789
M10	green	MmugDNA.19569.1.S1_at	DLG2	0.216056
M10	green	MmugDNA.17978.1.S1_at	DMXL2	0.0935932
M10	green	MmugDNA.13203.1.S1_at	DNAJC25	0.0258995
M10	green	MmuSTS.2577.1.S1_at	DNAJC9	0.0985072
M10	green	MmugDNA.37511.1.S1_at	DNLZ	0.0559838
M10	green	MmugDNA.18039.1.S1_at	DNMT3A	0.182768
M10	green	MmugDNA.8668.1.S1_at	DOCK6	0.384601
M10	green	MmugDNA.10031.1.S1_at	DOK4	0.618401
M10	green	MmugDNA.37156.1.S1_at	DOK6	0.101231
M10	green	MmuSTS.4117.1.S1_at	DOLK	0.605424
M10	green	MmugDNA.36986.1.S1_at	DOLPP1	0.225969
M10	green	MmugDNA.11398.1.S1_s_at	DONSON	0.15363
M10	green	MmugDNA.37042.1.S1_at	DPH1 /// OVCA2	0.0186996
M10	green	MmugDNA.19543.1.S1_at	DPP3	0.0698039
M10	green	MmuSTS.2588.1.S1_at	DPYSL3	0.534386
M10	green	MmugDNA.24181.1.S1_s_at	DPYSL4	0.532437
M10	green	MmugDNA.21012.1.S1_at	DPYSL5	0.580917
M10	green	MmugDNA.37092.1.S1_at	DR1	0.115216
M10	green	MmuSTS.863.1.S1_at	DTX1	0.0264182
M10	green	MmugDNA.32761.1.S1_at	DUSP23	0.102786
M10	green	MmugDNA.1295.1.S1_at	DVL1 /// LOC642469	0.0412074
M10	green	MmugDNA.26353.1.S1_at	DYRK3	0.240138
M10	green	MmugDNA.7235.1.S1_s_at	EBP	0.262232
M10	green	MmuSTS.878.1.S1_s_at	EBP	0.257987
M10	green	MmugDNA.33784.1.S1_s_at	ECSCR	0.199878
M10	green	MmugDNA.21089.1.S1_at	EDC3	0.201008
M10	green	MmugDNA.11009.1.S1_at	EFTUD1	0.63923
M10	green	MmugDNA.14822.1.S1_at	EHMT2	0.00847907
M10	green	MmugDNA.13625.1.S1_s_at	EI24	0.055937
M10	green	MmugDNA.40552.1.S1_at	EIF2S2	0.694254
M10	green	MmugDNA.8080.1.S1_s_at	EIF4A1	0.851819
M10	green	MmuSTS.4297.1.S1_at	EIF4G1	0.287501
M10	green	MmugDNA.38446.1.S1_at	EIF5A	0.0275597
M10	green	MmugDNA.11063.1.S1_at	ELK3	0.0286308
M10	green	MmugDNA.11341.1.S1_s_at	ELN	0.25443
M10	green	MmugDNA.19956.1.S1_at	ELOVL6	0.158404
M10	green	MmugDNA.9631.1.S1_at	EMD	0.196873
M10	green	MmuSTS.2702.1.S1_at	EML4	0.0534674
M10	green	MmuSTS.4135.1.S1_at	ENG	0.0352402
M10	green	MmugDNA.3608.1.S1_at	ENOX1	0.0661387
M10	green	MmugDNA.31288.1.S1_at	ERI3	0.269608
M10	green	MmugDNA.5357.1.S1_at	ETF1	0.0810997
M10	green	MmuSTS.910.1.S1_at	ETNK2	0.0833998
M10	green	MmuSTS.1922.1.S1_s_at	ETS1	0.136898
M10	green	MmugDNA.42006.1.S1_at	EVI5L	0.183565
M10	green	MmugDNA.32076.1.S1_at	EXT2	0.353214
M10	green	MmuSTS.911.1.S1_at	EZH2	0.212417
M10	green	MmugDNA.23576.1.S1_at	FADS1	0.0632304
M10	green	MmugDNA.10220.1.S1_at	FADS3	0.238382
M10	green	MmugDNA.1496.1.S1_at	FADS3	0.209422
M10	green	MmugDNA.11060.1.S1_at	FAM110B	0.244316
M10	green	MmugDNA.6623.1.S1_at	FAM113A	0.0235129
M10	green	MmugDNA.23223.1.S1_at	FAM136A	0.339833
M10	green	MmugDNA.13694.1.S1_at	FAM13B	0.290868
M10	green	MmugDNA.37558.1.S1_at	FAM164A	0.0219704
M10	green	MmugDNA.8457.1.S1_at	FAM166A	0.0889211
M10	green	MmugDNA.38730.1.S1_at	FAM171B	0.066915
M10	green	MmugDNA.25153.1.S1_at	FAM175B	0.0344181
M10	green	MmuSTS.2635.1.S1_at	FAM38B	0.146209
M10	green	MmugDNA.31201.1.S1_at	FAM57A	0.0774853
M10	green	MmugDNA.42041.1.S1_at	FAM69B	0.0997536
M10	green	MmugDNA.34741.1.S1_at	FAM81A	0.0783807
M10	green	MmugDNA.9392.1.S1_at	FAM84B	0.0821428
M10	green	MmugDNA.43345.1.S1_at	FAM98B	0.0418665
M10	green	MmugDNA.19718.1.S1_at	FANCC	0.154565
M10	green	MmuSTS.4331.1.S1_at	FANCG	0.138882
M10	green	MmugDNA.42924.1.S1_at	FAR1	0.0626474
M10	green	MmugDNA.25457.1.S1_at	FAR2	0.0387442
M10	green	MmugDNA.5167.1.S1_at	FAR2	0.0359709
M10	green	MmuSTS.913.1.S1_at	FARP1	0.318146
M10	green	MmugDNA.1691.1.S1_at	FARP1	0.258976
M10	green	MmugDNA.26904.1.S1_at	FARSA	0.0584563
M10	green	MmugDNA.11027.1.S1_at	FAT4	0.250887
M10	green	MmugDNA.19557.1.S1_at	FBLIM1	0.465083
M10	green	MmuSTS.3709.1.S1_at	FBN3	0.561971
M10	green	MmugDNA.19164.1.S1_at	FBXL18	0.0465184
M10	green	MmugDNA.11293.1.S1_at	FBXO4	0.192753
M10	green	MmugDNA.20741.1.S1_at	FBXW2	0.0776151
M10	green	MmuSTS.1939.1.S1_at	FGF11	0.521818
M10	green	MmugDNA.32572.1.S1_at	FGF14	0.0569309
M10	green	MmugDNA.33675.1.S1_at	FHOD3	0.110764
M10	green	MmuSTS.934.1.S1_at	FJX1	0.632509
M10	green	MmugDNA.31798.1.S1_at	FLJ27352	0.0973622
M10	green	MmugDNA.38060.1.S1_at	FLJ43390	0.245243
M10	green	MmugDNA.29339.1.S1_at	FLJ43390 /// LOC100128793	0.233842
M10	green	MmugDNA.31007.1.S1_s_at	FN1	0.506499
M10	green	MmugDNA.19238.1.S1_at	FNBP1L	0.243383
M10	green	MmugDNA.9473.1.S1_at	FOLR2	0.231219
M10	green	MmugDNA.19752.1.S1_at	FOXF2	0.237055
M10	green	MmugDNA.3040.1.S1_at	FRMD3	0.564149
M10	green	MmugDNA.21177.1.S1_at	FRMD3	0.540036
M10	green	MmuSTS.3746.1.S1_at	FRMD3	0.386477
M10	green	MmugDNA.3777.1.S1_at	FRMD4A	0.152096
M10	green	MmugDNA.21330.1.S1_at	FSD1L	0.15446
M10	green	MmunewRS.750.1.S1_at	FTHP1	0.0413971
M10	green	MmugDNA.5661.1.S1_at	FTSJD2	0.117983
M10	green	MmuSTS.4419.1.S1_at	FXYD6	0.37326
M10	green	Mmu.12861.1.S1_at	FYTTD1	0.0439694
M10	green	MmugDNA.7821.1.S1_at	GABPB1	0.0581943
M10	green	MmugDNA.3506.1.S1_at	GABRA5	0.113375
M10	green	MmuSTS.2386.1.S1_at	GABRA5	0.107522
M10	green	MmugDNA.2520.1.S1_at	GABRB3	0.298331
M10	green	MmugDNA.7950.1.S1_at	GALNT2	0.0231318
M10	green	MmugDNA.22179.1.S1_at	GAP43	0.314253
M10	green	MmuSTS.2393.1.S1_at	GAP43	0.128541
M10	green	MmugDNA.21048.1.S1_s_at	GAS5	0.361625
M10	green	MmugDNA.42841.1.S1_at	GDA	0.115514
M10	green	MmugDNA.17525.1.S1_s_at	GDE1	0.143696
M10	green	MmugDNA.13970.1.S1_at	GFM2	0.0125707
M10	green	MmugDNA.41434.1.S1_at	GGH	0.335872
M10	green	MmugDNA.8886.1.S1_at	GJC1	0.308206
M10	green	MmugDNA.26608.1.S1_at	GMEB1	0.27849
M10	green	MmugDNA.12515.1.S1_at	GNAO1	0.349199
M10	green	MmugDNA.36451.1.S1_at	GNB2L1	0.63271
M10	green	MmugDNA.19118.1.S1_at	GNB4	0.198827
M10	green	MmugDNA.38247.1.S1_s_at	GNG2	0.575184
M10	green	MmugDNA.15003.1.S1_at	GNG2	0.442199
M10	green	MmugDNA.29012.1.S1_at	GNG4	0.0348733
M10	green	MmugDNA.4062.1.S1_at	GNG4	0.512448
M10	green	MmugDNA.27691.1.S1_at	GNG4	0.195103
M10	green	MmugDNA.39715.1.S1_at	GNPTAB	0.0171365
M10	green	MmugDNA.30729.1.S1_s_at	GORASP2	0.0130822
M10	green	MmugDNA.7952.1.S1_at	GP1BB /// SEPT5	0.479144
M10	green	MmugDNA.29602.1.S1_at	GPATCH2	0.0276661
M10	green	MmugDNA.12663.1.S1_at	GPR153	0.0498417
M10	green	MmugDNA.40844.1.S1_at	GPR173	0.23939
M10	green	MmugDNA.28831.1.S1_at	GPRIN1	0.226536
M10	green	MmugDNA.14673.1.S1_at	GPSM1	0.221245
M10	green	MmugDNA.6739.1.S1_at	GPX7	0.281734
M10	green	MmugDNA.35040.1.S1_s_at	GRAMD1A	0.201778
M10	green	MmugDNA.2764.1.S1_at	GRB2	0.509114
M10	green	MmugDNA.6833.1.S1_at	GRB2	0.189309
M10	green	MmuSTS.3679.1.S1_at	GRIK5	0.146992
M10	green	MmugDNA.9830.1.S1_at	GRIN2D	0.443983
M10	green	MmugDNA.37290.1.S1_at	GRIP2	0.0724483
M10	green	MmugDNA.38768.1.S1_at	GRLF1	0.213536
M10	green	MmugDNA.22462.1.S1_at	GRM5	0.0263588
M10	green	MmugDNA.9291.1.S1_at	GRM5	0.305106
M10	green	MmugDNA.16371.1.S1_at	GRM5	0.0588389
M10	green	MmugDNA.22057.1.S1_at	GRM6	0.178878
M10	green	MmugDNA.30625.1.S1_at	GRTP1	0.0930203
M10	green	MmuSTS.6.1.S1_at	GSTA4	0.402006
M10	green	MmugDNA.21469.1.S1_at	GSTM3	0.0160958
M10	green	MmugDNA.15993.1.S1_at	GTPBP4	0.0150529
M10	green	MmugDNA.8260.1.S1_at	GUK1	0.0401106
M10	green	MmuSTS.7.1.S1_at	GULP1	0.127444
M10	green	MmuSTS.4307.1.S1_at	GYS1	0.0191588
M10	green	MmugDNA.10462.1.S1_at	HAPLN1	0.864121
M10	green	MmugDNA.38884.1.S1_at	HAPLN1	0.702261
M10	green	MmuSTS.226.1.S1_at	HAPLN1	0.527006
M10	green	MmuSTS.3050.1.S1_at	HAPLN3	0.370258
M10	green	MmuSTS.4072.1.S1_at	HBEGF	0.10646
M10	green	MmugDNA.21666.1.S1_at	hCG_2024094	0.132636
M10	green	MmugDNA.36596.1.S1_at	hCG_2039146	0.192195
M10	green	MmugDNA.38702.1.S1_at	HCN4	0.164782
M10	green	MmugDNA.20447.1.S1_at	HDAC2	0.148819
M10	green	MmugDNA.32259.1.S1_s_at	HDLBP	0.0356844
M10	green	MmugDNA.11588.1.S1_at	HECTD3	0.0531356
M10	green	MmugDNA.37608.1.S1_at	HIC2	0.123202
M10	green	MmugDNA.22996.1.S1_at	HIF1AN	0.126891
M10	green	MmuSTS.82.1.S1_at	HIF1AN	0.104617
M10	green	MmugDNA.30815.1.S1_at	HIP1	0.0313097
M10	green	MmugDNA.17575.1.S1_at	HIP1	0.295438
M10	green	MmugDNA.34508.1.S1_at	HIP1	0.131402
M10	green	MmuSTS.3054.1.S1_at	HK1	0.0549508
M10	green	MmugDNA.3963.1.S1_at	HKR1	0.165177
M10	green	MmuSTS.1489.1.S1_at	HMG20A	0.0579091
M10	green	MmugDNA.2116.1.S1_at	HMGB1	0.272686
M10	green	MmugDNA.36293.1.S1_at	HMGB3	0.291042
M10	green	MmuSTS.236.1.S1_at	HMGB3	0.848569
M10	green	MmuSTS.4344.1.S1_at	HMGCR	0.671068
M10	green	MmugDNA.40189.1.S1_at	HMGCR	0.170987
M10	green	MmugDNA.18651.1.S1_at	HMGCS1	0.0878802
M10	green	MmugDNA.39414.1.S1_at	HMGCS1	0.0803668
M10	green	MmugDNA.19870.1.S1_at	HMGN4	0.156225
M10	green	MmugDNA.38666.1.S1_at	HN1	1
M10	green	MmuSTS.840.1.S1_at	HNRNPA0	0.248791
M10	green	MmugDNA.18696.1.S1_at	HNRNPA2B1	0.0440775
M10	green	MmugDNA.36405.1.S1_s_at	HNRNPH2 /// RPL36A /// RPL36AP37	0.470553
M10	green	MmugDNA.13705.1.S1_at	HPGD	0.111822
M10	green	MmugDNA.18778.1.S1_s_at	HPGD	0.176895
M10	green	MmuSTS.3055.1.S1_at	HPS4	0.0361851
M10	green	MmugDNA.6657.1.S1_at	HRASLS	0.108083
M10	green	MmugDNA.20662.1.S1_at	HSPA14	0.255973
M10	green	MmugDNA.4083.1.S1_s_at	HSPA4	0.0227
M10	green	MmugDNA.31135.1.S1_at	HSPC159	0.378571
M10	green	MmugDNA.33086.1.S1_at	HSPC159	0.110204
M10	green	MmugDNA.35115.1.S1_at	HSPG2	0.37569
M10	green	MmuSTS.3681.1.S1_at	HTATSF1	0.215504
M10	green	MmugDNA.41435.1.S1_s_at	HYI	0.0277857
M10	green	MmuSTS.168.1.S1_s_at	IDI1	0.0997742
M10	green	MmugDNA.12892.1.S1_at	IFI44	0.0230289
M10	green	MmugDNA.37544.1.S1_at	IFT52	0.122427
M10	green	MmugDNA.14929.1.S1_at	IGF2BP2	0.314975
M10	green	MmugDNA.31012.1.S1_at	IGF2BP3	0.638221
M10	green	MmugDNA.20271.1.S1_at	IGF2R	0.0590307
M10	green	MmugDNA.41935.1.S1_at	IGLON5	0.480077
M10	green	MmugDNA.14523.1.S1_at	IGSF22	0.0643439
M10	green	MmugDNA.19659.1.S1_at	IL17RD	0.587205
M10	green	MmugDNA.43185.1.S1_at	ILF3	0.0288334
M10	green	MmugDNA.36857.1.S1_at	ILF3	0.748853
M10	green	MmugDNA.20430.1.S1_at	IMPDH2	0.417155
M10	green	MmuSTS.2759.1.S1_at	ING2	0.0483526
M10	green	MmugDNA.20413.1.S1_s_at	INTS7	0.119842
M10	green	MmugDNA.12386.1.S1_at	IPO4	0.253023
M10	green	MmugDNA.9822.1.S1_at	ISLR2	0.405305
M10	green	MmugDNA.9689.1.S1_at	ISM1	0.0157825
M10	green	MmugDNA.1861.1.S1_at	ITFG1	0.0996157
M10	green	MmugDNA.8882.1.S1_at	ITGAE	0.0966292
M10	green	MmugDNA.326.1.S1_at	JPH4	0.0942788
M10	green	MmugDNA.37135.1.S1_at	KCTD15	0.259633
M10	green	MmugDNA.37136.1.S1_at	KCTD15	0.368598
M10	green	MmugDNA.6812.1.S1_at	KDM1	0.414406
M10	green	MmugDNA.18733.1.S1_at	KDM2B	0.317409
M10	green	MmugDNA.23645.1.S1_at	KDR	0.289639
M10	green	MmuSTS.1426.1.S1_at	KHDRBS1	0.0232567
M10	green	MmuSTS.1427.1.S1_at	KHSRP	0.398012
M10	green	MmugDNA.5461.1.S1_at	KIAA0226	0.0481438
M10	green	MmugDNA.30282.1.S1_at	KIAA1143	0.0253035
M10	green	MmugDNA.29517.1.S1_at	KIAA1219	0.0145204
M10	green	MmugDNA.31830.1.S1_at	KIAA1244	0.02953
M10	green	MmugDNA.4813.1.S1_at	KIAA1324L	0.0117316
M10	green	MmugDNA.43000.1.S1_at	KIAA1539	0.266213
M10	green	MmugDNA.43000.1.S1_s_at	KIAA1539	0.0825195
M10	green	MmugDNA.29177.1.S1_at	KIAA2022	0.22492
M10	green	MmugDNA.37297.1.S1_at	KIDINS220	0.613313
M10	green	MmugDNA.2881.1.S1_at	KIF21B	0.789724
M10	green	MmugDNA.42805.1.S1_at	KIF2A	0.284711
M10	green	MmuSTS.2789.1.S1_at	KIF2A	0.376519
M10	green	MmunewRS.265.1.S1_at	KIRREL3	0.124935
M10	green	MmugDNA.33906.1.S1_at	KLHDC10	0.0587397
M10	green	MmugDNA.7521.1.S1_at	KLHL25	0.119439
M10	green	MmugDNA.8346.1.S1_at	KLHL26	0.058522
M10	green	MmugDNA.25704.1.S1_at	KLHL29	0.0927201
M10	green	MmugDNA.15713.1.S1_at	L1CAM	0.473608
M10	green	MmugDNA.22654.1.S1_at	L3MBTL	0.153168
M10	green	MmuSTS.4452.1.S1_at	L3MBTL3	0.0849758
M10	green	MmugDNA.13762.1.S1_s_at	LAMA2	0.287422
M10	green	MmugDNA.16814.1.S1_at	LAMC1	0.403076
M10	green	MmugDNA.41849.1.S1_s_at	LAPTM4B	0.0358435
M10	green	MmugDNA.33258.1.S1_at	LAPTM4B	0.0221137
M10	green	MmugDNA.6778.1.S1_at	LARP5	0.280653
M10	green	MmugDNA.35787.1.S1_at	LARP5	0.0952017
M10	green	MmugDNA.3320.1.S1_at	LARS	0.562388
M10	green	MmugDNA.41738.1.S1_at	LCLAT1	0.042509
M10	green	MmugDNA.33661.1.S1_at	LCMT1	0.0576977
M10	green	MmuSTS.1700.1.S1_at	LCOR	0.149123
M10	green	MmugDNA.32307.1.S1_at	LDHA	0.113149
M10	green	MmuSTS.1663.1.S1_at	LEPREL2	0.221555
M10	green	MmugDNA.41439.1.S1_at	LEPROTL1	0.0468529
M10	green	MmugDNA.16337.1.S1_at	LGALS14	0.0469115
M10	green	MmuSTS.2968.1.S1_at	LHX6	0.0605983
M10	green	MmugDNA.34361.1.S1_at	LIMA1	0.231048
M10	green	MmugDNA.1268.1.S1_at	LOC100131112	0.0388644
M10	green	MmugDNA.28218.1.S1_at	LOC100131993	0.177036
M10	green	MmugDNA.21780.1.S1_at	LOC100132116	0.0413369
M10	green	MmugDNA.18833.1.S1_at	LOC100134937	0.0236006
M10	green	MmugDNA.18754.1.S1_at	LOC134466	0.155806
M10	green	MmugDNA.25116.1.S1_at	LOC144571	0.0624812
M10	green	MmugDNA.24396.1.S1_at	LOC220906	0.0362235
M10	green	MmugDNA.31025.1.S1_at	LOC339290	0.103032
M10	green	MmugDNA.26267.1.S1_at	LOC339400	0.028604
M10	green	MmugDNA.12452.1.S1_at	LOC388796	0.334632
M10	green	MmugDNA.15402.1.S1_at	LOC400960	0.0776559
M10	green	MmugDNA.1044.1.S1_at	LOC643988	0.132486
M10	green	MmugDNA.43354.1.S1_at	LOC644172 /// MAPK8IP1	0.0821592
M10	green	MmugDNA.26220.1.S1_at	LOC65998	0.207497
M10	green	MmugDNA.29578.1.S1_at	LOC728554 /// THOC3	0.141973
M10	green	MmugDNA.8047.1.S1_at	LOC729993	0.303036
M10	green	MmugDNA.41871.1.S1_at	LOC730125	0.516742
M10	green	MmugDNA.15298.1.S1_x_at	LOC731049 /// UBE2S	0.36417
M10	green	MmugDNA.6500.1.S1_at	LOC93622	0.0200631
M10	green	MmugDNA.24911.1.S1_at	LPAR2	0.541524
M10	green	MmugDNA.31967.1.S1_at	LPCAT1	0.288542
M10	green	MmugDNA.26750.1.S1_at	LRRC16B	0.431403
M10	green	MmugDNA.21209.1.S1_at	LRRC27	0.24072
M10	green	MmugDNA.36495.1.S1_at	LRRC3B	0.534596
M10	green	MmuSTS.246.1.S1_at	LRRC42	0.587566
M10	green	MmugDNA.29558.1.S1_at	LRRC7	0.145303
M10	green	MmugDNA.15336.1.S1_at	LSM4	0.75601
M10	green	MmugDNA.14347.1.S1_s_at	LST1	0.0149403
M10	green	MmuSTS.2976.1.S1_at	LTBR	0.0274999
M10	green	MmuSTS.1448.1.S1_at	LYN	0.104386
M10	green	MmugDNA.30026.1.S1_at	LYVE1	0.339124
M10	green	MmugDNA.13418.1.S1_at	LZTR1	0.0839678
M10	green	MmugDNA.40489.1.S1_at	MAD2L2	0.684083
M10	green	MmugDNA.20106.1.S1_at	MAF	0.191715
M10	green	MmugDNA.43091.1.S1_at	MAGOH2	0.0373237
M10	green	MmugDNA.30042.1.S1_at	MAMLD1	0.22675
M10	green	MmugDNA.21143.1.S1_at	MAOA	0.0498546
M10	green	MmuSTS.1455.1.S1_at	MAOA	0.157299
M10	green	MmugDNA.40229.1.S1_s_at	MAP2K5	0.0147785
M10	green	MmuSTS.1553.1.S1_at	MAP3K7IP1	0.104585
M10	green	MmugDNA.1873.1.S1_at	MAP6	0.302188
M10	green	MmugDNA.26819.1.S1_at	MAP6	0.268393
M10	green	MmugDNA.33275.1.S1_at	MAPK1IP1L	0.130088
M10	green	MmuSTS.2374.1.S1_at	MAPK7	0.342062
M10	green	MmugDNA.15359.1.S1_s_at	MAPRE1	0.699121
M10	green	MmugDNA.29278.1.S1_at	MAPRE3	0.0673781
M10	green	MmugDNA.17891.1.S1_at	MARCH6	0.48142
M10	green	MmugDNA.4554.1.S1_at	MARCH9	0.581256
M10	green	MmugDNA.1162.1.S1_at	MARCKSL1	0.798961
M10	green	MmuSTS.108.1.S1_at	MARK4	0.203997
M10	green	MmugDNA.17797.1.S1_at	MARS	0.0917005
M10	green	MmuSTS.115.1.S1_s_at	MAST2	0.108099
M10	green	MmugDNA.10297.1.S1_at	MBOAT2	0.224239
M10	green	MmugDNA.35654.1.S1_at	MCM6	0.0783612
M10	green	MmuSTS.149.1.S1_at	MDGA1	0.158241
M10	green	MmugDNA.25736.1.S1_at	MDGA2	0.02421
M10	green	MmugDNA.32119.1.S1_at	ME1	0.137572
M10	green	MmugDNA.17556.1.S1_at	MEA1	0.0334168
M10	green	MmugDNA.27207.1.S1_at	MED14	0.571388
M10	green	MmugDNA.14255.1.S1_at	MED22	0.200496
M10	green	MmugDNA.11530.1.S1_at	MEG3	0.216034
M10	green	MmugDNA.41111.1.S1_at	MEST	0.224359
M10	green	MmugDNA.24765.1.S1_at	METAP2	0.131561
M10	green	MmugDNA.29743.1.S1_at	METTL3	0.0207474
M10	green	MmugDNA.40840.1.S1_at	MEX3A	0.576009
M10	green	MmugDNA.37005.1.S1_at	MFSD2	0.0993
M10	green	MmuSTS.4555.1.S1_at	MGAT4C	0.0532045
M10	green	MmugDNA.18066.1.S1_at	MGC16121	0.420027
M10	green	MmugDNA.4893.1.S1_at	MGC16385	0.0812723
M10	green	MmugDNA.38517.1.S1_at	MIOS	0.419951
M10	green	MmugDNA.3664.1.S1_at	MKI67IP	0.41958
M10	green	MmugDNA.3662.1.S1_at	MKI67IP	0.111806
M10	green	MmugDNA.8671.1.S1_at	MKRN3	0.24174
M10	green	MmugDNA.24688.1.S1_at	MLF1	0.106109
M10	green	MmugDNA.17961.1.S1_at	MLLT4	0.033883
M10	green	MmugDNA.43032.1.S1_at	MLX	0.117408
M10	green	MmugDNA.35738.1.S1_at	MMACHC	0.075222
M10	green	MmugDNA.15918.1.S1_at	MMD	0.173249
M10	green	MmugDNA.41710.1.S1_at	MMP15	0.429433
M10	green	MmuSTS.2992.1.S1_at	MMP28	0.278546
M10	green	MmugDNA.41756.1.S1_at	MPP3	0.158611
M10	green	MmugDNA.12857.1.S1_at	MPPED2	0.0394742
M10	green	MmugDNA.4733.1.S1_at	MPV17L2	0.088294
M10	green	MmugDNA.20842.1.S1_at	MRPL28	0.0309015
M10	green	MmugDNA.22636.1.S1_s_at	MRPL41	0.0294899
M10	green	MmugDNA.11434.1.S1_at	MRPL55	0.0289853
M10	green	MmugDNA.26187.1.S1_at	MRPS11	0.092332
M10	green	MmugDNA.19045.1.S1_at	MRPS15	0.0515776
M10	green	MmugDNA.9845.1.S1_at	MTA1	0.0624366
M10	green	MmugDNA.37285.1.S1_at	MTG1	0.142875
M10	green	MmugDNA.35357.1.S1_s_at	MTMR1	0.0288711
M10	green	MmugDNA.8618.1.S1_at	MTSS1	0.288978
M10	green	MmuSTS.1929.1.S1_at	MYCN	0.549416
M10	green	MmugDNA.42376.1.S1_at	MYL6B	0.0351871
M10	green	MmugDNA.28468.1.S1_at	MYLIP	0.0394834
M10	green	MmugDNA.15890.1.S1_at	MYO16	0.664238
M10	green	MmugDNA.21765.1.S1_at	MYO16	0.430647
M10	green	MmuSTS.1745.1.S1_at	MYO5B	0.0309234
M10	green	MmugDNA.13215.1.S1_at	MYO5B	0.0629087
M10	green	MmuSTS.868.1.S1_at	MYST3	0.0542211
M10	green	MmugDNA.32877.1.S1_at	MYST4	0.053555
M10	green	MmugDNA.3731.1.S1_at	N6AMT2	0.21114
M10	green	MmugDNA.2647.1.S1_s_at	NADK	0.645881
M10	green	MmugDNA.10649.1.S1_at	NAE1	0.220097
M10	green	MmugDNA.16216.1.S1_at	NANP	0.194186
M10	green	MmugDNA.19074.1.S1_at	NAT14	0.185524
M10	green	MmugDNA.12321.1.S1_at	NAT5	0.121645
M10	green	MmugDNA.32337.1.S1_at	NAV1	0.281417
M10	green	MmugDNA.11571.1.S1_at	NAV1	0.774964
M10	green	MmugDNA.32339.1.S1_at	NAV1	0.4704
M10	green	MmugDNA.32338.1.S1_at	NAV1	0.437378
M10	green	MmuSTS.1944.1.S1_at	NCAM1	0.278493
M10	green	MmugDNA.12047.1.S1_at	NCAM1	0.680621
M10	green	MmugDNA.2750.1.S1_at	NCAM1	0.674472
M10	green	MmugDNA.12067.1.S1_at	NCAM1	0.582198
M10	green	MmuSTS.2260.1.S1_at	NCAN	0.509376
M10	green	MmuSTS.1003.1.S1_at	NCOA2	0.0200532
M10	green	MmugDNA.32343.1.S1_at	NDUFB10	0.0342377
M10	green	MmugDNA.42525.1.S1_at	NDUFB6	0.131467
M10	green	MmugDNA.4526.1.S1_at	NEDD4L	0.0428371
M10	green	MmugDNA.135.1.S1_at	NEFL	0.0109165
M10	green	MmuSTS.3271.1.S1_at	NEO1	0.0805308
M10	green	MmugDNA.5130.1.S1_at	NETO2	0.180653
M10	green	MmugDNA.20310.1.S1_at	NEURL1B	0.124687
M10	green	MmugDNA.20419.1.S1_at	NGRN	0.251812
M10	green	MmugDNA.17860.1.S1_at	NHP2L1	0.0158958
M10	green	MmuSTS.2379.1.S1_at	NID1	0.346488
M10	green	MmugDNA.34155.1.S1_at	NID1	0.535743
M10	green	MmuSTS.4185.1.S1_at	NID2	0.0766839
M10	green	MmugDNA.10337.1.S1_at	NKAIN1	0.594501
M10	green	MmugDNA.2901.1.S1_at	NKIRAS2	0.524908
M10	green	MmugDNA.5148.1.S1_at	NLE1	0.158739
M10	green	MmugDNA.12564.1.S1_at	NLGN2	0.10875
M10	green	MmugDNA.19886.1.S1_at	NOC4L	0.00620379
M10	green	MmugDNA.14081.1.S1_at	NOL11	0.177865
M10	green	MmugDNA.12375.1.S1_at	NOL9	0.120548
M10	green	MmugDNA.1444.1.S1_s_at	NOP16	0.0503374
M10	green	MmuSTS.1591.1.S1_at	NPM3	0.217224
M10	green	MmugDNA.17902.1.S1_at	NR1D1 /// THRA	0.253058
M10	green	MmugDNA.26605.1.S1_at	NRARP	0.272107
M10	green	MmugDNA.24669.1.S1_at	NRAS	0.515875
M10	green	MmuSTS.4645.1.S1_at	NSFL1C	0.21963
M10	green	MmugDNA.31150.1.S1_at	NSUN2	0.046687
M10	green	MmugDNA.11859.1.S1_at	NT5DC2	0.526307
M10	green	MmugDNA.17344.1.S1_at	NTF3	0.0586011
M10	green	MmugDNA.29582.1.S1_at	NTRK3	0.256459
M10	green	MmugDNA.43265.1.S1_at	NTSR1	0.463755
M10	green	MmugDNA.42459.1.S1_at	NUBP1	0.11777
M10	green	MmugDNA.8140.1.S1_at	NUDT16L1	0.213462
M10	green	MmugDNA.24475.1.S1_at	NUFIP2	0.0858244
M10	green	MmugDNA.8004.1.S1_at	NUPL1	0.359975
M10	green	MmugDNA.32777.1.S1_at	NUPL2	0.0636961
M10	green	MmugDNA.38589.1.S1_at	NUS1	0.0539791
M10	green	MmugDNA.21826.1.S1_at	OCA2	0.0146335
M10	green	MmugDNA.11006.1.S1_at	OCEL1	0.107317
M10	green	MmuSTS.4658.1.S1_at	ODC1	0.6604
M10	green	MmugDNA.22138.1.S1_s_at	OGT	0.028357
M10	green	MmugDNA.34230.1.S1_at	OSGIN2	0.0178105
M10	green	MmugDNA.15985.1.S1_s_at	OTUB1	0.396704
M10	green	MmugDNA.31212.1.S1_at	PA2G4 /// PA2G4P4	0.26191
M10	green	MmugDNA.1902.1.S1_s_at	PABPC1	0.432772
M10	green	MmugDNA.30329.1.S1_at	PABPC4	0.249043
M10	green	MmugDNA.3776.1.S1_at	PACS1	0.0758087
M10	green	MmugDNA.37507.1.S1_at	PACS2	0.607012
M10	green	MmugDNA.319.1.S1_at	PAFAH1B3	0.611487
M10	green	MmuSTS.1996.1.S1_at	PAK2	0.244122
M10	green	MmugDNA.25934.1.S1_at	PAP2D	0.297722
M10	green	MmugDNA.3957.1.S1_at	PBRM1	0.102293
M10	green	MmuSTS.1050.1.S1_at	PBX4	0.152591
M10	green	MmugDNA.24997.1.S1_at	PCDH11Y	0.040518
M10	green	MmugDNA.11210.1.S1_s_at	PCDHGA1 /// PCDHGA10 /// PCDHGA11 /// PCDHGA12 /// PCDHGA2 /// PCDHGA3 /// PCDHGA4 /// PCDHGA5 /// PCDHGA6 /// PCDHGA7 /// PCDHGA8 /// PCDHGA9 /// PCDHGB1 /// PCDHGB2 /// PCDHGB3 /// PCDHGB4 /// PCDHGB5 /// PCDHGB6 /// PCDHGB7 /// PCDHGC3 /// PCDHGC4 /// PCDHGC5	0.111857
M10	green	MmugDNA.25453.1.S1_at	PCDHGA1 /// PCDHGA10 /// PCDHGA11 /// PCDHGA12 /// PCDHGA2 /// PCDHGA3 /// PCDHGA4 /// PCDHGA5 /// PCDHGA6 /// PCDHGA7 /// PCDHGA8 /// PCDHGA9 /// PCDHGB1 /// PCDHGB2 /// PCDHGB3 /// PCDHGB4 /// PCDHGB5 /// PCDHGB6 /// PCDHGB7 /// PCDHGC3 /// PCDHGC4 /// PCDHGC5	0.184395
M10	green	MmugDNA.3732.1.S1_at	PCGF2	0.0307036
M10	green	MmugDNA.30611.1.S1_at	PCK2	0.0936445
M10	green	MmugDNA.869.1.S1_at	PCSK2	0.0889336
M10	green	MmuSTS.3537.1.S1_at	PCSK6	0.0286639
M10	green	MmuSTS.3612.1.S1_at	PDCD2	0.0412815
M10	green	MmugDNA.1671.1.S1_at	PDCD2	0.490986
M10	green	MmugDNA.887.1.S1_at	PDCD2	0.39261
M10	green	MmugDNA.6910.1.S1_at	PDCD5	0.294082
M10	green	MmugDNA.8806.1.S1_at	PDDC1	0.0283772
M10	green	MmugDNA.25611.1.S1_at	PDE6D	0.467895
M10	green	MmugDNA.1867.1.S1_at	PDGFA	0.0499223
M10	green	MmugDNA.956.1.S1_s_at	PDGFB	0.0766498
M10	green	MmugDNA.13312.1.S1_at	PDRG1	0.151898
M10	green	MmugDNA.11281.1.S1_at	PELP1	0.150929
M10	green	MmugDNA.2847.1.S1_at	PEMT	0.180256
M10	green	MmuSTS.1152.1.S1_at	PEPD	0.159394
M10	green	MmugDNA.5521.1.S1_at	PFDN4	0.10383
M10	green	MmugDNA.8977.1.S1_at	PFKFB2	0.114293
M10	green	MmugDNA.327.1.S1_at	PFKFB4	0.264552
M10	green	MmugDNA.1609.1.S1_at	PGD	0.152051
M10	green	MmugDNA.16140.1.S1_at	PGLS	0.755879
M10	green	MmugDNA.30995.1.S1_at	PHC1 /// PHC1B	0.0483465
M10	green	MmugDNA.35228.1.S1_at	PIGS	0.360143
M10	green	MmugDNA.16944.1.S1_at	PIK3R2	0.265905
M10	green	MmugDNA.18546.1.S1_at	PIK3R2	0.197963
M10	green	MmugDNA.26695.1.S1_at	PIK3R3	0.249487
M10	green	MmugDNA.21608.1.S1_at	PKN1	0.493104
M10	green	MmugDNA.22479.1.S1_at	PLA2G15	0.667888
M10	green	MmuSTS.3223.1.S1_at	PLD3	0.0231741
M10	green	MmugDNA.4405.1.S1_at	PLEKHJ1	0.0676816
M10	green	MmugDNA.38024.1.S1_at	PLK4	0.501245
M10	green	MmugDNA.34893.1.S1_at	PMS2 /// PMS2CL	0.0166101
M10	green	MmugDNA.18455.1.S1_at	PODXL2	0.341527
M10	green	MmuSTS.3227.1.S1_at	POFUT1	0.192713
M10	green	MmugDNA.21552.1.S1_at	POLA1	0.0364147
M10	green	MmugDNA.2975.1.S1_at	POLE2	0.118608
M10	green	MmugDNA.27457.1.S1_at	POLR1D	0.236625
M10	green	MmugDNA.37439.1.S1_at	POLR2E	0.0329819
M10	green	MmugDNA.37711.1.S1_at	POLR3C	0.049263
M10	green	MmugDNA.5193.1.S1_at	POLR3H	0.202351
M10	green	MmugDNA.2875.1.S1_at	POMT1	0.0991928
M10	green	MmugDNA.10069.1.S1_at	POP7	0.108804
M10	green	MmuSTS.2273.1.S1_at	PORCN	0.0688788
M10	green	MmugDNA.14197.1.S1_at	POU2F1	0.0375764
M10	green	MmugDNA.21951.1.S1_at	PPAPDC2	0.335172
M10	green	MmuSTS.2102.1.S1_at	PPP1R1A	0.191378
M10	green	MmugDNA.27168.1.S1_at	PPP1R1C	0.404765
M10	green	MmuSTS.2394.1.S1_at	PPP2R5A	0.0916026
M10	green	MmugDNA.10215.1.S1_at	PPP2R5D	0.0245622
M10	green	MmuSTS.2114.1.S1_at	PPP2R5D	0.0219187
M10	green	MmugDNA.18614.1.S1_at	PPP4R1	0.310221
M10	green	MmuSTS.1241.1.S1_at	PQBP1	0.188041
M10	green	MmugDNA.42505.1.S1_at	PRKAB2	0.0321166
M10	green	MmugDNA.25850.1.S1_at	PRKAR2A	0.0256081
M10	green	MmugDNA.16533.1.S1_at	PRMT2	0.101395
M10	green	MmugDNA.33472.1.S1_at	PROK2	0.11295
M10	green	MmugDNA.35853.1.S1_at	PROM1	0.311192
M10	green	MmugDNA.21372.1.S1_at	PRPF40A	0.0223654
M10	green	MmugDNA.29340.1.S1_at	PRR12	0.0763434
M10	green	MmugDNA.18905.1.S1_at	PRR7	0.28468
M10	green	MmugDNA.22342.1.S1_at	PSMA2	0.0477415
M10	green	MmugDNA.22344.1.S1_at	PSMA4	0.319318
M10	green	MmugDNA.22346.1.S1_at	PSMA5	0.291663
M10	green	Mmu.1903.1.S1_at	PSMB7	0.19314
M10	green	MmugDNA.22934.1.S1_at	PSMC1	0.0609791
M10	green	MmuSTS.2325.1.S1_at	PSMD13	0.0304187
M10	green	MmugDNA.10019.1.S1_at	PSME3	0.205903
M10	green	MmugDNA.14101.1.S1_at	PSMF1	0.262228
M10	green	MmuSTS.979.1.S1_at	PTDSS1	0.698042
M10	green	MmugDNA.43166.1.S1_at	PTGFRN	0.0610811
M10	green	MmugDNA.1877.1.S1_at	PTMS	0.234035
M10	green	MmugDNA.17624.1.S1_at	PTP4A3	0.272607
M10	green	MmugDNA.24179.1.S1_at	PTPMT1	0.0126613
M10	green	MmugDNA.38350.1.S1_s_at	PTPRJ	0.20727
M10	green	MmuSTS.2331.1.S1_at	PTPRO	0.730497
M10	green	MmugDNA.12206.1.S1_at	PTS	0.290692
M10	green	MmugDNA.22560.1.S1_at	PVRL2	0.446525
M10	green	MmugDNA.33381.1.S1_at	PVT1	0.161781
M10	green	MmuSTS.1275.1.S1_at	PWP2	0.0466317
M10	green	MmuSTS.2278.1.S1_at	PXDN	0.643197
M10	green	MmuSTS.3048.1.S1_at	RAB11A	0.492146
M10	green	MmugDNA.33650.1.S1_at	RAB2A	0.0365996
M10	green	MmugDNA.37834.1.S1_at	RAB36	0.120961
M10	green	MmuSTS.3068.1.S1_at	RAB3D	0.180889
M10	green	MmuSTS.3079.1.S1_at	RAB40B	0.028535
M10	green	MmugDNA.35022.1.S1_at	RALA	0.224529
M10	green	MmugDNA.29284.1.S1_at	RALA	0.207273
M10	green	MmugDNA.2698.1.S1_at	RALB	0.0964741
M10	green	MmugDNA.18843.1.S1_at	RALGDS	0.0416694
M10	green	MmugDNA.7913.1.S1_at	RALGPS1	0.171264
M10	green	MmugDNA.12114.1.S1_at	RANGAP1	0.0445907
M10	green	MmugDNA.16700.1.S1_s_at	RAPGEF1	0.152279
M10	green	MmugDNA.38867.1.S1_at	RASGEF1A	0.00918819
M10	green	MmugDNA.32994.1.S1_at	RASGRP2	0.0739589
M10	green	MmugDNA.39558.1.S1_s_at	RBM12	0.245737
M10	green	MmugDNA.32900.1.S1_at	RBM15B	0.147672
M10	green	MmugDNA.4385.1.S1_at	RBM22	0.0325378
M10	green	MmuSTS.3903.1.S1_at	RBM4	0.0657586
M10	green	MmugDNA.17345.1.S1_s_at	RBM8A	0.0467268
M10	green	MmugDNA.6481.1.S1_at	RC3H2	0.0546871
M10	green	MmuSTS.3562.1.S1_at	RCBTB2	0.190301
M10	green	MmuSTS.1302.1.S1_at	RDH14	0.134138
M10	green	MmugDNA.15241.1.S1_at	REC8	0.179657
M10	green	MmugDNA.11863.1.S1_at	REEP1	0.469512
M10	green	MmugDNA.7811.1.S1_at	RGP1	0.102593
M10	green	MmugDNA.15231.1.S1_at	RGS12	0.154544
M10	green	MmuSTS.1008.1.S1_at	RGS17	0.333233
M10	green	MmugDNA.27853.1.S1_at	RIMKLB	0.216912
M10	green	MmugDNA.32420.1.S1_at	RIOK3	0.211434
M10	green	MmugDNA.25088.1.S1_at	RIT2	0.540554
M10	green	MmugDNA.23743.1.S1_at	RMND5B	0.374504
M10	green	MmuSTS.3175.1.S1_at	RNF138	0.0767227
M10	green	MmuSTS.3778.1.S1_at	RNF139	0.0556736
M10	green	MmuSTS.3794.1.S1_at	RNF41	0.136525
M10	green	MmuSTS.2122.1.S1_at	ROBO4	0.0429924
M10	green	MmuSTS.2047.1.S1_at	RP11-35N6.1	0.493407
M10	green	MmugDNA.4075.1.S1_at	RP1-21O18.1	0.107551
M10	green	MmugDNA.35118.1.S1_at	RP5-1000E10.4	0.0585619
M10	green	MmugDNA.4272.1.S1_at	RPAIN	0.0846143
M10	green	MmuSTS.3921.1.S1_at	RPIA	0.0947764
M10	green	Mmu.1393.1.S1_s_at	RPL8	0.277548
M10	green	MmugDNA.32039.1.S1_at	RPLP0	0.328569
M10	green	MmugDNA.12980.1.S1_x_at	RPLP0	0.654515
M10	green	MmugDNA.10667.1.S1_at	RPN2	0.441951
M10	green	MmugDNA.39636.1.S1_at	RPS19BP1	0.105596
M10	green	MmunewRS.522.1.S1_s_at	RPS2	0.506708
M10	green	MmugDNA.32744.1.S1_at	RPS3	0.0220512
M10	green	MmugDNA.8488.1.S1_at	RRAGB	0.138941
M10	green	MmugDNA.16927.1.S1_at	RRAS2	0.276607
M10	green	MmugDNA.36963.1.S1_at	RRAS2	0.267983
M10	green	MmugDNA.36962.1.S1_at	RRAS2	0.105989
M10	green	MmugDNA.36218.1.S1_at	RRP1	0.0203058
M10	green	MmugDNA.24131.1.S1_at	RSPRY1	0.0239126
M10	green	MmugDNA.24135.1.S1_at	RSPRY1	0.0872151
M10	green	MmugDNA.12980.1.S1_s_at	RTEL1	0.202326
M10	green	MmugDNA.40584.1.S1_at	RUNDC1	0.21859
M10	green	MmugDNA.17658.1.S1_at	RWDD1	0.0238753
M10	green	MmugDNA.39574.1.S1_at	RWDD2A	0.0737319
M10	green	MmugDNA.37670.1.S1_at	RYBP	0.0462531
M10	green	MmugDNA.16783.1.S1_at	RYBP	0.0755786
M10	green	MmugDNA.388.1.S1_at	SAAL1	0.0632513
M10	green	MmugDNA.27769.1.S1_at	SAMD1	0.378206
M10	green	MmugDNA.26572.1.S1_at	SAMD14	0.0576573
M10	green	MmugDNA.13618.1.S1_at	SARM1	0.593156
M10	green	MmugDNA.13620.1.S1_at	SARM1	0.183625
M10	green	MmugDNA.18408.1.S1_at	SBF2	0.148949
M10	green	MmuSTS.645.1.S1_at	SBF2	0.0981817
M10	green	MmugDNA.12749.1.S1_s_at	SC4MOL	0.045602
M10	green	MmuSTS.3799.1.S1_at	SCARB1	0.0379721
M10	green	MmuSTS.4290.1.S1_at	SCMH1	0.567044
M10	green	MmuSTS.2368.1.S1_at	SCN3A	0.228202
M10	green	MmugDNA.8672.1.S1_at	SDC3	0.145915
M10	green	MmugDNA.37502.1.S1_at	SDK1	0.223453
M10	green	MmuSTS.3245.1.S1_at	SEC24B	0.0390517
M10	green	MmugDNA.14829.1.S1_at	SEC31A	0.0127681
M10	green	MmugDNA.42934.1.S1_s_at	SEC61A1	0.582489
M10	green	MmugDNA.19883.1.S1_at	SECISBP2	0.259439
M10	green	MmugDNA.28670.1.S1_at	SELI	0.04381
M10	green	MmugDNA.16152.1.S1_at	SELT	0.0243073
M10	green	MmugDNA.30848.1.S1_at	SEMA4G	0.361674
M10	green	MmugDNA.20442.1.S1_at	SEMA6A	0.23258
M10	green	MmugDNA.36229.1.S1_at	SEMA6A	0.113382
M10	green	MmugDNA.10983.1.S1_at	SEPT10	0.229171
M10	green	MmugDNA.28933.1.S1_at	SEPT11	0.389754
M10	green	MmugDNA.1499.1.S1_at	SERPINF1	0.0371695
M10	green	MmugDNA.40657.1.S1_at	SET	0.0461863
M10	green	MmugDNA.27452.1.S1_at	SET	0.502937
M10	green	MmugDNA.18770.1.S1_at	SFPQ	0.174484
M10	green	MmugDNA.15838.1.S1_at	SFRS3	0.0139724
M10	green	MmugDNA.42727.1.S1_at	SGIP1	0.206491
M10	green	MmugDNA.22864.1.S1_at	SH3PXD2B	0.144283
[truncated: 15,331 more rows]

## Sheet: Module_GO_Analysis
Module.Name	Module.Color	Category	Term	Count	X.	PValue	Genes	List.Total	Pop.Hits	Pop.Total	Fold.Enrichment	Bonferroni	Benjamini	FDR
M1	black	GOTERM_BP_FAT	GO:0006414~translational elongation	35	0.313115	1.68e-19	RPL18, RPL17, EEF1B2, RPL14, RPL27A, RPL35, RPS15A, RPS26, RPS28, RPL32, RPL7, RPL7P20, RPL6, RPL34, RPLP1, RPL7P24, RPL10, FAU, RPL7P23, RPL7P26, RPL12, RPL4, RPL10A, RPS21, RPS23, RPS24, RPL27, RPL24, RPS5, RPS8, RPS7, RPS19, RPL18A, RPS16, RPL7P32, RPS12, RPS13, EEF1G, RPS7P11, EEF1D, UBA52	692	101	13528	6.77445	4.56e-16	4.56e-16	3e-16
M1	black	GOTERM_MF_FAT	GO:0003735~structural constituent of ribosome	43	0.384684	1.13e-18	RPL18, RPL17, RPL14, RPL7P20, RPLP1, RPL7P24, MRPL36, FAU, RPL7P23, RPL10, RPL7P26, RPL12, RPL36AL, MRPL52, MRPL51, RPL23AP32, RPS19, RPS16, RPL7P32, RPS12, RPS13, MRPL45, UBA52, MRPS16, RPL35, RPL27A, RPS15A, RPS26, MRPL10, RPS28, RPL7, RPL32, RPL6, RPL34, MRPL17, RPL4, RPL10A, RPS21, RPS23, RPS24, RPL27, RPL24, MRPL30, RPS5, RPS8, RPS7, RPL18A, RPS7P11, MRP63	651	168	12983	5.1045	1.01e-15	1.01e-15	1.77e-15
M1	black	KEGG_PATHWAY	hsa03010:Ribosome	33	0.295223	4.26e-18	RPL18, RPL17, RPL14, RPL27A, RPL35, RPS15A, RPS26, RPS28, RPL32, RPL7, RPL7P20, RPL6, RPL34, RPLP1, RPL7P24, RPL10, FAU, RPL7P23, RPL7P26, RPL12, RPL4, RPL10A, RPS21, RPS23, RPL36AL, RPS24, RPL27, RPL24, RPS5, RPS8, RPS7, RPS19, RPL18A, RPS16, RPL7P32, RPS12, RPS13, RPS7P11, UBA52	305	87	5085	6.32391	7.37e-16	7.37e-16	5.22e-15
M1	black	GOTERM_CC_FAT	GO:0005840~ribosome	48	0.429415	1.18e-17	RPL18, RPL17, MRPS35, RPL14, RPL7P20, RPLP1, RPL7P24, MRPL36, FAU, RPL7P23, RPL10, RPL7P26, RPL12, RPL36AL, FTL, MRPL52, MRPL51, RPL23AP32, RPS19, RPS16, RPL7P32, RPS12, RPS13, MRPL45, UBA52, SERP1, MRPS16, RPL27A, RPL35, RPS15A, RPS26, MRPL10, RPS28, RPL32, RPL7, RPL6, RPL34, MRPL17, NPM1, RPL4, RPL10A, RPS21, RPS23, RPS24, MRPS27, RPL27, RPL24, MRPL30, RPS5, RPS8, RPS7, RPL18A, RPS7P11, MRP63	662	215	12782	4.31066	5.82e-15	5.82e-15	1.69e-14
M1	black	GOTERM_CC_FAT	GO:0033279~ribosomal subunit	37	0.331007	1.56e-17	RPL18, MRPS35, RPL17, MRPS16, RPL14, RPL27A, RPL35, RPS15A, MRPL10, RPS26, RPS28, RPL32, RPL7, RPL7P20, RPL6, RPL34, RPLP1, NPM1, MRPL36, RPL7P24, RPL10, FAU, RPL7P23, RPL7P26, RPL4, RPS21, RPS23, RPS24, FTL, MRPL52, MRPL51, RPL24, RPS5, RPS8, RPS7, RPS19, RPL18A, RPS16, RPL7P32, RPS12, RPS13, RPS7P11, UBA52	662	128	12782	5.58126	7.74e-15	3.87e-15	2.25e-14
M1	black	GOTERM_CC_FAT	GO:0022626~cytosolic ribosome	29	0.259438	1.64e-16	RPL18, RPL14, RPL27A, RPL35, RPS15A, RPS26, RPS28, RPL32, RPL7, RPL7P20, RPL6, RPL34, RPLP1, RPL7P24, RPL10, FAU, RPL7P23, RPL7P26, RPL4, RPS21, RPS23, FTL, RPS24, RPL24, RPS5, RPS8, RPS7, RPS19, RPL18A, RPS16, RPL7P32, RPS12, RPS13, RPS7P11, UBA52	662	81	12782	6.9128	5.5e-14	1.83e-14	1.55e-13
M1	black	GOTERM_CC_FAT	GO:0030529~ribonucleoprotein complex	75	0.670961	5.02e-16	RPL18, XPO1, RPL17, MRPS35, RPL14, GAR1, SNRPD3, RBM5, SYNCRIP, PNN, RPL7P20, PCBP4, SND1, RPLP1, MRPL36, RPL7P24, RPL10, RPL7P23, FAU, RPL7P26, RPL12, ZRSR2, RPL36AL, FTL, MRPL52, MRPL51, EMG1, HNRNPA2B1, HNRNPR, RPL23AP32, RPS19, RPS16, RPL7P32, SNRNP200, RPS12, RPS13, SNRPF, MRPL45, UBA52, SERP1, MRPS16, NHP2L1, RPL27A, RPL35, RPS15A, SF3B5, PIN4, SF3B3, MRPL10, RPS26, TROVE2, RPS28, RPL7, RPL…	662	515	12782	2.81187	2.75e-13	6.87e-14	7.99e-13
M1	black	GOTERM_BP_FAT	GO:0006412~translation	55	0.492038	2.11e-14	RPL18, RPL17, RPL14, PSTK, EIF5B, RPL7P20, RPLP1, MRPL36, RPL7P24, RPL10, FAU, RPL7P23, RPL7P26, RPL12, EIF2B3, RPL36AL, MRPL52, MRPL51, RPL23AP32, RPS19, RPS16, RPL7P32, RARS, RPS12, EEF1G, RPS13, EEF1D, MRPL45, UBA52, MRPS16, EEF1B2, FARS2, RPL27A, RPL35, RPS15A, MRPL10, RPS26, RPS28, RPL32, RPL7, RPL6, EIF3H, MRPL17, RPL34, EIF3F, RPL10A, RPL4, RPS21, RPS23, RPS24, PAIP1, RPL27, RPL24, MRPL30,…	692	331	13528	3.24835	5.72e-11	2.86e-11	3.76e-11
M1	black	GOTERM_CC_FAT	GO:0044445~cytosolic part	34	0.304169	1.29e-12	RPL18, RPL14, RPL27A, RPL35, RPS15A, PRDX5, RPS26, RPS28, RPL32, RPL7, RPL7P20, RPL6, RPL34, RPLP1, BLOC1S1, RPL7P24, RPL10, GUCY1A3, FAU, RPL7P23, RPL7P26, RPL4, RPS21, RPS23, RPS24, FTL, PFKL, RPL24, RPS5, RPS8, RPS7, RPS19, RPL18A, RPS16, RPL7P32, PFDN5, RPS12, RPS13, RPS7P11, UBA52	662	152	12782	4.31893	6.39e-10	1.28e-10	1.86e-09
M1	black	GOTERM_CC_FAT	GO:0022627~cytosolic small ribosomal subunit	16	0.143138	5.2e-10	RPS15A, RPS5, RPS8, RPS7, RPS26, RPS19, RPS28, RPS16, RPS12, FAU, RPS13, RPS7P11, RPS21, UBA52, RPS23, FTL, RPS24	662	40	12782	7.72326	2.57e-07	4.29e-08	7.47e-07
M1	black	GOTERM_CC_FAT	GO:0015935~small ribosomal subunit	19	0.169977	1.61e-09	MRPS35, MRPS16, RPS15A, RPS5, RPS8, RPS7, RPS26, RPS19, RPS28, RPS16, NPM1, RPS12, RPS13, FAU, RPS7P11, RPS21, UBA52, RPS23, FTL, RPS24	662	63	12782	5.82309	7.98e-07	1.14e-07	2.32e-06
M1	black	GOTERM_MF_FAT	GO:0005198~structural molecule activity	68	0.608338	4.13e-09	RPL18, RPL17, RPL14, TUBB2B, TSPAN2, GRIP1, PNN, COPB2, RPL7P20, COPB1, RPLP1, MRPL36, RPL7P24, RPL10, RPL7P23, FAU, RPL7P26, RPL12, TUBA1C, RPL36AL, MRPL52, MRPL51, COL22A1, ACTN2, RPL23AP32, COPG2, RPS19, BGN, RPS16, RPL7P32, RPS12, RPS13, MRPL45, UBA52, MYL6, MRPS16, NUP98, VIM, RPL27A, RPL35, RPS15A, TPM2, LLGL1, COL9A1, MRPL10, RPS26, RPS28, LAMB2, RPL7, MYOM2, RPL32, RPL6, MRPL17, RPL34, RP…	651	634	12983	2.13901	3.67e-06	1.83e-06	6.42e-06
M1	black	GOTERM_CC_FAT	GO:0015934~large ribosomal subunit	19	0.169977	4.8e-09	RPL18, MRPL52, RPL17, MRPL51, RPL14, RPL35, RPL27A, RPL24, MRPL10, RPL32, RPL7, RPL7P20, RPL18A, RPL6, RPL7P32, RPL34, RPLP1, NPM1, MRPL36, RPL7P24, RPL10, RPL7P23, RPL7P26, RPL4	662	67	12782	5.47545	2.38e-06	2.97e-07	6.91e-06
M1	black	GOTERM_CC_FAT	GO:0022625~cytosolic large ribosomal subunit	13	0.1163	2.59e-07	RPL18, RPL14, RPL35, RPL27A, RPL24, RPL32, RPL7, RPL7P20, RPL18A, RPL6, RPL7P32, RPL34, RPLP1, RPL7P24, RPL7P23, RPL10, RPL7P26, RPL4	662	38	12782	6.60542	0.000128	1.43e-05	0.000373
M1	black	GOTERM_CC_FAT	GO:0031974~membrane-enclosed lumen	143	1.2793	4.56e-07	MRPS35, XPO1, A2M, MAEA, PDGFA, SNRPD3, RBM5, SYNCRIP, CBX1, CDC16, C1QC, CBX5, PNN, SMARCD3, PGRMC1, MRPL36, DDX21, OGT, HADH, PDPR, MRPL52, MRPL51, ANAPC5, EMG1, RAN, RELA, SUCLG1, HNRNPA2B1, MED11, ACTN2, RAD9A, HNRNPR, ZNF3, NME4, RCL1, RPS19, NAV2, RARS, RDBP, FLII, RPS13, PIAS2, AKAP8, SNRPF, PCCA, UBA52, ACAA1, HMGB1, MRPS16, MCL1, BLM, GLUD2, NHP2L1, FARS2, PIN4, SERPINH1, ACAT1, HADHA, C…	662	1856	12782	1.48764	0.000226	2.26e-05	0.000656
M1	black	GOTERM_CC_FAT	GO:0005829~cytosol	110	0.984076	5.54e-07	RPL18, RPL17, XPO1, ENAH, RPL14, ATOX1, SNRPD3, CDC16, FAH, RPLP1, FAU, RPL10, RPL12, OGT, DDAH2, FTL, ANAPC5, RAN, RELA, NCF4, RPS19, RPS16, RARS, PGM1, PSMA3, AKAP5, RPS12, RPS13, SNRPF, UBA52, KALRN, EEF1B2, SRM, GNAI2, BANF1, RPS26, PTK2, GAD2, RPS28, RPL7, EIF3H, RPL6, PSMB2, NPM1, EIF3F, BLOC1S1, RPL10A, RPL4, RPS21, RPS23, RPS24, PCNT, TKT, SMAD1, CDC26, RPS5, RPS8, RPS7, ATP7A, PLCG1, RPL…	662	1330	12782	1.59692	0.000274	2.49e-05	0.000796
M1	black	GOTERM_CC_FAT	GO:0043233~organelle lumen	140	1.25246	7.15e-07	MRPS35, XPO1, A2M, MAEA, PDGFA, SNRPD3, RBM5, SYNCRIP, CBX1, CDC16, C1QC, CBX5, PNN, SMARCD3, PGRMC1, MRPL36, DDX21, OGT, HADH, PDPR, MRPL52, MRPL51, ANAPC5, EMG1, RAN, RELA, SUCLG1, HNRNPA2B1, MED11, ACTN2, RAD9A, HNRNPR, ZNF3, RCL1, RPS19, NAV2, RARS, RDBP, FLII, RPS13, PIAS2, AKAP8, SNRPF, PCCA, UBA52, ACAA1, HMGB1, MRPS16, MCL1, BLM, GLUD2, NHP2L1, FARS2, PIN4, SERPINH1, ACAT1, HADHA, CALU, T…	662	1820	12782	1.48524	0.000354	2.95e-05	0.00102795
M1	black	GOTERM_CC_FAT	GO:0070013~intracellular organelle lumen	136	1.21668	1.54e-06	MRPS35, XPO1, MAEA, SNRPD3, RBM5, SYNCRIP, CBX1, CDC16, C1QC, CBX5, PNN, SMARCD3, PGRMC1, MRPL36, DDX21, OGT, HADH, PDPR, MRPL52, MRPL51, ANAPC5, EMG1, RAN, RELA, SUCLG1, HNRNPA2B1, MED11, ACTN2, RAD9A, HNRNPR, ZNF3, RCL1, RPS19, NAV2, RARS, RDBP, FLII, RPS13, PIAS2, AKAP8, SNRPF, PCCA, UBA52, ACAA1, HMGB1, MRPS16, MCL1, BLM, GLUD2, NHP2L1, FARS2, PIN4, SERPINH1, ACAT1, HADHA, CALU, MEIS2, IVD, N…	662	1779	12782	1.47606	0.000763	5.87e-05	0.00221683
M1	black	GOTERM_MF_FAT	GO:0003723~RNA binding	66	0.590446	2.16e-06	RPL18, XPO1, RPL14, GAR1, RBM5, ASCC1, SYNCRIP, SFRS6, ANKRD17, RPL7P20, PCBP4, TIA1, RPLP1, RPL7P24, RPL7P23, RBMS3, QKI, FAU, RPL7P26, DDX21, RPL12, ZRSR2, EXOSC8, EXOSC7, HNRNPA2B1, HNRNPR, RBPMS, RPS19, RPS16, RPL7P32, ROD1, TIAL1, RDBP, RPS13, SNRPF, THOC2, THOC1, POLR2G, NHP2L1, FARS2, NANOS1, SR140, RPL27A, RPL35, RPS15A, RPS26, TROVE2, RPL7, RPL6, RPL34, NPM1, NUDT21, CSDE1, RPL4, RPL10A,…	651	718	12983	1.83322	0.00191491	0.000639	0.00335537
M1	black	GOTERM_BP_FAT	GO:0006396~RNA processing	53	0.474146	1.08e-05	RPL14, GAR1, SNRPD3, RBM5, SYNCRIP, PNN, SFRS6, RPL7P20, WDR77, RPL7P24, QKI, RPL7P23, RPL7P26, ZRSR2, FTSJ3, EXOSC8, EMG1, EXOSC7, HNRNPA2B1, HNRNPR, RBPMS, RPS19, RPS16, ROD1, RPL7P32, SNRNP200, SNRPF, THOC2, THOC1, HSD17B10, POLR2G, POLR2F, POLR2L, NHP2L1, POLR2J, FARS2, SR140, SF3B5, PIN4, SF3B3, RRAGC, APLP1, RPS28, RPL7, NUDT21, WDR12, RPL10A, RPS24, RBM23, SMAD1, PRPF18, RPS7, HNRNPH3, SFP…	692	547	13528	1.89416	0.02883	0.00970387	0.0192159
M1	black	GOTERM_BP_FAT	GO:0022613~ribonucleoprotein complex biogenesis	25	0.223654	1.53e-05	RPL14, GAR1, NHP2L1, SNRPD3, RBM5, PIN4, SFRS6, RPS28, RPL7P20, RPL7, WDR77, NPM1, RPL7P24, WDR12, RPL7P23, RPL7P26, FTSJ3, RPS24, EXOSC8, EXOSC7, EMG1, RPL24, RPS7, RCL1, RPS19, RPS16, RPL7P32, SNRNP200, NOP56, RPS7P11, SNRPF	692	180	13528	2.71516	0.0405855	0.0103046	0.0272143
M1	black	GOTERM_MF_FAT	GO:0019864~IgG binding	6	0.0536769	1.53e-05	FCGR1A, FCGR1B, FCER1G, FCGRT, FCGR2A, FCGR3B	651	8	12983	14.9574	0.013503	0.00339297	0.0237963
M1	black	GOTERM_CC_FAT	GO:0043228~non-membrane-bounded organelle	178	1.59241	2.4e-05	RPL18, MRPS35, XPO1, JUB, RPL17, ENAH, MAEA, RPL14, TUBB2B, AIF1, SNRPD3, DYNC2LI1, FAM110B, RBM5, CBX1, MYLIP, CDC16, C1QC, CBX5, PNN, PGRMC1, RPLP1, AIF1L, MRPL36, FAU, RPL10, DDX21, RPL12, RPL36AL, FTL, MRPL52, MRPL51, TWF1, MYO3A, RAN, EMG1, HNRNPA2B1, RAD9A, ACTN2, ZNF3, RCL1, RPS19, RPS16, NAV2, RARS, PSMA3, RDBP, RPS12, FLII, RPS13, AKAP8, BIN1, MRPL45, UBA52, KALRN, MYL6, DNAH11, BBS4, HM…	662	2596	12782	1.3239	0.0117991	0.000847	0.034475
M1	black	GOTERM_CC_FAT	GO:0043232~intracellular non-membrane-bounded organelle	178	1.59241	2.4e-05	RPL18, MRPS35, XPO1, JUB, RPL17, ENAH, MAEA, RPL14, TUBB2B, AIF1, SNRPD3, DYNC2LI1, FAM110B, RBM5, CBX1, MYLIP, CDC16, C1QC, CBX5, PNN, PGRMC1, RPLP1, AIF1L, MRPL36, FAU, RPL10, DDX21, RPL12, RPL36AL, FTL, MRPL52, MRPL51, TWF1, MYO3A, RAN, EMG1, HNRNPA2B1, RAD9A, ACTN2, ZNF3, RCL1, RPS19, RPS16, NAV2, RARS, PSMA3, RDBP, RPS12, FLII, RPS13, AKAP8, BIN1, MRPL45, UBA52, KALRN, MYL6, DNAH11, BBS4, HM…	662	2596	12782	1.3239	0.0117991	0.000847	0.034475
M1	black	KEGG_PATHWAY	hsa00280:Valine, leucine and isoleucine degradation	12	0.107354	3.77e-05	HSD17B10, ACAA2, ALDH7A1, IVD, ALDH1B1, HADH, ACAT2, ACAT1, PCCA, HADHA, ALDH9A1, ACAA1	305	44	5085	4.54694	0.006497	0.00325379	0.046091
M1	black	GOTERM_BP_FAT	GO:0042254~ribosome biogenesis	19	0.169977	4.56e-05	RPL14, NHP2L1, GAR1, PIN4, RPS28, RPL7P20, RPL7, NPM1, RPL7P24, RPL7P23, WDR12, RPL7P26, FTSJ3, RPS24, EXOSC8, EMG1, EXOSC7, RPL24, RPS7, RCL1, RPS19, RPS16, RPL7P32, RPS7P11, NOP56	692	122	13528	3.04454	0.116273	0.0244183	0.0811684
M1	black	GOTERM_BP_FAT	GO:0042274~ribosomal small subunit biogenesis	6	0.0536769	0.000122	RPS28, RPS19, RPS16, NPM1, RPS7P11, RPS7, RPS24	692	11	13528	10.6632	0.282262	0.0537751	0.217634
M1	black	GOTERM_CC_FAT	GO:0005604~basement membrane	14	0.125246	0.000165	COL18A1, ACHE, FBN1, COL15A1, SPARC, TIMP3, NTN1, SMC3, COL5A1, ANXA2, APLP1, LAMA1, EGFLAM, LAMB2	662	78	12782	3.46557	0.0785949	0.00544217	0.237513
M1	black	GOTERM_BP_FAT	GO:0006364~rRNA processing	15	0.134192	0.000224	EXOSC8, RPL14, EXOSC7, GAR1, EMG1, PIN4, RPS7, RPS19, RPS28, RPS16, RPL7, RPL7P20, RPL7P32, RPL7P24, RPL7P23, WDR12, RPL7P26, NOP56, RPS7P11, FTSJ3, RPS24	692	92	13528	3.18736	0.455597	0.0832006	0.398661
M1	black	GOTERM_BP_FAT	GO:0016072~rRNA metabolic process	15	0.134192	0.000353	EXOSC8, RPL14, EXOSC7, GAR1, EMG1, PIN4, RPS7, RPS19, RPS28, RPS16, RPL7, RPL7P20, RPL7P32, RPL7P24, RPL7P23, WDR12, RPL7P26, NOP56, RPS7P11, FTSJ3, RPS24	692	96	13528	3.05455	0.615863	0.11272	0.626552
M1	black	GOTERM_CC_FAT	GO:0031981~nuclear lumen	104	0.930399	0.000439	XPO1, MAEA, SNRPD3, RBM5, SYNCRIP, CBX1, CDC16, C1QC, CBX5, PNN, SMARCD3, PGRMC1, DDX21, OGT, ANAPC5, EMG1, RAN, RELA, HNRNPA2B1, MED11, ACTN2, RAD9A, HNRNPR, ZNF3, RCL1, RPS19, NAV2, RARS, RDBP, RPS13, FLII, PIAS2, AKAP8, SNRPF, UBA52, HMGB1, BLM, MCL1, NHP2L1, PIN4, MEIS2, NPM1, TCF3, NKX2-2, SRP54, SAP18, WHSC2, NXF1, SMAD1, CDC26, CYB561, RPS7, CDKN1C, KCTD10, SMARCC1, POLD2, CIRBP, RPS7P11, …	662	1450	12782	1.38486	0.195299	0.0134885	0.629237
M1	black	KEGG_PATHWAY	hsa00071:Fatty acid metabolism	10	0.0894614	0.000456	CPT1C, ACAA2, ALDH7A1, ALDH1B1, HADH, ACAT2, ACAT1, HADHA, ALDH9A1, ACAA1	305	40	5085	4.16803	0.0758458	0.0259495	0.55632
M1	black	GOTERM_MF_FAT	GO:0019865~immunoglobulin binding	6	0.0536769	0.000611	FCGR1A, FCGR1B, FCER1G, FCGRT, FCGR2A, FCGR3B	651	15	12983	7.97727	0.419311	0.103008	0.947
M1	black	GOTERM_BP_FAT	GO:0008380~RNA splicing	29	0.259438	0.000662	POLR2G, POLR2F, POLR2L, NHP2L1, SNRPD3, POLR2J, RBM5, SYNCRIP, SF3B5, SF3B3, PNN, RRAGC, SFRS6, NUDT21, WDR77, QKI, ZRSR2, HNRNPA2B1, PRPF18, HNRNPR, HNRNPH3, SFPQ, SNRNP200, SYF2, THOC2, RBM14, SNRPF, PUF60, THOC1	692	284	13528	1.99621	0.833772	0.180759	1.17187
M1	black	KEGG_PATHWAY	hsa00650:Butanoate metabolism	9	0.0805153	0.000687	ALDH7A1, GAD2, ALDH1B1, HADH, ACAT2, GAD1, ACAT1, HADHA, ALDH9A1	305	34	5085	4.41321	0.112154	0.0293013	0.837822
M1	black	KEGG_PATHWAY	hsa05322:Systemic lupus erythematosus	16	0.143138	0.000695	C4A, C3, C4B, SNRPD3, ACTN2, C1QC, C1QA, C1QB, CD86, TROVE2, FCGR1A, H3F3B, HIST3H2A, FCGR2A, C2, FCGR3B	305	99	5085	2.69449	0.113351	0.023774	0.847282
M1	black	GOTERM_CC_FAT	GO:0044429~mitochondrial part	50	0.447307	0.000811	MRPS35, UQCRQ, COX5B, NDUFS7, NDUFS5, NDUFS4, MRPL36, SLC25A1, CAT, HADH, DNAJC19, MRPL52, ACAA2, PDPR, MRPL51, SUCLG1, NDUFA13, DHRS1, NME4, ALDH1B1, MRPL45, PCCA, HSD17B10, MRPS16, MCL1, GLUD2, FARS2, SFXN2, PTPMT1, PIN4, ACAT1, HADHA, NDUFB2, FIS1, MRPL10, SH3GLB1, IVD, MRPL17, CSDE1, HSPE1, HSD17B8, ETFA, CPT1C, MSTO1, NDUFA6, ABCB6, FYN, GLS, SDHC, MRP63	662	595	12782	1.62253	0.330871	0.023357	1.16041
M1	black	GOTERM_MF_FAT	GO:0016408~C-acyltransferase activity	6	0.0536769	0.000853	ACAA2, ACAT2, ACAT1, SCP2, HADHA, ACAA1	651	16	12983	7.47869	0.531562	0.11873	1.31878
M1	black	GOTERM_BP_FAT	GO:0042273~ribosomal large subunit biogenesis	5	0.0447307	0.00110658	RPL14, RPL7P20, RPL7, RPL7P32, NPM1, RPL7P24, WDR12, RPL7P23, RPL7P26, RPL24	692	10	13528	9.77457	0.950237	0.259217	1.95181
M1	black	GOTERM_BP_FAT	GO:0050919~negative chemotaxis	4	0.0357846	0.001228	NRP2, PDGFA, SEMA3F, SEMA3A	692	5	13528	15.6393	0.964205	0.261195	2.16379
M1	black	KEGG_PATHWAY	hsa00410:beta-Alanine metabolism	7	0.062623	0.00143287	ALDH7A1, GAD2, SRM, ALDH1B1, GAD1, HADHA, ALDH9A1	305	22	5085	5.30477	0.219691	0.0405012	1.7392
M1	black	GOTERM_BP_FAT	GO:0006397~mRNA processing	30	0.268384	0.00207448	POLR2G, POLR2F, POLR2L, NHP2L1, SNRPD3, POLR2J, RBM5, SYNCRIP, SF3B5, SF3B3, APLP1, PNN, SFRS6, NUDT21, WDR77, QKI, RBM23, HNRNPA2B1, PRPF18, HNRNPR, HNRNPH3, ROD1, SFPQ, SNRNP200, SYF2, THOC2, RBM14, SNRPF, PUF60, THOC1	692	321	13528	1.82702	0.996403	0.374356	3.62949
M1	black	KEGG_PATHWAY	hsa00380:Tryptophan metabolism	9	0.0805153	0.00212771	DDC, ALDH7A1, ALDH1B1, CAT, HADH, ACAT2, ACAT1, HADHA, ALDH9A1	305	40	5085	3.75123	0.308219	0.0512793	2.57254
M1	black	KEGG_PATHWAY	hsa00640:Propanoate metabolism	8	0.0715692	0.00234245	ALDH7A1, ALDH1B1, SUCLG1, ACAT2, ACAT1, PCCA, HADHA, ALDH9A1	305	32	5085	4.16803	0.333503	0.0494504	2.82877
M1	black	GOTERM_BP_FAT	GO:0030198~extracellular matrix organization	14	0.125246	0.00241549	COL18A1, B4GALT1, TGFBR1, CST3, OLFML2A, SERPINH1, COL5A1, ANXA2, APLP1, ATP7A, PTK2, EGFLAM, FOXC1, APBB2	692	104	13528	2.63161	0.998575	0.395979	4.21409
M1	black	GOTERM_CC_FAT	GO:0005739~mitochondrion	78	0.697799	0.00263015	MRPS35, NIT2, FAM110B, PRDX5, COX5B, PRDX1, UQCRQ, MTHFD1, NDUFS7, NDUFS5, NDUFS4, MRPL36, SLC25A1, CAT, HADH, DHX32, DNAJC19, PDPR, ABCE1, ACAA2, MRPL52, MRPL51, PIGY, LIMK2, SUCLG1, NDUFA13, PISD, NME4, DHRS1, ALDH7A1, ALDH1B1, RDBP, MRPL45, PCCA, MPST, HSD17B10, MRPS16, ECH1, CCDC19, CCDC90B, HAX1, MCL1, GLUD2, ACP6, FARS2, AASS, PTPMT1, SFXN2, PIN4, ACAT1, HADHA, NDUFB2, FIS1, MRPL10, MTCP1NB…	662	1087	12782	1.3855	0.728458	0.0698639	3.71634
M1	black	GOTERM_BP_FAT	GO:0009065~glutamine family amino acid catabolic process	6	0.0536769	0.00279784	GAD2, GLUD2, GLS, DDAH2, GAD1, FAH	692	20	13528	5.86474	0.999496	0.418614	4.86558
M1	black	GOTERM_CC_FAT	GO:0044420~extracellular matrix part	15	0.134192	0.00282734	COL18A1, ACHE, FBN1, COL15A1, SPARC, TIMP3, NTN1, COL5A1, SMC3, ANXA2, APLP1, COL9A1, LAMA1, EGFLAM, LAMB2	662	117	12782	2.4754	0.753776	0.0711091	3.98972
M1	black	GOTERM_BP_FAT	GO:0006958~complement activation, classical pathway	7	0.062623	0.00300938	C1QA, C1QB, C4A, C3, C4B, C2, C1QC	692	29	13528	4.71876	0.999716	0.419876	5.22421
M1	black	GOTERM_BP_FAT	GO:0051248~negative regulation of protein metabolic process	20	0.178923	0.00330746	A2M, ANAPC5, RELA, NDUFA13, CDC16, CDC26, TIMP3, FLNA, TIMP1, PSME1, PSME2, TIA1, PSMB2, PSEN2, PSMA3, MGEA5, VPS28, EIF2B3, CLN8, UBA52	692	187	13528	2.09082	0.999874	0.429436	5.72742
M1	black	GOTERM_BP_FAT	GO:0016477~cell migration	26	0.2326	0.00396374	NRP2, JUB, SOX1, DRD2, ITGB2, ITGB1, VCAM1, EDNRB, PTK2, SEMA3F, DNER, CKLF, PPAP2B, SCG2, B4GALT1, SGPL1, PODXL, TGFBR1, DCDC2, NTN1, COL5A1, LAMA1, FYN, PDGFRB, FOXC1, APBB2	692	276	13528	1.84158	0.999979	0.469068	6.82642
M1	black	KEGG_PATHWAY	hsa00310:Lysine degradation	9	0.0805153	0.0039815	ALDH7A1, PLOD1, ALDH1B1, AASS, HADH, ACAT2, ACAT1, HADHA, ALDH9A1	305	44	5085	3.41021	0.498511	0.0738193	4.7642
M1	black	GOTERM_BP_FAT	GO:0043062~extracellular structure organization	18	0.161031	0.00406301	B4GALT1, COL18A1, ACHE, DRD2, ERBB2, TGFBR1, CST3, OLFML2A, SERPINH1, COL5A1, ANXA2, APLP1, ATP7A, PTK2, EGFLAM, DNER, FOXC1, APBB2	692	163	13528	2.1588	0.999984	0.458252	6.99161
M1	black	GOTERM_BP_FAT	GO:0006928~cell motion	39	0.3489	0.00410964	NRP2, DNAH11, JUB, SOX1, DRD2, CALD1, ERBB2, VIM, ITGB2, MYLIP, ITGB1, ALCAM, VCAM1, EDNRB, DNALI1, PTK2, MACF1, DNER, SEMA3F, CKLF, SEMA3A, PPAP2B, SCG2, ARHGDIB, B4GALT1, SGPL1, TGFBR1, PODXL, DCDC2, RPL24, NTN1, COL5A1, LAMA1, FYN, PDGFRB, FOXC1, AMFR, APBB2, UBA52	692	475	13528	1.60509	0.999986	0.444214	7.0691
M1	black	GOTERM_BP_FAT	GO:0051605~protein maturation by peptide bond cleavage	12	0.107354	0.00424478	C1QA, C1QB, C4A, C3, C4B, DNER, PSEN2, SPCS1, PSENEN, C2, PCSK1N, C1QC	692	86	13528	2.72779	0.99999	0.438078	7.29335
M1	black	GOTERM_BP_FAT	GO:0002455~humoral immune response mediated by circulating immunoglobulin	7	0.062623	0.00427717	C1QA, C1QB, C4A, C3, C4B, C2, C1QC	692	31	13528	4.41432	0.999991	0.42486	7.34702
M1	black	GOTERM_BP_FAT	GO:0016071~mRNA metabolic process	32	0.286277	0.00468838	POLR2G, POLR2F, POLR2L, NHP2L1, POLR2J, SNRPD3, RBM5, SYNCRIP, SF3B5, SF3B3, APLP1, PNN, SFRS6, NUDT21, WDR77, QKI, RBM23, PAIP1, HNRNPA2B1, ELAVL1, PRPF18, HNRNPR, HNRNPH3, ROD1, SFPQ, SNRNP200, SYF2, THOC2, RBM14, SNRPF, PUF60, THOC1	692	370	13528	1.69074	0.999997	0.439475	8.02586
M1	black	GOTERM_CC_FAT	GO:0005730~nucleolus	53	0.474146	0.00486644	XPO1, GAR1, SNRPD3, RBM5, C1QC, PNN, ZNF207, CBX5, AEN, PGRMC1, QKI, DDX21, FTSJ3, EXOSC8, EXOSC7, EMG1, HNRNPA2B1, LEF1, RAD9A, ACTN2, ZNF3, RCL1, RPS19, NAV2, RARS, RDBP, SH3KBP1, RPS13, FLII, AKAP8, SMARCAD1, HMGB1, POLR2F, BLM, NHP2L1, RPL35, PIN4, MEIS2, NPM1, WDR12, NKX2-2, PHLDA1, SRP54, RBM23, CYB561, SC65, RPS7, CDKN1C, KCTD10, RPS7P11, NOP56, PARP1, RBM14, TEX10	662	698	12782	1.46609	0.910612	0.113734	6.77466
M1	black	GOTERM_BP_FAT	GO:0000375~RNA splicing, via transesterification reactions	17	0.152084	0.00508902	POLR2G, POLR2F, POLR2L, NHP2L1, SNRPD3, POLR2J, HNRNPA2B1, RBM5, SF3B5, HNRNPR, SF3B3, SFRS6, HNRNPH3, WDR77, SNRNP200, NUDT21, SNRPF	692	153	13528	2.17213	0.999999	0.451819	8.68273
M1	black	GOTERM_BP_FAT	GO:0000377~RNA splicing, via transesterification reactions with bulged adenosine as nucleophile	17	0.152084	0.00508902	POLR2G, POLR2F, POLR2L, NHP2L1, SNRPD3, POLR2J, HNRNPA2B1, RBM5, SF3B5, HNRNPR, SF3B3, SFRS6, HNRNPH3, WDR77, SNRNP200, NUDT21, SNRPF	692	153	13528	2.17213	0.999999	0.451819	8.68273
M1	black	GOTERM_BP_FAT	GO:0000398~nuclear mRNA splicing, via spliceosome	17	0.152084	0.00508902	POLR2G, POLR2F, POLR2L, NHP2L1, SNRPD3, POLR2J, HNRNPA2B1, RBM5, SF3B5, HNRNPR, SF3B3, SFRS6, HNRNPH3, WDR77, SNRNP200, NUDT21, SNRPF	692	153	13528	2.17213	0.999999	0.451819	8.68273
M1	black	GOTERM_CC_FAT	GO:0005654~nucleoplasm	64	0.572553	0.00537065	XPO1, GAR1, SNRPD3, PRKAG2, YLPM1, SYNCRIP, CBX1, CDC16, CBX5, PNN, TRIM8, SMARCD3, AEN, OGT, YAP1, ANAPC5, RAN, RELA, HNRNPA2B1, LEF1, MED11, NDUFA13, TLE1, UBE2I, CDK4, HNRNPR, RDBP, PIAS2, RUVBL1, SNRPF, UBA52, THOC1, POLR2G, HMGB1, POLR2F, NUP98, POLR2L, BLM, MCL1, POLR2J, MGMT, NFYA, NPM1, NUDT21, POU2F1, WDR12, TCF3, CHD4, SRP54, SAP18, DACH1, WHSC2, SMAD1, NXF1, CDC26, PRPF18, SON, SMARCC1…	662	882	12782	1.40105	0.930445	0.119209	7.4516
M1	black	GOTERM_MF_FAT	GO:0003729~mRNA binding	10	0.0894614	0.00537584	RPL35, RBM5, SYNCRIP, ELAVL1, NXF1, RPS5, RPS26, RPL7, RPL7P20, RPL7P32, TIA1, RPL7P24, RPS13, RPL7P23, RPL7P26	651	66	12983	3.02169	0.991704	0.495695	8.0466
M1	black	GOTERM_CC_FAT	GO:0031982~vesicle	51	0.456253	0.00544506	A2M, LDLR, AP1G2, PDGFA, GRIP1, PDIA4, PRDX1, COPB2, DAB2, PDPK1, DYSF, SND1, COPB1, SV2C, IFNGR1, STX4, RAN, RPH3AL, ACTN2, LRPAP1, COPG2, BGN, OTOF, SH3KBP1, TRAPPC4, NRSN2, BIN1, SEC23B, IFT74, SRI, CALY, HMP19, ITGB1, TIMP1, CALU, GAD2, SYPL1, GAD1, ARHGDIB, PHLDA1, P4HB, SPARC, ANXA2, ATP7A, SLC17A8, NOTCH1, PPIB, PECAM1, SYTL4, PCSK1N, YIPF1	662	670	12782	1.46973	0.932974	0.115603	7.55112
M1	black	GOTERM_BP_FAT	GO:0034613~cellular protein localization	34	0.304169	0.00678634	XPO1, BBS4, NUP98, AP1G2, XPO6, COPB2, MACF1, SH3GLB1, COPB1, NPM1, TNKS, SAR1B, TNPO1, DNAJC19, RAMP2, SRP54, STX4, RAN, LIN7B, RPH3AL, NDUFA13, GABARAP, SELS, FLNA, COPG2, CBLB, YWHAQ, SYTL4, MGEA5, AKAP5, SIL1, SSR4, MRPL45, SEC23B	692	411	13528	1.6172	1	0.536479	11.4168
M1	black	GOTERM_BP_FAT	GO:0032989~cellular component morphogenesis	33	0.295223	0.00707609	NRP2, BBS4, LST1, DRD2, ERBB2, DYNC2LI1, SOX6, ITGB1, LLGL1, ALCAM, FIS1, PTK2, DAB2, LAMB2, MACF1, SEMA3A, COL18A1, ACTC1, PDPN, PCNT, VANGL2, LEF1, DOCK7, RPL24, NTN1, ATP7A, LAMA1, NOTCH1, CLIC5, SLITRK6, APBB2, UBA52, KALRN	692	397	13528	1.62499	1	0.536883	11.8757
M1	black	GOTERM_CC_FAT	GO:0031980~mitochondrial lumen	22	0.196815	0.00710363	PDPR, MRPL52, MRPS35, MRPL51, MRPS16, GLUD2, FARS2, SUCLG1, PIN4, ACAT1, HADHA, MRPL10, IVD, ALDH1B1, GLS, MRPL36, HSPE1, HADH, PCCA, MRP63, HSD17B8, ETFA	662	227	12782	1.87128	0.970661	0.142238	9.74356
M1	black	GOTERM_CC_FAT	GO:0005759~mitochondrial matrix	22	0.196815	0.00710363	PDPR, MRPL52, MRPS35, MRPL51, MRPS16, GLUD2, FARS2, SUCLG1, PIN4, ACAT1, HADHA, MRPL10, IVD, ALDH1B1, GLS, MRPL36, HSPE1, HADH, PCCA, MRP63, HSD17B8, ETFA	662	227	12782	1.87128	0.970661	0.142238	9.74356
M1	black	GOTERM_MF_FAT	GO:0003985~acetyl-CoA C-acetyltransferase activity	3	0.0268384	0.00725878	ACAT2, ACAT1, HADHA	651	3	12983	19.9432	0.998461	0.554952	10.7187
M1	black	GOTERM_BP_FAT	GO:0070727~cellular macromolecule localization	34	0.304169	0.00755882	XPO1, BBS4, NUP98, AP1G2, XPO6, COPB2, MACF1, SH3GLB1, COPB1, NPM1, TNKS, SAR1B, TNPO1, DNAJC19, RAMP2, SRP54, STX4, RAN, LIN7B, RPH3AL, NDUFA13, GABARAP, SELS, FLNA, COPG2, CBLB, YWHAQ, SYTL4, MGEA5, AKAP5, SIL1, SSR4, MRPL45, SEC23B	692	414	13528	1.60548	1	0.546543	12.6354
M1	black	GOTERM_CC_FAT	GO:0016363~nuclear matrix	9	0.0805153	0.00773391	SMARCAD1, MAEA, BLM, SFPQ, RUVBL1, AKAP8, MYB, SMC3, THOC1	662	56	12782	3.1031	0.978574	0.147969	10.564
M1	black	GOTERM_BP_FAT	GO:0030030~cell projection organization	31	0.27733	0.00784355	NRP2, JUB, BBS4, LIMA1, LST1, PDGFA, DRD2, ERBB2, DYNC2LI1, ALCAM, PTK2, LAMB2, MACF1, TTC30A, SEMA3A, KLF5, PCNT, VANGL2, DOCK7, RPL24, ACTN2, NTN1, ATP7A, NOTCH1, CLIC5, PHGDH, TRAPPC4, SLITRK6, APBB2, UBA52, KALRN	692	368	13528	1.6468	1	0.54632	13.0805
M1	black	GOTERM_BP_FAT	GO:0048870~cell motility	27	0.241546	0.00785692	DNAH11, NRP2, JUB, SOX1, DRD2, ITGB2, ITGB1, VCAM1, EDNRB, PTK2, SEMA3F, DNER, CKLF, PPAP2B, SCG2, B4GALT1, SGPL1, PODXL, TGFBR1, DCDC2, NTN1, COL5A1, LAMA1, FYN, PDGFRB, FOXC1, APBB2	692	307	13528	1.7193	1	0.53394	13.1014
M1	black	GOTERM_BP_FAT	GO:0051674~localization of cell	27	0.241546	0.00785692	DNAH11, NRP2, JUB, SOX1, DRD2, ITGB2, ITGB1, VCAM1, EDNRB, PTK2, SEMA3F, DNER, CKLF, PPAP2B, SCG2, B4GALT1, SGPL1, PODXL, TGFBR1, DCDC2, NTN1, COL5A1, LAMA1, FYN, PDGFRB, FOXC1, APBB2	692	307	13528	1.7193	1	0.53394	13.1014
M1	black	GOTERM_BP_FAT	GO:0016192~vesicle-mediated transport	44	0.39363	0.00797636	CALY, LDLR, EXOC7, AP1G2, MUTED, RER1, CCL8, LLGL1, APLP1, COPB2, DAB2, DNER, FCGR1A, COPB1, BLOC1S1, FCER1G, EXOC6, SAR1B, EXOC1, FTL, KDELR3, RAMP2, STX4, SCAMP2, LRRN3, LIN7B, RPH3AL, COLEC12, MFGE8, M6PR, FLNA, LRPAP1, ERGIC3, COG4, COG5, COPG2, RABEP1, SYTL4, SH3KBP1, TRAPPC4, BIN1, CD14, SEC23B, KALRN	692	576	13528	1.49334	1	0.526861	13.2874
M1	black	GOTERM_MF_FAT	GO:0050780~dopamine receptor binding	4	0.0357846	0.0083628	CALY, GNA12, HMP19, D4S234E	651	9	12983	8.86363	0.999428	0.563747	12.2515
M1	black	GOTERM_CC_FAT	GO:0031967~organelle envelope	47	0.420469	0.00852577	HSD17B10, XPO1, NUP98, XPO6, HAX1, MCL1, SFXN2, PTPMT1, UQCRQ, COX5B, ACAT1, HADHA, CBX5, NDUFB2, NDUFS7, FIS1, EDNRB, NDUFS5, NDUFS4, PTGES, SH3GLB1, MRPL17, CSDE1, TNKS, SLC25A1, CAT, HADH, TNPO1, DNAJC19, HSD17B8, CPT1C, ACAA2, MSTO1, RAN, NDUFA6, SUCLG1, NDUFA13, NXF1, SMAD1, ABCB6, DHRS1, NME4, FYN, SDHC, NUCB2, PARP1, MRPL45	662	620	12782	1.46368	0.985569	0.155942	11.5848
M1	black	GOTERM_BP_FAT	GO:0009611~response to wounding	41	0.366792	0.00866053	GGCX, JUB, A2M, ACHE, AIF1, C3, PDGFA, TACR1, ERBB2, GNA12, CCL8, NINJ1, PRDX5, AFAP1L2, ITGB2, TIMP3, C1QC, LAMB2, DYSF, AOAH, SCN9A, C2, SCG2, B4GALT1, C4A, PDPN, C4B, RELA, SMAD1, COL5A1, SELS, CD163, P2RY12, C1QA, NOTCH3, C1QB, NOTCH1, TFPI, ID3, CD14, IGFBP4	692	530	13528	1.51229	1	0.544219	14.3459
M1	black	GOTERM_BP_FAT	GO:0043623~cellular protein complex assembly	17	0.152084	0.00872958	XPO1, NUP98, SRP54, CALY, MSTO1, TUBB2B, XPO6, SMAD1, FLNA, PXN, NDUFS7, COG4, NDUFS5, PTK2, NDUFS4, TNPO1, TUBA1C	692	162	13528	2.05145	1	0.535356	14.4521
M1	black	GOTERM_BP_FAT	GO:0000902~cell morphogenesis	30	0.268384	0.00891085	NRP2, BBS4, LST1, DRD2, ERBB2, DYNC2LI1, SOX6, LLGL1, ALCAM, PTK2, DAB2, LAMB2, MACF1, SEMA3A, COL18A1, PDPN, PCNT, VANGL2, LEF1, DOCK7, RPL24, NTN1, ATP7A, LAMA1, NOTCH1, CLIC5, SLITRK6, APBB2, UBA52, KALRN	692	356	13528	1.6474	1	0.531407	14.7302
M1	black	GOTERM_CC_FAT	GO:0031975~envelope	47	0.420469	0.00893075	HSD17B10, XPO1, NUP98, XPO6, HAX1, MCL1, SFXN2, PTPMT1, UQCRQ, COX5B, ACAT1, HADHA, CBX5, NDUFB2, NDUFS7, FIS1, EDNRB, NDUFS5, NDUFS4, PTGES, SH3GLB1, MRPL17, CSDE1, TNKS, SLC25A1, CAT, HADH, TNPO1, DNAJC19, HSD17B8, CPT1C, ACAA2, MSTO1, RAN, NDUFA6, SUCLG1, NDUFA13, NXF1, SMAD1, ABCB6, DHRS1, NME4, FYN, SDHC, NUCB2, PARP1, MRPL45	662	622	12782	1.45898	0.988211	0.157003	12.1027
M1	black	GOTERM_BP_FAT	GO:0051604~protein maturation	14	0.125246	0.00941519	C4A, C3, C4B, SERPINH1, C1QC, C1QA, C1QB, DNER, PSEN2, PSENEN, SPCS1, C2, PARP1, PCSK1N	692	122	13528	2.24334	1	0.540148	15.4994
M1	black	KEGG_PATHWAY	hsa00062:Fatty acid elongation in mitochondria	4	0.0357846	0.00945861	ACAA2, PPT2, HADH, HADHA	305	8	5085	8.33607	0.806819	0.151608	10.9779
M1	black	GOTERM_BP_FAT	GO:0001944~vasculature development	23	0.205761	0.00960135	B4GALT1, KLF5, COL18A1, NRP2, SGPL1, LMO2, PDPN, PDGFA, TGFBR1, COL15A1, MMP2, COL5A1, ANXA2, ATP7A, SHB, NOTCH1, PTK2, BGN, HEY1, QKI, FOXC1, PPAP2B, SCG2	692	251	13528	1.79135	1	0.536515	15.7816
M1	black	GOTERM_MF_FAT	GO:0008134~transcription factor binding	39	0.3489	0.0100319	HMGB1, EID1, GRIP1, STK36, HSBP1, MAGED1, TCF20, MEIS2, SMARCD3, SND1, WDR77, NPM1, BRD7, YAP1, DDAH2, TCF3, CHD4, HSD17B8, RAN, RELA, SAP18, TLE1, ACTN2, TRIM24, CSDA, FLNA, NCOA1, BPTF, PFDN5, SMARCC1, FOXC1, PIAS2, ID3, RBM14, APBB2, CARM1, PARP1, TBL1X, CRYM	651	513	12983	1.51615	0.999872	0.591939	14.522
M1	black	GOTERM_BP_FAT	GO:0032269~negative regulation of cellular protein metabolic process	18	0.161031	0.0107397	A2M, ANAPC5, NDUFA13, CDC16, CDC26, TIMP3, TIMP1, PSME1, PSME2, TIA1, PSMB2, PSEN2, PSMA3, MGEA5, VPS28, EIF2B3, CLN8, UBA52	692	180	13528	1.95491	1	0.566584	17.4884
M1	black	GOTERM_CC_FAT	GO:0016023~cytoplasmic membrane-bounded vesicle	42	0.375738	0.0115982	A2M, LDLR, AP1G2, GRIP1, PDGFA, PDIA4, ITGB1, PRDX1, CALU, TIMP1, COPB2, PDPK1, GAD2, DAB2, SYPL1, SND1, COPB1, SV2C, ARHGDIB, PHLDA1, P4HB, STX4, RAN, RPH3AL, ACTN2, SPARC, ANXA2, ATP7A, SLC17A8, NOTCH1, COPG2, BGN, PPIB, PECAM1, SYTL4, TRAPPC4, NRSN2, PCSK1N, BIN1, YIPF1, SEC23B, IFT74	662	550	12782	1.47444	0.996895	0.192552	15.4441
M1	black	GOTERM_BP_FAT	GO:0007212~dopamine receptor signaling pathway	5	0.0447307	0.0116366	CALY, DRD2, HMP19, D4S234E, FLNA	692	18	13528	5.43031	1	0.585679	18.8101
M1	black	GOTERM_BP_FAT	GO:0016485~protein processing	13	0.1163	0.0118299	C4A, C3, C4B, C1QC, C1QA, C1QB, DNER, PSEN2, PSENEN, SPCS1, C2, PARP1, PCSK1N	692	112	13528	2.2691	1	0.581728	19.0923
M1	black	GOTERM_BP_FAT	GO:0046907~intracellular transport	48	0.429415	0.0118566	MYL6, BBS4, XPO1, NUP98, ENAH, XPO6, AP1G2, MUTED, RER1, COPB2, MACF1, COPB1, NPM1, BLOC1S1, SLC25A1, SAR1B, TNPO1, DNAJC19, FTL, RAMP2, SRP54, STX4, ACTC1, SCAMP2, RAN, LIN7B, RPH3AL, NDUFA13, NXF1, M6PR, GABARAP, FLNA, SELS, COG4, COG5, COPG2, CBLB, YWHAQ, AKAP5, MGEA5, SYTL4, TRAPPC4, SIL1, THOC2, SSR4, MRPL45, SEC23B, THOC1	692	657	13528	1.42825	1	0.572847	19.1312
M1	black	GOTERM_CC_FAT	GO:0031988~membrane-bounded vesicle	43	0.384684	0.0121472	A2M, LDLR, AP1G2, GRIP1, PDGFA, PDIA4, ITGB1, PRDX1, CALU, TIMP1, COPB2, PDPK1, GAD2, DAB2, SYPL1, SND1, COPB1, GAD1, SV2C, ARHGDIB, PHLDA1, P4HB, STX4, RAN, RPH3AL, ACTN2, SPARC, ANXA2, ATP7A, SLC17A8, NOTCH1, COPG2, BGN, PPIB, PECAM1, SYTL4, TRAPPC4, NRSN2, PCSK1N, BIN1, YIPF1, SEC23B, IFT74	662	568	12782	1.46171	0.997641	0.194313	16.117
M1	black	GOTERM_BP_FAT	GO:0034622~cellular macromolecular complex assembly	27	0.241546	0.0122771	XPO1, NUP98, CALY, TUBB2B, XPO6, SNRPD3, RBM5, PXN, NDUFS7, SFRS6, PTK2, NDUFS5, NDUFS4, WDR77, NPM1, HIST3H2A, TNPO1, TUBA1C, SRP54, MSTO1, RPL24, SMAD1, FLNA, COG4, SNRNP200, H3F3B, SNRPF	692	318	13528	1.65983	1	0.576151	19.7416
M1	black	GOTERM_CC_FAT	GO:0034399~nuclear periphery	9	0.0805153	0.0128065	SMARCAD1, MAEA, BLM, SFPQ, RUVBL1, AKAP8, MYB, SMC3, THOC1	662	61	12782	2.84874	0.998305	0.197486	16.9185
M1	black	GOTERM_MF_FAT	GO:0016831~carboxy-lyase activity	6	0.0536769	0.013539	GGCX, SGPL1, DDC, GAD2, PISD, GAD1	651	29	12983	4.12617	0.999995	0.667684	19.115
M1	black	GOTERM_MF_FAT	GO:0003988~acetyl-CoA C-acyltransferase activity	3	0.0268384	0.0140365	ACAA2, HADHA, ACAA1	651	4	12983	14.9574	0.999997	0.649094	19.7475
M1	black	GOTERM_MF_FAT	GO:0016453~C-acetyltransferase activity	3	0.0268384	0.0140365	ACAT2, ACAT1, HADHA	651	4	12983	14.9574	0.999997	0.649094	19.7475
M1	black	GOTERM_BP_FAT	GO:0001568~blood vessel development	22	0.196815	0.0141779	B4GALT1, KLF5, COL18A1, NRP2, SGPL1, LMO2, PDGFA, TGFBR1, COL15A1, MMP2, COL5A1, ANXA2, ATP7A, SHB, NOTCH1, PTK2, BGN, HEY1, QKI, FOXC1, PPAP2B, SCG2	692	245	13528	1.75543	1	0.61994	22.4474
M1	black	GOTERM_BP_FAT	GO:0045454~cell redox homeostasis	9	0.0805153	0.0143992	SEPW1, P4HB, MUTED, PRDX5, PDIA4, SH3BGRL3, PRDX1, QSOX1, SELS	692	63	13528	2.79273	1	0.616599	22.7568
M1	black	GOTERM_BP_FAT	GO:0030199~collagen fibril organization	6	0.0536769	0.0146719	ATP7A, TGFBR1, FOXC1, SERPINH1, COL5A1, ANXA2	692	29	13528	4.04465	1	0.614689	23.1364
M1	black	GOTERM_CC_FAT	GO:0031410~cytoplasmic vesicle	47	0.420469	0.0151391	A2M, CALY, LDLR, AP1G2, GRIP1, PDGFA, HMP19, PDIA4, ITGB1, PRDX1, CALU, TIMP1, COPB2, PDPK1, DAB2, GAD2, SYPL1, DYSF, SND1, COPB1, SV2C, ARHGDIB, PHLDA1, P4HB, STX4, RAN, RPH3AL, ACTN2, SPARC, ANXA2, ATP7A, SLC17A8, NOTCH1, COPG2, BGN, PPIB, OTOF, PECAM1, SYTL4, SH3KBP1, TRAPPC4, NRSN2, PCSK1N, BIN1, YIPF1, SEC23B, IFT74	662	642	12782	1.41353	0.999474	0.222526	19.6972
M1	black	GOTERM_BP_FAT	GO:0031344~regulation of cell projection organization	11	0.0984076	0.0151392	BBS4, METRN, PTK2, LZTS1, SEMA3F, TGFBR1, SEMA3A, SMAD1, CDC42EP4, NTN1, KALRN	692	89	13528	2.41618	1	0.617649	23.7827
M1	black	GOTERM_BP_FAT	GO:0034470~ncRNA processing	18	0.161031	0.0152559	HSD17B10, EXOSC8, RPL14, EXOSC7, GAR1, EMG1, FARS2, SMAD1, PIN4, RPS7, RPS19, RPS28, RPS16, RPL7, RPL7P20, RPL7P32, RPL7P24, WDR12, RPL7P23, RPL7P26, NOP56, RPS7P11, FTSJ3, RPS24	692	187	13528	1.88173	1	0.612045	23.9433
M1	black	GOTERM_CC_FAT	GO:0005720~nuclear heterochromatin	6	0.0536769	0.015403	ATRX, SMARCC1, H3F3B, FOXC1, CBX1, CBX5	662	29	12782	3.99479	0.99954	0.219535	20.0061
M1	black	OMIM_DISEASE	Genome-wide association analysis of metabolic traits in a birth cohort from a founder population	5	0.0447307	0.0158958	LDLR, FADS1, LCAT, FADS2, LEF1	168	22	3671	4.96618	0.986134	0.986134	18.9671
M1	black	GOTERM_BP_FAT	GO:0007219~Notch signaling pathway	8	0.0715692	0.0159208	NOTCH3, NOTCH1, HEY1, DNER, PSEN2, WDR12, FOXC1, PSENEN	692	52	13528	3.00756	1	0.619588	24.8524
M1	black	GOTERM_BP_FAT	GO:0009064~glutamine family amino acid metabolic process	8	0.0715692	0.0159208	PYCR2, GAD2, GLUD2, GLS, PHGDH, DDAH2, GAD1, FAH	692	52	13528	3.00756	1	0.619588	24.8524
M1	black	GOTERM_BP_FAT	GO:0040008~regulation of growth	28	0.250492	0.0160554	IGFBPL1, DRD2, IGFBP7, DAB2, PTK2, SEMA3F, RASGRP2, SEMA3A, DNAJC2, IP6K2, TMEM97, SGPL1, TGFBR1, NDUFA13, TKT, CSDA, NTN1, GAS6, CAPRIN2, DDR1, HEPACAM, FOXC1, RUVBL1, PARP1, PCSK1N, APBB2, UBA52, IGFBP4	692	341	13528	1.60521	1	0.614628	25.0351
M1	black	GOTERM_BP_FAT	GO:0048193~Golgi vesicle transport	14	0.125246	0.0164439	STX4, SCAMP2, MUTED, RER1, COG4, COPB2, COPG2, COG5, COPB1, BLOC1S1, TRAPPC4, SAR1B, SEC23B, FTL	692	131	13528	2.08922	1	0.615585	25.5604
M1	black	GOTERM_BP_FAT	GO:0006886~intracellular protein transport	30	0.268384	0.0166943	XPO1, NUP98, AP1G2, XPO6, COPB2, MACF1, COPB1, NPM1, SAR1B, TNPO1, DNAJC19, RAMP2, SRP54, STX4, RAN, LIN7B, RPH3AL, NDUFA13, GABARAP, SELS, COPG2, CBLB, YWHAQ, SYTL4, MGEA5, AKAP5, SIL1, MRPL45, SSR4, SEC23B	692	374	13528	1.56811	1	0.613448	25.8971
M1	black	GOTERM_BP_FAT	GO:0070271~protein complex biogenesis	38	0.339953	0.0173888	SMARCAD1, HSD17B10, POLR2G, XPO1, NUP98, LOC100093631, POLR2F, CALY, XPO6, BLM, TUBB2B, POLR2L, POLR2J, AASS, LLGL1, PXN, SF3B3, SLC7A7, NDUFS7, NDUFS5, PTK2, NDUFS4, NPM1, CAT, TNPO1, SLC1A1, TUBA1C, SRP54, STX4, MSTO1, PFKL, COLEC12, ACTN2, SMAD1, TRIM24, FLNA, COG4, GTF2I, AMFR	692	505	13528	1.47102	1	0.620981	26.8233
M1	black	GOTERM_BP_FAT	GO:0006461~protein complex assembly	38	0.339953	0.0173888	SMARCAD1, HSD17B10, POLR2G, XPO1, NUP98, LOC100093631, POLR2F, CALY, XPO6, BLM, TUBB2B, POLR2L, POLR2J, AASS, LLGL1, PXN, SF3B3, SLC7A7, NDUFS7, NDUFS5, PTK2, NDUFS4, NPM1, CAT, TNPO1, SLC1A1, TUBA1C, SRP54, STX4, MSTO1, PFKL, COLEC12, ACTN2, SMAD1, TRIM24, FLNA, COG4, GTF2I, AMFR	692	505	13528	1.47102	1	0.620981	26.8233
M1	black	GOTERM_BP_FAT	GO:0010001~glial cell differentiation	8	0.0715692	0.0175615	METRN, NOTCH1, TSPAN2, DNER, ERBB2, PHGDH, EIF2B3, NKX2-2	692	53	13528	2.95081	1	0.617219	27.0519
M1	black	GOTERM_BP_FAT	GO:0009310~amine catabolic process	10	0.0894614	0.0176036	MTHFD1, PDPR, ACHE, GAD2, GLUD2, GLS, AASS, DDAH2, GAD1, FAH	692	78	13528	2.5063	1	0.610829	27.1075
M1	black	GOTERM_CC_FAT	GO:0005740~mitochondrial envelope	33	0.295223	0.017674	HSD17B10, MCL1, SFXN2, PTPMT1, UQCRQ, ACAT1, COX5B, HADHA, NDUFB2, NDUFS7, FIS1, NDUFS5, NDUFS4, SH3GLB1, MRPL17, CSDE1, SLC25A1, CAT, HADH, DNAJC19, HSD17B8, CPT1C, ACAA2, MSTO1, NDUFA6, SUCLG1, NDUFA13, ABCB6, DHRS1, NME4, FYN, SDHC, MRPL45	662	419	12782	1.52069	0.999853	0.241066	22.6188
M1	black	GOTERM_BP_FAT	GO:0060284~regulation of cell development	19	0.169977	0.0176979	B4GALT1, LZTS1, DRD2, RELA, SMAD1, NTN1, NOTCH3, NOTCH1, PTK2, METRN, HES5, SEMA3F, CDK5RAP3, TGIF2, SEMA3A, BOC, NKX2-2, UBA52, KALRN	692	205	13528	1.81187	1	0.60568	27.2321
M1	black	GOTERM_BP_FAT	GO:0008285~negative regulation of cell proliferation	29	0.259438	0.0183627	LST1, IFITM1, AIF1, DRD2, ERBB2, IGFBP7, RBM5, IFI30, MAGED1, KISS1R, PTGES, NPM1, ODZ1, QSOX1, SCG2, COL18A1, B4GALT1, WDR6, KLF11, S100A11, TRIM24, SMAD1, TAX1BP3, CD164, CDKN1C, DDR1, CBLB, GDF11, EMP3	692	361	13528	1.57043	1	0.61235	28.1039
M1	black	GOTERM_BP_FAT	GO:0045664~regulation of neuron differentiation	14	0.125246	0.018441	LZTS1, SMAD1, NTN1, NOTCH3, NOTCH1, PTK2, METRN, HES5, SEMA3F, TGIF2, CDK5RAP3, SEMA3A, NKX2-2, KALRN	692	133	13528	2.0578	1	0.607063	28.2058
M1	black	GOTERM_BP_FAT	GO:0006956~complement activation	7	0.062623	0.0189856	C1QA, C1QB, C4A, C3, C4B, C2, C1QC	692	42	13528	3.25819	1	0.611113	28.9117
M1	black	GOTERM_CC_FAT	GO:0005681~spliceosome	14	0.125246	0.0190546	NHP2L1, SNRPD3, HNRNPA2B1, RBM5, SYNCRIP, PRPF18, SF3B5, HNRNPR, SF3B3, PNN, SNRNP200, SYF2, ZRSR2, SNRPF	662	132	12782	2.04783	0.999927	0.250671	24.168
M1	black	GOTERM_BP_FAT	GO:0016064~immunoglobulin mediated immune response	8	0.0715692	0.0193178	C1QA, C1QB, C4A, C3, C4B, FCER1G, C2, C1QC	692	54	13528	2.89617	1	0.610927	29.339
M1	black	GOTERM_BP_FAT	GO:0006890~retrograde vesicle-mediated transport, Golgi to ER	5	0.0447307	0.0201661	COPB2, COG4, COPG2, COPB1, RER1	692	21	13528	4.65456	1	0.620376	30.4194
M1	black	GOTERM_BP_FAT	GO:0008354~germ cell migration	4	0.0357846	0.020652	TGFBR1, FOXC1, PPAP2B, ITGB1	692	12	13528	6.51638	1	0.622826	31.031
M1	black	GOTERM_BP_FAT	GO:0002541~activation of plasma proteins involved in acute inflammatory response	7	0.062623	0.0211421	C1QA, C1QB, C4A, C3, C4B, C2, C1QC	692	43	13528	3.18242	1	0.625258	31.6429
M1	black	GOTERM_BP_FAT	GO:0065003~macromolecular complex assembly	47	0.420469	0.0218633	SMARCAD1, HSD17B10, POLR2G, XPO1, NUP98, POLR2F, LOC100093631, CALY, XPO6, BLM, TUBB2B, POLR2L, POLR2J, SNRPD3, RBM5, AASS, LLGL1, SF3B3, PXN, SLC7A7, SFRS6, NDUFS7, NDUFS5, PTK2, NDUFS4, NPM1, WDR77, HIST3H2A, CAT, TNPO1, SLC1A1, TUBA1C, SRP54, STX4, MSTO1, PFKL, ACTN2, COLEC12, RPL24, SMAD1, TRIM24, FLNA, COG4, GTF2I, SNRNP200, H3F3B, AMFR, SNRPF	692	665	13528	1.38167	1	0.631549	32.534
M1	black	GOTERM_BP_FAT	GO:0032990~cell part morphogenesis	22	0.196815	0.0220171	NRP2, BBS4, DRD2, PCNT, ERBB2, DYNC2LI1, VANGL2, DOCK7, RPL24, NTN1, ATP7A, ALCAM, FIS1, NOTCH1, PTK2, LAMB2, MACF1, SEMA3A, APBB2, SLITRK6, UBA52, KALRN	692	256	13528	1.68	1	0.628077	32.7227
M1	black	GOTERM_BP_FAT	GO:0009063~cellular amino acid catabolic process	9	0.0805153	0.0220396	MTHFD1, PDPR, GAD2, GLUD2, GLS, AASS, DDAH2, GAD1, FAH	692	68	13528	2.58739	1	0.622474	32.7501
M1	black	GOTERM_BP_FAT	GO:0050767~regulation of neurogenesis	16	0.143138	0.0228652	LZTS1, DRD2, RELA, SMAD1, NTN1, NOTCH3, NOTCH1, PTK2, METRN, HES5, SEMA3F, CDK5RAP3, TGIF2, SEMA3A, NKX2-2, KALRN	692	166	13528	1.88425	1	0.630271	33.7538
M1	black	GOTERM_BP_FAT	GO:0042127~regulation of cell proliferation	54	0.483092	0.022873	AIF1, PDGFA, IGFBP7, TACR1, RBM5, MAGED1, EDNRB, KISS1R, NDUFS4, PTGES, CHST11, ODZ1, CAPNS1, RELA, MFGE8, CDK4, CD164, DDR1, CD86, PDGFRB, EMP3, LST1, BLM, GNAI2, IFITM1, DRD2, ERBB2, RPS15A, IFI30, ITGB1, TIMP1, VCAM1, NPM1, PTN, QSOX1, TCF3, SCG2, COL18A1, B4GALT1, KLF5, TGFBR1, KLF11, WDR6, S100A11, SPARC, SMAD1, TRIM24, TAX1BP3, NTN1, CDKN1C, LAMA1, NOTCH1, CBLB, GDF11	692	787	13528	1.34136	1	0.624606	33.7632
M1	black	GOTERM_BP_FAT	GO:0051130~positive regulation of cellular component organization	17	0.152084	0.0230642	BBS4, CALY, C3, TGFBR1, TACR1, CBL, MFGE8, SMAD1, CD63, NTN1, KISS1R, METRN, PDPK1, NPM1, MGEA5, TNKS, CDC42EP4	692	181	13528	1.83611	1	0.622	33.9935
M1	black	GOTERM_BP_FAT	GO:0019724~B cell mediated immunity	8	0.0715692	0.0231915	C1QA, C1QB, C4A, C3, C4B, FCER1G, C2, C1QC	692	56	13528	2.79273	1	0.618435	34.1465
M1	black	GOTERM_BP_FAT	GO:0033119~negative regulation of RNA splicing	3	0.0268384	0.0235005	RPS26, NPM1, RPS13	692	5	13528	11.7295	1	0.61783	34.5164
M1	black	GOTERM_CC_FAT	GO:0005853~eukaryotic translation elongation factor 1 complex	3	0.0268384	0.0240552	EEF1B2, EEF1G, EEF1D	662	5	12782	11.5849	0.999994	0.298474	29.5413
M1	black	GOTERM_MF_FAT	GO:0001540~beta-amyloid binding	4	0.0357846	0.0245226	HSD17B10, ACHE, CST3, APBB2	651	13	12983	6.13636	1	0.816928	32.0498
M1	black	GOTERM_BP_FAT	GO:0043066~negative regulation of apoptosis	28	0.250492	0.0245722	IER3, HMGB1, MAEA, MCL1, ERBB2, MUTED, PRDX5, EDNRB, SH3GLB1, NPM1, CHST11, CAT, DDAH2, SCG2, TMBIM6, RELA, TGFBR1, CSDA, SELS, NOTCH1, SON, SFRP1, PSEN2, FOXC1, APBB2, CLN8, UBA52, GSTP1	692	354	13528	1.54626	1	0.628982	35.784
M1	black	GOTERM_BP_FAT	GO:0002449~lymphocyte mediated immunity	9	0.0805153	0.0257754	C1QA, C1QB, C4A, C3, C4B, FCER1G, C2, C1QC, PRDX1	692	70	13528	2.51346	1	0.641424	37.1798
M1	black	GOTERM_BP_FAT	GO:0048858~cell projection morphogenesis	21	0.187869	0.0262104	NRP2, BBS4, DRD2, PCNT, ERBB2, DYNC2LI1, VANGL2, DOCK7, RPL24, NTN1, ATP7A, ALCAM, NOTCH1, PTK2, LAMB2, MACF1, SEMA3A, APBB2, SLITRK6, UBA52, KALRN	692	245	13528	1.67564	1	0.642369	37.6773
M1	black	GOTERM_MF_FAT	GO:0016763~transferase activity, transferring pentosyl groups	7	0.062623	0.0262231	PARP16, PRTFDC1, PARP12, UPRT, PARP14, TNKS, PARP1	651	46	12983	3.03483	1	0.814998	33.87
M1	black	GOTERM_BP_FAT	GO:0016054~organic acid catabolic process	12	0.107354	0.0262863	MTHFD1, PDPR, GAD2, ECH1, GLUD2, GLS, AASS, DDAH2, GAD1, HADHA, ACAA1, FAH	692	111	13528	2.11342	1	0.638229	37.7636
M1	black	GOTERM_BP_FAT	GO:0046395~carboxylic acid catabolic process	12	0.107354	0.0262863	MTHFD1, PDPR, GAD2, ECH1, GLUD2, GLS, AASS, DDAH2, GAD1, HADHA, ACAA1, FAH	692	111	13528	2.11342	1	0.638229	37.7636
M1	black	GOTERM_BP_FAT	GO:0030182~neuron differentiation	33	0.295223	0.0265042	NRP2, BBS4, LST1, TUBB2B, SOX1, DRD2, ERBB2, NNAT, ALCAM, PTK2, LAMB2, MACF1, CNTNAP2, SEMA3A, NKX2-2, TGFBR1, DOCK7, RPL24, NTN1, CDKN1C, ATP7A, NOTCH3, NOTCH1, HES5, CLIC5, PHGDH, TRAPPC4, ID3, SLITRK6, APBB2, CLN8, UBA52, KALRN	692	438	13528	1.47288	1	0.636162	38.0112
M1	black	GOTERM_CC_FAT	GO:0005794~Golgi apparatus	59	0.527823	0.0273881	SLC9A8, LZTS1, AP1G2, COPB2, COPB1, SND1, CHST11, GOLGA1, PSENEN, CAT, SAR1B, STX4, SCAMP2, LIMK2, GALNTL1, FLNA, ARL3, ERGIC3, MGAT1, DHRS1, C1QA, RND3, COPG2, CLIC5, PSEN2, NUCB2, TRAPPC4, CHSY1, MAPRE1, SEC23B, MFNG, GALNT1, ACHE, LST1, LITAF, RAP1GAP, TMEM90A, HMP19, RER1, CALU, GAD2, GALNT10, SH3GLB1, TNKS, FUT1, FIBIN, D4S234E, QSOX1, PPAP2B, B4GALT4, B4GALT1, PSAP, GABARAP, B3GAT2, ATP7A, …	662	872	12782	1.3064	0.999999	0.324802	32.9235
M1	black	GOTERM_CC_FAT	GO:0016604~nuclear body	16	0.143138	0.027621	XPO1, SRP54, BLM, GAR1, YLPM1, UBE2I, NXF1, PRPF18, PNN, CBX5, SON, TRIM8, NPM1, NUDT21, PIAS2, THOC1	662	168	12782	1.83887	0.999999	0.319639	33.1541
M1	black	GOTERM_BP_FAT	GO:0002526~acute inflammatory response	11	0.0984076	0.0278153	C1QA, B4GALT1, C1QB, A2M, C4A, C3, C4B, TACR1, C2, C1QC, CD163	692	98	13528	2.19429	1	0.649091	39.4807
M1	black	GOTERM_BP_FAT	GO:0008104~protein localization	59	0.527823	0.0278659	XPO1, XPO6, AP1G2, GRIP1, PDIA4, COPB2, RNF103, COPB1, SAR1B, DNAJC19, KDELR3, RAMP2, STX4, SCAMP2, RAN, VANGL2, RPH3AL, NDUFA13, FLNA, COPG2, CLIC5, PSEN2, AKAP5, MGEA5, SIL1, MRPL45, SEC23B, SERP1, BBS4, NUP98, EXOC7, DRD2, SNX5, NEDD8, NACAD, MACF1, SH3GLB1, NPM1, SNF8, SNX22, TNKS, EXOC6, TNPO1, TNPO3, SCG2, EXOC1, SRP54, PRAF2, LIN7B, SELS, GABARAP, COG4, CBLB, COG5, RABEP1, YWHAQ, SYTL4, VP…	692	882	13528	1.30771	1	0.644767	39.5368
M1	black	GOTERM_BP_FAT	GO:0032268~regulation of cellular protein metabolic process	35	0.313115	0.0285548	A2M, PDGFA, PRKAG2, NANOS1, EIF5B, MAP4K1, ITGB2, CDC16, TIMP3, TIMP1, APLP1, EDNRB, NDUFS4, EIF3H, TIA1, PSMB2, QKI, EIF2B3, ANAPC5, PAIP1, TGFBR1, NDUFA13, DOCK7, CDK4, CDC26, RPS5, PSME1, PSME2, PSMA3, PSEN2, MGEA5, PDGFRB, VPS28, CLN8, UBA52	692	474	13528	1.4435	1	0.64894	40.2951
M1	black	GOTERM_BP_FAT	GO:0043069~negative regulation of programmed cell death	28	0.250492	0.0289316	IER3, HMGB1, MAEA, MCL1, ERBB2, MUTED, PRDX5, EDNRB, SH3GLB1, NPM1, CHST11, CAT, DDAH2, SCG2, TMBIM6, RELA, TGFBR1, CSDA, SELS, NOTCH1, SON, SFRP1, PSEN2, FOXC1, APBB2, CLN8, UBA52, GSTP1	692	359	13528	1.52472	1	0.648962	40.7061
M1	black	GOTERM_BP_FAT	GO:0060548~negative regulation of cell death	28	0.250492	0.0295659	IER3, HMGB1, MAEA, MCL1, ERBB2, MUTED, PRDX5, EDNRB, SH3GLB1, NPM1, CHST11, CAT, DDAH2, SCG2, TMBIM6, RELA, TGFBR1, CSDA, SELS, NOTCH1, SON, SFRP1, PSEN2, FOXC1, APBB2, CLN8, UBA52, GSTP1	692	360	13528	1.52049	1	0.652246	41.3918
M1	black	KEGG_PATHWAY	hsa00620:Pyruvate metabolism	7	0.062623	0.0298674	ALDH7A1, ALDH1B1, PKM2, AKR1B1, ACAT2, ACAT1, ALDH9A1	305	40	5085	2.91762	0.99473	0.379289	30.9971
M1	black	GOTERM_BP_FAT	GO:0022900~electron transport chain	12	0.107354	0.0312112	NDUFS7, NDUFS5, NDUFS4, FADS1, NDUFA6, SDHC, NDUFA13, FADS2, CYB561, UQCRQ, NDUFB2, ETFA	692	114	13528	2.0578	1	0.667685	43.1357
M1	black	GOTERM_BP_FAT	GO:0010605~negative regulation of macromolecule metabolic process	50	0.447307	0.031666	A2M, CDC16, HSBP1, CBX5, HEY1, TIA1, SND1, EIF2B3, ANAPC5, RELA, CST3, NDUFA13, LEF1, RAD9A, TLE1, UBE2I, CSDA, FLNA, HES5, BPTF, PSME1, PSME2, PSEN2, PSMA3, MGEA5, RPS13, CLN8, UBA52, HMGB1, EID1, BLM, SOX6, TIMP3, TIMP1, RPS26, MEIS2, PSMB2, NPM1, POU2F1, KLF11, S100A11, SMAD1, TRIM24, CDC26, CDKN1C, YWHAQ, ID3, VPS28, TBL1X, CRYM	692	734	13528	1.33168	1	0.668403	43.6092
M1	black	GOTERM_BP_FAT	GO:0015813~L-glutamate transport	4	0.0357846	0.0316761	SLC17A8, PRAF2, CLN8, SLC1A1	692	14	13528	5.58547	1	0.663915	43.6197
M1	black	GOTERM_CC_FAT	GO:0005665~DNA-directed RNA polymerase II, core complex	4	0.0357846	0.0326943	POLR2G, POLR2F, POLR2L, POLR2J	662	14	12782	5.51662	1	0.358988	37.998
M1	black	GOTERM_BP_FAT	GO:0045184~establishment of protein localization	52	0.465199	0.032776	XPO1, XPO6, AP1G2, PDIA4, COPB2, RNF103, COPB1, SAR1B, DNAJC19, KDELR3, RAMP2, STX4, SCAMP2, RAN, RPH3AL, NDUFA13, FLNA, COPG2, PSEN2, MGEA5, AKAP5, SIL1, MRPL45, SEC23B, SERP1, NUP98, EXOC7, SNX5, NACAD, MACF1, SNF8, NPM1, SNX22, TNKS, EXOC6, TNPO1, SCG2, TNPO3, EXOC1, SRP54, PRAF2, LIN7B, SELS, GABARAP, COG4, COG5, CBLB, RABEP1, YWHAQ, SYTL4, SSR4, VPS28	692	769	13528	1.32192	1	0.67207	44.749
M1	black	GOTERM_MF_FAT	GO:0003857~3-hydroxyacyl-CoA dehydrogenase activity	3	0.0268384	0.0328185	HSD17B10, HADH, HADHA	651	6	12983	9.97158	1	0.86161	40.5071
M1	black	GOTERM_CC_FAT	GO:0044433~cytoplasmic vesicle part	17	0.152084	0.0331021	A2M, LDLR, AP1G2, PDGFA, RPH3AL, ACTN2, SPARC, TIMP1, SLC17A8, COPB2, DAB2, GAD2, COPG2, COPB1, PECAM1, SEC23B, PHLDA1	662	187	12782	1.75529	1	0.354995	38.3728
M1	black	GOTERM_BP_FAT	GO:0007220~Notch receptor processing	3	0.0268384	0.0340694	DNER, PSEN2, PSENEN	692	6	13528	9.77457	1	0.68196	46.0496
M1	black	GOTERM_BP_FAT	GO:0006538~glutamate catabolic process	3	0.0268384	0.0340694	GAD2, GLUD2, GAD1	692	6	13528	9.77457	1	0.68196	46.0496
M1	black	GOTERM_BP_FAT	GO:0060124~positive regulation of growth hormone secretion	3	0.0268384	0.0340694	DRD2, MGEA5, SERP1	692	6	13528	9.77457	1	0.68196	46.0496
M1	black	GOTERM_MF_FAT	GO:0003950~NAD+ ADP-ribosyltransferase activity	5	0.0447307	0.0340821	PARP16, PARP12, PARP14, TNKS, PARP1	651	25	12983	3.98863	1	0.854374	41.7053
M1	black	GOTERM_BP_FAT	GO:0016044~membrane organization	29	0.259438	0.0341549	CALY, LDLR, MUTED, APLP1, COPB2, DAB2, DYSF, SH3GLB1, DNER, COPB1, FCGR1A, BLOC1S1, FCER1G, SAR1B, FTL, RAMP2, STX4, LRRN3, COLEC12, MFGE8, M6PR, COL5A1, RABEP1, OTOF, SH3KBP1, BIN1, CLN8, CD14, SERP1	692	381	13528	1.48799	1	0.678471	46.1346
M1	black	GOTERM_CC_FAT	GO:0030662~coated vesicle membrane	9	0.0805153	0.0342299	COPB2, SLC17A8, COPG2, DAB2, GAD2, AP1G2, LDLR, COPB1, SEC23B	662	73	12782	2.38046	1	0.357293	39.3985
M1	black	GOTERM_BP_FAT	GO:0031397~negative regulation of protein ubiquitination	9	0.0805153	0.0345258	PSME1, ANAPC5, PSME2, PSMA3, PSMB2, CDC16, VPS28, CDC26, UBA52	692	74	13528	2.3776	1	0.678112	46.5016
M1	black	GOTERM_CC_FAT	GO:0031966~mitochondrial membrane	30	0.268384	0.034628	HSD17B10, MCL1, PTPMT1, SFXN2, UQCRQ, ACAT1, COX5B, HADHA, NDUFB2, NDUFS7, FIS1, NDUFS5, NDUFS4, SH3GLB1, MRPL17, CSDE1, SLC25A1, HADH, DNAJC19, CPT1C, ACAA2, MSTO1, NDUFA6, SUCLG1, NDUFA13, ABCB6, DHRS1, NME4, SDHC, MRPL45	662	394	12782	1.47016	1	0.353458	39.7567
M1	black	GOTERM_CC_FAT	GO:0031012~extracellular matrix	27	0.241546	0.0347628	ACHE, LTBP1, TIMP3, MMP2, TIMP1, APLP1, COL9A1, LAMB2, SPON1, COL18A1, STX4, LGALS1, COL22A1, FBN1, COL15A1, OLFML2A, SPARC, NTN1, COL5A1, SMC3, ANXA2, LAMA1, ADAMTS6, FBLN1, EGFLAM, BGN, NAV2	662	345	12782	1.51107	1	0.347644	39.8775
M1	black	GOTERM_BP_FAT	GO:0008361~regulation of cell size	18	0.161031	0.0350147	FHL1, TGFBR1, NDUFA13, CDK4, NTN1, VAT1, CAPRIN2, RRAGC, DAB2, LAMB2, SEMA3F, NPM1, SEMA3A, EMP3, APBB2, DNAJC2, CLN8, IP6K2	692	206	13528	1.70818	1	0.679016	46.9818
M1	black	GOTERM_BP_FAT	GO:0043161~proteasomal ubiquitin-dependent protein catabolic process	11	0.0984076	0.0353667	PSME1, ANAPC5, PSME2, PSMA3, PSMB2, AMFR, CDC16, CDC26, TBL1X, UBA52, SELS	692	102	13528	2.10824	1	0.678465	47.3251
M1	black	GOTERM_BP_FAT	GO:0010498~proteasomal protein catabolic process	11	0.0984076	0.0353667	PSME1, ANAPC5, PSME2, PSMA3, PSMB2, AMFR, CDC16, CDC26, TBL1X, UBA52, SELS	692	102	13528	2.10824	1	0.678465	47.3251
M1	black	GOTERM_BP_FAT	GO:0022604~regulation of cell morphogenesis	13	0.1163	0.0357182	LST1, LZTS1, PDPN, GNA12, ITGB2, SMAD1, NTN1, PTK2, METRN, FYN, SEMA3F, SEMA3A, CDC42EP4	692	131	13528	1.93999	1	0.677921	47.6658
M1	black	GOTERM_MF_FAT	GO:0001948~glycoprotein binding	6	0.0536769	0.0358773	FYN, ERBB2, LGALS1, ITGB2, COL5A1, FLNA	651	37	12983	3.23403	1	0.852017	43.3688
M1	black	GOTERM_BP_FAT	GO:0044092~negative regulation of molecular function	26	0.2326	0.0360457	GNAI2, DRD2, OPRK1, ADCY5, PRKAG2, CDC16, EDNRB, PDPK1, PSMB2, TNKS, CAT, ANAPC5, CST3, CDC26, FLNA, LRPAP1, CDKN1C, ATP7A, APITD1, PSME1, PSME2, PSMA3, ZNF462, ID3, CLN8, UBA52	692	334	13528	1.52179	1	0.677142	47.9813
M1	black	GOTERM_CC_FAT	GO:0030135~coated vesicle	15	0.134192	0.0360675	LDLR, AP1G2, ATP7A, SLC17A8, COPB2, DAB2, GAD2, COPG2, SYPL1, COPB1, SYTL4, TRAPPC4, BIN1, SV2C, SEC23B	662	159	12782	1.82152	1	0.351398	41.0356
M1	black	GOTERM_CC_FAT	GO:0000313~organellar ribosome	7	0.062623	0.0362081	MRPL10, MRPS35, MRPL52, MRPL51, MRPS16, MRPL36, MRP63	662	48	12782	2.81577	1	0.345934	41.1592
M1	black	GOTERM_CC_FAT	GO:0005761~mitochondrial ribosome	7	0.062623	0.0362081	MRPL10, MRPS35, MRPL52, MRPL51, MRPS16, MRPL36, MRP63	662	48	12782	2.81577	1	0.345934	41.1592
M1	black	GOTERM_BP_FAT	GO:0051960~regulation of nervous system development	17	0.152084	0.0370657	LZTS1, DRD2, RELA, SMAD1, NTN1, NOTCH3, NOTCH1, PTK2, METRN, HES5, SEMA3F, CDK5RAP3, TGIF2, SEMA3A, NKX2-2, UBA52, KALRN	692	192	13528	1.73091	1	0.683388	48.9526
M1	black	GOTERM_MF_FAT	GO:0019838~growth factor binding	11	0.0984076	0.0373257	A2M, LTBP1, IGFBPL1, HAX1, PDGFA, IGFBP7, ERBB2, TGFBR1, PDGFRB, COL5A1, IGFBP4	651	105	12983	2.08928	1	0.847221	44.6784
M1	black	GOTERM_BP_FAT	GO:0031175~neuron projection development	21	0.187869	0.0389378	NRP2, BBS4, LST1, DRD2, ERBB2, DOCK7, RPL24, NTN1, ATP7A, ALCAM, NOTCH1, PTK2, LAMB2, MACF1, PHGDH, TRAPPC4, SEMA3A, APBB2, SLITRK6, UBA52, KALRN	692	256	13528	1.60364	1	0.697567	50.6908
M1	black	KEGG_PATHWAY	hsa01040:Biosynthesis of unsaturated fatty acids	5	0.0447307	0.0389838	FADS1, PTPLA, FADS2, HADHA, ACAA1	305	22	5085	3.78912	0.998971	0.436318	38.5254
M1	black	GOTERM_BP_FAT	GO:0015031~protein transport	51	0.456253	0.0393629	XPO1, XPO6, AP1G2, PDIA4, COPB2, RNF103, COPB1, SAR1B, DNAJC19, KDELR3, RAMP2, STX4, SCAMP2, RAN, RPH3AL, NDUFA13, COPG2, PSEN2, MGEA5, AKAP5, SIL1, MRPL45, SEC23B, SERP1, NUP98, EXOC7, SNX5, NACAD, MACF1, SNF8, NPM1, SNX22, EXOC6, TNKS, TNPO1, SCG2, TNPO3, EXOC1, SRP54, PRAF2, LIN7B, SELS, GABARAP, COG4, COG5, CBLB, RABEP1, YWHAQ, SYTL4, SSR4, VPS28	692	762	13528	1.30841	1	0.697578	51.0777
M1	black	GOTERM_BP_FAT	GO:0043933~macromolecular complex subunit organization	48	0.429415	0.0399304	XPO1, LOC100093631, TUBB2B, XPO6, SNRPD3, RBM5, SLC7A7, NDUFS7, SFRS6, NDUFS5, NDUFS4, LCAT, WDR77, HIST3H2A, CAT, SLC1A1, TUBA1C, STX4, PFKL, COLEC12, ACTN2, FLNA, GTF2I, SNRNP200, AMFR, SNRPF, SMARCAD1, POLR2G, HSD17B10, POLR2F, NUP98, CALY, POLR2L, BLM, POLR2J, AASS, PXN, SF3B3, LLGL1, PTK2, NPM1, TNPO1, SRP54, MSTO1, RPL24, TRIM24, SMAD1, COG4, H3F3B	692	710	13528	1.32163	1	0.698908	51.5897
M1	black	GOTERM_CC_FAT	GO:0048770~pigment granule	10	0.0894614	0.0401734	P4HB, SYPL1, PPIB, RAN, SND1, PDIA4, ITGB1, PRDX1, ANXA2, CALU	662	89	12782	2.16946	1	0.369524	44.5462
M1	black	GOTERM_CC_FAT	GO:0042470~melanosome	10	0.0894614	0.0401734	P4HB, SYPL1, PPIB, RAN, SND1, PDIA4, ITGB1, PRDX1, ANXA2, CALU	662	89	12782	2.16946	1	0.369524	44.5462
M1	black	GOTERM_MF_FAT	GO:0003712~transcription cofactor activity	27	0.241546	0.0421196	EID1, GRIP1, HSBP1, MAGED1, TCF20, MEIS2, SMARCD3, SND1, WDR77, NPM1, YAP1, HSD17B8, RAN, SAP18, TLE1, ACTN2, TRIM24, CSDA, NCOA1, SMARCC1, PFDN5, PIAS2, ID3, TBL1X, CARM1, RBM14, CRYM	651	363	12983	1.48338	1	0.866474	48.8138
M1	black	GOTERM_BP_FAT	GO:0002250~adaptive immune response	9	0.0805153	0.0422764	C1QA, C1QB, IL18BP, C4A, C3, C4B, FCER1G, C2, C1QC	692	77	13528	2.28496	1	0.715984	53.6529
M1	black	GOTERM_BP_FAT	GO:0002460~adaptive immune response based on somatic recombination of immune receptors built from immunoglobulin superfamily domains	9	0.0805153	0.0422764	C1QA, C1QB, IL18BP, C4A, C3, C4B, FCER1G, C2, C1QC	692	77	13528	2.28496	1	0.715984	53.6529
M1	black	GOTERM_BP_FAT	GO:0048514~blood vessel morphogenesis	18	0.161031	0.0424383	B4GALT1, KLF5, COL18A1, NRP2, SGPL1, PDGFA, TGFBR1, COL15A1, ANXA2, ATP7A, SHB, NOTCH1, PTK2, BGN, HEY1, QKI, FOXC1, SCG2	692	211	13528	1.6677	1	0.713555	53.7922
M1	black	GOTERM_CC_FAT	GO:0005578~proteinaceous extracellular matrix	25	0.223654	0.0432764	ACHE, LTBP1, MMP2, TIMP3, TIMP1, APLP1, COL9A1, LAMB2, SPON1, COL18A1, LGALS1, FBN1, COL22A1, COL15A1, SPARC, NTN1, SMC3, COL5A1, ANXA2, LAMA1, ADAMTS6, FBLN1, EGFLAM, BGN, NAV2	662	320	12782	1.50845	1	0.385316	47.0692
M1	black	GOTERM_BP_FAT	GO:0034621~cellular macromolecular complex subunit organization	27	0.241546	0.0436801	XPO1, NUP98, CALY, TUBB2B, XPO6, SNRPD3, RBM5, PXN, NDUFS7, SFRS6, PTK2, NDUFS5, NDUFS4, WDR77, NPM1, HIST3H2A, TNPO1, TUBA1C, SRP54, MSTO1, RPL24, SMAD1, FLNA, COG4, SNRNP200, H3F3B, SNRPF	692	357	13528	1.47851	1	0.720308	54.8475
M1	black	GOTERM_BP_FAT	GO:0012501~programmed cell death	42	0.375738	0.0440726	DPF2, IER3, POLR2G, TMEM85, LITAF, MCL1, RBM5, ITGB2, APLP1, RRAGC, MAGED1, CLPTM1L, FIS1, SHB, PEG10, SH3GLB1, TIA1, AEN, PSENEN, HSPE1, SEMA3A, C16ORF5, PHLDA1, SGPL1, ACTC1, LGALS1, TMBIM6, KLF11, NDUFA13, NTN1, RABEP1, TIAL1, PKM2, PSEN2, SH3KBP1, CD14, UBA52, PUF60, NEK6, KALRN, THOC1, BLCAP	692	611	13528	1.3438	1	0.719836	55.1763
M1	black	GOTERM_BP_FAT	GO:0000904~cell morphogenesis involved in differentiation	20	0.178923	0.0444774	COL18A1, NRP2, DRD2, ERBB2, LEF1, DOCK7, RPL24, NTN1, ALCAM, DAB2, NOTCH1, PTK2, LAMB2, MACF1, CLIC5, SEMA3A, APBB2, SLITRK6, UBA52, KALRN	692	244	13528	1.60239	1	0.719476	55.513
M1	black	GOTERM_BP_FAT	GO:0006954~inflammatory response	25	0.223654	0.0448748	A2M, C3, AIF1, TACR1, CCL8, PRDX5, ITGB2, AFAP1L2, C1QC, AOAH, SCN9A, C2, SCG2, B4GALT1, C4A, C4B, PDPN, RELA, SMAD1, SELS, CD163, C1QA, C1QB, IGFBP4, CD14	692	325	13528	1.50378	1	0.719065	55.8413
M1	black	GOTERM_BP_FAT	GO:0015800~acidic amino acid transport	4	0.0357846	0.0451965	SLC17A8, PRAF2, CLN8, SLC1A1	692	16	13528	4.88728	1	0.718051	56.1053
M1	black	GOTERM_CC_FAT	GO:0005743~mitochondrial inner membrane	24	0.214707	0.0461831	ACAA2, HSD17B10, SUCLG1, NDUFA6, NDUFA13, SFXN2, PTPMT1, UQCRQ, ACAT1, COX5B, HADHA, NDUFB2, DHRS1, NME4, NDUFS7, NDUFS5, NDUFS4, SDHC, MRPL17, CSDE1, SLC25A1, MRPL45, HADH, DNAJC19	662	306	12782	1.51437	1	0.398791	49.3353
M1	black	GOTERM_BP_FAT	GO:0042981~regulation of apoptosis	53	0.474146	0.0464564	IER3, MAEA, RBM5, PRDX5, PRDX1, MAGED1, EDNRB, PCBP4, TIA1, AEN, CHST11, PSENEN, CAT, DDAH2, IP6K2, NUDT2, RELA, NDUFA13, RAD9A, ACTN2, CSDA, TIAL1, PSEN2, FOXC1, CLN8, GSTP1, UBA52, KALRN, DPF2, HMGB1, MCL1, ERBB2, MGMT, MUTED, TIMP3, SH3GLB1, NPM1, HSPE1, C16ORF5, SCG2, PHLDA1, COL18A1, B4GALT1, TGFBR1, LGALS1, TMBIM6, SELS, ATP7A, SON, NOTCH1, SFRP1, ID3, APBB2	692	804	13528	1.28869	1	0.724495	57.1251
M1	black	GOTERM_CC_FAT	GO:0044451~nucleoplasm part	39	0.3489	0.0468001	POLR2G, XPO1, POLR2F, BLM, POLR2L, GAR1, POLR2J, YLPM1, NFYA, CBX5, PNN, TRIM8, NUDT21, NPM1, POU2F1, YAP1, OGT, TCF3, CHD4, SRP54, RELA, LEF1, MED11, SAP18, UBE2I, TLE1, NXF1, DACH1, SMAD1, PRPF18, CDK4, SON, TCEB3, PIAS2, RUVBL1, RBM14, PARP1, TBL1X, THOC1	662	555	12782	1.35679	1	0.396375	49.8046
M1	black	GOTERM_BP_FAT	GO:0018209~peptidyl-serine modification	6	0.0536769	0.0469842	GALNT1, BGN, EGFLAM, TGFBR1, MAP4K1, TNKS	692	39	13528	3.00756	1	0.725071	57.5456
M1	black	KEGG_PATHWAY	hsa00903:Limonene and pinene degradation	4	0.0357846	0.0471105	ALDH7A1, ALDH1B1, HADHA, ALDH9A1	305	14	5085	4.76347	0.999763	0.473856	44.5926
M1	black	GOTERM_BP_FAT	GO:0031145~anaphase-promoting complex-dependent proteasomal ubiquitin-dependent protein catabolic process	8	0.0715692	0.047198	PSME1, ANAPC5, PSME2, PSMA3, PSMB2, CDC16, CDC26, UBA52	692	65	13528	2.40605	1	0.723223	57.7149
M1	black	GOTERM_BP_FAT	GO:0051436~negative regulation of ubiquitin-protein ligase activity during mitotic cell cycle	8	0.0715692	0.047198	PSME1, ANAPC5, PSME2, PSMA3, PSMB2, CDC16, CDC26, UBA52	692	65	13528	2.40605	1	0.723223	57.7149
M1	black	GOTERM_BP_FAT	GO:0042063~gliogenesis	8	0.0715692	0.047198	METRN, NOTCH1, TSPAN2, DNER, ERBB2, PHGDH, EIF2B3, NKX2-2	692	65	13528	2.40605	1	0.723223	57.7149
M2	blue	GOTERM_BP_FAT	GO:0016568~chromatin modification	73	0.38276	1.14e-13	CBX4, HIRA, BNIP3, CTCF, CBX6, EPC2, BRPF1, TAF5L, BRPF3, PRMT8, RTF1, SMARCD1, TLK2, MYST1, KDM5B, KDM5C, RCOR1, RING1, ARID1A, MBD3, UBN1, UBE2B, C20ORF20, UBE2N, SUZ12, KDM2A, HUWE1, USP21, JMJD1C, NSD1, SMARCA2, SUDS3, MAP3K12, SUV420H1, UTP3, SUPT3H, SETD1B, SETD1A, ARID2, VPS72, CHD9, ACTL6B, PBRM1, LEO1, TAF9, BCOR, HELLS, SETDB1, DNMT3A, BRD1, NASP, CREBBP, SMYD1, WHSC1, KAT5, DOT1L, MSL3…	1431	274	13528	2.51864	4.04e-10	4.04e-10	2.09e-10
M2	blue	GOTERM_BP_FAT	GO:0019941~modification-dependent protein catabolic process	109	0.571518	1.14e-09	CBX4, VPRBP, SAE1, ZNRF1, CUL3, BTBD1, WWP2, FBXO28, RBCK1, RNF34, CUL1, ANAPC1, SOCS2, DTL, ENC1, UBE2J1, SOCS7, UBR3, PSMA2, TRIM33, PIAS4, HUWE1, KDM2A, TRIM32, PIAS2, ANAPC7, FBXO10, FBXL2, RAD23B, FZR1, RAD23A, RAB40C, ANAPC11, UBAC1, ARIH1, UBE2D4, ARIH2, FBXW7, PSMB1, HECTD2, FBXO41, FBXO42, TRAF7, FBXO45, SPOP, HECTD1, NPLOC4, SHPRH, UBE2L3, URM1, PSMC6, RNF7, PSMC4, PSMC3, RNF2, FBXO31, …	1431	574	13528	1.79518	4.03e-06	2.02e-06	2.09e-06
M2	blue	GOTERM_BP_FAT	GO:0043632~modification-dependent macromolecule catabolic process	109	0.571518	1.14e-09	CBX4, VPRBP, SAE1, ZNRF1, CUL3, BTBD1, WWP2, FBXO28, RBCK1, RNF34, CUL1, ANAPC1, SOCS2, DTL, ENC1, UBE2J1, SOCS7, UBR3, PSMA2, TRIM33, PIAS4, HUWE1, KDM2A, TRIM32, PIAS2, ANAPC7, FBXO10, FBXL2, RAD23B, FZR1, RAD23A, RAB40C, ANAPC11, UBAC1, ARIH1, UBE2D4, ARIH2, FBXW7, PSMB1, HECTD2, FBXO41, FBXO42, TRAF7, FBXO45, SPOP, HECTD1, NPLOC4, SHPRH, UBE2L3, URM1, PSMC6, RNF7, PSMC4, PSMC3, RNF2, FBXO31, …	1431	574	13528	1.79518	4.03e-06	2.02e-06	2.09e-06
M2	blue	GOTERM_BP_FAT	GO:0051603~proteolysis involved in cellular protein catabolic process	112	0.587248	1.81e-09	IDE, CBX4, VPRBP, SAE1, ZNRF1, CUL3, WWP2, BTBD1, FBXO28, RBCK1, RNF34, CUL1, ANAPC1, SOCS2, DTL, ENC1, UBE2J1, SOCS7, UBR3, PSMA2, TRIM33, PIAS4, HUWE1, KDM2A, BACE2, TRIM32, PIAS2, ANAPC7, FBXO10, FBXL2, RAD23B, FZR1, RAD23A, RAB40C, ANAPC11, UBAC1, ARIH1, UBE2D4, ARIH2, FBXW7, PSMB1, HECTD2, FBXO41, FBXO42, TRAF7, FBXO45, SPOP, HECTD1, NPLOC4, SHPRH, UBE2L3, URM1, PSMC6, RNF7, PSMC4, PSMC3, RN…	1431	600	13528	1.76466	6.42e-06	2.14e-06	3.32e-06
M2	blue	GOTERM_BP_FAT	GO:0044257~cellular protein catabolic process	112	0.587248	2.44e-09	IDE, CBX4, VPRBP, SAE1, ZNRF1, CUL3, WWP2, BTBD1, FBXO28, RBCK1, RNF34, CUL1, ANAPC1, SOCS2, DTL, ENC1, UBE2J1, SOCS7, UBR3, PSMA2, TRIM33, PIAS4, HUWE1, KDM2A, BACE2, TRIM32, PIAS2, ANAPC7, FBXO10, FBXL2, RAD23B, FZR1, RAD23A, RAB40C, ANAPC11, UBAC1, ARIH1, UBE2D4, ARIH2, FBXW7, PSMB1, HECTD2, FBXO41, FBXO42, TRAF7, FBXO45, SPOP, HECTD1, NPLOC4, SHPRH, UBE2L3, URM1, PSMC6, RNF7, PSMC4, PSMC3, RN…	1431	603	13528	1.75588	8.64e-06	2.16e-06	4.47e-06
M2	blue	GOTERM_CC_FAT	GO:0031981~nuclear lumen	210	1.10109	3.17e-09	MEF2C, MED24, SYNCRIP, PDLIM1, XRCC1, MED20, CTNNB1, WDR74, TAF5L, BRPF1, BRPF3, RPP30, CUL1, LRRC7, ANAPC1, MCRS1, POLI, RPP21, YY1, KIAA0649, ISG20L2, SFRS1, MED19, RFC3, NOP2, RFC4, MED15, RFC1, PIAS4, HUWE1, NAV2, PRKRIP1, MAPK8, PIAS2, ANAPC7, SIP1, SUDS3, RAD23B, NFKBIE, NEK2, BOP1, FOXH1, ACD, LEO1, NUP54, DNMT3A, MAML1, SRA1, CREBBP, SKI, ZBTB43, C16ORF88, NOLC1, SAP130, RNF2, JAZF1, SUPT…	1264	1450	12782	1.46455	1.9e-06	1.9e-06	4.67e-06
M2	blue	GOTERM_BP_FAT	GO:0030163~protein catabolic process	114	0.597735	3.78e-09	IDE, USE1, CBX4, VPRBP, SAE1, ZNRF1, CUL3, WWP2, BTBD1, FBXO28, RBCK1, RNF34, CUL1, ANAPC1, SOCS2, DTL, ENC1, UBE2J1, SOCS7, UBR3, PSMA2, TRIM33, PIAS4, HUWE1, KDM2A, BACE2, TRIM32, PIAS2, ANAPC7, FBXO10, FBXL2, RAD23B, FZR1, RAD23A, RAB40C, ANAPC11, UBAC1, ARIH1, UBE2D4, FBXW7, ARIH2, PSMB1, HECTD2, FBXO41, FBXO42, TRAF7, FBXO45, SPOP, HECTD1, NPLOC4, SHPRH, UBE2L3, AFG3L2, URM1, PSMC6, RNF7, PS…	1431	622	13528	1.73264	1.34e-05	2.68e-06	6.94e-06
M2	blue	GOTERM_BP_FAT	GO:0006325~chromatin organization	79	0.41422	3.96e-09	CBX4, HIRA, BNIP3, NAP1L3, CTCF, H1FX, CBX6, EPC2, BRPF1, TAF5L, BRPF3, PRMT8, RTF1, SMARCD1, TLK2, MYST1, KDM5B, KDM5C, H1F0, HIST1H1D, RCOR1, RING1, ARID1A, MBD3, UBN1, UBE2B, C20ORF20, UBE2N, SUZ12, KDM2A, HUWE1, USP21, JMJD1C, NSD1, SMARCA2, SUDS3, MAP3K12, SUV420H1, UTP3, SUPT3H, SETD1B, SETD1A, ARID2, VPS72, CHD9, ACTL6B, PBRM1, LEO1, TAF9, BCOR, HELLS, SETDB1, DNMT3A, BRD1, SHPRH, NASP, CR…	1431	378	13528	1.97574	1.41e-05	2.34e-06	7.27e-06
M2	blue	GOTERM_BP_FAT	GO:0044265~cellular macromolecule catabolic process	127	0.665898	7.65e-09	EIF2C1, IDE, CBX4, VPRBP, SAE1, ZNRF1, DCPS, CUL3, WWP2, BTBD1, WIBG, FBXO28, RBCK1, RNF34, CUL1, ANAPC1, SOCS2, DTL, ENC1, UBE2J1, SOCS7, UBR3, PSMA2, KDM2A, TRIM33, PIAS4, HUWE1, BACE2, TRIM32, PIAS2, ANAPC7, FBXO10, EIF2C4, FBXL2, RAD23B, FZR1, RAD23A, RAB40C, ANAPC11, UBAC1, UBE2D4, ARIH1, FBXW7, ARIH2, PSMB1, HECTD2, FBXO41, FBXO42, TRAF7, FBXO45, SPOP, HECTD1, NPLOC4, SHPRH, SMG7, UBE2L3, U…	1431	725	13528	1.656	2.71e-05	3.88e-06	1.4e-05
M2	blue	GOTERM_CC_FAT	GO:0005654~nucleoplasm	140	0.73406	9.46e-09	MEF2C, LMO4, SYNCRIP, MED24, PDLIM1, XRCC1, MED20, CTNNB1, TOP1, TAF5L, BRPF1, BRPF3, WIBG, SMARCD1, RNF34, CUL1, GNL3, ANAPC1, MCRS1, POLI, YY1, TOPBP1, ARNTL, SFRS1, SUZ12, MED19, RFC3, RFC4, KDM2A, MED15, RFC1, SNRPB, MAPK8, PIAS2, ANAPC7, SIP1, SMARCA2, SUDS3, RAD23B, FZR1, SETD1B, SETD1A, BOP1, ANAPC11, CXXC1, FOXH1, CORO2A, ACD, ORC6L, LEO1, TAF9, NUP54, DDX42, MAML1, CREBBP, SRA1, SKI, KAT…	1264	882	12782	1.60513	5.67e-06	2.83e-06	1.4e-05
M2	blue	GOTERM_CC_FAT	GO:0070013~intracellular organelle lumen	241	1.26363	7.76e-08	MEF2C, MRPL40, MED24, SYNCRIP, PDLIM1, XRCC1, MED20, CTNNB1, WDR74, TAF5L, BRPF1, BRPF3, RPP30, PDHA1, MRPL39, DHX30, CUL1, MRPL34, LRRC7, ANAPC1, MCRS1, POLI, RPP21, YY1, KIAA0649, ISG20L2, SFRS1, SARS2, C10ORF2, MED19, RFC3, RFC4, NOP2, HUWE1, PIAS4, MED15, RFC1, NAV2, PRKRIP1, FDX1L, PIAS2, MAPK8, ANAPC7, SIP1, SUDS3, RAD23B, NEK2, NFKBIE, BOP1, FOXH1, ACD, LEO1, NUP54, OLFM1, DNMT3A, MAML1, C…	1264	1779	12782	1.36991	4.65e-05	1.55e-05	0.000115
M2	blue	GOTERM_MF_FAT	GO:0003712~transcription cofactor activity	73	0.38276	9.1e-08	HR, CBX4, HIRA, MED24, CTCF, PDLIM1, RBM9, CBFA2T2, CTNNB1, KCNIP3, TAF5L, AES, SMARCD1, RARA, E4F1, MKL2, NFIL3, MKL1, SERTAD2, NR2F1, ATF7IP, YY1, RING1, ACTN2, MBD1, PRPF6, NRIP1, MED4, PIAS4, NCOA3, ZMIZ2, NAB2, TRIM32, USP21, MNT, PIAS2, SIAH2, NSD1, SMARCA2, MED1, SUPT3H, HCFC1, NFYC, NR2C2, ATF2, ARNT, NR1D1, ATN1, TAF9, SKIL, BCOR, TRIP11, ERF, KLF7, KLF12, HTT, MAML1, CREB1, SRA1, CREBBP…	1376	363	12983	1.89746	0.000105	0.000105	0.000146
M2	blue	GOTERM_BP_FAT	GO:0009057~macromolecule catabolic process	130	0.681628	1.1e-07	EIF2C1, IDE, USE1, CBX4, VPRBP, SAE1, ZNRF1, DCPS, CUL3, WWP2, BTBD1, WIBG, FBXO28, RBCK1, RNF34, CUL1, ANAPC1, SOCS2, DTL, ENC1, UBE2J1, UBR3, SOCS7, PSMA2, ADAMTS9, KDM2A, TRIM33, PIAS4, HUWE1, BACE2, TRIM32, PIAS2, ANAPC7, FBXO10, EIF2C4, FBXL2, RAD23B, FZR1, RAD23A, RAB40C, ANAPC11, UBAC1, UBE2D4, ARIH1, FBXW7, ARIH2, PSMB1, HECTD2, FBXO41, FBXO42, TRAF7, FBXO45, SPOP, HECTD1, NPLOC4, SHPRH, …	1431	781	13528	1.57357	0.000391	4.89e-05	0.000202
M2	blue	GOTERM_CC_FAT	GO:0031974~membrane-enclosed lumen	248	1.30034	1.51e-07	MEF2C, MRPL40, MED24, SYNCRIP, PDLIM1, XRCC1, MED20, CTNNB1, WDR74, TAF5L, BRPF1, BRPF3, HTRA2, RPP30, PDHA1, MRPL39, DHX30, LRRC7, CUL1, MRPL34, ANAPC1, MCRS1, POLI, RPP21, YY1, KIAA0649, ISG20L2, SFRS1, SARS2, C10ORF2, MED19, RFC3, RFC4, NOP2, HUWE1, PIAS4, MED15, RFC1, NAV2, PRKRIP1, FDX1L, PIAS2, MAPK8, ANAPC7, SIP1, SUDS3, RAD23B, NEK2, NFKBIE, BOP1, FOXH1, ACD, LEO1, NUP54, OLFM1, DNMT3A, M…	1264	1856	12782	1.35122	9.07e-05	2.27e-05	0.000224
M2	blue	GOTERM_BP_FAT	GO:0051276~chromosome organization	89	0.466653	2.26e-07	HIRA, CBX4, MAEL, BNIP3, NAP1L3, CTCF, H1FX, CBX6, EPC2, TAF5L, BRPF1, BRPF3, PRMT8, RTF1, SMARCD1, TLK2, MYST1, KDM5B, KDM5C, H1F0, HIST1H1D, RCOR1, RING1, ARID1A, MBD3, UBN1, UBE2B, C20ORF20, UBE2N, SUZ12, KDM2A, RFC1, HUWE1, WRAP53, USP21, JMJD1C, NSD1, SMARCA2, SUDS3, MAP3K12, SUV420H1, UTP3, SUPT3H, NEK2, SETD1B, SETD1A, ARID2, VPS72, CHD9, ACD, PBRM1, ACTL6B, LEO1, TAF9, BCOR, TINF2, HELLS,…	1431	485	13528	1.73477	0.000803	8.92e-05	0.000415
M2	blue	GOTERM_CC_FAT	GO:0043233~organelle lumen	242	1.26888	3.33e-07	MEF2C, MRPL40, MED24, SYNCRIP, PDLIM1, XRCC1, MED20, CTNNB1, WDR74, TAF5L, BRPF1, BRPF3, RPP30, PDHA1, MRPL39, DHX30, CUL1, MRPL34, LRRC7, ANAPC1, MCRS1, POLI, RPP21, YY1, KIAA0649, ISG20L2, SFRS1, SARS2, C10ORF2, MED19, RFC3, RFC4, NOP2, HUWE1, PIAS4, MED15, RFC1, NAV2, PRKRIP1, FDX1L, PIAS2, MAPK8, ANAPC7, SIP1, SUDS3, RAD23B, NEK2, NFKBIE, BOP1, FOXH1, ACD, LEO1, NUP54, OLFM1, DNMT3A, MAML1, C…	1264	1820	12782	1.34461	0.000199	3.98e-05	0.000491
M2	blue	GOTERM_CC_FAT	GO:0043005~neuron projection	65	0.340814	3.42e-07	ALS2, SYT5, ATL1, TRPV1, GRIK3, SNCA, BNIP3, GABBR2, IQGAP1, KLHL1, CTNNB1, ZFP91, ATP2B2, ANK3, MAPT, ROBO2, NEGR1, KCNMA1, ANKS1B, STX3, PTPRF, STMN2, ARHGEF7, KIF5C, ACTN2, CTNNA2, AMIGO1, RASGRF1, CHRM1, GRM7, ERC2, SLC38A1, ATXN1L, DBN1, MAP3K12, KALRN, CCK, KATNB1, ABI2, MYCBP2, STAU1, PVRL1, INPP5K, KLC1, LRRTM1, EXOC4, PAFAH1B1, NEFL, NMU, APC, HTT, DLGAP2, NF1, MAP1B, GRIN1, DPYSL3, CAPR…	1264	342	12782	1.92194	0.000205	3.42e-05	0.000505
M2	blue	GOTERM_MF_FAT	GO:0008134~transcription factor binding	92	0.482383	4.3e-07	BAT5, LMO4, HR, HIRA, CBX4, MED24, CTCF, PDLIM1, RBM9, DAXX, CBFA2T2, RAB1A, CTNNB1, KCNIP3, TAF5L, AES, SMARCD1, RARA, E4F1, MKL2, NFIL3, MKL1, MYST1, SERTAD2, NR2F1, ATF7IP, YY1, RING1, PIM1, ACTN2, ARNTL, MBD1, PURB, PRPF6, NRIP1, MED4, PIAS4, NCOA3, ZMIZ2, NAB2, TRIM32, USP21, MNT, PIAS2, JMJD1C, SIAH2, COMMD7, NSD1, SMARCA2, MED1, SUPT3H, CAMTA2, HCFC1, NFYC, SRF, NR2C2, ATF2, ARNT, TRIB1, N…	1376	513	12983	1.6921	0.000496	0.000248	0.000692
M2	blue	GOTERM_BP_FAT	GO:0006350~transcription	289	1.51531	4.85e-07	MEF2C, MEF2A, EIF2C1, ZNF639, HIRA, MED24, ZNF250, MED20, CTNNB1, ZFP91, EPC2, TAF5L, BRPF1, ZFP90, PHTF2, ZNF248, CREB3L2, RARA, ZNF641, ZNF644, YY1, RCOR1, ZHX1, C10ORF2, TOX2, FRY, MED19, ZNF789, PIAS4, RFC1, MED15, PRDM4, ZNF786, ZNF239, MNT, PIAS2, SUDS3, SUV420H1, ZNF131, DIDO1, VPS72, FOXH1, HEXIM2, PBRM1, LEO1, ARNTL2, BCOR, ZNF398, IKZF4, ASXL3, KLF6, KLF7, NRBF2, KLF12, KLF13, KLF10, MA…	1431	2101	13528	1.30037	0.00171793	0.000172	0.000889
M2	blue	GOTERM_CC_FAT	GO:0030427~site of polarized growth	20	0.104866	6.06e-07	STX3, PTPRF, STMN2, ARHGEF7, MAP1B, SNCA, PRKCI, DPYSL3, RASGRF1, GSK3B, MAPT, LRRTM1, NTRK2, EXOC4, PAFAH1B1, ERC2, APBB1, MAP3K12, MYH10, APC	1264	55	12782	3.67722	0.000363	5.19e-05	0.000895
M2	blue	GOTERM_BP_FAT	GO:0010629~negative regulation of gene expression	90	0.471896	6.63e-07	MEF2C, EIF2C1, THRA, XPO5, DEDD, RBM3, HR, ZNF639, CBX4, MAEL, BNIP3, ZNF202, CTCF, RBM9, MAF1, DAXX, CBFA2T2, CTNNB1, KCNIP3, AES, WWP2, ZNF148, ATP8B1, LRRFIP1, BCL7A, MYST1, INSR, ZNF496, KDM5B, NR2F1, ATF7IP, PTPRK, PKIG, ZHX1, MBD3, MBD1, FOXN3, PURB, GZF1, NRIP1, SUZ12, CTNNBIP1, PA2G4, PIAS4, TRIM33, NAB2, COMMD7, NSD1, SMARCA2, SUDS3, ZFP161, EIF2C4, UTP3, ZMYND11, ERI1, TNFRSF4, VPS72, Z…	1431	504	13528	1.68813	0.00234767	0.000214	0.00121547
M2	blue	GOTERM_BP_FAT	GO:0010605~negative regulation of macromolecule metabolic process	119	0.623951	1.63e-06	MEF2C, EIF2C1, THRA, XPO5, RBM3, SNCA, IDE, EDN1, ZNF639, CBX4, MAEL, RBM9, MAF1, CTNNB1, WWP2, BCL7A, MYST1, INSR, EIF2B4, ANAPC1, PTPRK, ZHX1, PKIG, FOXN3, SUZ12, PSMA2, PA2G4, TRIM33, PIAS4, BACE2, ANAPC7, SMARCA2, SUDS3, EIF2C4, CAV1, FZR1, ANAPC11, VPS72, ZC3H8, FOXH1, ACD, OVOL2, HEXIM2, ATN1, PSMB1, TAF9, SKIL, BCOR, HELLS, DNMT3A, CREBZF, KLF12, KLF10, CD276, SMYD1, SNW1, SKI, KAT5, HDAC3…	1431	734	13528	1.53266	0.00577718	0.000483	0.00299616
M2	blue	GOTERM_CC_FAT	GO:0030426~growth cone	19	0.0996225	2.17e-06	STX3, PTPRF, STMN2, ARHGEF7, SNCA, MAP1B, DPYSL3, RASGRF1, GSK3B, MAPT, LRRTM1, NTRK2, EXOC4, PAFAH1B1, ERC2, APBB1, MAP3K12, MYH10, APC	1264	54	12782	3.55805	0.00129798	0.000162	0.00320166
M2	blue	GOTERM_BP_FAT	GO:0008104~protein localization	137	0.718331	2.67e-06	ALS2, CHMP4B, XPO5, XPO4, CHMP6, USE1, VPS52, VPS33B, RAB1A, SSR1, CTNNB1, ANK3, KIFAP3, TRAK1, VPS4A, SAR1B, SCAMP1, PTPRK, ACTN4, RINT1, VPS41, ARNTL, TNKS2, PITPNM1, BACE2, AKAP6, SDCBP, AKAP7, RAB12, NUP43, ARFGAP1, FRAS1, CAV1, NFKBIE, STAM2, KATNB1, CACNB1, RAB40C, ARF6, CTSA, SNX4, ARF5, SNX3, TOMM7, ACD, TOMM5, NUP54, STX10, SYS1, FAM160A2, HTT, REEP1, RAB33A, LIN7A, PPIH, RABEP1, ARF3, T…	1431	882	13528	1.46841	0.00943541	0.000729	0.00490236
M2	blue	GOTERM_MF_FAT	GO:0019787~small conjugating protein ligase activity	39	0.204488	3.23e-06	UBE2Z, UBE2G1, ANAPC11, CBLL1, UBE3C, STUB1, ARIH1, UBE2D4, WWP2, TRAF7, BCOR, HECTD1, RING1, UBE2J1, UBR3, UBE2H, UBE2L3, TSPAN17, UBE2B, UBE2Q1, UBE2N, RNF180, UBE2O, NOSIP, RNF7, HUWE1, PIAS4, UBE2K, RNF2, TRIM32, UBL4A, ZRANB1, PIAS2, SMURF1, SIAH2, RNF40, ZER1, FBXO10, FBXL2	1376	166	12983	2.21673	0.0037201	0.00124157	0.00519183
M2	blue	GOTERM_MF_FAT	GO:0016564~transcription repressor activity	61	0.319841	4.7e-06	ELF2, THRA, HR, CBX4, HIRA, CTCF, RBM9, DAXX, CBFA2T2, KCNIP3, AES, ZNF148, E4F1, LRRFIP1, NFIL3, KDM5B, ATF7IP, YY1, RING1, RUNX1T1, MBD1, FOXN3, PURB, NRIP1, PIAS4, RFC1, NAB2, MNT, SIAH2, NSD1, ZC3H8, HEXIM2, NR1D1, ATN1, BCL6, SKIL, BCOR, ZNF263, IKZF4, ERF, NACC1, CREBZF, KLF12, HTT, SMYD1, SKI, SNW1, KAT5, ATXN1, HDAC3, ID2, YAF2, PSMC3, PHB2, RNF2, JAZF1, GRLF1, SETD8, ZNF256, NCOR1, DNAJB6	1376	316	12983	1.82138	0.00541537	0.0013566	0.00756412
M2	blue	GOTERM_BP_FAT	GO:0016569~covalent chromatin modification	32	0.167785	5.18e-06	SUPT3H, TAF5L, BRPF1, BRPF3, PRMT8, RTF1, LEO1, TAF9, MYST1, HELLS, DNMT3A, BRD1, CREBBP, RING1, MBD3, KAT5, UBE2B, UBE2N, SUZ12, PHF17, HDAC3, SAP130, HUWE1, RNF2, USP21, SETD2, APBB1, NSD1, HDAC8, MAP3K12, RNF40, SUV420H1	1431	126	13528	2.4009	0.0182044	0.00131143	0.00950028
M2	blue	GOTERM_BP_FAT	GO:0045449~regulation of transcription	340	1.78272	5.19e-06	MEF2C, MEF2A, EIF2C1, HIRA, ZNF639, MED24, ZNF250, PDLIM1, MED20, RAB1A, CTNNB1, ZFP91, EPC2, TAF5L, BRPF1, ZFP90, TRAK1, PHTF2, ZNF248, CREB3L2, RARA, BCL7A, TIGD7, PTPRK, ZNF641, L3MBTL4, ZNF644, RCOR1, YY1, ZHX1, PIM1, TOX2, FRY, MED19, ZNF789, PIAS4, RFC1, MED15, PRDM4, ZNF786, ZNF239, MNT, PIAS2, SUDS3, SUV420H1, ZNF131, VPS72, FOXH1, JRK, ATN1, HEXIM2, PBRM1, LEO1, AGRN, ARNTL2, BCOR, ZNF39…	1431	2601	13528	1.23576	0.0182349	0.00122613	0.00951638
M2	blue	GOTERM_CC_FAT	GO:0043228~non-membrane-bounded organelle	319	1.67261	5.8e-06	ALS2, CTTNBP2NL, KIFC2, MRPL40, DYNC1LI1, RPL15, SNCA, HIRA, PDLIM1, H1FX, CTNNB1, WDR74, KIFAP3, RPP30, MRPL38, CAMSAP1L1, MRPL39, DHX30, TIGD7, LRRC7, MRPL34, H1F0, INA, MCRS1, RPP21, KIAA0649, KIF5C, SPIRE1, VPS41, ISG20L2, C10ORF2, DCTN1, MARK1, CTNNA2, RFC3, RFC4, NOP2, HUWE1, RFC1, NAV2, PRKRIP1, TUBA4A, PDE4DIP, KIF26A, DBN1, MRPL46, NUP43, SUDS3, SUV420H1, NEK2, NFKBIE, BOP1, JRK, ACD, PB…	1264	2596	12782	1.24262	0.00346954	0.000386	0.00856723
M2	blue	GOTERM_CC_FAT	GO:0043232~intracellular non-membrane-bounded organelle	319	1.67261	5.8e-06	ALS2, CTTNBP2NL, KIFC2, MRPL40, DYNC1LI1, RPL15, SNCA, HIRA, PDLIM1, H1FX, CTNNB1, WDR74, KIFAP3, RPP30, MRPL38, CAMSAP1L1, MRPL39, DHX30, TIGD7, LRRC7, MRPL34, H1F0, INA, MCRS1, RPP21, KIAA0649, KIF5C, SPIRE1, VPS41, ISG20L2, C10ORF2, DCTN1, MARK1, CTNNA2, RFC3, RFC4, NOP2, HUWE1, RFC1, NAV2, PRKRIP1, TUBA4A, PDE4DIP, KIF26A, DBN1, MRPL46, NUP43, SUDS3, SUV420H1, NEK2, NFKBIE, BOP1, JRK, ACD, PB…	1264	2596	12782	1.24262	0.00346954	0.000386	0.00856723
M2	blue	GOTERM_MF_FAT	GO:0003714~transcription corepressor activity	35	0.183515	6e-06	CBX4, HR, HIRA, CTCF, RBM9, CBFA2T2, KCNIP3, AES, ATN1, NR1D1, E4F1, SKIL, NFIL3, BCOR, ATF7IP, ERF, KLF12, HTT, YY1, SMYD1, SKI, MBD1, NRIP1, HDAC3, PIAS4, YAF2, PSMC3, NAB2, JAZF1, MNT, GRLF1, SETD8, SIAH2, NSD1, NCOR1	1376	145	12983	2.27749	0.00691156	0.00138615	0.00966114
M2	blue	KEGG_PATHWAY	hsa04120:Ubiquitin mediated proteolysis	32	0.167785	7.3e-06	FZR1, UBE2Z, UBE2G1, SAE1, ANAPC11, UBE3C, STUB1, CUL3, UBE2D4, FBXW7, MGRN1, WWP2, RHOBTB2, CUL1, ANAPC1, UBE2J1, UBE2H, UBE2L3, UBE2B, UBE2Q1, UBE2N, TRIM37, UBE2O, RNF7, HUWE1, PIAS4, UBE2K, TRIM32, TCEB2, PIAS2, SMURF1, ANAPC7	506	137	5085	2.34731	0.00121133	0.00121133	0.00887159
M2	blue	GOTERM_BP_FAT	GO:0016481~negative regulation of transcription	80	0.419463	7.59e-06	MEF2C, THRA, DEDD, HR, ZNF639, CBX4, MAEL, ZNF202, CTCF, RBM9, MAF1, DAXX, CBFA2T2, CTNNB1, KCNIP3, AES, ZNF148, ATP8B1, LRRFIP1, BCL7A, MYST1, ZNF496, KDM5B, NR2F1, ATF7IP, PTPRK, ZHX1, PKIG, MBD3, MBD1, FOXN3, PURB, GZF1, NRIP1, SUZ12, CTNNBIP1, PA2G4, PIAS4, TRIM33, NAB2, COMMD7, NSD1, SMARCA2, SUDS3, ZFP161, ZMYND11, TNFRSF4, VPS72, ZC3H8, FOXH1, OVOL2, HEXIM2, ATN1, BCL6, SKIL, BCOR, HELLS, …	1431	459	13528	1.64767	0.026548	0.00168026	0.0139133
M2	blue	GOTERM_BP_FAT	GO:0045184~establishment of protein localization	120	0.629195	9.7e-06	XPO5, CHMP4B, XPO4, CHMP6, USE1, VPS52, VPS33B, RAB1A, SSR1, ANK3, TRAK1, VPS4A, SAR1B, SCAMP1, ACTN4, RINT1, VPS41, ARNTL, PITPNM1, BACE2, AKAP6, SDCBP, RAB12, NUP43, ARFGAP1, FRAS1, STAM2, KATNB1, CACNB1, RAB40C, ARF6, CTSA, SNX4, ARF5, SNX3, TOMM7, ACD, TOMM5, NUP54, STX10, SYS1, FAM160A2, HTT, RAB33A, LIN7A, PPIH, RABEP1, ARF3, TOMM40L, PCNA, SPTBN1, SMURF1, XPO7, CLTB, FGF9, TIMM17A, PEX6, V…	1431	769	13528	1.47519	0.0338378	0.00202287	0.0177998
M2	blue	GOTERM_BP_FAT	GO:0031327~negative regulation of cellular biosynthetic process	93	0.487626	1.05e-05	MEF2C, EIF2C1, THRA, DEDD, EDN1, HR, ZNF639, CBX4, MAEL, ZNF202, CTCF, RBM9, MAF1, DAXX, CBFA2T2, KCNIP3, CTNNB1, AES, ZNF148, ATP8B1, LRRFIP1, BCL7A, MYST1, ZNF496, KDM5B, EIF2B4, NR2F1, ATF7IP, PTPRK, PKIG, ZHX1, MBD3, MBD1, FOXN3, PURB, GZF1, NRIP1, SUZ12, CTNNBIP1, INHBA, PA2G4, PIAS4, TRIM33, NAB2, BACE2, GRM7, COMMD7, NSD1, SMARCA2, SUDS3, ZFP161, EIF2C4, ZMYND11, CAV1, TNFRSF4, VPS72, ZC3H…	1431	561	13528	1.56716	0.0367146	0.00207593	0.0193416
M2	blue	GOTERM_BP_FAT	GO:0048666~neuron development	63	0.330327	1.08e-05	ALS2, PLXNA3, ATL1, PTEN, KLHL1, ZFP91, ATP2B2, HTRA2, ANK3, CNTNAP2, ROBO2, TOP2B, SS18L1, DSCAM, STX3, BAIAP2, KIF5C, PRKCI, STXBP1, NRXN1, SLIT2, NUMBL, CTNNA2, AMIGO1, SLITRK1, ASCL1, SLC26A6, SLITRK4, SLITRK3, GNAQ, RASGRF1, SLITRK5, KALRN, RAB3A, CCK, ONECUT2, ABI2, SRF, MYCBP2, EPHB2, LINGO1, PVRL1, PAFAH1B1, AGRN, OLFM3, NEFL, DCLK1, APC, KLF7, HTT, CREB1, MAP1B, NTNG1, NTN4, CELSR3, CELS…	1431	339	13528	1.75685	0.0374148	0.00200497	0.0197176
M2	blue	GOTERM_MF_FAT	GO:0016881~acid-amino acid ligase activity	43	0.225461	1.17e-05	UBE2Z, HECW2, UBE2G1, ANAPC11, CBLL1, C12ORF51, UBE3C, STUB1, ARIH1, UBE2D4, WWP2, HECTD2, TRAF7, BCOR, HECTD1, RING1, UBE2J1, UBR3, UBE2H, UBE2L3, UBE2Q1, TSPAN17, UBE2B, UBE2N, RNF180, UBE2O, NOSIP, RNF7, KIAA0317, HUWE1, PIAS4, UBE2K, RNF2, TRIM32, UBL4A, ZRANB1, PIAS2, SIAH2, SMURF1, RNF40, ZER1, FBXO10, FBXL2	1376	201	12983	2.0185	0.0133774	0.0022421	0.0187595
M2	blue	GOTERM_BP_FAT	GO:0051172~negative regulation of nitrogen compound metabolic process	87	0.456166	1.38e-05	MEF2C, THRA, DEDD, EDN1, HR, ZNF639, CBX4, MAEL, ZNF202, CTCF, RBM9, MAF1, DAXX, CBFA2T2, CTNNB1, KCNIP3, AES, ZNF148, ATP8B1, LRRFIP1, BCL7A, MYST1, ZNF496, KDM5B, NR2F1, ATF7IP, PTPRK, PKIG, ZHX1, MBD3, MBD1, FOXN3, PURB, GZF1, NRIP1, SUZ12, CTNNBIP1, PA2G4, PIAS4, TRIM33, NAB2, GRM7, COMMD7, NSD1, SMARCA2, SUDS3, ZFP161, ZMYND11, CAV1, TNFRSF4, VPS72, ZC3H8, FOXH1, ACD, OVOL2, HEXIM2, ATN1, BC…	1431	519	13528	1.5847	0.0477537	0.00244359	0.0253007
M2	blue	GOTERM_BP_FAT	GO:0009890~negative regulation of biosynthetic process	94	0.492869	1.45e-05	MEF2C, EIF2C1, THRA, DEDD, EDN1, HR, ZNF639, CBX4, MAEL, ZNF202, CTCF, RBM9, MAF1, DAXX, CBFA2T2, KCNIP3, CTNNB1, AES, ZNF148, ATP8B1, LRRFIP1, BCL7A, MYST1, ZNF496, KDM5B, EIF2B4, NR2F1, ATF7IP, PTPRK, PKIG, ZHX1, MBD3, MBD1, FOXN3, PURB, GZF1, NRIP1, SUZ12, CTNNBIP1, INHBA, PA2G4, PIAS4, TRIM33, NAB2, BACE2, GRM7, COMMD7, NSD1, SMARCA2, SUDS3, ZFP161, EIF2C4, ZMYND11, CAV1, TNFRSF4, VPS72, ZC3H…	1431	573	13528	1.55084	0.0500539	0.00244225	0.0265511
M2	blue	GOTERM_BP_FAT	GO:0030182~neuron differentiation	76	0.39849	1.55e-05	ALS2, PLXNA3, ATL1, AGTPBP1, JAG2, PEX5, RTN1, PTEN, KLHL1, CDC42, ZFP91, ATP2B2, HTRA2, BAG1, ANK3, CNTNAP2, ROBO2, TOP2B, SS18L1, DSCAM, KCNMA1, STX3, STMN2, BAIAP2, KIF5C, PTPRR, PRKCI, STXBP1, NRXN1, SLIT2, CTNNA2, NUMBL, AMIGO1, ASCL1, SLITRK1, SLC26A6, SLITRK4, SLITRK3, GNAQ, RASGRF1, SLITRK5, KALRN, RAB3A, CCK, ONECUT2, BRSK2, ABI2, BRSK1, SRF, MYCBP2, EPHB2, LINGO1, PVRL1, NGRN, PAFAH1B1,…	1431	438	13528	1.64034	0.0533804	0.00249044	0.0283646
M2	blue	GOTERM_BP_FAT	GO:0015031~protein transport	118	0.618708	1.68e-05	XPO5, CHMP4B, XPO4, CHMP6, USE1, VPS52, VPS33B, RAB1A, SSR1, TRAK1, VPS4A, SAR1B, SCAMP1, ACTN4, RINT1, VPS41, ARNTL, PITPNM1, BACE2, AKAP6, SDCBP, RAB12, NUP43, ARFGAP1, FRAS1, STAM2, KATNB1, CACNB1, RAB40C, ARF6, CTSA, SNX4, ARF5, SNX3, TOMM7, ACD, TOMM5, NUP54, STX10, SYS1, FAM160A2, HTT, RAB33A, LIN7A, PPIH, RABEP1, ARF3, TOMM40L, PCNA, SPTBN1, SMURF1, XPO7, CLTB, FGF9, TIMM17A, PEX6, VPS37B,…	1431	762	13528	1.46393	0.0579557	0.00259241	0.0308693
M2	blue	GOTERM_MF_FAT	GO:0016879~ligase activity, forming carbon-nitrogen bonds	47	0.246435	1.7e-05	ADSS, UBE2Z, HECW2, UBE2G1, CBLL1, ANAPC11, C12ORF51, UBE3C, STUB1, MTHFD1L, ARIH1, UBE2D4, WWP2, HECTD2, TRAF7, BCOR, HECTD1, RING1, UBE2J1, ACACA, UBR3, UBE2H, UBE2L3, UBE2Q1, TSPAN17, UBE2B, GMPS, UBE2N, RNF180, UBE2O, NOSIP, RNF7, KIAA0317, HUWE1, PIAS4, UBE2K, RNF2, TRIM32, UBL4A, ZRANB1, PIAS2, SIAH2, SMURF1, RNF40, ZER1, FBXO10, FBXL2	1376	231	12983	1.91974	0.0194994	0.0028092	0.0274283
M2	blue	GOTERM_BP_FAT	GO:0010558~negative regulation of macromolecule biosynthetic process	90	0.471896	2e-05	MEF2C, EIF2C1, THRA, DEDD, EDN1, HR, ZNF639, CBX4, MAEL, ZNF202, CTCF, RBM9, MAF1, DAXX, CBFA2T2, CTNNB1, KCNIP3, AES, ZNF148, ATP8B1, LRRFIP1, BCL7A, MYST1, ZNF496, KDM5B, EIF2B4, NR2F1, ATF7IP, PTPRK, PKIG, ZHX1, MBD3, MBD1, FOXN3, PURB, GZF1, NRIP1, SUZ12, CTNNBIP1, INHBA, PA2G4, PIAS4, TRIM33, NAB2, BACE2, COMMD7, NSD1, SMARCA2, SUDS3, ZFP161, EIF2C4, ZMYND11, TNFRSF4, VPS72, ZC3H8, FOXH1, AC…	1431	547	13528	1.55543	0.0685682	0.0029553	0.0367261
M2	blue	GOTERM_BP_FAT	GO:0016570~histone modification	30	0.157299	2.09e-05	SUPT3H, TAF5L, BRPF1, BRPF3, PRMT8, RTF1, LEO1, TAF9, MYST1, BRD1, CREBBP, RING1, MBD3, KAT5, UBE2B, UBE2N, SUZ12, PHF17, HDAC3, SAP130, HUWE1, RNF2, USP21, SETD2, APBB1, NSD1, HDAC8, MAP3K12, RNF40, SUV420H1	1431	122	13528	2.32464	0.0715044	0.00296319	0.0383582
M2	blue	GOTERM_BP_FAT	GO:0030030~cell projection organization	66	0.346057	2.1e-05	ALS2, PLXNA3, ATL1, PTEN, KLHL1, CDC42, ATP2B2, ANK3, ROBO2, TOP2B, SS18L1, DSCAM, C2CD3, STX3, BAIAP2, KIF5C, STXBP1, ACTN2, NRXN1, ARL6, UBE2B, SLIT2, NUMBL, CTNNA2, AMIGO1, NCK2, SLITRK1, SLC26A6, SLITRK4, SLITRK3, RASGRF1, SDCBP, SLITRK5, KALRN, FGD1, RAB3A, CCK, ONECUT2, ABI2, ARF6, RDX, TPM1, MYCBP2, EPHB2, LINGO1, PVRL1, PAFAH1B1, FGD5, NEFL, DCLK1, APC, KLF7, CREB1, MAP1B, NTNG1, ARFIP2, …	1431	368	13528	1.69547	0.0717242	0.00285846	0.0384806
M2	blue	GOTERM_MF_FAT	GO:0004842~ubiquitin-protein ligase activity	34	0.178272	2.16e-05	UBE2Z, UBE2G1, ANAPC11, CBLL1, UBE3C, STUB1, UBE2D4, WWP2, TRAF7, BCOR, HECTD1, RING1, UBE2J1, UBR3, UBE2H, UBE2L3, TSPAN17, UBE2B, UBE2Q1, UBE2N, RNF180, UBE2O, NOSIP, HUWE1, UBE2K, RNF2, TRIM32, ZRANB1, SMURF1, SIAH2, FBXO10, ZER1, RNF40, FBXL2	1376	147	12983	2.18232	0.024584	0.00310657	0.0346688
M2	blue	GOTERM_BP_FAT	GO:0045934~negative regulation of nucleobase, nucleoside, nucleotide and nucleic acid metabolic process	85	0.44568	2.51e-05	MEF2C, THRA, DEDD, EDN1, HR, ZNF639, CBX4, MAEL, ZNF202, CTCF, RBM9, MAF1, DAXX, CBFA2T2, CTNNB1, KCNIP3, AES, ZNF148, ATP8B1, LRRFIP1, BCL7A, MYST1, ZNF496, KDM5B, NR2F1, ATF7IP, PTPRK, PKIG, ZHX1, MBD3, MBD1, FOXN3, PURB, GZF1, NRIP1, SUZ12, CTNNBIP1, PA2G4, PIAS4, TRIM33, NAB2, GRM7, COMMD7, NSD1, SMARCA2, SUDS3, ZFP161, ZMYND11, TNFRSF4, VPS72, ZC3H8, FOXH1, ACD, OVOL2, HEXIM2, ATN1, BCL6, SK…	1431	512	13528	1.56943	0.085151	0.00329073	0.0460119
M2	blue	GOTERM_CC_FAT	GO:0031252~cell leading edge	31	0.162542	2.58e-05	ALS2, FGD1, TLN1, TLN2, ABI2, CTNND1, RDX, ARF6, CYTH3, CDH2, TPM1, IQGAP1, CTNNB1, PAFAH1B1, ROBO2, FGD5, AKT2, PARD6A, PTPRK, BAIAP2, SRA1, ARFIP2, SCYL3, RAPH1, GAS7, CTNNA2, CORO1A, CYFIP1, APBB1, FBXO10, CDC42BPB	1264	138	12782	2.27161	0.0153065	0.0015413	0.0380164
M2	blue	GOTERM_CC_FAT	GO:0005694~chromosome	74	0.388003	2.82e-05	HIRA, CBX4, MAEL, CTCF, H1FX, DAXX, CBX6, TOP1, TUBG1, TOP2B, MYST1, TIGD7, SS18L1, H1F0, NOL6, HIST1H1D, HMBS, RING1, MBD4, TOPBP1, MBD3, UBE2B, DCTN1, PURB, KLHDC3, TNKS2, SUZ12, RFC3, RFC4, RFC1, ZMIZ2, CLIP1, NUP43, SUDS3, SUV420H1, NEK2, JRK, CHD9, ACD, SYN1, ORC6L, PBRM1, PAFAH1B1, BCL6, TINF2, HELLS, ERCC1, APC, MAF, SETDB1, DNMT3A, SSRP1, SHPRH, SMCHD1, CREB1, CREBBP, SMC6, KAT5, MSL3, PO…	1264	460	12782	1.62677	0.0167227	0.00153193	0.0415628
M2	blue	GOTERM_BP_FAT	GO:0070647~protein modification by small protein conjugation or removal	35	0.183515	5.22e-05	USP7, SUPT3H, USP9X, SAE1, ANAPC11, CBLL1, UBE3C, STUB1, FBXW7, WWP2, LEO1, TRAF7, HECTD1, RING1, SOCS7, UBE2H, UBE2L3, TSPAN17, UBE2B, UBE2N, SUZ12, PSMD14, NOSIP, RNF7, GSPT1, TRIM33, PIAS4, HUWE1, RNF2, TRIM32, USP21, SMURF1, SIAH2, RNF40, FBXO10	1431	160	13528	2.06796	0.16905	0.00659193	0.0957186
M2	blue	GOTERM_BP_FAT	GO:0006511~ubiquitin-dependent protein catabolic process	47	0.246435	5.51e-05	USP7, RAD23B, USP30, FZR1, USPL1, USP3, USP9X, RAD23A, UBE2G1, USP4, BAP1, ANAPC11, STUB1, CUL3, ARIH1, ARIH2, PSMB1, USP39, PSMD3, PSMD7, USP15, CUL1, USP31, USP13, ANAPC1, NPLOC4, UBR3, UBE2H, UBE2L3, UBE2B, PSMA2, PSMD14, PSMC6, PSMC4, PSMC3, PSMD11, UBE2K, TRIM32, UCHL5, USP21, FBXO31, ANAPC7, SIAH2, SMURF1, USP48, USP42, RNF40	1431	242	13528	1.83602	0.177451	0.00671349	0.100969
M2	blue	GOTERM_MF_FAT	GO:0003713~transcription coactivator activity	43	0.225461	5.56e-05	SUPT3H, HCFC1, NFYC, MED24, PDLIM1, NR2C2, ATF2, CTNNB1, ARNT, TAF5L, SMARCD1, RARA, TAF9, E4F1, MKL2, MKL1, TRIP11, SERTAD2, NR2F1, KLF7, MAML1, YY1, CREBBP, SRA1, RING1, ACTN2, KAT5, PRPF6, NRIP1, ATF6, MED4, NCOA3, SAP130, RNF4, YAF2, ZMIZ2, PSMC3, TRIM32, MNT, USP21, PIAS2, SMARCA2, MED1	1376	214	12983	1.89588	0.0621553	0.00710475	0.0893537
M2	blue	GOTERM_MF_FAT	GO:0019899~enzyme binding	85	0.44568	5.87e-05	ALS2, U2AF2, HR, CBX4, NBEA, UBQLN1, IQGAP1, CTNNB1, CUL3, ACVR1B, ARHGAP6, ANK1, LONP2, CDKN2D, MAPT, RBCK1, VPS4A, TOP2B, CASP2, INSR, CUL1, DLG1, FMNL1, PTPRK, TYRO3, ARHGEF2, STRN4, PTPRR, PRKAB1, IPO9, GMPS, UBE2B, C10ORF2, NRIP1, RNF180, PA2G4, UBE2K, IPO5, PRKRIP1, RYR2, AKAP7, SUDS3, MAP3K12, GLRX3, FGD1, PRKCZ, CAMTA2, CAV1, NEK2, ABI2, DUSP12, CDH2, SNX3, DAAM1, STUB1, TRIB1, STAU1, ACD…	1376	523	12983	1.53346	0.065543	0.00675604	0.0943902
M2	blue	GOTERM_CC_FAT	GO:0044451~nucleoplasm part	84	0.440436	7.19e-05	MEF2C, LMO4, HR, MED24, PDLIM1, DAXX, MED20, CTNNB1, TAF5L, BRPF1, BRPF3, RNF34, ATF7IP, TFIP11, ANKS1B, CCNH, YY1, RING1, TOPBP1, ARNTL, NPAS4, MBD3, SFRS1, ECSIT, PRPF4, MBD1, CCNL2, NRIP1, C20ORF20, SUZ12, MED19, MED4, MED15, WRAP53, ZMIZ1, PIAS2, PSME4, SIP1, SUDS3, MED1, POLR2H, SUPT3H, SETD1B, SETD1A, HCFC1, NFYC, NFYB, POLR2B, CXXC1, FOXH1, CORO2A, NPAS2, PRPF8, LEO1, TAF9, TCEA2, GTF3C2, …	1264	555	12782	1.53052	0.0421831	0.00358511	0.106186
M2	blue	GOTERM_BP_FAT	GO:0007156~homophilic cell adhesion	30	0.157299	8.43e-05	PCDHA6, PCDHA7, PCDHA8, CADM3, PCDHA9, PCDHA2, CLSTN3, PCDHA3, PCDHA4, PCDHA5, PCDHB14, PCDHB13, PCDHA1, CDH2, CDH3, PCDHAC2, PCDHAC1, CDH22, CDH7, PVRL1, PVRL3, PCDHA10, PCDHA11, ROBO2, PCDHA12, PCDHA13, CDH24, PTPRF, CELSR3, CELSR2, CDH12, AMIGO1, CDH13, SLC26A6, CDH10, CDH11	1431	131	13528	2.16493	0.258415	0.00991602	0.154484
M2	blue	GOTERM_BP_FAT	GO:0006508~proteolysis	150	0.786493	9.4e-05	ATP6AP2, LGMN, IDE, CBX4, VPRBP, SAE1, ENPEP, ZNRF1, CUL3, PGPEP1, HTRA2, WWP2, BTBD1, FBXO28, RBCK1, RNF34, CUL1, ANAPC1, SOCS2, DTL, ENC1, UBE2J1, UBR3, SOCS7, PSMA2, ADAMTS9, ADAMTS8, KDM2A, TRIM33, PIAS4, HUWE1, BACE2, TRIM32, PIAS2, ANAPC7, FBXO10, WFDC2, FBXL2, RAD23B, FZR1, RAD23A, RAB40C, CTSA, ANAPC11, UBAC1, UBE2D4, ARIH1, FBXW7, ARIH2, PSMB1, HECTD2, FBXO41, FBXO42, TRAF7, FBXO45, HECT…	1431	1054	13528	1.34538	0.283439	0.0106938	0.172207
M2	blue	GOTERM_BP_FAT	GO:0016567~protein ubiquitination	28	0.146812	9.4e-05	SAE1, UBE3C, ANAPC11, CBLL1, STUB1, FBXW7, WWP2, LEO1, TRAF7, HECTD1, RING1, SOCS7, UBE2H, UBE2L3, TSPAN17, UBE2B, SUZ12, UBE2N, NOSIP, TRIM33, HUWE1, GSPT1, RNF2, TRIM32, SMURF1, SIAH2, FBXO10, RNF40	1431	119	13528	2.22436	0.28351	0.0103644	0.172257
M2	blue	GOTERM_BP_FAT	GO:0032446~protein modification by small protein conjugation	30	0.157299	9.73e-05	SAE1, UBE3C, ANAPC11, CBLL1, STUB1, FBXW7, WWP2, LEO1, TRAF7, HECTD1, RING1, SOCS7, UBE2H, UBE2L3, TSPAN17, UBE2B, UBE2N, SUZ12, NOSIP, RNF7, TRIM33, PIAS4, HUWE1, GSPT1, RNF2, TRIM32, SMURF1, SIAH2, FBXO10, RNF40	1431	132	13528	2.14853	0.291894	0.0104049	0.178333
M2	blue	GOTERM_BP_FAT	GO:0031175~neuron projection development	48	0.251678	0.000111	ALS2, PLXNA3, ATL1, PTEN, KLHL1, ANK3, ROBO2, TOP2B, SS18L1, DSCAM, STX3, BAIAP2, KIF5C, STXBP1, NRXN1, SLIT2, CTNNA2, NUMBL, AMIGO1, SLITRK1, SLITRK4, SLC26A6, SLITRK3, RASGRF1, SLITRK5, KALRN, RAB3A, CCK, ABI2, EPHB2, MYCBP2, LINGO1, PVRL1, PAFAH1B1, NEFL, DCLK1, APC, KLF7, CREB1, MAP1B, NTNG1, CELSR3, CELSR2, AFG3L2, GAS7, ULK2, CYFIP1, APBB1, PTENP1, MYH10	1431	256	13528	1.77254	0.325049	0.0114956	0.203084
M2	blue	GOTERM_BP_FAT	GO:0006357~regulation of transcription from RNA polymerase II promoter	109	0.571518	0.000138	MEF2C, THRA, CBX4, MAEL, HIRA, CNOT2, MED20, CTNNB1, TRAK1, SMARCD1, YY1, PKIG, ARNTL, MED19, SUZ12, ASCL1, MED15, PIAS4, TIAL1, SMARCA2, CAMTA2, ONECUT2, SRF, VPS72, ARNT, FOXH1, HEXIM2, ATN1, TAF9, AGRN, SKIL, BCOR, DNMT3A, KLF6, KLF7, KLF12, KLF13, MAML1, KLF10, SRA1, GRIN1, CREBBP, SKI, SNW1, TFCP2, MED13L, KAT5, ATF6, ATF4, HDAC3, RNF4, CSRNP2, RNF2, JAZF1, DNMT1, HDAC8, NCOR1, FOSL2, ELF2, …	1431	727	13528	1.41738	0.386293	0.0138528	0.252163
M2	blue	GOTERM_BP_FAT	GO:0048667~cell morphogenesis involved in neuron differentiation	41	0.214975	0.000141	ALS2, RAB3A, PLXNA3, CCK, ATL1, MYCBP2, EPHB2, ATP2B2, PVRL1, ANK3, ROBO2, PAFAH1B1, TOP2B, NEFL, DCLK1, DSCAM, APC, KLF7, BAIAP2, CREB1, MAP1B, KIF5C, NTNG1, STXBP1, CELSR3, CELSR2, NRXN1, AFG3L2, SLIT2, CTNNA2, NUMBL, AMIGO1, SLITRK1, SLC26A6, SLITRK4, SLITRK3, ULK2, CYFIP1, APBB1, SLITRK5, KALRN, MYH10	1431	209	13528	1.85452	0.393636	0.0138004	0.258372
M2	blue	GOTERM_CC_FAT	GO:0045202~synapse	58	0.304111	0.000151	SEPT5, ALS2, SNCAIP, SYT5, TLN2, CLSTN3, GRIK3, GABBR2, ZNRF1, CTNNB1, SYP, ANK3, DLG4, SV2A, INSR, DLG1, KCNMA1, SCAMP1, ANKS1B, GABRG2, STX1A, PTPRF, NRXN1, SSPN, STXBP5, CHRM1, GRM7, ERC2, VAMP2, UNC13C, UNC13A, RAB3A, CDH2, RIMS4, GPHN, SYN1, PVRL1, EXOC4, AGRN, SLC30A3, DLGAP1, ICA1, GLRB, DLGAP2, MAP1B, DLGAP4, GRIN1, HOMER1, SHANK2, HOMER2, SHANK3, CAMK2N1, LIN7A, GRIA2, NTRK2, CYFIP1, APB…	1264	355	12782	1.65216	0.0863699	0.00692434	0.222422
M2	blue	GOTERM_CC_FAT	GO:0042995~cell projection	99	0.519086	0.000182	ALS2, SYT5, GRIK3, SNCA, ENPEP, IQGAP1, KLHL1, CTNNB1, ATP2B2, ZFP91, IFT122, ANK3, ROBO2, NEGR1, C2CD3, ACTN4, PTPRF, STMN2, BAIAP2, KIF5C, ACTN2, SCYL3, CTNNA2, RASGRF1, ERC2, SLC38A1, ATXN1L, DBN1, FBXO10, KALRN, FGD1, AGFG1, KATNB1, ARF6, PVRL1, FGD5, PARD6A, HTT, FSCN1, GRIN1, MET, ARFIP2, GAS7, CAMK2N1, NCKAP1, KCNJ4, CORO1A, NTRK2, CACNA1G, CYFIP1, RSC1A1, MYH10, TLN1, ATL1, TLN2, TRPV1, B…	1264	697	12782	1.43633	0.1035	0.0077737	0.268966
M2	blue	GOTERM_MF_FAT	GO:0032555~purine ribonucleotide binding	240	1.25839	0.00021	KIFC2, DYNC1LI1, ADCY1, ADCY8, RAB1A, ATP2B2, MAP3K4, VPS4A, DHX36, TLK2, DHX30, MAP2K6, GTPBP2, GTPBP1, TYRO3, YARS, MAGI1, AARS, KIF5C, UBE2J1, PIM1, ABCC10, PIM3, SCYL3, MARK3, SARS2, C10ORF2, MARK1, RFC3, RFC4, MAPK6, RFC1, SCYL2, NAV2, HARS, TUBA4A, CAMK1, RAB12, MAPK8, KIF26A, ADSS, NEK2, GNAI1, RAB40C, ADRBK2, ARF6, STK17A, ARF5, ATP6V0B, EPHB2, VRK3, DHX57, KIF3B, MAP2K2, ARFIP2, ACACA, G…	1376	1836	12983	1.23338	0.215276	0.0217974	0.337139
M2	blue	GOTERM_MF_FAT	GO:0032553~ribonucleotide binding	240	1.25839	0.00021	KIFC2, DYNC1LI1, ADCY1, ADCY8, RAB1A, ATP2B2, MAP3K4, VPS4A, DHX36, TLK2, DHX30, MAP2K6, GTPBP2, GTPBP1, TYRO3, YARS, MAGI1, AARS, KIF5C, UBE2J1, PIM1, ABCC10, PIM3, SCYL3, MARK3, SARS2, C10ORF2, MARK1, RFC3, RFC4, MAPK6, RFC1, SCYL2, NAV2, HARS, TUBA4A, CAMK1, RAB12, MAPK8, KIF26A, ADSS, NEK2, GNAI1, RAB40C, ADRBK2, ARF6, STK17A, ARF5, ATP6V0B, EPHB2, VRK3, DHX57, KIF3B, MAP2K2, ARFIP2, ACACA, G…	1376	1836	12983	1.23338	0.215276	0.0217974	0.337139
M2	blue	GOTERM_BP_FAT	GO:0048812~neuron projection morphogenesis	41	0.214975	0.000214	ALS2, RAB3A, PLXNA3, CCK, ATL1, MYCBP2, EPHB2, PVRL1, ANK3, ROBO2, PAFAH1B1, TOP2B, NEFL, DCLK1, DSCAM, APC, KLF7, BAIAP2, CREB1, MAP1B, KIF5C, NTNG1, STXBP1, CELSR3, CELSR2, NRXN1, AFG3L2, GAS7, SLIT2, CTNNA2, NUMBL, AMIGO1, SLITRK1, SLC26A6, SLITRK4, SLITRK3, ULK2, CYFIP1, APBB1, SLITRK5, KALRN, MYH10	1431	213	13528	1.81969	0.532363	0.0203327	0.392279
M2	blue	GOTERM_BP_FAT	GO:0007409~axonogenesis	38	0.199245	0.000238	ALS2, RAB3A, PLXNA3, CCK, ATL1, MYCBP2, EPHB2, PVRL1, ANK3, ROBO2, PAFAH1B1, TOP2B, NEFL, DCLK1, APC, KLF7, BAIAP2, CREB1, KIF5C, MAP1B, NTNG1, STXBP1, CELSR3, NRXN1, AFG3L2, SLIT2, CTNNA2, NUMBL, AMIGO1, SLITRK1, SLC26A6, SLITRK4, SLITRK3, ULK2, CYFIP1, APBB1, SLITRK5, MYH10, KALRN	1431	193	13528	1.86132	0.570283	0.0219818	0.435828
M2	blue	GOTERM_BP_FAT	GO:0010975~regulation of neuron projection development	19	0.0996225	0.000264	PLXNA3, PTPRF, GRIN1, MAP1B, CDH2, LRRC4C, SLIT2, EPHB2, NUMBL, AMIGO1, NTRK3, ZFP91, LINGO1, MAPT, NTRK2, ROBO2, NEFL, DBN1, KALRN	1431	70	13528	2.56596	0.608049	0.0237298	0.483181
M2	blue	GOTERM_MF_FAT	GO:0008270~zinc ion binding	293	1.53628	0.000296	SNCA, ZNF639, ZNF250, PDLIM1, ZNRF1, RNF214, ZFP91, BRPF1, BRPF3, ZFP90, RNF219, ZNF248, RARA, ZNF641, L3MBTL4, ZNF644, YY1, ZHX1, UBR3, VPS41, ADAMTS9, ADAMTS8, ZNF789, PIAS4, ACAP3, PRDM4, MTF2, ZNF786, ZNF239, PIAS2, UNC13C, UNC13A, ZNF131, ASAP2, DUSP12, MTP18, DIDO1, ADAP1, ARIH1, ARIH2, DHX57, ZNF398, DNMT3A, IKZF4, ASXL3, KLF6, KLF7, NPLOC4, ZC3H18, KLF12, CRIP2, KLF13, KLF10, ASXL1, CREBB…	1376	2311	12983	1.19626	0.289937	0.0281303	0.475849
M2	blue	GOTERM_BP_FAT	GO:0044092~negative regulation of molecular function	57	0.298867	0.000311	GNAZ, ADCY1, THRA, ADCY8, SNCA, HR, GABBR2, CASP3, AES, WWP2, CDKN2D, PSMD3, PSMD7, INSR, ANAPC1, PPP2R1A, PKIG, PIM1, PTHLH, PSMA2, SSTR2, GRM7, PRKRIP1, ANAPC7, COMMD7, PRKCZ, FZR1, CAV1, GNAI1, ANAPC11, TNFRSF4, TRIB1, HEXIM2, PSMB1, ARG2, ADRA2A, APC, GPS1, NF1, DUSP22, YWHAG, PSMC6, PSMD14, CDKN1A, NOSIP, GLA, PSMC4, ID2, RGS3, PSMC3, PSMD11, CALM3, PPP2R4, PBX1, DUSP8, DNAJB6, DUSP6, CALM1	1431	334	13528	1.61333	0.668752	0.0272442	0.56974
M2	blue	GOTERM_BP_FAT	GO:0032989~cellular component morphogenesis	65	0.340814	0.000371	ALS2, PLXNA3, COX10, ATL1, MAEL, CTNNB1, CUL3, CDC42, ATP2B2, ANK1, ANK3, ROBO2, TOP2B, DLG1, DSCAM, ARHGEF2, C2CD3, BAIAP2, KIF5C, PRKCI, STXBP1, NRXN1, ARL6, UBE2B, SLIT2, NUMBL, CTNNA2, ARHGEF11, AMIGO1, SLITRK1, SLC26A6, SLITRK4, SLITRK3, SLITRK5, KALRN, RAB3A, SHROOM2, CCK, AGFG1, ONECUT2, BRSK2, BRSK1, TPM1, MYCBP2, EPHB2, PVRL1, OBSL1, PAFAH1B1, BCL6, NEFL, DCLK1, APC, KLF7, DNM1L, CREB1, …	1431	397	13528	1.54781	0.731455	0.0315581	0.677582
M2	blue	GOTERM_BP_FAT	GO:0046907~intracellular transport	98	0.513842	0.000373	ALS2, XPO5, USE1, SSR1, DDX25, TRAK1, VPS4A, SAR1B, SCAMP1, NUDT4, VPS41, ARNTL, ERGIC1, DDX39, TBRG1, CAMK1, RYR2, SDCBP, AKAP6, SLC25A37, VAMP2, ARFGAP1, AGFG1, STAM2, KATNB1, CACNB1, CTSA, ACD, TOMM7, TOMM5, NUP54, STX10, OSBPL5, FAM160A2, KIF3B, HTT, SMG7, SLC25A12, PPIH, PCNA, RHOT1, SPTBN1, SMURF1, XPO7, MYH10, CLTB, FGF9, TIMM17A, PEX6, PEX5, BNIP3, CLTC, LONP2, AP1S2, ZFYVE9, TIMM23B, RAB…	1431	657	13528	1.41012	0.734033	0.031041	0.682537
M2	blue	GOTERM_CC_FAT	GO:0005913~cell-cell adherens junction	12	0.0629195	0.000374	SHROOM2, PVRL1, PVRL3, ABI2, ZYX, SSX2IP, DLG5, CDH2, CDH3, CTNNB1, CTNNA2, APC	1264	35	12782	3.46709	0.200725	0.0148257	0.550781
M2	blue	KEGG_PATHWAY	hsa04520:Adherens junction	19	0.0996225	0.000403	PTPRF, ACTN4, BAIAP2, CREBBP, MET, CTNND1, ACTN2, IQGAP1, CTNNB1, CTNNA2, CSNK2A2, CDC42, ACVR1B, PVRL1, PVRL3, SSX2IP, PTPN1, INSR, MLLT4	506	77	5085	2.47972	0.0646503	0.0328652	0.488019
M2	blue	GOTERM_BP_FAT	GO:0070727~cellular macromolecule localization	67	0.3513	0.000412	CLTB, FGF9, XPO5, TIMM17A, PEX6, PEX5, CLTC, CTNNB1, SSR1, CDC42, LONP2, AP1S2, ZFYVE9, TRAK1, TIMM23B, SEC24C, SAR1B, RAMP3, PTPRK, STX1A, ARHGEF2, STX3, PRKCI, IPO9, VPS41, ARNTL, TIMM23, TNKS2, IPO5, TOMM20, KPNA6, SDCBP, AKAP6, KPNA5, KPNA4, KPNA3, KPNA1, BID, AP1M1, SNX15, STAM2, CACNB1, KATNB1, CTSA, STAU1, ACD, TOMM7, TOMM5, EXOC4, AP3D1, BCL6, SCG5, NUP54, TNPO1, TINF2, STX10, C6ORF168, H…	1431	414	13528	1.52992	0.768079	0.0334141	0.752861
M2	blue	GOTERM_BP_FAT	GO:0032990~cell part morphogenesis	46	0.241191	0.00042	ALS2, RAB3A, PLXNA3, CCK, COX10, ATL1, ONECUT2, MYCBP2, EPHB2, PVRL1, ANK3, ROBO2, PAFAH1B1, TOP2B, NEFL, DCLK1, DSCAM, APC, KLF7, DNM1L, C2CD3, BAIAP2, CREB1, MAP1B, KIF5C, NTNG1, STXBP1, CELSR3, CELSR2, NRXN1, ARL6, AFG3L2, GAS7, SLIT2, NUMBL, CTNNA2, AMIGO1, SLITRK1, SLC26A6, SLITRK4, SLITRK3, ULK2, CYFIP1, APBB1, SLITRK5, KALRN, MYH10	1431	256	13528	1.69868	0.774664	0.0333003	0.767644
M2	blue	GOTERM_CC_FAT	GO:0044427~chromosomal part	60	0.314597	0.000444	CBX4, MAEL, HIRA, H1FX, CTCF, DAXX, CBX6, TOP2B, MYST1, TIGD7, SS18L1, H1F0, HIST1H1D, RING1, MBD4, MBD3, UBE2B, PURB, DCTN1, KLHDC3, TNKS2, SUZ12, RFC3, RFC4, RFC1, ZMIZ2, CLIP1, NUP43, SUDS3, SUV420H1, JRK, CHD9, ACD, SYN1, ORC6L, PBRM1, PAFAH1B1, BCL6, TINF2, ERCC1, HELLS, APC, MAF, DNMT3A, SHPRH, CREB1, CREBBP, KAT5, ATRX, POLD3, MSL3, HDAC3, ID2, RNF2, H2AFY2, CENPV, PCNA, C21ORF45, SMC1A, B…	1264	386	12782	1.57187	0.233352	0.0164709	0.652902
M2	blue	GOTERM_BP_FAT	GO:0006605~protein targeting	40	0.209732	0.000526	BID, FGF9, XPO5, TIMM17A, CACNB1, KATNB1, PEX6, PEX5, SSR1, LONP2, TOMM7, TOMM5, ZFYVE9, TRAK1, EXOC4, TIMM23B, BCL6, NUP54, TNPO1, C6ORF168, HTT, PRKCI, IPO9, ARNTL, TIMM23, PPIH, YWHAG, GSK3B, IPO5, TOMM20, KPNA6, SDCBP, AKAP6, SPTBN1, KPNA5, SMURF1, KPNA4, XPO7, KPNA3, KPNA1	1431	215	13528	1.7588	0.845217	0.040613	0.960184
M2	blue	GOTERM_BP_FAT	GO:0000902~cell morphogenesis	59	0.309354	0.000527	ALS2, PLXNA3, ATL1, MAEL, CTNNB1, CUL3, CDC42, ATP2B2, ANK1, ANK3, ROBO2, TOP2B, DLG1, DSCAM, ARHGEF2, C2CD3, BAIAP2, KIF5C, PRKCI, STXBP1, NRXN1, ARL6, SLIT2, NUMBL, CTNNA2, ARHGEF11, AMIGO1, SLITRK1, SLC26A6, SLITRK4, SLITRK3, SLITRK5, KALRN, RAB3A, SHROOM2, CCK, ONECUT2, BRSK2, BRSK1, MYCBP2, EPHB2, PVRL1, BCL6, PAFAH1B1, NEFL, DCLK1, APC, KLF7, CREB1, MAP1B, NTNG1, CELSR3, CELSR2, AFG3L2, GAS…	1431	356	13528	1.56674	0.845923	0.0398433	0.962525
M2	blue	GOTERM_CC_FAT	GO:0005643~nuclear pore	19	0.0996225	0.000565	NUP153, AGFG1, NUP88, NUP188, IPO9, NUP155, POM121, IPO5, KPNA6, KPNA5, NUP54, KPNA4, POM121C, KPNA3, XPO7, NUP43, LBR, TNPO1, KPNA1	1264	79	12782	2.43208	0.287199	0.0197179	0.83109
M2	blue	GOTERM_BP_FAT	GO:0034613~cellular protein localization	66	0.346057	0.000568	CLTB, FGF9, XPO5, TIMM17A, PEX6, PEX5, CLTC, CTNNB1, SSR1, CDC42, LONP2, AP1S2, ZFYVE9, TRAK1, TIMM23B, SEC24C, SAR1B, RAMP3, PTPRK, STX1A, ARHGEF2, STX3, PRKCI, IPO9, VPS41, ARNTL, TIMM23, TNKS2, IPO5, TOMM20, KPNA6, SDCBP, AKAP6, KPNA5, KPNA4, KPNA3, KPNA1, BID, AP1M1, SNX15, STAM2, CACNB1, KATNB1, CTSA, ACD, TOMM7, TOMM5, EXOC4, AP3D1, BCL6, SCG5, NUP54, TNPO1, TINF2, STX10, C6ORF168, HTT, REE…	1431	411	13528	1.51808	0.866506	0.0419398	1.03594
M2	blue	GOTERM_CC_FAT	GO:0044456~synapse part	42	0.220218	0.000573	ALS2, SEPT5, RAB3A, SNCAIP, SYT5, CLSTN3, GRIK3, GABBR2, SYP, GPHN, SYN1, EXOC4, DLG4, SV2A, SLC30A3, DLG1, KCNMA1, SCAMP1, GABRG2, ANKS1B, STX1A, ICA1, DLGAP1, GLRB, DLGAP2, MAP1B, DLGAP4, GRIN1, NRXN1, SSPN, HOMER1, HOMER2, SHANK2, SHANK3, CAMK2N1, LIN7A, GRIA2, STXBP5, CHRM1, GRM7, NTRK2, ERC2	1264	246	12782	1.7265	0.290661	0.0188982	0.842993
M2	blue	GOTERM_BP_FAT	GO:0048858~cell projection morphogenesis	44	0.230705	0.000577	ALS2, RAB3A, PLXNA3, CCK, ATL1, ONECUT2, MYCBP2, EPHB2, PVRL1, ANK3, ROBO2, PAFAH1B1, TOP2B, NEFL, DCLK1, DSCAM, APC, KLF7, C2CD3, BAIAP2, CREB1, MAP1B, KIF5C, NTNG1, STXBP1, CELSR3, CELSR2, NRXN1, ARL6, AFG3L2, GAS7, SLIT2, NUMBL, CTNNA2, AMIGO1, SLITRK1, SLC26A6, SLITRK4, SLITRK3, ULK2, CYFIP1, APBB1, SLITRK5, KALRN, MYH10	1431	245	13528	1.69778	0.870725	0.0417256	1.05237
M2	blue	GOTERM_MF_FAT	GO:0008565~protein transporter activity	21	0.110109	0.000623	RAMP3, SNX15, XPO5, TIMM17A, SNCA, IPO9, TIMM23, AP1S2, TOMM7, TOMM5, IPO5, TOMM20, AP3D1, KPNA6, TIMM23B, KPNA5, KPNA4, XPO7, KPNA3, TNPO1, KPNA1	1376	87	12983	2.27749	0.513424	0.0539051	0.998484
M2	blue	GOTERM_CC_FAT	GO:0034704~calcium channel complex	10	0.0524329	0.000787	CACNA1I, CACNA1G, CACNB1, RYR2, AKAP6, PPP2R4, CACNB3, CACNG3, CACNA1D, CACNA1B	1264	27	12782	3.74531	0.376109	0.0245248	1.15624
M2	blue	GOTERM_BP_FAT	GO:0031344~regulation of cell projection organization	21	0.110109	0.000829	PLXNA3, PTPRF, GRIN1, MAP1B, CDH2, LRRC4C, SLIT2, EPHB2, NUMBL, AMIGO1, NTRK3, CDC42, ZFP91, LINGO1, MAPT, NTRK2, ROBO2, NEFL, DBN1, KALRN, APC	1431	89	13528	2.23061	0.947206	0.0582614	1.50955
M2	blue	GOTERM_CC_FAT	GO:0030424~axon	30	0.157299	0.000835	ALS2, CCK, ATL1, GRIK3, SNCA, KATNB1, MYCBP2, ZFP91, PVRL1, KLC1, ANK3, MAPT, LRRTM1, ROBO2, NEFL, NMU, APC, KCNMA1, HTT, STMN2, NF1, MAP1B, CTNNA2, AMIGO1, GRM7, CHRM1, NTRK2, SLC38A1, MAP3K12, MYH10	1264	159	12782	1.90799	0.393697	0.0247084	1.22589
M2	blue	GOTERM_MF_FAT	GO:0000166~nucleotide binding	281	1.47336	0.000966	KIFC2, DYNC1LI1, ADCY1, ADCY8, U2AF2, SYNCRIP, LEMD3, RAB1A, ATP2B2, MAP3K4, VPS4A, DHX36, MRPL39, TLK2, DHX30, MAP2K6, GTPBP2, GTPBP1, TYRO3, YARS, MAGI1, AARS, KIF5C, PIM1, UBE2J1, ABCC10, PIM3, SCYL3, NAV3, MARK3, SFRS1, SARS2, C10ORF2, MARK1, SFRS3, RFC3, RFC4, RFC1, MAPK6, SCYL2, NAV2, HARS, CAMK1, TUBA4A, RAB12, MAPK8, KIF26A, ADSS, NEK2, GNAI1, RAB40C, ADRBK2, ARF6, STK17A, ARF5, ATP6V0B, …	1376	2245	12983	1.18099	0.672616	0.076661	1.54348
M2	blue	GOTERM_BP_FAT	GO:0000904~cell morphogenesis involved in differentiation	43	0.225461	0.000993	ALS2, RAB3A, PLXNA3, CCK, ATL1, MYCBP2, CTNNB1, EPHB2, CUL3, ATP2B2, PVRL1, ANK3, ROBO2, PAFAH1B1, TOP2B, NEFL, DCLK1, DSCAM, APC, KLF7, BAIAP2, CREB1, MAP1B, KIF5C, NTNG1, STXBP1, CELSR3, CELSR2, NRXN1, AFG3L2, SLIT2, NUMBL, CTNNA2, AMIGO1, SLITRK1, SLC26A6, SLITRK4, SLITRK3, ULK2, CYFIP1, APBB1, SLITRK5, KALRN, MYH10	1431	244	13528	1.66599	0.970467	0.068021	1.80497
M2	blue	GOTERM_BP_FAT	GO:0006886~intracellular protein transport	60	0.314597	0.00106037	CLTB, FGF9, XPO5, TIMM17A, PEX6, PEX5, CLTC, SSR1, LONP2, AP1S2, ZFYVE9, TRAK1, TIMM23B, SEC24C, SAR1B, RAMP3, STX1A, ARHGEF2, STX3, PRKCI, IPO9, VPS41, ARNTL, TIMM23, IPO5, TOMM20, KPNA6, SDCBP, AKAP6, KPNA5, KPNA4, KPNA3, KPNA1, BID, AP1M1, SNX15, STAM2, KATNB1, CACNB1, CTSA, ACD, TOMM7, TOMM5, EXOC4, AP3D1, SCG5, BCL6, NUP54, TNPO1, STX10, C6ORF168, HTT, YWHAG, PPIH, GSK3B, PCNA, SPTBN1, SMURF…	1431	374	13528	1.51661	0.976789	0.0711306	1.92722
M2	blue	GOTERM_CC_FAT	GO:0000228~nuclear chromosome	30	0.157299	0.00113386	NEK2, HIRA, MAEL, TOP1, ACD, SYN1, ORC6L, PBRM1, TUBG1, TINF2, SS18L1, ERCC1, NOL6, DNMT3A, RING1, TOPBP1, PURB, TNKS2, KLHDC3, ATRX, SUZ12, POLD3, ZMIZ2, RNF2, H2AFY2, SMC1A, HDAC8, BTBD12, SUDS3, SUV420H1	1264	162	12782	1.87266	0.493163	0.0318423	1.66124
M2	blue	GOTERM_MF_FAT	GO:0046872~metal ion binding	490	2.56921	0.00119093	LTBP4, ZNF639, ZNF250, SSR1, SYP, CDH22, BRPF1, MAP3K4, HMCN1, KCNK9, BRPF3, ZNF248, CDH24, ZNF641, L3MBTL4, CLCA2, ZNF644, CRTAC1, ZHX1, VPS41, MARK1, PITPNM1, ADAMTS9, PITPNM2, PITPNM3, ADAMTS8, ZNF789, ZNF786, ZNF239, FDX1L, RYR2, UNC13C, UNC13A, ADSS, HACL1, MGAT5B, ZNF131, CACNB1, DUSP12, CACNB3, DIDO1, KCNJ3, ADAP1, ARIH1, DAGLA, ARIH2, ARG2, DHX57, ZNF398, DNMT3A, ASXL3, NPLOC4, ZC3H18, KL…	1376	4140	12983	1.11674	0.747499	0.0876724	1.89906
M2	blue	GOTERM_MF_FAT	GO:0008093~cytoskeletal adaptor activity	7	0.036703	0.00124048	NCK2, ANK1, SORBS2, BAIAP2, ABI2, SDCBP, OBSL1	1376	13	12983	5.08056	0.761562	0.0857057	1.97733
M2	blue	GOTERM_CC_FAT	GO:0014069~postsynaptic density	17	0.0891359	0.00127197	ALS2, ANKS1B, DLGAP1, DLGAP2, GRIN1, MAP1B, HOMER1, SHANK2, HOMER2, SHANK3, CAMK2N1, GRIA2, CHRM1, NTRK2, DLG4, EXOC4, DLG1	1264	71	12782	2.42126	0.533452	0.0340607	1.86182
M2	blue	GOTERM_CC_FAT	GO:0005794~Golgi apparatus	114	0.597735	0.00139379	B3GALT6, PITPNB, CBX4, VPS52, UXS1, RAB1A, B2M, HS2ST1, CUL3, ST3GAL3, ST3GAL5, ANK3, UBXN2B, B3GALNT2, SAR1B, SCAMP1, H1F0, BSG, PTPRR, VPS41, SCYL3, ERGIC1, BICD2, TNKS2, PITPNM1, MED15, SCYL2, BACE2, RNF24, PDE4DIP, RAB12, PTGFRN, EXT1, MGAT5, ARFGAP1, TPST2, FGD1, CAV1, MGAT5B, AGFG1, NFKBIE, ARFRP1, ASAP2, ARF6, ARF5, SERINC3, SLC11A2, SLC30A5, OLFM3, FGD5, STX10, SDF4, FKRP, SYS1, SETDB1, S…	1264	872	12782	1.32203	0.566326	0.0356727	2.03843
M2	blue	GOTERM_MF_FAT	GO:0017076~purine nucleotide binding	242	1.26888	0.00154779	KIFC2, DYNC1LI1, ADCY1, ADCY8, RAB1A, ATP2B2, MAP3K4, VPS4A, DHX36, TLK2, DHX30, MAP2K6, GTPBP2, GTPBP1, TYRO3, YARS, MAGI1, AARS, KIF5C, UBE2J1, PIM1, ABCC10, PIM3, SCYL3, MARK3, SARS2, C10ORF2, MARK1, RFC3, RFC4, MAPK6, RFC1, SCYL2, NAV2, HARS, TUBA4A, CAMK1, RAB12, MAPK8, KIF26A, ADSS, NEK2, GNAI1, RAB40C, ADRBK2, ARF6, STK17A, ARF5, ATP6V0B, EPHB2, VRK3, DHX57, KIF3B, MAP2K2, ARFIP2, ACACA, G…	1376	1918	12983	1.19048	0.832887	0.0998918	2.46149
M2	blue	GOTERM_BP_FAT	GO:0016574~histone ubiquitination	8	0.0419463	0.00161507	UBE2N, SUZ12, HUWE1, RNF2, RING1, LEO1, UBE2B, RNF40	1431	18	13528	4.20157	0.996764	0.104395	2.92132
M2	blue	GOTERM_MF_FAT	GO:0019887~protein kinase regulator activity	19	0.0996225	0.00172547	ALS2, CDK5R2, NRG3, MADD, PKIG, CAMK2N2, CAMK2N1, TRIB2, TRIB1, CASP3, YWHAG, CDKN1A, HEXIM2, ROPN1B, CDKN2D, PRKAR1B, PRKRIP1, CABLES2, APC	1376	81	12983	2.21322	0.863937	0.104894	2.74039
M2	blue	GOTERM_CC_FAT	GO:0030054~cell junction	73	0.38276	0.00173868	TLN1, CADM3, SYT5, TLN2, GRIK3, GABBR2, ZNRF1, CTNNB1, SYP, DLG4, DLG5, ZYX, SV2A, LRRC7, DPP4, CDH24, DLG1, GABRG2, PTPRK, ANKS1B, CLCA2, ARHGEF2, STX3, MAGI1, ARHGEF7, ACTN2, SSPN, UBN1, GAK, CTNNA2, PRUNE, TNS1, STXBP5, CHRM1, SDCBP, ERC2, VAMP2, UNC13C, UNC13A, PARVB, PRKCZ, CAV1, SHROOM2, ABI2, BRSK1, CDH2, CDH3, RIMS4, GPHN, PVRL1, SYN1, PVRL3, OBSL1, SLC30A3, SSX2IP, MLLT4, APC, PARD6A, GL…	1264	518	12782	1.4251	0.647384	0.0425027	2.53682
M2	blue	GOTERM_CC_FAT	GO:0000502~proteasome complex	15	0.0786493	0.00208473	RAD23B, IDE, UBE3C, UBQLN1, PSMA2, PSMC6, PSMD14, PSMC4, PSMB1, PSMC3, PSMD11, UCHL5, PSMD3, PSME4, PSMD7	1264	61	12782	2.48664	0.713512	0.0487728	3.03451
M2	blue	GOTERM_CC_FAT	GO:0046930~pore complex	20	0.104866	0.00212138	NUP153, AGFG1, NUP88, NUP188, IPO9, NUP155, POM121, IPO5, TOMM40L, KPNA6, KPNA5, NUP54, KPNA4, POM121C, KPNA3, XPO7, NUP43, LBR, TNPO1, KPNA1	1264	95	12782	2.12891	0.719746	0.0477478	3.08708
M2	blue	GOTERM_MF_FAT	GO:0043169~cation binding	491	2.57445	0.00216444	LTBP4, ZNF639, ZNF250, SSR1, SYP, CDH22, BRPF1, MAP3K4, HMCN1, KCNK9, BRPF3, ZNF248, CDH24, ZNF641, L3MBTL4, CLCA2, ZNF644, CRTAC1, ZHX1, VPS41, MARK1, PITPNM1, ADAMTS9, PITPNM2, PITPNM3, ADAMTS8, ZNF789, ZNF786, ZNF239, FDX1L, RYR2, UNC13C, UNC13A, ADSS, HACL1, MGAT5B, ZNF131, CACNB1, DUSP12, CACNB3, DIDO1, KCNJ3, ADAP1, ARIH1, DAGLA, ARIH2, ARG2, DHX57, ZNF398, DNMT3A, ASXL3, NPLOC4, ZC3H18, KL…	1376	4179	12983	1.10858	0.918132	0.123412	3.42625
M2	blue	GOTERM_CC_FAT	GO:0000159~protein phosphatase type 2A complex	8	0.0419463	0.00220544	PPP2R1A, PPP2R5B, STRN4, PPP2R4, PPP2R5E, PPP2R2B, PPP2R2C, PPP2R2D	1264	20	12782	4.04494	0.733536	0.0478018	3.20755
M2	blue	GOTERM_MF_FAT	GO:0046914~transition metal ion binding	338	1.77223	0.00221538	B3GALT6, SNCA, ZNF639, ZNF250, PDLIM1, ZNRF1, RNF214, ZFP91, BRPF1, BRPF3, PLOD2, ZFP90, RNF219, ZNF248, RARA, ZNF641, L3MBTL4, ZNF644, YY1, NUDT15, ZHX1, PIM1, UBR3, CYP26A1, VPS41, ADAMTS9, ADAMTS8, ZNF789, PIAS4, ACAP3, PRDM4, MTF2, ZNF786, ZNF239, FDX1L, PIAS2, UNC13C, UNC13A, ZNF131, ASAP2, DUSP12, MTP18, DIDO1, ADAP1, SLC11A2, ARIH1, ARIH2, ARG2, IDH2, DHX57, ZNF398, DNMT3A, IKZF4, ASXL3, K…	1376	2785	12983	1.14511	0.922819	0.120217	3.50553
M2	blue	GOTERM_CC_FAT	GO:0048471~perinuclear region of cytoplasm	45	0.235948	0.00226578	PRKCZ, CAV1, CHERP, SYT5, NFKBIE, ALG2, JAG2, MAEL, RAB40C, ARF5, UBQLN1, VPS33B, SLC11A2, TRIAP1, SORBS2, VPS4A, OBSL1, RARA, CALN1, PAFAH1B1, SEC24C, UNC45A, MOBKL3, KCNMA1, TWF2, ACTN4, STMN2, MAP1B, PTPRR, SPIRE1, GDPD5, KAT5, GAK, TNKS2, TRIM37, CDH13, ATXN2, SCYL2, ARF3, SERBP1, CACNA1G, CYFIP1, NPPA, DNAJB6, KALRN	1264	288	12782	1.58005	0.743016	0.047368	3.29395
M2	blue	GOTERM_BP_FAT	GO:0022604~regulation of cell morphogenesis	26	0.136326	0.00244178	FGD1, PLXNA3, CDC42SE1, LRRC4C, CDH2, EPHB2, LINGO1, ZFP91, MAPT, ROBO2, FGD5, CDC42EP3, NEFL, PTPRF, GRIN1, MAP1B, GAS7, SLIT2, NUMBL, NTRK3, AMIGO1, CORO1A, CDC42SE2, GRLF1, CYFIP1, MYH10	1431	131	13528	1.87627	0.999829	0.150931	4.38527
M2	blue	GOTERM_BP_FAT	GO:0017038~protein import	26	0.136326	0.00244178	BID, FGF9, TIMM17A, PEX6, PEX5, TOMM7, TOMM5, ZFYVE9, TIMM23B, BCL6, TNPO1, C6ORF168, HTT, IPO9, ARNTL, TIMM23, PPIH, IPO5, TOMM20, SPTBN1, KPNA6, KPNA5, KPNA4, KPNA3, XPO7, KPNA1	1431	131	13528	1.87627	0.999829	0.150931	4.38527
M2	blue	GOTERM_BP_FAT	GO:0045892~negative regulation of transcription, DNA-dependent	56	0.293624	0.00249525	MEF2C, ZNF639, CBX4, MAEL, CTCF, ZNF202, MAF1, DAXX, CBFA2T2, CTNNB1, KCNIP3, AES, ZNF148, ZNF496, KDM5B, NR2F1, ATF7IP, ZHX1, PKIG, MBD3, FOXN3, PURB, NRIP1, GZF1, CTNNBIP1, SUZ12, PA2G4, PIAS4, NSD1, SMARCA2, ZFP161, ZMYND11, TNFRSF4, VPS72, FOXH1, OVOL2, HEXIM2, ATN1, BCL6, SKIL, BCOR, HELLS, DNMT3A, KLF12, KLF10, SKI, KAT5, HDAC3, ID2, RNF2, JAZF1, DNMT1, RBM15, NCOR1, HDAC8, DNAJB6	1431	356	13528	1.48707	0.999858	0.151348	4.47923
M2	blue	GOTERM_MF_FAT	GO:0043167~ion binding	497	2.60591	0.00254481	LTBP4, ZNF639, ZNF250, SSR1, SYP, CDH22, BRPF1, MAP3K4, HMCN1, KCNK9, BRPF3, ZNF248, CDH24, ZNF641, L3MBTL4, CLCA2, PTPRF, ZNF644, CRTAC1, ZHX1, VPS41, MARK1, PITPNM1, ADAMTS9, PITPNM2, PITPNM3, ADAMTS8, ZNF789, ZNF786, ZNF239, FDX1L, RYR2, UNC13C, UNC13A, ADSS, HACL1, MGAT5B, ZNF131, CACNB1, DUSP12, CACNB3, DIDO1, KCNJ3, ADAP1, ARIH1, DAGLA, ARIH2, ARG2, DHX57, ZNF398, DNMT3A, ASXL3, NPLOC4, ZC3…	1376	4241	12983	1.10572	0.947293	0.130766	4.01686
M2	blue	GOTERM_CC_FAT	GO:0000151~ubiquitin ligase complex	19	0.0996225	0.00274249	FZR1, RING1, CBLL1, ANAPC11, UBE2L3, TSPAN17, STUB1, MYCBP2, CUL3, ARIH1, NOSIP, WWP2, RNF2, FBXO31, TRAF7, ZER1, RNF40, FBXO10, CUL1	1264	90	12782	2.13483	0.806989	0.0551456	3.97397
M2	blue	GOTERM_BP_FAT	GO:0033044~regulation of chromosome organization	10	0.0524329	0.00292967	UBE2N, ACD, SNCA, CENPV, DNMT1, CTCF, TLK2, TINF2, ERCC1, TNKS2	1431	30	13528	3.15118	0.99997	0.172391	5.2394
M2	blue	GOTERM_BP_FAT	GO:0030521~androgen receptor signaling pathway	11	0.0576762	0.00326906	MED4, RNF4, NCOA3, MED24, PIAS2, ARID1A, KAT5, DAXX, MED1, CTNNB1, NRIP1	1431	36	13528	2.88858	0.999991	0.187305	5.8293
M2	blue	GOTERM_MF_FAT	GO:0004860~protein kinase inhibitor activity	11	0.0576762	0.00331309	CDKN1A, CASP3, YWHAG, HEXIM2, CDKN2D, PKIG, PRKRIP1, CAMK2N2, CAMK2N1, TRIB2, TRIB1	1376	36	12983	2.88301	0.978355	0.159893	5.19949
M2	blue	GOTERM_BP_FAT	GO:0043543~protein amino acid acylation	15	0.0786493	0.00331941	ZDHHC2, SUPT3H, BRD1, CREBBP, MBD3, KAT5, NMT1, PHF17, TAF5L, BRPF1, SAP130, BRPF3, TAF9, MYST1, APBB1	1431	60	13528	2.36338	0.999992	0.186902	5.91651
M2	blue	GOTERM_BP_FAT	GO:0051056~regulation of small GTPase mediated signal transduction	42	0.220218	0.00332621	ALS2, ARFGAP1, FGD1, AGFG1, TBC1D9, ASAP2, ARF6, CYTH2, RASGEF1C, CYTH3, CDH2, ARFGEF1, MCF2L, IQGAP1, ADAP1, TBC1D16, RASGRP4, RAPGEF5, TBC1D7, PAFAH1B1, BCL6, FGD5, RAPGEF2, RASA3, IQSEC2, ARHGEF2, ABR, TBC1D10B, ARHGEF7, ARHGEF18, NF1, SIPA1L2, IGF1, TRIO, VAV2, TBC1D22B, ARHGEF11, USP6NL, ACAP3, RASGRF1, ARAP2, KALRN	1431	252	13528	1.57559	0.999993	0.184337	5.92829
M2	blue	GOTERM_BP_FAT	GO:0016573~histone acetylation	13	0.0681628	0.0034813	BRD1, SUPT3H, CREBBP, MBD3, KAT5, PHF17, TAF5L, BRPF1, SAP130, BRPF3, TAF9, APBB1, MYST1	1431	48	13528	2.56033	0.999996	0.189137	6.19644
M2	blue	GOTERM_CC_FAT	GO:0019717~synaptosome	18	0.0943792	0.00354903	SEPT5, ALS2, RAB3A, STX1A, GRIN1, SNCA, CAMK2N1, LIN7A, SYP, PVRL1, RASGRF1, DLG4, RYR2, CYFIP1, ZMYND19, VAMP2, ERC2, RNF40	1264	85	12782	2.14144	0.881121	0.0685273	5.11436
M2	blue	GOTERM_BP_FAT	GO:0051253~negative regulation of RNA metabolic process	56	0.293624	0.00356596	MEF2C, ZNF639, CBX4, MAEL, CTCF, ZNF202, MAF1, DAXX, CBFA2T2, CTNNB1, KCNIP3, AES, ZNF148, ZNF496, KDM5B, NR2F1, ATF7IP, ZHX1, PKIG, MBD3, FOXN3, PURB, NRIP1, GZF1, CTNNBIP1, SUZ12, PA2G4, PIAS4, NSD1, SMARCA2, ZFP161, ZMYND11, TNFRSF4, VPS72, FOXH1, OVOL2, HEXIM2, ATN1, BCL6, SKIL, BCOR, HELLS, DNMT3A, KLF12, KLF10, SKI, KAT5, HDAC3, ID2, RNF2, JAZF1, DNMT1, RBM15, NCOR1, HDAC8, DNAJB6	1431	362	13528	1.46242	0.999997	0.190375	6.3425
M2	blue	GOTERM_BP_FAT	GO:0051726~regulation of cell cycle	52	0.272651	0.00366719	CCNT2, DYNC1LI1, CEP76, EDN1, RPRM, CTCF, PTEN, CSNK2A2, CDC42, TRIAP1, CASP3, CDKN2D, CABLES2, E4F1, INSR, DLG1, PTPRK, MADD, RINT1, PIM1, PIM3, FOXN3, RBBP8, INHBA, MAD2L1BP, PRDM4, MNT, FZR1, CDK5R2, NEK2, HCFC1, BRSK1, BOP1, CCNG2, ADCYAP1, MYCBP2, HEXIM2, OVOL2, FAM5C, BCL6, HSPA8, APC, DBC1, IGF1, HDAC3, CDKN1A, ID2, MAPK14, FBXO31, PPP1R13B, SMC1A, APBB1, PTENP1	1431	331	13528	1.48515	0.999998	0.192353	6.51687
M2	blue	GOTERM_BP_FAT	GO:0043086~negative regulation of catalytic activity	45	0.235948	0.00382516	GNAZ, PRKCZ, FZR1, CAV1, ADCY1, GNAI1, ADCY8, SNCA, ANAPC11, GABBR2, TRIB1, CASP3, HEXIM2, PSMB1, CDKN2D, ARG2, ADRA2A, PSMD3, PSMD7, APC, ANAPC1, GPS1, PPP2R1A, NF1, PKIG, DUSP22, PSMA2, NOSIP, PSMD14, PSMC6, SSTR2, YWHAG, CDKN1A, GLA, PSMC4, RGS3, PSMC3, PSMD11, GRM7, PRKRIP1, PPP2R4, ANAPC7, DUSP8, DNAJB6, DUSP6	1431	277	13528	1.53577	0.999999	0.196884	6.78837
M2	blue	GOTERM_CC_FAT	GO:0043025~cell soma	29	0.152055	0.00400238	ALS2, SHROOM2, SNCAIP, CCK, AGFG1, SYT5, GRIK3, RAB1A, EPHB2, STAU1, KLHL1, ATP2B2, TOP1, ZFP91, EXOC4, PAFAH1B1, NEGR1, PTPRF, KCNB2, EEF1A2, MAP1B, CAMK2N1, ASCL1, KCNJ4, GSK3B, NTRK2, CACNA1G, MYH10, KALRN	1264	168	12782	1.74558	0.909485	0.0745651	5.7498
M2	blue	GOTERM_CC_FAT	GO:0016604~nuclear body	29	0.152055	0.00400238	MEF2C, SETD1B, SETD1A, HR, DAXX, CXXC1, PRPF8, RNF34, GEMIN7, DDX42, TFIP11, ANKS1B, NACC1, MAML1, RING1, TOPBP1, SKI, SFRS1, PRPF4, MBD1, CCNL2, PPIH, ZMIZ1, RNF2, WRAP53, PSPC1, PIAS2, PSME4, SIP1	1264	168	12782	1.74558	0.909485	0.0745651	5.7498
M2	blue	GOTERM_MF_FAT	GO:0005524~ATP binding	188	0.985738	0.00407968	KIFC2, DYNC1LI1, ADCY1, ADCY8, IDE, MTHFD1L, RAB1A, DMPK, CSNK2A2, TOP1, ATP2B2, MAP3K4, DDX23, DDX25, VPS4A, PMS2, DHX36, TLK2, ITPK1, DHX30, INSR, MAP2K6, TYRO3, YARS, CARS, TWF2, MAGI1, AARS, KIF5C, UBE2J1, PIM1, ABCC10, PIM3, SCYL3, MARK3, SARS2, C10ORF2, MARK1, NVL, DDX39, RFC3, RFC4, RFC1, MAPK6, SCYL2, NAV2, ATP9A, HARS, TESK1, BMP2K, CAMK1, MAPK8, KIF26A, FLAD1, PCCB, SMARCA2, KALRN, NEK2…	1376	1477	12983	1.20098	0.9911	0.185589	6.36589
M2	blue	GOTERM_MF_FAT	GO:0019210~kinase inhibitor activity	11	0.0576762	0.00411717	CDKN1A, CASP3, YWHAG, HEXIM2, CDKN2D, PKIG, PRKRIP1, CAMK2N2, CAMK2N1, TRIB2, TRIB1	1376	37	12983	2.8051	0.991478	0.18008	6.42259
M2	blue	GOTERM_MF_FAT	GO:0050681~androgen receptor binding	9	0.0471896	0.00422482	RNF4, NCOA3, PIAS2, KAT5, NSD1, DAXX, PRPF6, CTNNB1, NRIP1	1376	26	12983	3.26607	0.992479	0.177659	6.58521
M2	blue	GOTERM_BP_FAT	GO:0046578~regulation of Ras protein signal transduction	36	0.188758	0.00430467	ARFGAP1, ALS2, FGD1, AGFG1, TBC1D9, ASAP2, ARF6, CYTH2, CYTH3, CDH2, ARFGEF1, MCF2L, ADAP1, TBC1D16, RASGRP4, TBC1D7, PAFAH1B1, BCL6, FGD5, IQSEC2, ARHGEF2, ABR, TBC1D10B, ARHGEF7, ARHGEF18, NF1, TRIO, IGF1, VAV2, TBC1D22B, ARHGEF11, USP6NL, ACAP3, RASGRF1, ARAP2, KALRN	1431	210	13528	1.6206	1	0.215637	7.60794
M2	blue	GOTERM_BP_FAT	GO:0016192~vesicle-mediated transport	82	0.42995	0.00436858	ALS2, SEPT5, CLTB, ATP5B, SNCA, USE1, EPS15L1, CLTC, VPS33B, RAB1A, CTNNB1, SYP, ASGR1, ANK1, AP1S2, ZFYVE9, NECAP2, DLG4, VPS4A, RAB6B, SEC24C, SAR1B, RBM12, SCAMP1, RAMP3, STX1A, STX3, RINT1, STXBP1, PRKCI, VPS41, ERGIC1, STXBP5, VAMP2, UNC13C, UNC13A, SH3GL1, KALRN, ARFGAP1, RAB3A, CAV1, AP1M1, CDC42SE1, CYTH2, SNX4, ARF6, ARF5, CYTH3, SNX3, ARFGEF1, RIMS4, ROPN1B, HMGXB4, OSBPL1A, EXOC4, AP3D…	1431	576	13528	1.34581	1	0.21545	7.71664
M2	blue	GOTERM_CC_FAT	GO:0019898~extrinsic to membrane	68	0.356544	0.00447224	OSBP, CHMP4B, VPS52, PEX5, VPS37B, EPS15L1, NBEA, ZNRF1, CTNNB1, HPSE, DLG4, VPS4A, DLG5, RNF34, SAR1B, PPP1R14C, AKT3, DLG1, MAGI1, BAIAP2, FLOT1, STRN4, RINT1, STXBP1, CYP26A1, TNKS2, PRKCB, RAB11FIP4, PITPNM1, SH2D3C, RAB11FIP2, PITPNM2, PITPNM3, EPB41L1, STXBP5, GNB1, SDCBP, GNB5, UNC13C, UNC13A, MAP3K12, SH3GL1, GNAI1, ASAP2, LANCL1, RDX, ARF6, ATXN2L, PVRL1, TRIP11, CDC42EP3, MOBKL3, ICA1, …	1264	494	12782	1.39198	0.93177	0.080479	6.40419
M2	blue	GOTERM_MF_FAT	GO:0051427~hormone receptor binding	19	0.0996225	0.00448316	SOCS2, RING1, HR, MED24, KAT5, DAXX, PRPF6, CTNNB1, NRIP1, MED4, NCOA3, RNF4, PHB2, CRH, PIAS2, JMJD1C, NSD1, NPPA, MED1	1376	88	12983	2.03717	0.994426	0.180945	6.97438
M2	blue	GOTERM_CC_FAT	GO:0008287~protein serine/threonine phosphatase complex	11	0.0576762	0.00458254	PPM1F, PPM1G, PPP2R1A, PPM1D, PPP2R5B, STRN4, PPP2R4, PPP2R5E, PPP2R2B, PPP2R2C, PPP2R2D	1264	40	12782	2.78089	0.936152	0.0799904	6.5572
M2	blue	KEGG_PATHWAY	hsa04010:MAPK signaling pathway	41	0.214975	0.00470359	MEF2C, FGF9, CACNB1, CACNB3, FGF12, SRF, DAXX, ATF2, CDC42, ACVR1B, CASP3, MAP3K4, RASGRP4, MAPT, PPP3CC, RAPGEF2, AKT3, MAP2K6, HSPA8, AKT2, MAP2K2, NF1, CACNA1I, PTPRR, CACNG3, MAPK11, ECSIT, PRKCB, ATF4, DUSP3, RASGRF1, MAPK14, NTRK2, CACNA1G, MAPK8, STMN1, DUSP8, CACNA1D, MAP3K12, DUSP6, CACNA1B	506	267	5085	1.54317	0.542802	0.229626	5.56771
M2	blue	GOTERM_CC_FAT	GO:0030665~clathrin coated vesicle membrane	13	0.0681628	0.00476347	SCAMP1, RAB3A, STX1A, ICA1, CLTB, CLTC, SYP, AP1S2, GRIA2, SYN1, NECAP2, SV2A, VAMP2	1264	53	12782	2.48039	0.942739	0.0806806	6.80768
M2	blue	GOTERM_MF_FAT	GO:0019902~phosphatase binding	12	0.0629195	0.00513259	NEK2, SMG7, STRN4, CABIN1, PPP2R4, SNX3, CDH2, INSR, IQGAP1, CTNNB1, STAU1, DLG1	1376	44	12983	2.57327	0.997377	0.197582	7.94601
M2	blue	GOTERM_BP_FAT	GO:0007264~small GTPase mediated signal transduction	48	0.251678	0.00517643	ARHGDIG, RAB3A, ARFRP1, RAB40C, ARF6, RASGEF1C, ARF5, RAB1A, IQGAP1, CDC42, ARL5A, ARHGAP6, RASGRP4, ROPN1B, ADRA2A, RHOBTB2, RAPGEF5, RHOBTB1, RAB6B, RAPGEF2, GTPBP2, RAP2A, ABR, MAP2K2, ARHGEF7, NF1, ARFIP2, IGF1, MAPK11, ARL6, VAV2, RAB33A, ARHGEF11, SH2D3C, CDH13, DOK3, GNB1, RASGRF1, MAPK14, ARF3, RAB35, RHOT1, SDCBP, RHEB, RAB12, SIAH2, ARL4D, ARL4C	1431	305	13528	1.48777	1	0.246637	9.08049
M2	blue	GOTERM_CC_FAT	GO:0001726~ruffle	15	0.0786493	0.00518374	ALS2, PARD6A, FGD1, TLN1, TLN2, BAIAP2, ARFIP2, RDX, ARF6, CYTH3, TPM1, GAS7, CYFIP1, FGD5, FBXO10	1264	67	12782	2.26396	0.955539	0.0851057	7.38708
M2	blue	GOTERM_MF_FAT	GO:0032559~adenyl ribonucleotide binding	189	0.990982	0.00540229	KIFC2, DYNC1LI1, ADCY1, ADCY8, IDE, MTHFD1L, RAB1A, DMPK, CSNK2A2, TOP1, ATP2B2, MAP3K4, DDX23, DDX25, VPS4A, PMS2, DHX36, TLK2, ITPK1, DHX30, INSR, MAP2K6, TYRO3, YARS, CARS, TWF2, MAGI1, AARS, KIF5C, UBE2J1, PIM1, ABCC10, PIM3, SCYL3, MARK3, SARS2, C10ORF2, MARK1, NVL, DDX39, RFC3, RFC4, RFC1, MAPK6, SCYL2, NAV2, ATP9A, HARS, TESK1, BMP2K, CAMK1, MAPK8, KIF26A, FLAD1, PCCB, SMARCA2, KALRN, NEK2…	1376	1497	12983	1.19123	0.998082	0.200244	8.34671
M2	blue	GOTERM_BP_FAT	GO:0007616~long-term memory	6	0.0314597	0.0054896	PRKCZ, ADCY1, ADCY8, RASGRF1, GRIN1, CRH	1431	12	13528	4.72676	1	0.256092	9.60405
M2	blue	GOTERM_CC_FAT	GO:0000792~heterochromatin	11	0.0576762	0.0055354	ATRX, SUZ12, DNMT3A, RNF2, H2AFY2, RING1, MAEL, MBD3, TOP2B, DAXX, HELLS	1264	41	12782	2.71307	0.964025	0.0882221	7.86932
M2	blue	GOTERM_BP_FAT	GO:0050770~regulation of axonogenesis	14	0.073406	0.00562676	PLXNA3, MAP1B, GRIN1, CDH2, LRRC4C, SLIT2, EPHB2, AMIGO1, NTRK3, LINGO1, ZFP91, MAPT, ROBO2, NEFL	1431	57	13528	2.32192	1	0.258236	9.83245
M2	blue	GOTERM_BP_FAT	GO:0043254~regulation of protein complex assembly	19	0.0996225	0.00562961	ATF7IP, PRKCZ, CAV1, CCK, CAPZA2, MAP1B, STXBP1, HCFC1, RDX, ARF6, SRF, CDC42, NCK2, CORO1A, MAPT, ARPC5L, GSK3B, SPTBN1, APC	1431	90	13528	1.99575	1	0.255081	9.83718
M2	blue	GOTERM_MF_FAT	GO:0016563~transcription activator activity	61	0.319841	0.00582738	THRA, ELF2, MED24, PDLIM1, CTCF, CTNNB1, BRPF1, TAF5L, ZNF148, SMARCD1, RBCK1, RARA, E4F1, MKL2, MKL1, SERTAD2, NR2F1, FOXJ2, YY1, RING1, ARID1A, ACTN2, NPAS4, PRPF6, NRIP1, MYT1L, MED4, NCOA3, ZMIZ2, TRIM32, USP21, MNT, PIAS2, SMARCA2, MED1, SUPT3H, HCFC1, NFYC, NR2C2, CXXC1, ARNT, ATF2, FOXH1, ZSCAN21, TAF9, TRIP11, ING1, ZNF398, KLF6, KLF7, MAML1, SRA1, CREBBP, KAT5, ATF6, ATF4, SAP130, RNF4, …	1376	410	12983	1.40379	0.998829	0.207664	8.97496
M2	blue	KEGG_PATHWAY	hsa04530:Tight junction	24	0.125839	0.00596151	PRKCZ, GNAI1, PTEN, CTNNB1, CSNK2A2, CDC42, EXOC4, PPP2R2B, PPP2R2C, AKT3, PPP2R2D, MLLT4, AKT2, PARD6A, PPP2R1A, MAGI1, ACTN4, PRKCI, MYL12B, ACTN2, PRKCB, CTNNA2, EPB41L1, PTENP1, MYH10	506	134	5085	1.79989	0.629378	0.219752	7.00773
M2	blue	GOTERM_CC_FAT	GO:0005635~nuclear envelope	33	0.173029	0.00611177	GNAZ, AGFG1, LEMD3, BNIP3, NUP188, TAGLN2, ANKLE2, POM121, NARF, PAFAH1B1, POM121C, NUP54, TNPO1, LBR, NUP153, NUP88, TMEM38A, IPO9, NAV3, NUP155, TNKS2, ATF6, IPO5, PCNA, KPNA6, AKAP6, KPNA5, KPNA4, XPO7, KPNA3, NUP43, MATR3, KPNA1	1264	205	12782	1.62784	0.974579	0.0944821	8.65462
M2	blue	GOTERM_MF_FAT	GO:0008601~protein phosphatase type 2A regulator activity	7	0.036703	0.00616838	PPP2R1A, PPP2R5B, PPP2R4, PPP2R5E, PPP2R2B, PPP2R2C, PPP2R2D	1376	17	12983	3.88513	0.999212	0.211969	9.47601
M2	blue	GOTERM_MF_FAT	GO:0019903~protein phosphatase binding	11	0.0576762	0.00618184	NEK2, SMG7, STRN4, CABIN1, PPP2R4, SNX3, CDH2, INSR, IQGAP1, CTNNB1, STAU1	1376	39	12983	2.66124	0.999225	0.206291	9.49572
M2	blue	GOTERM_MF_FAT	GO:0042054~histone methyltransferase activity	11	0.0576762	0.00618184	SETDB1, DOT1L, SUZ12, PRMT8, SETD1B, SETD1A, WHSC1, SETD8, SETD2, NSD1, SUV420H1	1376	39	12983	2.66124	0.999225	0.206291	9.49572
M2	blue	GOTERM_CC_FAT	GO:0045211~postsynaptic membrane	24	0.125839	0.00655945	KCNMA1, ANKS1B, GABRG2, DLGAP1, GLRB, DLGAP2, CLSTN3, GRIK3, GRIN1, DLGAP4, GABBR2, SSPN, HOMER1, SHANK2, HOMER2, SHANK3, CAMK2N1, LIN7A, GPHN, GRIA2, CHRM1, GRM7, DLG4, DLG1	1264	135	12782	1.79775	0.980592	0.0985387	9.26028
M2	blue	GOTERM_BP_FAT	GO:0030518~steroid hormone receptor signaling pathway	14	0.073406	0.00656719	EGLN2, MED24, ARID1A, KAT5, RBM9, DAXX, NRIP1, CTNNB1, MED4, NCOA3, RNF4, RARA, PIAS2, MED1	1431	58	13528	2.28189	1	0.287307	11.3839
M2	blue	GOTERM_CC_FAT	GO:0005829~cytosol	159	0.833683	0.0065859	BAT5, ALS2, THRA, CHMP4B, CEP76, RUSC2, CEP78, SNCA, IDE, RPL15, EIF5, CTNNB1, CEP70, ZFP91, PGPEP1, BRPF3, UBXN2B, TUBG1, INSR, CUL1, ANAPC1, CARS, PDE4D, VPS41, DCTN1, PSMA2, RASGRF1, EIF2S1, HARS, SNRPB, ADSL, SDCBP, TUBA4A, MAPK8, AKAP7, ANAPC7, SIP1, FLAD1, KALRN, FGD1, FZR1, CAV1, NEK2, STAM2, CACNB3, ANAPC11, ATF2, SULT4A1, PSMB1, GALE, RPL5, EIF3J, OSBPL5, NPLOC4, ABR, CKAP5, MAP2K2, GARS…	1264	1330	12782	1.20892	0.980899	0.0965073	9.29595
M2	blue	GOTERM_MF_FAT	GO:0008022~protein C-terminus binding	26	0.136326	0.00675406	USP7, PEX6, PEX5, SAE1, KCNIP3, CTNNB1, ATP2B2, TRIM3, DLG4, VPS4A, TOP2B, TINF2, NEFL, ERCC1, MLLT4, DLG1, MAGI1, BAIAP2, TOPBP1, FOXN3, ATXN1, ATXN2, ATF4, CORO1A, KPNA3, CACNA1B	1376	141	12983	1.73985	0.999601	0.216987	10.3305
M2	blue	GOTERM_BP_FAT	GO:0006473~protein amino acid acetylation	13	0.0681628	0.00694593	BRD1, SUPT3H, CREBBP, MBD3, KAT5, PHF17, TAF5L, BRPF1, SAP130, BRPF3, TAF9, APBB1, MYST1	1431	52	13528	2.36338	1	0.297555	12.0015
M2	blue	GOTERM_MF_FAT	GO:0004674~protein serine/threonine kinase activity	63	0.330327	0.00709111	LGMN, LTBP4, PINK1, DMPK, CSNK2A2, PAK6, ACVR1B, PAK7, ADCK1, ADCK2, MAP3K4, TLK2, MAP2K6, AKT3, AKT2, SRPK3, CCNH, PIM1, PRKCI, PIM3, MARK3, MARK1, GAK, PRKCB, PDIK1L, HUNK, MAPK6, BMP2K, TESK1, CAMK1, MAPK8, MAP3K12, KALRN, PRKCZ, NEK2, STK11, BMPR2, BRSK2, ADRBK2, BRSK1, STK17A, VRK3, SBK1, SNRK, SPEG, TTBK1, LMTK3, CAMK2B, DYRK2, PRKAA2, DCLK1, BRD2, MAP2K2, TRIO, MAPK11, RPS6KL1, PLK2, CSNK1…	1376	430	12983	1.38238	0.999731	0.220477	10.8189
M2	blue	GOTERM_BP_FAT	GO:0044087~regulation of cellular component biogenesis	26	0.136326	0.00723645	PRKCZ, CAV1, CCK, CAPZA2, EDN1, HCFC1, RDX, ARF6, SRF, PTEN, TPM1, CDC42, ARHGAP6, PVRL1, MAPT, AGRN, APC, ATF7IP, GRIN1, MAP1B, STXBP1, NCK2, CORO1A, ARPC5L, GSK3B, SPTBN1, PTENP1	1431	142	13528	1.73093	1	0.304296	12.4725
M2	blue	GOTERM_BP_FAT	GO:0033043~regulation of organelle organization	36	0.188758	0.00725999	DYNC1LI1, RAB3A, CAV1, SHROOM2, CEP76, NEK2, CAPZA2, EDN1, SNCA, KATNB1, ARF6, CTCF, RDX, TPM1, MYCBP2, CTNNB1, CDC42, ARHGAP6, ACD, MAPT, TLK2, TINF2, INSR, ERCC1, APC, ARHGEF2, MAP1B, IGF1, TNKS2, UBE2N, NCK2, CORO1A, ARPC5L, CENPV, DNMT1, SPTBN1	1431	217	13528	1.56833	1	0.301598	12.5106
M2	blue	GOTERM_MF_FAT	GO:0019900~kinase binding	31	0.162542	0.0073869	GLRX3, PRKCZ, CAV1, ABI2, NBEA, DUSP12, CDH2, UBQLN1, TRIB1, CTNNB1, ATN1, CDKN2D, RBCK1, TOP2B, INSR, DLG1, APC, PTPRK, TYRO3, PTPRR, PRKAB1, SKI, APPL1, CAMK2N1, CORO1A, YWHAG, GSK3B, PRKRIP1, RYR2, AKAP7, MAP3K12	1376	179	12983	1.63405	0.999809	0.222653	11.2454
M2	blue	KEGG_PATHWAY	hsa04144:Endocytosis	30	0.157299	0.0075664	ARFGAP1, PRKCZ, CLTB, CHMP4B, CHMP6, STAM2, ASAP2, ADRBK2, VPS37B, ARF6, CLTC, ACVR1B, CDC42, VPS4A, HSPA8, IQSEC2, PARD6A, DNM1L, VTA1, MET, PRKCI, RAB11FIP4, RAB11FIP2, ADRB1, ACAP3, RABEP1, SMURF1, ARAP2, DNM1, SH3GL1	506	184	5085	1.63849	0.716572	0.222879	8.81568
M2	blue	GOTERM_CC_FAT	GO:0030027~lamellipodium	15	0.0786493	0.00774995	ALS2, FGD1, CTNND1, ABI2, RDX, SCYL3, CDH2, RAPH1, CTNNA2, CTNNB1, CORO1A, CYFIP1, FGD5, APBB1, AKT2	1264	70	12782	2.16693	0.990536	0.109977	10.8527
M2	blue	GOTERM_MF_FAT	GO:0003682~chromatin binding	27	0.141569	0.00784605	MKRN1, CAMTA2, HIRA, CBX4, CTCF, CBX6, CTNNB1, TOP1, CHD9, PBRM1, BCL6, TOP2B, MYST1, HELLS, DNMT3A, RING1, MBD3, KAT5, KLHDC3, MSL3, SUZ12, ATRX, MEOX1, RNF2, SMC1A, NSD1, MED1	1376	150	12983	1.69836	0.999888	0.228903	11.9037
M2	blue	GOTERM_BP_FAT	GO:0051169~nuclear transport	28	0.146812	0.00807884	AGFG1, XPO5, FGF9, ZFYVE9, DDX25, BCL6, NUP54, TNPO1, HTT, SMG7, IPO9, ARNTL, NUP155, ATXN1, DDX39, PPIH, GSK3B, IPO5, TBRG1, KPNA6, SPTBN1, CAMK1, KPNA5, SMURF1, KPNA4, KPNA3, XPO7, KPNA1	1431	158	13528	1.67531	1	0.325738	13.8248
M2	blue	GOTERM_CC_FAT	GO:0044454~nuclear chromosome part	22	0.115352	0.00811619	DNMT3A, RING1, MAEL, HIRA, PURB, KLHDC3, TNKS2, ATRX, SUZ12, POLD3, ACD, SYN1, ZMIZ2, RNF2, ORC6L, H2AFY2, TINF2, SUDS3, BTBD12, ERCC1, SS18L1, SUV420H1	1264	122	12782	1.82354	0.992414	0.112245	11.3374
M2	blue	GOTERM_MF_FAT	GO:0019207~kinase regulator activity	19	0.0996225	0.00813336	ALS2, CDK5R2, NRG3, MADD, PKIG, CAMK2N2, CAMK2N1, TRIB2, TRIB1, CASP3, YWHAG, CDKN1A, HEXIM2, ROPN1B, CDKN2D, PRKAR1B, PRKRIP1, CABLES2, APC	1376	93	12983	1.92765	0.99992	0.230498	12.3132
M2	blue	GOTERM_BP_FAT	GO:0006607~NLS-bearing substrate import into nucleus	6	0.0314597	0.00815288	IPO5, KPNA6, KPNA5, KPNA4, KPNA3, KPNA1	1431	13	13528	4.36317	1	0.324559	13.9428
M2	blue	GOTERM_MF_FAT	GO:0022884~macromolecule transmembrane transporter activity	6	0.0314597	0.00821759	TOMM7, TIMM17A, SNCA, TOMM20, TIMM23B, TIMM23	1376	13	12983	4.35476	0.999927	0.227082	12.433
M2	blue	GOTERM_MF_FAT	GO:0015450~P-P-bond-hydrolysis-driven protein transmembrane transporter activity	6	0.0314597	0.00821759	TOMM7, TIMM17A, SNCA, TOMM20, TIMM23B, TIMM23	1376	13	12983	4.35476	0.999927	0.227082	12.433
M2	blue	GOTERM_BP_FAT	GO:0033554~cellular response to stress	79	0.41422	0.00826939	SNCA, UVRAG, ZNF12, XRCC1, DAXX, TRIAP1, EPC2, CASP3, MAP3K4, MAP1LC3A, CDKN2D, PMS2, PMS2CL, TLK2, GNL1, WDR33, MAP2K6, EIF2B4, PTPRK, POLI, REV1, CCNH, DTL, RINT1, AARS, MBD4, TOPBP1, UBE2B, FOXN3, RBBP8, UBE2N, SH2D3C, RECQL, DCLRE1A, RFC3, RFC4, RFC1, EIF2S1, MAPK8, MAP3K12, RAD23B, CAV1, ADORA2B, RAD23A, BMPR2, BRSK1, TPM1, ARNT, TRIB1, SLC11A2, ACD, BCL6, DYRK2, NEFL, ERCC1, APC, GPS1, SSRP…	1431	566	13528	1.31949	1	0.324778	14.128
M2	blue	GOTERM_MF_FAT	GO:0003924~GTPase activity	35	0.183515	0.00838694	GNAZ, SEPT5, RAB3A, ATL1, GNAI1, GNA11, ARFRP1, EIF5, ARF6, ARF5, RAB1A, CDC42, GFM1, RAB6B, TUBG1, GTPBP2, RAP2A, GTPBP1, DNM1L, EFTUD2, EEF1A2, EEF2, RAB33A, RNF112, GNAQ, GSPT1, GNB1, ARF3, RAB35, TUBA4A, RHEB, GNB5, ARL4D, ARL4C, DNM1	1376	211	12983	1.5651	0.99994	0.225853	12.6732
M2	blue	GOTERM_MF_FAT	GO:0030528~transcription regulator activity	189	0.990982	0.00841024	MEF2C, MEF2A, THRA, CNOT8, LMO4, HIRA, CBX4, ZNF639, MED24, CNOT2, PDLIM1, RBM9, MAF1, MED20, LASS6, CTNNB1, BRPF1, TAF5L, ZNF187, SMARCD1, CREB3L2, RBCK1, RARA, L3MBTL4, YY1, ZHX1, ARID1A, ACTN2, ARNTL, ZNF3, FOXN3, MED19, ASCL1, ZNF193, PA2G4, PIAS4, PRDM4, MED15, RFC1, TIAL1, TRIM32, MNT, PIAS2, SMARCA2, TSHZ3, CAMTA2, CCRN4L, ZNF131, ONECUT2, SOX4, SRF, VPS72, NR2C2, ATF2, ZC3H8, CXXC1, ARNT,…	1376	1512	12983	1.17941	0.999942	0.221297	12.7062
M2	blue	GOTERM_BP_FAT	GO:0051130~positive regulation of cellular component organization	31	0.162542	0.008436	CAV1, CCK, EDN1, SNCA, KATNB1, ARF6, CBLL1, SRF, TPM1, CDC42, ZFP91, MAPT, ROBO2, INSR, TINF2, NEFL, APC, ACTN4, PTPRF, MAP1B, PRKCI, IGF1, SLIT2, TNKS2, NUMBL, UBE2N, AMIGO1, NTRK3, NCK2, GSK3B, DNMT1	1431	181	13528	1.61911	1	0.326581	14.3922
M2	blue	GOTERM_BP_FAT	GO:0031346~positive regulation of cell projection organization	12	0.0629195	0.00856806	AMIGO1, NTRK3, CDC42, ZFP91, PTPRF, MAPT, MAP1B, ROBO2, NEFL, SLIT2, NUMBL, APC	1431	47	13528	2.41367	1	0.327254	14.6011
M2	blue	GOTERM_BP_FAT	GO:0000122~negative regulation of transcription from RNA polymerase II promoter	42	0.220218	0.0085706	MEF2C, ZMYND11, CBX4, MAEL, ZNF202, VPS72, KCNIP3, CTNNB1, FOXH1, AES, ATN1, HEXIM2, ZNF148, BCL6, SKIL, BCOR, ZNF496, NR2F1, ATF7IP, DNMT3A, KLF12, KLF10, PKIG, SKI, MBD3, KAT5, GZF1, NRIP1, SUZ12, CTNNBIP1, HDAC3, PIAS4, ID2, RNF2, JAZF1, DNMT1, NSD1, NCOR1, RBM15, HDAC8, SMARCA2, ZFP161	1431	266	13528	1.49266	1	0.323905	14.6051
M2	blue	GOTERM_CC_FAT	GO:0005730~nucleolus	89	0.466653	0.00943497	CCNT2, LOC731602, FOSL2, ZNF18, DEDD, RBM5, CTCF, ZNF346, IQGAP1, ZNF207, RPL5P1, WDR74, TOP1, CASP3, ZNF148, WIBG, URB2, RTF1, SMARCD1, RPP30, TOP2B, PHC1, LRRC7, GNL3, NOL6, MCRS1, NOL4, KHDRBS3, EXOSC9, GPR19, ACTN4, RPP21, EXOSC7, KIAA0649, NOL7, RING1, ACTN2, MBD4, ARID1A, POLR1C, ISG20L2, MCM4, ZFR, ZNF3, ARHGEF11, NOC2L, NVL, SENP3, MED4, PA2G4, NOP2, HUWE1, NAV2, IPO5, PRKRIP1, RPL5P34, A…	1264	698	12782	1.2894	0.996581	0.126458	13.0622
M2	blue	GOTERM_CC_FAT	GO:0030425~dendrite	27	0.141569	0.00960222	ALS2, CCK, GRIK3, BNIP3, ABI2, CTNNB1, KLHL1, ATP2B2, EXOC4, NEGR1, ANKS1B, DLGAP2, GRIN1, MAP1B, NF1, ACTN2, CAMK2N1, CAPRIN1, KCNJ4, GRM7, CHRM1, GSK3B, NTRK2, CACNA1G, ATXN1L, DBN1, MYH10	1264	163	12782	1.67505	0.99691	0.125766	13.2787
M2	blue	GOTERM_BP_FAT	GO:0007005~mitochondrion organization	25	0.131082	0.00973979	BID, RAB3A, CCK, COX10, TIMM17A, SNCA, BNIP3, PEX5, MPV17, CASP3, TOMM7, HTRA2, TOMM5, GFM1, TIMM23B, C6ORF168, DNM1L, SLC25A4, HTT, TMEM70, C20ORF7, TIMM23, C10ORF2, POLRMT, TOMM20	1431	138	13528	1.7126	1	0.355608	16.4336
M2	blue	GOTERM_BP_FAT	GO:0016188~synaptic vesicle maturation	4	0.0209732	0.0100023	SYP, RAB3A, STXBP1, DLG4	1431	5	13528	7.56282	1	0.35963	16.8389
M2	blue	GOTERM_MF_FAT	GO:0005088~Ras guanyl-nucleotide exchange factor activity	18	0.0943792	0.0101265	ALS2, FGD1, SERGEF, ARHGEF2, ABR, ARHGEF7, MADD, ARHGEF18, TRIO, VAV2, MCF2L, ARHGEF11, RASGRF1, RASGRP4, RAPGEF5, FGD5, RAPGEF2, KALRN	1376	88	12983	1.92995	0.999992	0.254644	15.1058
M2	blue	GOTERM_MF_FAT	GO:0005525~GTP binding	55	0.288381	0.0101291	GNAZ, SEPT5, SEPHS1, ATL1, GNA11, EIF5, RAB1A, CDC42, ARL5A, ARL15, RAB6B, TUBG1, SAR1B, GNL1, INSR, GNL3, GTPBP2, GTPBP1, RAP2A, EFTUD2, EEF2, ERAL1, ARL6, GNAQ, TUBA4A, RAB12, ARL4D, ARL4C, ADSS, RAB3A, GNAI1, ARFRP1, RAB40C, ARF6, ARF5, RRAGD, GFM1, GMPPA, RHOBTB2, RHOBTB1, SCG5, TRAF7, DNM1L, EEF1A2, ARFIP2, DRG2, RAB33A, RNF112, NOLC1, GSPT1, RAB35, ARF3, RHOT1, RHEB, DNM1	1376	372	12983	1.39501	0.999992	0.249337	15.1093
M2	blue	GOTERM_MF_FAT	GO:0004177~aminopeptidase activity	9	0.0471896	0.0108057	LOC440434, BLMH, METAP2, MAP1D, TPP2, ENPEP, XPNPEP3, DPP4, DNPEP	1376	30	12983	2.8306	0.999996	0.258273	16.0381
M2	blue	GOTERM_CC_FAT	GO:0005657~replication fork	9	0.0471896	0.0108096	POLD3, RFC3, RFC4, RFC1, ZMIZ2, PCNA, BCL6, UBE2B, PURB	1264	32	12782	2.8441	0.998512	0.137534	14.8267
M2	blue	GOTERM_BP_FAT	GO:0030522~intracellular receptor-mediated signaling pathway	16	0.0838926	0.0109212	DCBLD2, EGLN2, CYP26A1, MED24, ARID1A, KAT5, RBM9, DAXX, CTNNB1, NRIP1, MED4, NCOA3, RNF4, RARA, PIAS2, MED1	1431	75	13528	2.01675	1	0.381756	18.2435
M2	blue	GOTERM_MF_FAT	GO:0004221~ubiquitin thiolesterase activity	16	0.0838926	0.0110949	USP7, USP30, USPL1, USP3, USP9X, USP4, BAP1, PSMD14, USP39, UCHL5, USP21, USP48, USP15, USP42, USP13, USP31	1376	75	12983	2.01287	0.999997	0.258944	16.4322
M2	blue	KEGG_PATHWAY	hsa00534:Heparan sulfate biosynthesis	8	0.0419463	0.0112373	EXTL3, HS3ST5, B3GALT6, HS3ST1, HS6ST3, HS6ST1, EXT1, HS2ST1	506	26	5085	3.09213	0.846792	0.268501	12.8305
M2	blue	KEGG_PATHWAY	hsa03040:Spliceosome	22	0.115352	0.0116921	CHERP, CCDC12, EFTUD2, U2AF2, SR140, SNW1, SFRS1, SF3A1, PRPF4, SF3B4, SFRS3, PRPF6, SFRS2B, PPIE, PPIH, DDX23, PRPF8, USP39, SNRPB, DHX16, HSPA8, DDX42	506	126	5085	1.75466	0.858057	0.243388	13.3164
M2	blue	GOTERM_CC_FAT	GO:0005911~cell-cell junction	30	0.157299	0.0118291	PRKCZ, TLN1, CADM3, SHROOM2, TLN2, ABI2, CDH2, CDH3, CTNNB1, PVRL1, PVRL3, OBSL1, SSX2IP, ZYX, DLG5, MLLT4, DPP4, CDH24, DLG1, APC, PARD6A, PTPRK, ARHGEF2, STX3, MAGI1, UBN1, CTNNA2, LIN7A, PKP1, CDC42BPB	1264	190	12782	1.59669	0.999198	0.146489	16.1137
M2	blue	GOTERM_CC_FAT	GO:0031519~PcG protein complex	5	0.0262164	0.0122358	SUZ12, RNF2, YY1, RING1, BCOR	1264	10	12782	5.05617	0.999373	0.148124	16.6221
M2	blue	GOTERM_BP_FAT	GO:0030031~cell projection assembly	17	0.0891359	0.0124203	FGD1, C2CD3, BAIAP2, ONECUT2, ARFIP2, RDX, ACTN2, VAV2, ARL6, UBE2B, CDC42, CDH13, NCK2, CYFIP1, SDCBP, FGD5, MYH10	1431	83	13528	1.93626	1	0.417613	20.4868
M2	blue	GOTERM_BP_FAT	GO:0050772~positive regulation of axonogenesis	8	0.0419463	0.0126224	AMIGO1, NTRK3, ZFP91, MAPT, MAP1B, ROBO2, NEFL, SLIT2	1431	25	13528	3.02513	1	0.418911	20.7847
M2	blue	GOTERM_BP_FAT	GO:0006913~nucleocytoplasmic transport	27	0.141569	0.0126265	AGFG1, XPO5, FGF9, ZFYVE9, DDX25, BCL6, NUP54, TNPO1, HTT, SMG7, IPO9, ARNTL, NUP155, ATXN1, DDX39, PPIH, GSK3B, IPO5, KPNA6, SPTBN1, CAMK1, KPNA5, SMURF1, KPNA4, KPNA3, XPO7, KPNA1	1431	156	13528	1.63619	1	0.415247	20.7908
M2	blue	KEGG_PATHWAY	hsa05014:Amyotrophic lateral sclerosis (ALS)	12	0.0629195	0.0133302	ALS2, BID, CASP3, GRIA2, MAPK14, TOMM40L, GRIN1, PPP3CC, MAPK11, NEFL, DAXX, MAP2K6	506	53	5085	2.27534	0.892224	0.243053	15.0461
M2	blue	GOTERM_BP_FAT	GO:0030036~actin cytoskeleton organization	36	0.188758	0.0133754	FGD1, PRKCZ, TLN1, CAPZA2, ABI2, ARF6, CYTH2, DAAM1, TPM1, KLHL1, CDC42, ARHGAP6, INPP5K, ADRA2A, OBSL1, BCL6, PAFAH1B1, FGD5, DLG1, FMNL1, ARHGEF2, ACTN4, NF1, FSCN1, ARFIP2, PRKCI, GAS7, ARHGEF11, NCK2, CORO1A, EPB41L1, SDCBP, DBN1, FHOD1, CDC42BPB, MYH10	1431	226	13528	1.50587	1	0.429884	21.8855
M2	blue	GOTERM_CC_FAT	GO:0000785~chromatin	31	0.162542	0.0133798	CBX4, HIRA, MAEL, H1FX, DAXX, CBX6, CHD9, TOP2B, MYST1, HELLS, MAF, H1F0, DNMT3A, HIST1H1D, SHPRH, CREB1, RING1, MBD4, MBD3, KAT5, UBE2B, KLHDC3, ATRX, MSL3, SUZ12, HDAC3, ID2, RNF2, H2AFY2, BTBD12, SUDS3	1264	200	12782	1.56741	0.999687	0.157745	18.0366
M2	blue	GOTERM_BP_FAT	GO:0051443~positive regulation of ubiquitin-protein ligase activity	15	0.0786493	0.0136585	ANAPC1, FZR1, ANAPC11, UBE2N, PSMA2, PSMC6, PSMD14, PSMB1, PSMC4, PSMC3, PSMD11, PSMD3, ANAPC7, PSMD7, CUL1	1431	70	13528	2.02576	1	0.432899	22.2957
M2	blue	GOTERM_BP_FAT	GO:0007369~gastrulation	15	0.0786493	0.0136585	HTT, ARFRP1, HIRA, BMPR2, ECSIT, SLIT2, CTNNB1, CUL3, FAM48A, RNF2, EXT1, NSD1, CHRD, ODZ4, LRP5	1431	70	13528	2.02576	1	0.432899	22.2957
M2	blue	GOTERM_BP_FAT	GO:0010769~regulation of cell morphogenesis involved in differentiation	16	0.0838926	0.013845	PLXNA3, PTPRF, MAP1B, GRIN1, CDH2, LRRC4C, SLIT2, EPHB2, NUMBL, AMIGO1, NTRK3, LINGO1, ZFP91, MAPT, ROBO2, NEFL	1431	77	13528	1.96437	1	0.433573	22.5647
M2	blue	GOTERM_MF_FAT	GO:0008135~translation factor activity, nucleic acid binding	19	0.0996225	0.0138668	ABCF1, EIF4E3, EIF2C1, EIF1AD, EEF1A2, EIF5, EEF2, MTIF3, EIF4G1, GSPT1, EIF2S1, TSFM, GFM1, TCEB2, EIF3J, TCEA2, EIF2B4, EIF4E2, EIF2C4	1376	98	12983	1.8293	1	0.306878	20.1224
M2	blue	GOTERM_BP_FAT	GO:0031398~positive regulation of protein ubiquitination	17	0.0891359	0.0138827	ANAPC1, FZR1, ANAPC11, STUB1, UBE2N, PSMA2, PSMC6, PSMD14, PSMB1, PSMC4, PSMC3, PSMD11, PSMD3, ANAPC7, SMURF1, PSMD7, CUL1	1431	84	13528	1.91321	1	0.43078	22.619
M2	blue	GOTERM_MF_FAT	GO:0035257~nuclear hormone receptor binding	16	0.0838926	0.0140605	RING1, HR, MED24, KAT5, DAXX, PRPF6, CTNNB1, NRIP1, MED4, NCOA3, RNF4, PHB2, PIAS2, JMJD1C, NSD1, MED1	1376	77	12983	1.96059	1	0.304724	20.3745
M2	blue	GOTERM_BP_FAT	GO:0000188~inactivation of MAPK activity	7	0.036703	0.0145276	GPS1, PPP2R1A, CAV1, RGS3, DUSP22, DUSP8, DUSP6	1431	20	13528	3.30874	1	0.441906	23.5419
M2	blue	GOTERM_BP_FAT	GO:0034330~cell junction organization	13	0.0681628	0.0145609	PARD6A, PTPRK, TLN1, SHROOM2, TLN2, PRKCI, ACTN2, NUMBL, CDC42, ARHGAP6, TNS1, NLGN4X, APC	1431	57	13528	2.15607	1	0.439025	23.5893
M2	blue	GOTERM_MF_FAT	GO:0008092~cytoskeletal protein binding	70	0.36703	0.0150291	TLN1, TLN2, CAPZA2, SNCA, KLHL1, ANK1, MAPT, KIFAP3, MKL2, MKL1, DLG1, KCNMA1, FMNL1, STX1A, ARHGEF2, TWF2, ACTN4, BAIAP2, ENC1, SPIRE1, ACTN2, VPS41, NCK2, EPB41L1, TNS1, ARPC5L, TRIM32, CLIP1, SDCBP, CLIP2, MAPRE2, STMN1, DBN1, FHOD1, PARVB, ABLIM2, SHROOM2, KATNB1, ABI2, RDX, DAAM1, TPM1, ARFGEF1, TPM4, CORO2A, TUBGCP6, SYN1, SORBS2, WIPF2, OBSL1, PAFAH1B1, SSX2IP, CDC42EP3, APC, HTT, MYO1B, M…	1376	504	12983	1.31046	1	0.316293	21.6239
M2	blue	KEGG_PATHWAY	hsa04360:Axon guidance	22	0.115352	0.0151057	ABLIM2, PLXNA3, GNAI1, PLXNA2, MET, EFNA3, NTN4, NTNG1, LRRC4C, SLIT2, EPHB2, PAK6, CDC42, PAK7, NCK2, SEMA6D, RGS3, GSK3B, SRGAP3, PPP3CC, ROBO2, UNC5D	506	129	5085	1.71385	0.920076	0.244777	16.8852
M2	blue	GOTERM_BP_FAT	GO:0006974~response to DNA damage stimulus	54	0.283138	0.0152714	UVRAG, ZNF12, XRCC1, TRIAP1, CASP3, EPC2, CDKN2D, PMS2, TLK2, PMS2CL, GNL1, MAP2K6, WDR33, POLI, REV1, DTL, CCNH, RINT1, TOPBP1, MBD4, UBE2B, FOXN3, RBBP8, UBE2N, RECQL, RFC3, DCLRE1A, RFC4, RFC1, RAD23B, RAD23A, BRSK1, ACD, BCL6, DYRK2, ERCC1, APC, MRPS26, SSRP1, SHPRH, SMC6, KAT5, ATRX, POLD3, CDKN1A, CSNK1E, MAPK14, TDG, PCNA, SUPT16H, FBXO31, SMC1A, APBB1, BTBD12	1431	373	13528	1.36861	1	0.451101	24.5935
M2	blue	GOTERM_MF_FAT	GO:0003677~DNA binding	278	1.45763	0.0153032	MEF2C, MEF2A, ZNF639, HIRA, LEMD3, ZNF250, H1FX, XRCC1, CTNNB1, ZFP91, TAF5L, BRPF1, ZFP90, PHTF2, ZNF248, CREB3L2, RARA, TIGD7, H1F0, ZNF641, L3MBTL4, POLI, ZNF644, YY1, RCOR1, ZHX1, C10ORF2, TOX2, RFC3, RFC4, ZNF789, HUWE1, PIAS4, RFC1, PRDM4, MTF2, ZNF786, TBRG1, ZNF239, MNT, PIAS2, RAD23B, TNRC18, RAD23A, ZNF131, VPS72, FOXH1, JRK, ACD, PBRM1, ARNTL2, ZNF398, DNMT3A, IKZF4, KLF6, KLF7, KLF12,…	1376	2331	12983	1.12528	1	0.315437	21.974
M2	blue	GOTERM_CC_FAT	GO:0005663~DNA replication factor C complex	4	0.0209732	0.0153097	RFC3, RFC4, RFC1, PCNA	1264	6	12782	6.74156	0.999903	0.175131	20.3724
M2	blue	GOTERM_BP_FAT	GO:0051438~regulation of ubiquitin-protein ligase activity	16	0.0838926	0.0155177	ANAPC1, FZR1, ANAPC11, UBE2N, PSMA2, PSMC6, PSMD14, PSMB1, PSMC4, PSMC3, PSMD11, PSMD3, ANAPC7, PSMD7, CUL1, ZER1	1431	78	13528	1.93919	1	0.452813	24.9387
M2	blue	GOTERM_MF_FAT	GO:0004526~ribonuclease P activity	5	0.0262164	0.0155776	RPP25, RPP21, RPP30, POP5, RPP40	1376	10	12983	4.71766	1	0.314623	22.3232
M2	blue	GOTERM_MF_FAT	GO:0035258~steroid hormone receptor binding	10	0.0524329	0.0156261	RNF4, NCOA3, PHB2, PIAS2, KAT5, NSD1, DAXX, PRPF6, CTNNB1, NRIP1	1376	38	12983	2.48298	1	0.310119	22.3847
M2	blue	GOTERM_BP_FAT	GO:0043966~histone H3 acetylation	8	0.0419463	0.0157339	SUPT3H, BRD1, PHF17, BRPF1, TAF5L, BRPF3, SAP130, TAF9	1431	26	13528	2.90878	1	0.453848	25.2405
M2	blue	GOTERM_BP_FAT	GO:0050773~regulation of dendrite development	6	0.0314597	0.0159041	PTPRF, GRIN1, NTRK2, DBN1, KALRN, NUMBL	1431	15	13528	3.78141	1	0.453897	25.4773
M2	blue	GOTERM_MF_FAT	GO:0018024~histone-lysine N-methyltransferase activity	9	0.0471896	0.0160622	SETDB1, DOT1L, SETD1B, SETD1A, WHSC1, SETD8, SETD2, NSD1, SUV420H1	1376	32	12983	2.65368	1	0.312058	22.9362
M2	blue	GOTERM_MF_FAT	GO:0016279~protein-lysine N-methyltransferase activity	9	0.0471896	0.0160622	SETDB1, DOT1L, SETD1B, SETD1A, WHSC1, SETD8, SETD2, NSD1, SUV420H1	1376	32	12983	2.65368	1	0.312058	22.9362
M2	blue	GOTERM_MF_FAT	GO:0016278~lysine N-methyltransferase activity	9	0.0471896	0.0160622	SETDB1, DOT1L, SETD1B, SETD1A, WHSC1, SETD8, SETD2, NSD1, SUV420H1	1376	32	12983	2.65368	1	0.312058	22.9362
M2	blue	GOTERM_MF_FAT	GO:0032561~guanyl ribonucleotide binding	55	0.288381	0.0165446	GNAZ, SEPT5, SEPHS1, ATL1, GNA11, EIF5, RAB1A, CDC42, ARL5A, ARL15, RAB6B, TUBG1, SAR1B, GNL1, INSR, GNL3, GTPBP2, GTPBP1, RAP2A, EFTUD2, EEF2, ERAL1, ARL6, GNAQ, TUBA4A, RAB12, ARL4D, ARL4C, ADSS, RAB3A, GNAI1, ARFRP1, RAB40C, ARF6, ARF5, RRAGD, GFM1, GMPPA, RHOBTB2, RHOBTB1, SCG5, TRAF7, DNM1L, EEF1A2, ARFIP2, DRG2, RAB33A, RNF112, NOLC1, GSPT1, RAB35, ARF3, RHOT1, RHEB, DNM1	1376	382	12983	1.35849	1	0.314647	23.5418
M2	blue	GOTERM_MF_FAT	GO:0019001~guanyl nucleotide binding	55	0.288381	0.0165446	GNAZ, SEPT5, SEPHS1, ATL1, GNA11, EIF5, RAB1A, CDC42, ARL5A, ARL15, RAB6B, TUBG1, SAR1B, GNL1, INSR, GNL3, GTPBP2, GTPBP1, RAP2A, EFTUD2, EEF2, ERAL1, ARL6, GNAQ, TUBA4A, RAB12, ARL4D, ARL4C, ADSS, RAB3A, GNAI1, ARFRP1, RAB40C, ARF6, ARF5, RRAGD, GFM1, GMPPA, RHOBTB2, RHOBTB1, SCG5, TRAF7, DNM1L, EEF1A2, ARFIP2, DRG2, RAB33A, RNF112, NOLC1, GSPT1, RAB35, ARF3, RHOT1, RHEB, DNM1	1376	382	12983	1.35849	1	0.314647	23.5418
M2	blue	GOTERM_BP_FAT	GO:0030155~regulation of cell adhesion	24	0.125839	0.0167853	PRKCZ, ARHGDIG, ATP5B, ONECUT2, JAG2, CBLL1, CX3CL1, CYTH3, TPM1, PTEN, CD47, PGP, ARHGAP6, KIFAP3, EMID2, BCL6, DPP4, APC, PPP2R1A, NF1, CELSR2, CDH13, FBLN2, CHRD, PTENP1	1431	137	13528	1.65609	1	0.468488	26.6918
M2	blue	KEGG_PATHWAY	hsa00970:Aminoacyl-tRNA biosynthesis	10	0.0524329	0.0169871	YARS, CARS, NARS2, AARS, HARS, GARS, EPRS, QARS, AARS2, SARS2	506	41	5085	2.45107	0.941813	0.247541	18.7939
M2	blue	GOTERM_MF_FAT	GO:0005085~guanyl-nucleotide exchange factor activity	26	0.136326	0.0170078	ALS2, FGD1, CYTH2, CYTH3, RASGEF1C, ARFGEF1, MCF2L, RASGRP4, RAPGEF5, RAPGEF2, FGD5, EIF2B4, IQSEC2, SERGEF, ARHGEF2, ABR, MADD, ARHGEF7, ARHGEF18, TRIO, VAV2, RIC8A, ARHGEF11, SH2D3C, RASGRF1, KALRN	1376	152	12983	1.61394	1	0.316836	24.1192
M2	blue	GOTERM_CC_FAT	GO:0005891~voltage-gated calcium channel complex	7	0.036703	0.017157	CACNA1I, CACNA1G, CACNB1, CACNB3, CACNG3, CACNA1D, CACNA1B	1264	22	12782	3.21756	0.999969	0.190676	22.5499
M2	blue	GOTERM_CC_FAT	GO:0005912~adherens junction	25	0.131082	0.0175896	CAV1, TLN1, SHROOM2, TLN2, ABI2, CDH2, CDH3, CTNNB1, PVRL1, PVRL3, ZYX, DLG5, SSX2IP, MLLT4, LRRC7, APC, PTPRK, ARHGEF7, ACTN2, CTNNA2, GAK, TNS1, PRUNE, SDCBP, PARVB	1264	155	12782	1.63102	0.999976	0.191519	23.0517
M2	blue	GOTERM_BP_FAT	GO:0051291~protein heterooligomerization	12	0.0629195	0.0182512	PRKCZ, ZFP91, GLRB, IDE, PRKAB1, HR, SKI, SKIL, CDH2, PRKAA2, INSR, CTNNB1	1431	52	13528	2.18158	1	0.493673	28.6709
M2	blue	GOTERM_MF_FAT	GO:0030332~cyclin binding	4	0.0209732	0.0185351	CUL3, CDKN1A, FBXO31, GAK	1376	6	12983	6.29021	1	0.334832	25.994
M2	blue	GOTERM_BP_FAT	GO:0006304~DNA modification	9	0.0471896	0.0190922	ATRX, ATF7IP, DNMT3A, TDG, MAEL, DNMT1, MBD4, CTCF, HELLS	1431	33	13528	2.57824	1	0.50584	29.7835
M2	blue	GOTERM_BP_FAT	GO:0048489~synaptic vesicle transport	9	0.0471896	0.0190922	SYP, SEPT5, RAB3A, STX1A, SNCA, STXBP1, DLG4, CTNNB1, LIN7A	1431	33	13528	2.57824	1	0.50584	29.7835
M2	blue	GOTERM_CC_FAT	GO:0034703~cation channel complex	22	0.115352	0.0191129	KCNMA1, KCNC1, KCNC3, KCNB2, CACNA1I, CACNB1, CACNB3, KCNA6, CACNG3, KCNJ3, KCNJ4, KCNS1, KCNQ3, CACNA1G, RYR2, KCNF1, AKAP6, PPP2R4, KCTD16, CACNA1D, TNFAIP1, CACNA1B	1264	132	12782	1.68539	0.99999	0.202805	24.7948
M2	blue	GOTERM_BP_FAT	GO:0051351~positive regulation of ligase activity	15	0.0786493	0.0194177	ANAPC1, FZR1, ANAPC11, UBE2N, PSMA2, PSMC6, PSMD14, PSMB1, PSMC4, PSMC3, PSMD11, PSMD3, ANAPC7, PSMD7, CUL1	1431	73	13528	1.94251	1	0.508215	30.2095
M2	blue	GOTERM_BP_FAT	GO:0043161~proteasomal ubiquitin-dependent protein catabolic process	19	0.0996225	0.0200834	ANAPC1, RAD23B, NPLOC4, RAD23A, ANAPC11, STUB1, CUL3, PSMA2, PSMC6, PSMD14, PSMB1, PSMC4, PSMC3, PSMD11, FBXO31, PSMD3, SMURF1, ANAPC7, PSMD7	1431	102	13528	1.76095	1	0.516584	31.0735
M2	blue	GOTERM_BP_FAT	GO:0010498~proteasomal protein catabolic process	19	0.0996225	0.0200834	ANAPC1, RAD23B, NPLOC4, RAD23A, ANAPC11, STUB1, CUL3, PSMA2, PSMC6, PSMD14, PSMB1, PSMC4, PSMC3, PSMD11, FBXO31, PSMD3, SMURF1, ANAPC7, PSMD7	1431	102	13528	1.76095	1	0.516584	31.0735
M2	blue	GOTERM_MF_FAT	GO:0046332~SMAD binding	11	0.0576762	0.0201042	FOXH1, ACVR1B, TRIM33, USP9X, CREBBP, SKI, SKIL, SMURF1, STUB1, PURB, CTNNB1	1376	46	12983	2.25627	1	0.352339	27.8749
M2	blue	GOTERM_MF_FAT	GO:0016791~phosphatase activity	38	0.199245	0.0211611	PPP6C, CTDSPL, SGPP1, STYX, DUSP12, PTEN, PGP, INPP5K, PHOSPHO2, PPP3CC, C12ORF5, DLG1, PTPRK, PTPRD, PTPRF, PTPN2, PTPRG, PTPRR, PTPRS, DUSP22, ATP1A1, LPIN2, PTPN12, CTDSPL2, MTMR12, PPM1F, PPM1G, ACPL2, PPM1D, DUSP3, PPEF1, PTP4A1, INPP4A, PTPN1, UBLCP1, DUSP8, PTENP1, PON3, DUSP6	1376	249	12983	1.43993	1	0.36183	29.1164
M2	blue	GOTERM_CC_FAT	GO:0030672~synaptic vesicle membrane	7	0.036703	0.0213211	SCAMP1, SYP, STX1A, ICA1, GRIA2, SYN1, SV2A	1264	23	12782	3.07767	0.999998	0.219842	27.2564
M2	blue	GOTERM_MF_FAT	GO:0004672~protein kinase activity	81	0.424706	0.0214255	LGMN, LTBP4, EFNA3, PINK1, DMPK, CSNK2A2, PAK6, ACVR1B, PAK7, ADCK1, MAP3K4, ADCK2, TLK2, INSR, MAP2K6, AKT3, AKT2, SRPK3, TYRO3, CCNH, PIM1, PRKCI, PIM3, SCYL3, MARK3, MARK1, GAK, PRKCB, HUNK, PDIK1L, STYK1, MAPK6, SCYL2, BMP2K, TESK1, CAMK1, MAPK8, KCNH3, MAP3K12, KALRN, POLR2H, FRK, PRKCZ, STK11, NEK2, BMPR2, BRSK2, ADRBK2, TFG, EPHA10, BRSK1, STK17A, POLR2B, TRIB2, TRIB1, EPHB2, VRK3, SNRK, S…	1376	606	12983	1.26116	1	0.360267	29.4239
M2	blue	GOTERM_BP_FAT	GO:0051340~regulation of ligase activity	16	0.0838926	0.0214771	ANAPC1, FZR1, ANAPC11, UBE2N, PSMA2, PSMC6, PSMD14, PSMB1, PSMC4, PSMC3, PSMD11, PSMD3, ANAPC7, PSMD7, CUL1, ZER1	1431	81	13528	1.86736	1	0.537029	32.8496
M2	blue	GOTERM_MF_FAT	GO:0005200~structural constituent of cytoskeleton	15	0.0786493	0.0220057	INA, TLN1, TLN2, TPM1, CTNNA2, TUBGCP4, ANK1, SORBS2, MAPT, KRT1, SPTBN1, ACTL6B, AGRN, TUBG1, NEFL	1376	74	12983	1.91256	1	0.362936	30.0942
M2	blue	GOTERM_MF_FAT	GO:0003723~RNA binding	94	0.492869	0.0220795	GTF3A, CHERP, EIF2C1, THRA, XPO5, U2AF2, CPEB4, RBM3, RPL15, RBM5, SYNCRIP, RBM9, ZNF346, AUH, RPL5P1, DNAJC17, SFRS2B, MAZ, WIBG, DDX25, LRRFIP1, DHX30, TIGD7, RBM12, CSDC2, RPP25, NOL6, NOL4, CARS, KHDRBS3, YARS, KHDRBS2, EXOSC9, SNRPN, RPUSD3, EXOSC7, AARS, MRPS5, ERAL1, MRPS7, SFRS1, CSTF2T, ZFR, SFRS3, PURB, HNRPDL, EIF4G1, SLTM, TRNAU1AP, PA2G4, NOP2, TIAL1, EIF2S1, SERBP1, WRAP53, ZNF239, …	1376	718	12983	1.23526	1	0.358928	30.179
M2	blue	GOTERM_BP_FAT	GO:0045664~regulation of neuron differentiation	23	0.120596	0.0222739	PLXNA3, PTPRF, GRIN1, MAP1B, CDH2, LRRC4C, SLIT2, EPHB2, NUMBL, AMIGO1, NTRK3, ASCL1, ZFP91, LINGO1, YWHAG, ATN1, MAPT, NTRK2, ROBO2, PBX1, NEFL, DBN1, KALRN	1431	133	13528	1.63482	1	0.546643	33.8455
M2	blue	GOTERM_BP_FAT	GO:0006470~protein amino acid dephosphorylation	23	0.120596	0.0222739	PPP2R1A, PPP6C, PTPRK, PTPRD, PTPRF, PTPN2, PTPRG, STYX, PTPRR, PTPRS, DUSP22, DUSP12, PTEN, PTPN12, PPM1F, PPM1G, PPM1D, DUSP3, PPEF1, PTP4A1, PTPN1, DUSP8, PTENP1, DUSP6	1431	133	13528	1.63482	1	0.546643	33.8455
M2	blue	GOTERM_BP_FAT	GO:0015012~heparan sulfate proteoglycan biosynthetic process	5	0.0262164	0.0223184	CSGALNACT1, HS3ST5, HS6ST1, EXT1, HS2ST1	1431	11	13528	4.29706	1	0.543837	33.9009
M2	blue	GOTERM_BP_FAT	GO:0048813~dendrite morphogenesis	5	0.0262164	0.0223184	KLF7, CELSR2, DCLK1, DSCAM, CTNNA2	1431	11	13528	4.29706	1	0.543837	33.9009
M2	blue	GOTERM_CC_FAT	GO:0000123~histone acetyltransferase complex	11	0.0576762	0.0225471	SUPT3H, BRD1, PHF17, BRPF1, TAF5L, BRPF3, SAP130, CREBBP, TAF9, KAT5, C20ORF20	1264	50	12782	2.22472	0.999999	0.227205	28.5904
M2	blue	GOTERM_CC_FAT	GO:0005856~cytoskeleton	159	0.833683	0.022906	KIFC2, CTTNBP2NL, ALS2, SEPT5, DYNC1LI1, CEP76, CAPZA2, GNA11, CEP78, SNCA, PDLIM1, IQGAP1, KLHL1, CEP70, CTNNB1, ANK1, ANK2, ANK3, KIFAP3, CAMSAP1L1, TUBG1, H1F0, INA, C2CD3, TWF2, ACTN4, ENC1, KIF5C, SPIRE1, PDE4D, VPS41, ACTN2, TOPBP1, BICD2, DCTN1, MARK1, TNKS2, CTNNA2, TNS1, MAD2L1BP, TRIM32, SDCBP, CLIP1, TUBA4A, CLIP2, PDE4DIP, STMN1, ERC2, KIF26A, DBN1, KALRN, FGD1, NEK2, KATNB1, CDC42SE1…	1264	1381	12782	1.16427	0.999999	0.226664	28.9766
M2	blue	GOTERM_CC_FAT	GO:0016607~nuclear speck	18	0.0943792	0.0237122	TFIP11, MEF2C, MAML1, SETD1B, SETD1A, RING1, SFRS1, PRPF4, MBD1, CCNL2, CXXC1, PPIH, ZMIZ1, PRPF8, PIAS2, PSME4, RNF34, DDX42	1264	103	12782	1.76721	0.999999	0.229995	29.837
M2	blue	GOTERM_MF_FAT	GO:0005245~voltage-gated calcium channel activity	8	0.0419463	0.0237319	GRM7, CACNA1I, CACNA1G, CACNB1, CACNB3, CACNG3, CACNA1D, CACNA1B	1376	28	12983	2.69581	1	0.375112	32.0532
M2	blue	GOTERM_BP_FAT	GO:0010639~negative regulation of organelle organization	16	0.0838926	0.0238044	ARHGEF2, SHROOM2, CAPZA2, SNCA, MAP1B, KATNB1, RDX, CORO1A, ARHGAP6, ACD, MAPT, SPTBN1, DNMT1, TINF2, ERCC1, APC	1431	82	13528	1.84459	1	0.563805	35.7196
M2	blue	GOTERM_BP_FAT	GO:0042391~regulation of membrane potential	23	0.120596	0.0240822	KCNMA1, PRKCZ, CAV1, GLRB, CCK, HTT, GNA11, GRIK3, NF1, SNCA, GRIN1, EDN1, BNIP3, AFG3L2, DMPK, AMIGO1, ATXN1, ZFP91, GNAQ, NAB2, SLC1A6, CACNA1G, EIF2B4	1431	134	13528	1.62262	1	0.564558	36.0542
M2	blue	GOTERM_BP_FAT	GO:0032318~regulation of Ras GTPase activity	19	0.0996225	0.0240826	ALS2, ARFGAP1, FGD1, AGFG1, TBC1D10B, TBC1D9, NF1, ASAP2, TBC1D22B, ADAP1, USP6NL, TBC1D16, ACAP3, RASGRF1, BCL6, PAFAH1B1, TBC1D7, FGD5, ARAP2	1431	104	13528	1.72709	1	0.561103	36.0547
M2	blue	GOTERM_BP_FAT	GO:0050808~synapse organization	13	0.0681628	0.0242549	ALS2, MAP1B, PCDHB14, PCDHB13, CDH2, NRXN1, AFG3L2, CTNNB1, ATP2B2, GPHN, ANK3, NLGN4X, AGRN	1431	61	13528	2.01469	1	0.560285	36.2615
M2	blue	GOTERM_BP_FAT	GO:0031400~negative regulation of protein modification process	21	0.110109	0.024286	ANAPC1, PPP2R1A, PRKCZ, CAV1, FZR1, SNCA, ANAPC11, PSMA2, PSMC6, PSMD14, PSMB1, PSMC4, PSMC3, PSMD11, DNMT1, PSMD3, PPP2R4, ANAPC7, INSR, TINF2, PSMD7	1431	119	13528	1.66827	1	0.557363	36.2987
M2	blue	GOTERM_BP_FAT	GO:0051437~positive regulation of ubiquitin-protein ligase activity during mitotic cell cycle	14	0.073406	0.0243412	ANAPC1, FZR1, ANAPC11, PSMA2, PSMC6, PSMD14, PSMB1, PSMC4, PSMC3, PSMD11, PSMD3, ANAPC7, PSMD7, CUL1	1431	68	13528	1.94631	1	0.554839	36.3648
M2	blue	GOTERM_BP_FAT	GO:0051129~negative regulation of cellular component organization	24	0.125839	0.0247788	PRKCZ, PLXNA3, SHROOM2, CAPZA2, SNCA, KATNB1, ARF6, RDX, PTEN, EPHB2, LINGO1, CDC42, ARHGAP6, ACD, MAPT, TINF2, ERCC1, APC, ARHGEF2, PTPRF, MAP1B, CORO1A, SPTBN1, DNMT1, PTENP1	1431	142	13528	1.59778	1	0.55802	36.8862
M2	blue	GOTERM_CC_FAT	GO:0048786~presynaptic active zone	4	0.0209732	0.0248426	KCNMA1, SYN1, GRM7, NTRK2	1264	7	12782	5.77848	1	0.235921	31.0271
M2	blue	GOTERM_BP_FAT	GO:0006355~regulation of transcription, DNA-dependent	213	1.11682	0.0248536	MEF2C, MEF2A, ZNF639, HIRA, MED24, ZNF250, MED20, RAB1A, CTNNB1, ZFP90, ZNF248, TRAK1, CREB3L2, RARA, ZNF641, L3MBTL4, YY1, ZHX1, MED19, ZNF789, MED15, PIAS4, ZNF786, MNT, PIAS2, ZNF131, VPS72, FOXH1, HEXIM2, ATN1, AGRN, ARNTL2, BCOR, ZNF398, DNMT3A, KLF6, KLF7, KLF12, KLF13, KLF10, MAML1, SRA1, CREBBP, CELSR2, SKI, TFCP2, ZNF627, ZNF585A, RNF4, CSRNP2, RNF2, JAZF1, NCOR1, ZNF19, BACH2, ELF2, ZNF…	1431	1773	13528	1.1357	1	0.555828	36.975
M2	blue	GOTERM_MF_FAT	GO:0004721~phosphoprotein phosphatase activity	27	0.141569	0.0250538	PPP6C, CTDSPL, STYX, DUSP12, PTEN, PPP3CC, DLG1, PTPRK, PTPRD, PTPRF, PTPN2, PTPRG, PTPRR, PTPRS, DUSP22, PTPN12, CTDSPL2, PPM1F, PPM1G, DUSP3, PPM1D, PPEF1, PTP4A1, PTPN1, UBLCP1, DUSP8, PTENP1, DUSP6	1376	165	12983	1.54396	1	0.386411	33.5184
M2	blue	GOTERM_BP_FAT	GO:0008624~induction of apoptosis by extracellular signals	20	0.104866	0.0252971	BID, FGD1, ARHGEF2, ABR, ARHGEF7, DEDD, ARHGEF18, TRIO, VAV2, DAXX, MCF2L, ARHGEF11, CASP3, RASGRF1, CRH, RYR2, MAPK8, PDCD6, CASP2, KALRN	1431	112	13528	1.68813	1	0.559025	37.4987
M2	blue	GOTERM_CC_FAT	GO:0030662~coated vesicle membrane	14	0.073406	0.0254562	SCAMP1, RAB3A, STX1A, ICA1, CLTB, CLTC, SYP, AP1S2, GRIA2, SYN1, NECAP2, SV2A, VAMP2, SEC24C	1264	73	12782	1.93935	1	0.237366	31.6651
M2	blue	GOTERM_MF_FAT	GO:0030554~adenyl nucleotide binding	191	1.00147	0.0257897	KIFC2, DYNC1LI1, ADCY1, ADCY8, IDE, MTHFD1L, RAB1A, DMPK, CSNK2A2, TOP1, ATP2B2, MAP3K4, DDX23, DDX25, VPS4A, PMS2, DHX36, TLK2, ITPK1, DHX30, INSR, MAP2K6, TYRO3, YARS, CARS, TWF2, MAGI1, AARS, KIF5C, UBE2J1, PIM1, ABCC10, PIM3, SCYL3, MARK3, SARS2, C10ORF2, MARK1, NVL, DDX39, RFC3, RFC4, RFC1, MAPK6, SCYL2, NAV2, ATP9A, HARS, TESK1, BMP2K, CAMK1, MAPK8, KIF26A, FLAD1, PCCB, SMARCA2, KALRN, NEK2…	1376	1577	12983	1.14277	1	0.390258	34.3213
M2	blue	GOTERM_MF_FAT	GO:0001882~nucleoside binding	195	1.02244	0.0258508	KIFC2, DYNC1LI1, ADCY1, ADCY8, RAB1A, ATP2B2, MAP3K4, VPS4A, DHX36, TLK2, DHX30, MAP2K6, TYRO3, YARS, MAGI1, AARS, KIF5C, UBE2J1, PIM1, ABCC10, PIM3, SCYL3, MARK3, MARK1, C10ORF2, SARS2, RFC3, RFC4, MAPK6, RFC1, NAV2, SCYL2, HARS, CAMK1, MAPK8, KIF26A, NEK2, ADRBK2, RAB40C, STK17A, ATP6V0B, EPHB2, VRK3, DHX57, KIF3B, MAP2K2, ACACA, GARS, EPRS, TRIO, AFG3L2, UBE2L3, KIF3C, ABCG4, RPS6KL1, NTRK3, H…	1376	1612	12983	1.14137	1	0.386091	34.3875
M2	blue	KEGG_PATHWAY	hsa00310:Lysine degradation	10	0.0524329	0.0263483	SETDB1, DOT1L, PLOD2, SETD1B, SETD1A, WHSC1, SETD8, SETD2, NSD1, SUV420H1	506	44	5085	2.28396	0.988115	0.331656	27.7072
M2	blue	GOTERM_BP_FAT	GO:0016358~dendrite development	9	0.0471896	0.0268092	KLF7, MAP1B, ABI2, CELSR2, DCLK1, SS18L1, KLHL1, DSCAM, CTNNA2	1431	35	13528	2.43091	1	0.577102	39.2535
M2	blue	GOTERM_BP_FAT	GO:0045216~cell-cell junction organization	9	0.0471896	0.0268092	PARD6A, CDC42, SHROOM2, TLN1, TLN2, NLGN4X, PRKCI, NUMBL, APC	1431	35	13528	2.43091	1	0.577102	39.2535
M2	blue	GOTERM_BP_FAT	GO:0031334~positive regulation of protein complex assembly	9	0.0471896	0.0268092	NCK2, CAV1, CCK, GSK3B, MAPT, MAP1B, ARF6, SRF, APC	1431	35	13528	2.43091	1	0.577102	39.2535
M2	blue	GOTERM_CC_FAT	GO:0005871~kinesin complex	6	0.0314597	0.0268227	KIF3B, KLC1, KIFAP3, KIF5C, KLC4, KIF3C	1264	18	12782	3.37078	1	0.244818	33.0664
M2	blue	GOTERM_BP_FAT	GO:0032259~methylation	15	0.0786493	0.0268453	ATF7IP, DNMT3A, METTL4, MAEL, CTCF, SUZ12, ATRX, GSPT1, PRMT8, DNMT1, FTSJ1, SETD2, NSD1, HELLS, SUV420H1	1431	76	13528	1.86583	1	0.574365	39.2948
M2	blue	GOTERM_MF_FAT	GO:0008047~enzyme activator activity	48	0.251678	0.027104	ALS2, ARFGAP1, ARHGDIG, FZR1, CAV1, CDK5R2, NRG3, AGFG1, TBC1D9, ASAP2, AZIN1, CTSA, SAE1, RCVRN, ARFGEF1, IQGAP1, MMP24, ADAP1, TBC1D16, PLAA, ARHGAP6, ARHGAP20, TBC1D7, RASA3, RAPGEF2, ABR, TBC1D10B, MADD, NF1, RAP1GDS1, SIPA1L2, MMP16, TBC1D22B, USP6NL, ARHGEF11, RIC8A, RABEP1, RFC1, ACAP3, RGS3, GRLF1, SRGAP3, CHN2, PPP2R4, ARAP2, BTBD12, DNAJB6, ADC	1376	335	12983	1.35193	1	0.395749	35.7325
M2	blue	GOTERM_BP_FAT	GO:0043414~biopolymer methylation	14	0.073406	0.0271908	ATF7IP, DNMT3A, MAEL, CTCF, SUZ12, ATRX, GSPT1, PRMT8, DNMT1, FTSJ1, SETD2, NSD1, HELLS, SUV420H1	1431	69	13528	1.91811	1	0.575877	39.6889
M2	blue	GOTERM_CC_FAT	GO:0034747~Axin-APC-beta-catenin-GSK3B complex	3	0.0157299	0.0273445	GSK3B, CTNNB1, APC	1264	3	12782	10.1123	1	0.245336	33.5944
M2	blue	GOTERM_BP_FAT	GO:0007010~cytoskeleton organization	60	0.314597	0.0273922	TLN1, TLN2, CAPZA2, CTNNB1, KLHL1, CDC42, ARHGAP6, ANK1, ANK3, MAPT, TUBG1, DLG1, INA, FMNL1, ARHGEF2, ACTN4, PRKCI, UBE2B, MARK1, ARHGEF11, NCK2, EPB41L1, SGCG, SDCBP, STMN1, DBN1, FHOD1, FGD1, PRKCZ, ABLIM2, CAV1, AGFG1, NEK2, ABI2, ARF6, CYTH2, DAAM1, TPM1, TUBGCP4, TUBGCP6, INPP5K, ADRA2A, OBSL1, PAFAH1B1, BCL6, FGD5, NEFL, CKAP5, NF1, MAP1B, FSCN1, ARFIP2, GAS7, CORO1A, HDAC3, SMC1A, NCOR1, …	1431	436	13528	1.30094	1	0.575422	39.9176
M2	blue	GOTERM_BP_FAT	GO:0051252~regulation of RNA metabolic process	217	1.13779	0.0274247	MEF2C, MEF2A, ZNF639, HIRA, MED24, SYNCRIP, ZNF250, MED20, RAB1A, CTNNB1, ZFP90, ZNF248, TRAK1, CREB3L2, RARA, ZNF641, L3MBTL4, YY1, ZHX1, MED19, ZNF789, MED15, PIAS4, ZNF786, SERBP1, MNT, PIAS2, ZNF131, VPS72, FOXH1, HEXIM2, ATN1, AGRN, ARNTL2, BCOR, ZNF398, DNMT3A, KLF6, KLF7, KLF12, KLF13, KLF10, MAML1, SRA1, CREBBP, CELSR2, SKI, TFCP2, ZNF627, ZNF585A, RNF4, CSRNP2, RNF2, JAZF1, NCOR1, ZNF19,…	1431	1813	13528	1.1315	1	0.572712	39.9544
M2	blue	GOTERM_MF_FAT	GO:0030291~protein serine/threonine kinase inhibitor activity	6	0.0314597	0.0276317	CDKN1A, CASP3, YWHAG, HEXIM2, CDKN2D, PKIG	1376	17	12983	3.33011	1	0.396907	36.291
M2	blue	GOTERM_BP_FAT	GO:0010604~positive regulation of macromolecule metabolic process	109	0.571518	0.0282418	MEF2C, THRA, SNCA, CTNNB1, ZFP91, BRPF1, WIBG, SMARCD1, INSR, MYST1, CUL1, ANAPC1, ARID1A, ARNTL, TNKS2, PSMA2, ASCL1, PIAS4, TRIM32, PIAS2, ANAPC7, SMARCA2, CAMTA2, CAV1, FZR1, ONECUT2, BMPR2, SOX4, ANAPC11, IL34, SRF, ARNT, FOXH1, OVOL2, PSMB1, TAF9, AGRN, DYRK2, KLF6, KLF7, KLF12, KLF13, MAML1, SRA1, GRIN1, CREBBP, CD276, KAT5, ATF6, ATF4, PSMC6, RNF4, PSMC4, CSRNP2, PSMC3, HIVEP3, DNMT1, SMUR…	1431	857	13528	1.20237	1	0.580423	40.873
M2	blue	GOTERM_BP_FAT	GO:0010970~microtubule-based transport	8	0.0419463	0.0282535	PRKCZ, KIF1A, KIF3B, HTT, KLC1, RHOT1, PAFAH1B1, NEFL	1431	29	13528	2.60787	1	0.577477	40.8861
M2	blue	GOTERM_MF_FAT	GO:0016455~RNA polymerase II transcription mediator activity	8	0.0419463	0.0285099	MED19, MED4, MED15, CNOT2, MED24, MED13L, MED20, MED1	1376	29	12983	2.60285	1	0.401878	37.2106
M2	blue	GOTERM_MF_FAT	GO:0004843~ubiquitin-specific protease activity	7	0.036703	0.0290149	USP7, SENP3, USP3, USP4, USP21, USP15, USP13	1376	23	12983	2.87162	1	0.402662	37.7337
M2	blue	GOTERM_CC_FAT	GO:0005901~caveola	11	0.0576762	0.0290399	ABCF1, KCNMA1, CDH13, CAV1, ATP1B1, SLC8A1, PRR3, FLOT1, BMPR2, LRP8, INSR	1264	52	12782	2.13915	1	0.254879	35.2832
M2	blue	OMIM_DISEASE	Genome-wide association of echocardiographic dimensions, brachial artery endothelial function and treadmill exercise responses in the Framingham Heart Study	4	0.0209732	0.0294314	KCNB2, FAM5C, RYR2, SLIT2	294	9	3671	5.54951	0.999998	0.999998	34.5187
M2	blue	GOTERM_CC_FAT	GO:0005938~cell cortex	23	0.120596	0.0294779	PARD6A, SEPT5, GLRX3, PRKCZ, CAV1, SHROOM2, ACTN4, CAPZA2, SNCA, ARFIP2, PRKCI, ARF6, DAXX, CTNNB1, CORO1A, GRM7, DLG4, EXOC4, TCHP, SPTBN1, PAFAH1B1, PDZD4, MYH10	1264	146	12782	1.59304	1	0.254586	35.7129
M2	blue	GOTERM_BP_FAT	GO:0040029~regulation of gene expression, epigenetic	15	0.0786493	0.0297342	ATF7IP, DNMT3A, EIF2C1, CREBZF, RBM3, MAEL, ARID1A, CTCF, MBD3, ATRX, SMARCD1, H2AFY2, DNMT1, HELLS, EIF2C4	1431	77	13528	1.8416	1	0.593318	42.5166
M2	blue	GOTERM_MF_FAT	GO:0004549~tRNA-specific ribonuclease activity	5	0.0262164	0.0309227	RPP25, RPP21, RPP30, POP5, RPP40	1376	12	12983	3.93138	1	0.418117	39.6732
M2	blue	GOTERM_MF_FAT	GO:0030742~GTP-dependent protein binding	5	0.0262164	0.0309227	PARD6A, CDC42, RASGRP4, ARFIP2, RAPGEF5	1376	12	12983	3.93138	1	0.418117	39.6732
M2	blue	GOTERM_BP_FAT	GO:0010216~maintenance of DNA methylation	3	0.0157299	0.0311429	DNMT1, CTCF, HELLS	1431	3	13528	9.45353	1	0.607481	44.0283
M2	blue	GOTERM_MF_FAT	GO:0031625~ubiquitin protein ligase binding	9	0.0471896	0.0316872	CUL3, ACVR1B, PA2G4, UBE2K, SKI, SKIL, UBE2B, RNF40, CUL1	1376	36	12983	2.35883	1	0.421275	40.4344
M2	blue	GOTERM_CC_FAT	GO:0070161~anchoring junction	26	0.136326	0.031722	CAV1, TLN1, SHROOM2, TLN2, ABI2, CDH2, CDH3, CTNNB1, PVRL1, PVRL3, SSX2IP, ZYX, DLG5, MLLT4, LRRC7, APC, PTPRK, ARHGEF7, ACTN2, CTNNA2, GAK, TNS1, PRUNE, PKP1, SDCBP, PARVB	1264	172	12782	1.52861	1	0.26761	37.8732
M2	blue	GOTERM_BP_FAT	GO:0007268~synaptic transmission	43	0.225461	0.0320859	ALS2, SEPT5, RAB3A, AGTPBP1, SYT5, SNCA, PCDHB14, PCDHB13, GABBR2, DMPK, CTNNB1, KCNQ3, SYN1, PVRL1, SLC1A6, DLG4, APBA2, PAFAH1B1, AGRN, KCNMA1, GABRG2, STX1A, DLGAP1, GLRB, PTPRF, SLC25A4, DLGAP2, GRIN1, NRXN1, HOMER1, KCNK3, LIN7A, CTNNA2, ATXN1, GRIA2, PNOC, CHRM1, GRM7, CRH, MYCBPAP, SDCBP, UNC13C, CACNA1B	1431	298	13528	1.3641	1	0.615568	45.0192
M2	blue	GOTERM_BP_FAT	GO:0030029~actin filament-based process	36	0.188758	0.032302	FGD1, PRKCZ, TLN1, CAPZA2, ABI2, ARF6, CYTH2, DAAM1, TPM1, KLHL1, CDC42, ARHGAP6, INPP5K, ADRA2A, OBSL1, BCL6, PAFAH1B1, FGD5, DLG1, FMNL1, ARHGEF2, ACTN4, NF1, FSCN1, ARFIP2, PRKCI, GAS7, ARHGEF11, NCK2, CORO1A, EPB41L1, SDCBP, DBN1, FHOD1, CDC42BPB, MYH10	1431	241	13528	1.41215	1	0.61505	45.2439
M2	blue	GOTERM_BP_FAT	GO:0006887~exocytosis	20	0.104866	0.0323532	SCAMP1, SEPT5, RAB3A, GLRB, STX1A, GARS, STXBP1, VPS33B, ARFGEF1, RIMS4, LIN7A, ANK1, STXBP5, ROPN1B, EXOC4, UNC13C, SDF4, YKT6, UNC13A, MYH10	1431	115	13528	1.64409	1	0.612643	45.297
M2	blue	GOTERM_CC_FAT	GO:0012505~endomembrane system	94	0.492869	0.0324582	GNAZ, CLTB, ATL1, CLSTN3, CHMP6, BNIP3, LEMD3, NUP188, EPS15L1, NBEA, ANKLE2, CLTC, RTN1, RTN2, SSR1, B2M, SYP, ST3GAL3, AP1S2, HTRA2, ST3GAL5, NARF, NECAP2, DLG4, SV2A, ELOVL6, SEC24C, LBR, DLG1, SCAMP1, BSG, STX1A, NUP88, TMEM38A, CYP26A1, IPO9, CACNG3, NAV3, TNKS2, RNF180, NCK2, CHST7, IPO5, KPNA6, ASPHD1, RYR2, AKAP6, KPNA5, KPNA4, VAMP2, KPNA3, EXT1, MGAT5, NUP43, MATR3, SLC27A5, KPNA1, ARFG…	1264	782	12782	1.21555	1	0.269284	38.5671
M2	blue	GOTERM_BP_FAT	GO:0031396~regulation of protein ubiquitination	18	0.0943792	0.0324933	ANAPC1, FZR1, ANAPC11, STUB1, UBE2N, PSMA2, PSMC6, PSMD14, PSMB1, PSMC4, PSMC3, PSMD11, PSMD3, SMURF1, ANAPC7, PSMD7, CUL1, ZER1	1431	100	13528	1.70164	1	0.611282	45.4421
M2	blue	GOTERM_BP_FAT	GO:0033365~protein localization in organelle	24	0.125839	0.0330563	BID, C6ORF168, HTT, FGF9, TIMM17A, IPO9, ARNTL, TIMM23, PPIH, TOMM7, TOMM5, ZFYVE9, IPO5, TOMM20, KPNA6, SPTBN1, TIMM23B, KPNA5, BCL6, KPNA4, XPO7, KPNA3, TNPO1, KPNA1	1431	146	13528	1.554	1	0.614749	46.0215
M2	blue	GOTERM_BP_FAT	GO:0051439~regulation of ubiquitin-protein ligase activity during mitotic cell cycle	14	0.073406	0.0336098	ANAPC1, FZR1, ANAPC11, PSMA2, PSMC6, PSMD14, PSMB1, PSMC4, PSMC3, PSMD11, PSMD3, ANAPC7, PSMD7, CUL1	1431	71	13528	1.86408	1	0.618028	46.5855
M2	blue	GOTERM_MF_FAT	GO:0005083~small GTPase regulator activity	40	0.209732	0.0338398	ALS2, ARFGAP1, ARHGDIG, FGD1, AGFG1, TBC1D9, ASAP2, CYTH2, CYTH3, ARFGEF1, MCF2L, IQGAP1, ADAP1, TBC1D16, ARHGAP6, RASGRP4, RAPGEF5, TBC1D7, FGD5, RAPGEF2, IQSEC2, SERGEF, ARHGEF2, ABR, TBC1D10B, MADD, ARHGEF7, ARHGEF18, NF1, TRIO, VAV2, TBC1D22B, ARHGEF11, USP6NL, ACAP3, RASGRF1, GRLF1, ARAP2, KALRN, CDC42BPB	1376	274	12983	1.37742	1	0.438001	42.5296
M2	blue	GOTERM_BP_FAT	GO:0040008~regulation of growth	48	0.251678	0.0342207	DCBLD2, EXTL3, PLXNA3, NRG3, FGF9, TRPV1, LGMN, LTBP4, MAEL, PEX5, EGLN2, ZFP91, ACVR1B, AGPAT6, HTRA2, NDRG3, CDKN2D, MAPT, BCL6, TAF9, AGRN, E4F1, ING1, INSR, SERTAD2, PPP2R1A, SOCS2, CREB1, MAP1B, SOCS7, IGF1, KAT5, AFG3L2, C20ORF20, TNKS2, ARHGEF11, NTRK3, INHBA, CDH13, PHF17, ATXN2, CDKN1A, EI24, ADRB1, PRDM4, IGFBP2, APBB1, NPPA	1431	341	13528	1.3307	1	0.62186	47.2015
M2	blue	GOTERM_MF_FAT	GO:0008276~protein methyltransferase activity	11	0.0576762	0.034485	SETDB1, DOT1L, SUZ12, PRMT8, SETD1B, SETD1A, WHSC1, SETD8, SETD2, NSD1, SUV420H1	1376	50	12983	2.07577	1	0.439567	43.144
M2	blue	GOTERM_BP_FAT	GO:0008088~axon cargo transport	6	0.0314597	0.0347669	KIF1A, KIF3B, HTT, KLC1, PAFAH1B1, NEFL	1431	18	13528	3.15118	1	0.624903	47.7465
M2	blue	GOTERM_MF_FAT	GO:0019198~transmembrane receptor protein phosphatase activity	6	0.0314597	0.0350145	PTPRK, PTPRD, PTPRF, PTPRG, PTPRR, PTPRS	1376	18	12983	3.14511	1	0.439997	43.6437
M2	blue	GOTERM_MF_FAT	GO:0008320~protein transmembrane transporter activity	6	0.0314597	0.0350145	TOMM7, TIMM17A, SNCA, TOMM20, TIMM23B, TIMM23	1376	18	12983	3.14511	1	0.439997	43.6437
M2	blue	GOTERM_BP_FAT	GO:0006606~protein import into nucleus	16	0.0838926	0.035029	FGF9, HTT, IPO9, ARNTL, PPIH, ZFYVE9, IPO5, KPNA6, SPTBN1, BCL6, KPNA5, KPNA4, KPNA3, XPO7, TNPO1, KPNA1	1431	86	13528	1.7588	1	0.624852	48.0061
M2	blue	GOTERM_BP_FAT	GO:0006305~DNA alkylation	7	0.036703	0.0350458	ATRX, ATF7IP, DNMT3A, MAEL, DNMT1, CTCF, HELLS	1431	24	13528	2.75728	1	0.622191	48.0227
M2	blue	GOTERM_BP_FAT	GO:0006306~DNA methylation	7	0.036703	0.0350458	ATRX, ATF7IP, DNMT3A, MAEL, DNMT1, CTCF, HELLS	1431	24	13528	2.75728	1	0.622191	48.0227
M2	blue	GOTERM_BP_FAT	GO:0019226~transmission of nerve impulse	49	0.256921	0.0352213	SEPT5, ALS2, AGTPBP1, SYT5, SNCA, GABBR2, CTNNB1, DMPK, KCNQ3, SLC1A6, DLG4, CNTNAP2, EIF2B4, KCNMA1, GABRG2, STX1A, PTPRF, SLC25A4, NRXN1, CTNNA2, AMIGO1, GRM7, CHRM1, NAB2, SDCBP, UNC13C, RAB3A, PCDHB14, PCDHB13, SYN1, PVRL1, APBA2, PAFAH1B1, AGRN, DLGAP1, GLRB, DLGAP2, GRIN1, NF1, HOMER1, AFG3L2, KCNK3, LIN7A, ATXN1, GRIA2, PNOC, MYCBPAP, CRH, CACNA1B	1431	350	13528	1.32349	1	0.621244	48.1959
M2	blue	GOTERM_MF_FAT	GO:0019783~small conjugating protein-specific protease activity	7	0.036703	0.0353272	USP7, SENP3, USP3, USP4, USP21, USP15, USP13	1376	24	12983	2.75197	1	0.438396	43.9367
M2	blue	GOTERM_BP_FAT	GO:0006351~transcription, DNA-dependent	42	0.220218	0.0356902	POLR2H, CCNT2, SUPT3H, GTF3A, THRA, CCRN4L, LMO4, BMPR2, HCFC1, MED24, NFIX, POLR2B, ARNT, TAF5L, MAZ, RTF1, TAF9, TCEA2, SKIL, GTF3C2, NFIL3, TRIP11, MAF, SNAPC5, CCNH, KLF13, GMEB2, CREB1, POLR3A, POLR1C, MBD1, C10ORF2, POLR3D, MSL3, POLRMT, MED4, PRDM4, TCEB2, MNT, SUPT16H, NCOR1, MED1	1431	292	13528	1.35975	1	0.6234	48.6557
M2	blue	GOTERM_MF_FAT	GO:0019901~protein kinase binding	24	0.125839	0.0360495	GLRX3, PRKCZ, PTPRK, PTPRR, PRKAB1, NBEA, SKI, CDH2, APPL1, CAMK2N1, TRIB1, YWHAG, ATN1, GSK3B, CDKN2D, PRKRIP1, RYR2, RBCK1, AKAP7, TOP2B, INSR, MAP3K12, APC, DLG1	1376	147	12983	1.54046	1	0.440609	44.6084
M2	blue	GOTERM_MF_FAT	GO:0001883~purine nucleoside binding	192	1.00671	0.036403	KIFC2, DYNC1LI1, ADCY1, ADCY8, IDE, MTHFD1L, RAB1A, DMPK, CSNK2A2, TOP1, ATP2B2, MAP3K4, DDX23, DDX25, VPS4A, PMS2, DHX36, TLK2, ITPK1, DHX30, INSR, MAP2K6, TYRO3, YARS, CARS, TWF2, MAGI1, AARS, KIF5C, UBE2J1, PIM1, ABCC10, PIM3, SCYL3, MARK3, SARS2, C10ORF2, MARK1, NVL, DDX39, RFC3, RFC4, RFC1, MAPK6, SCYL2, NAV2, ATP9A, HARS, TESK1, BMP2K, CAMK1, MAPK8, KIF26A, FLAD1, PCCB, SMARCA2, KALRN, NEK2…	1376	1601	12983	1.13153	1	0.439419	44.9343
M2	blue	GOTERM_BP_FAT	GO:0006937~regulation of muscle contraction	14	0.073406	0.037198	KCNMA1, CAV1, ADORA2B, KCNB2, EDN1, ATP1A1, SRF, TPM1, DMPK, SSTR2, ARG2, CACNA1G, RYR2, NMU	1431	72	13528	1.83819	1	0.636131	50.1085
M2	blue	GOTERM_BP_FAT	GO:0032012~regulation of ARF protein signal transduction	10	0.0524329	0.0379705	ARFGAP1, AGFG1, ACAP3, ASAP2, CYTH2, CYTH3, ARFGEF1, ARAP2, IQSEC2, ADAP1	1431	44	13528	2.14853	1	0.641083	50.8377
M2	blue	GOTERM_BP_FAT	GO:0051436~negative regulation of ubiquitin-protein ligase activity during mitotic cell cycle	13	0.0681628	0.0380036	ANAPC1, FZR1, ANAPC11, PSMA2, PSMC6, PSMD14, PSMC4, PSMB1, PSMC3, PSMD11, PSMD3, ANAPC7, PSMD7	1431	65	13528	1.89071	1	0.638676	50.8687
M2	blue	GOTERM_BP_FAT	GO:0006469~negative regulation of protein kinase activity	16	0.0838926	0.0383511	GPS1, PPP2R1A, CAV1, NF1, PKIG, DUSP22, TRIB1, YWHAG, CDKN1A, CASP3, HEXIM2, RGS3, PRKRIP1, DUSP8, APC, DUSP6	1431	87	13528	1.73858	1	0.639374	51.1932
M2	blue	KEGG_PATHWAY	hsa03050:Proteasome	10	0.0524329	0.0388689	PSMA2, PSMD14, PSMC6, PSMB1, PSMC4, PSMD11, PSMC3, PSMD3, PSME4, PSMD7	506	47	5085	2.13817	0.998614	0.422135	38.2274
M2	blue	GOTERM_BP_FAT	GO:0045926~negative regulation of growth	19	0.0996225	0.0397151	DCBLD2, PPP2R1A, PLXNA3, LGMN, ATXN2, INHBA, ACVR1B, PHF17, EI24, CDKN1A, ADRB1, PRDM4, NDRG3, CDKN2D, BCL6, APBB1, ING1, NPPA, SERTAD2	1431	110	13528	1.63288	1	0.649789	52.4475
M2	blue	GOTERM_MF_FAT	GO:0042826~histone deacetylase binding	8	0.0419463	0.0399221	CAMTA2, HDAC3, HR, BCOR, TOP2B, NCOR1, SUDS3, NRIP1	1376	31	12983	2.43492	1	0.466026	48.0823
M2	blue	GOTERM_BP_FAT	GO:0000278~mitotic cell cycle	51	0.267408	0.0403295	CUL3, ACVR1B, CDKN2D, PSMD3, E4F1, PSMD7, CUL1, ANAPC1, ARHGEF2, PIM1, FOXN3, DCTN1, RBBP8, PSMA2, INHBA, DCLRE1A, PPM1D, CLIP1, MAPRE2, ANAPC7, STMN1, NUP43, PPP6C, FZR1, NEK2, USP9X, KATNB1, ANAPC11, CCNG2, PSMB1, PBRM1, CAMK2B, PAFAH1B1, HELLS, APC, CKAP5, ZNF830, PSMC6, PSMD14, CDKN1A, GSPT1, NOLC1, PSMC4, PLK2, PSMC3, PSMD11, RNF2, CENPV, C21ORF45, SETD8, SMC1A	1431	370	13528	1.30305	1	0.652874	53.0025
M2	blue	GOTERM_CC_FAT	GO:0005768~endosome	42	0.220218	0.0404504	ALS2, PRKCZ, SYT5, CHMP4B, CHMP6, LGMN, STAM2, VPS52, VPS37B, ARF6, ZNRF1, VPS33B, ATP6V0B, B2M, SLC11A2, SLC48A1, TRIM3, ZFYVE9, VPS4A, MCOLN1, SLC30A3, SDF4, INSR, SCAMP1, TM9SF2, PTPRF, VTA1, PRKCI, VPS41, APPL1, ABCG4, RAB11FIP4, RAB11FIP2, RABEP1, SCYL2, BACE2, PTP4A1, CLIP1, YKT6, CLCN4, GGA3, SH3GL1	1264	315	12782	1.34831	1	0.320542	45.6487
M2	blue	GOTERM_MF_FAT	GO:0008234~cysteine-type peptidase activity	23	0.120596	0.0407419	USP7, USP30, SOLH, USP3, LGMN, USP9X, USP4, BAP1, CAPN1, SENP3, BLMH, PGPEP1, CASP3, USP21, UCHL5, ZRANB1, CTSC, USP48, USP15, USP42, CASP2, USP13, USP31	1376	141	12983	1.53909	1	0.468545	48.7911
M2	blue	GOTERM_BP_FAT	GO:0031112~positive regulation of microtubule polymerization or depolymerization	5	0.0262164	0.0407684	CAV1, MAPT, MAP1B, KATNB1, APC	1431	13	13528	3.63597	1	0.654281	53.3952
M2	blue	GOTERM_CC_FAT	GO:0000790~nuclear chromatin	11	0.0576762	0.0411038	ATRX, SUZ12, DNMT3A, RNF2, H2AFY2, HIRA, RING1, MAEL, SUDS3, BTBD12, KLHDC3	1264	55	12782	2.02247	1	0.320768	46.1926
M2	blue	GOTERM_BP_FAT	GO:0051170~nuclear import	16	0.0838926	0.0418935	FGF9, HTT, IPO9, ARNTL, PPIH, ZFYVE9, IPO5, KPNA6, SPTBN1, BCL6, KPNA5, KPNA4, KPNA3, XPO7, TNPO1, KPNA1	1431	88	13528	1.71882	1	0.661854	54.3878
M2	blue	GOTERM_CC_FAT	GO:0001739~sex chromatin	5	0.0262164	0.0423997	SUZ12, RNF2, H2AFY2, RING1, MAEL	1264	14	12782	3.61155	1	0.32511	47.2565
M2	blue	GOTERM_MF_FAT	GO:0032947~protein complex scaffold	7	0.036703	0.0424583	NCK2, CAV1, ROPN1B, SMARCD1, DLG5, SHANK2, HOMER2	1376	25	12983	2.64189	1	0.478366	50.2456
M2	blue	GOTERM_BP_FAT	GO:0032535~regulation of cellular component size	39	0.204488	0.0426092	DCBLD2, ALS2, EXTL3, PLXNA3, SHROOM2, CAPZA2, EDN1, ARF6, RDX, ATP2B2, ZFP91, ACVR1B, NDRG3, NDRG4, RASGRP4, CDKN2D, MAPT, TAF9, BCL6, ING1, NEFL, DCLK1, SERTAD2, PPP2R1A, CREB1, MAP1B, NTRK3, INHBA, NCK2, PHF17, CORO1A, CDKN1A, EI24, PRDM4, ARPC5L, CYFIP1, SPTBN1, APBB1, NPPA	1431	271	13528	1.36047	1	0.665589	55.0087
M2	blue	GOTERM_MF_FAT	GO:0030695~GTPase regulator activity	55	0.288381	0.0428651	ALS2, RASGEF1C, IQGAP1, MCF2L, TBC1D16, ARHGAP6, ARHGAP20, RAPGEF5, RAPGEF2, EIF2B4, ARHGEF2, MADD, ARHGEF7, ARHGEF18, SIPA1L2, RAP1GDS1, TBC1D22B, ARHGEF11, RIC8A, SH2D3C, ACAP3, RASGRF1, IPO5, SRGAP3, KALRN, ARFGAP1, ARHGDIG, FGD1, AGFG1, TBC1D9, ASAP2, CDC42SE1, CYTH2, CYTH3, ARFGEF1, ADAP1, RASGRP4, TBC1D7, RASA3, FGD5, IQSEC2, GPS1, SERGEF, ABR, TBC1D10B, NF1, TRIO, VAV2, USP6NL, RABEP1, RGS…	1376	404	12983	1.28451	1	0.477295	50.5846
M2	blue	GOTERM_BP_FAT	GO:0032774~RNA biosynthetic process	42	0.220218	0.0429807	POLR2H, CCNT2, SUPT3H, GTF3A, THRA, CCRN4L, LMO4, BMPR2, HCFC1, MED24, NFIX, POLR2B, ARNT, TAF5L, MAZ, RTF1, TAF9, TCEA2, SKIL, GTF3C2, NFIL3, TRIP11, MAF, SNAPC5, CCNH, KLF13, GMEB2, CREB1, POLR3A, POLR1C, MBD1, C10ORF2, POLR3D, MSL3, POLRMT, MED4, PRDM4, TCEB2, MNT, SUPT16H, NCOR1, MED1	1431	296	13528	1.34138	1	0.66625	55.3278
M2	blue	GOTERM_CC_FAT	GO:0030529~ribonucleoprotein complex	64	0.33557	0.0432625	ABCF1, MRPL40, LOC731602, EIF2C1, U2AF2, RPL15, RBM5, MAEL, EDC4, SYNCRIP, RPL5P1, DDX23, BTBD1, DDX25, RPP30, MRPL38, MRPL39, TIGD7, MRPL34, TFIP11, NOL6, ACTN4, SNRPN, EFTUD2, MRPS5, EEF2, MRPS7, SFRS1, PRPF4, MRPS2, PRPF6, HNRPDL, PA2G4, EIF2S1, WRAP53, RPL5P34, SNRPB, SIP1, MRPL46, EIF2C4, MRPS12, BOP1, SF3B4, METT11D1, NUFIP2, STAU1, JRK, PRPF8, TAF9, RPL5, GEMIN7, HSPA8, MRPS26, SRA1, SNW1,…	1264	515	12782	1.25668	1	0.326586	47.9538
M2	blue	GOTERM_MF_FAT	GO:0060589~nucleoside-triphosphatase regulator activity	56	0.293624	0.0434384	ALS2, RASGEF1C, IQGAP1, MCF2L, TBC1D16, ARHGAP6, ARHGAP20, RAPGEF5, RAPGEF2, EIF2B4, ARHGEF2, MADD, ARHGEF7, ARHGEF18, SIPA1L2, RAP1GDS1, TBC1D22B, ARHGEF11, RIC8A, SH2D3C, ACAP3, RASGRF1, IPO5, SRGAP3, KALRN, ARFGAP1, ARHGDIG, FGD1, AGFG1, TBC1D9, ASAP2, CDC42SE1, CYTH2, CYTH3, ARFGEF1, ADAP1, RASGRP4, TBC1D7, RASA3, FGD5, IQSEC2, GPS1, SERGEF, ABR, TBC1D10B, NF1, TRIO, VAV2, USP6NL, RABEP1, RGS…	1376	413	12983	1.27937	1	0.477582	51.0587
M2	blue	GOTERM_BP_FAT	GO:0045786~negative regulation of cell cycle	15	0.0786493	0.043579	PTPRK, DBC1, ADCYAP1, INHBA, CDKN1A, CASP3, HDAC3, HEXIM2, PRDM4, FAM5C, PPP1R13B, BCL6, APBB1, APC, DLG1	1431	81	13528	1.75065	1	0.668856	55.8373
M2	blue	GOTERM_BP_FAT	GO:0051338~regulation of transferase activity	51	0.267408	0.0438542	CCNT2, ALS2, ADCY1, ADCY8, EDN1, PTEN, DAXX, CDC42, CASP3, MAP3K4, CDKN2D, INSR, MAP2K6, PPP2R1A, MADD, PKIG, PIM1, NCK2, WRAP53, CHRM1, PRKRIP1, PRKCZ, CAV1, CDK5R2, CCK, ADORA2B, KITLG, DUSP12, TNFRSF4, APLP2, TRIB2, TRIB1, ACD, HEXIM2, ADRA2A, TRAF7, AGK, APC, GPS1, NF1, MET, DUSP22, DGKI, VAV2, YWHAG, CDKN1A, RGS3, PRKAR1B, LRP8, DUSP8, PTENP1, DUSP6	1431	372	13528	1.29605	1	0.668662	56.0699
M2	blue	GOTERM_BP_FAT	GO:0006301~postreplication repair	4	0.0209732	0.0439362	UBE2N, REV1, UBE2B, WDR33	1431	8	13528	4.72676	1	0.666828	56.1389
M2	blue	GOTERM_MF_FAT	GO:0043274~phospholipase binding	4	0.0209732	0.0441502	PRKCZ, ARHGAP6, PAFAH1B1, NEFL	1376	8	12983	4.71766	1	0.478955	51.6414
M2	blue	GOTERM_MF_FAT	GO:0017075~syntaxin-1 binding	4	0.0209732	0.0441502	SYP, STXBP5, STXBP1, RNF40	1376	8	12983	4.71766	1	0.478955	51.6414
M2	blue	GOTERM_CC_FAT	GO:0016585~chromatin remodeling complex	13	0.0681628	0.0443676	MAEL, HR, ARID1A, MBD3, APPL1, NRIP1, HDAC3, SMARCD1, ACTL6B, SMARCA2, NCOR1, HDAC8, SUDS3	1264	71	12782	1.85156	1	0.32952	48.8345
M2	blue	GOTERM_CC_FAT	GO:0000922~spindle pole	8	0.0419463	0.0453601	TUBGCP4, TUBGCP6, NEK2, MAPK14, KATNB1, CALM3, TUBG1, DCTN1, CALM1	1264	34	12782	2.37937	1	0.331681	49.6136
M2	blue	GOTERM_MF_FAT	GO:0031072~heat shock protein binding	14	0.073406	0.0457398	SLC8A1, NASP, SNCA, DNAJB13, ARNTL, STUB1, DAXX, GAK, DNAJC17, NPAS2, BCOR, DNAJB6, DNAJA2, DNAJB5	1376	74	12983	1.78506	1	0.487063	52.9193
M2	blue	GOTERM_BP_FAT	GO:0021954~central nervous system neuron development	8	0.0419463	0.0462063	ASCL1, LINGO1, PLXNA3, GNAQ, PAFAH1B1, DCLK1, EPHB2, MYCBP2	1431	32	13528	2.36338	1	0.683148	58.0103
M2	blue	GOTERM_CC_FAT	GO:0005874~microtubule	37	0.194002	0.0464581	KIFC2, DYNC1LI1, SHROOM2, KATNB1, KLC4, TUBGCP4, TUBGCP6, MAP1LC3A, KLC1, MAPT, PAFAH1B1, TUBG1, CAMSAP1L1, APC, ARHGEF2, KIF3B, MAP1B, KIF5C, VPS41, KIF3C, LRRC49, DCTN1, KIF1A, HDAC3, TBCC, CALM3, TUBA4A, CLIP1, MAPRE2, CLIP2, STMN1, MAP6, KIF26A, KATNAL1, NCOR1, KIAA1543, DNM1, CALM1	1264	274	12782	1.36554	1	0.334409	50.4625
M2	blue	GOTERM_MF_FAT	GO:0046966~thyroid hormone receptor binding	8	0.0419463	0.0466028	MED4, NCOA3, RING1, HR, MED24, JMJD1C, NSD1, MED1	1376	32	12983	2.35883	1	0.489419	53.5997
M2	blue	GOTERM_BP_FAT	GO:0051444~negative regulation of ubiquitin-protein ligase activity	13	0.0681628	0.0466167	ANAPC1, FZR1, ANAPC11, PSMA2, PSMC6, PSMD14, PSMC4, PSMB1, PSMC3, PSMD11, PSMD3, ANAPC7, PSMD7	1431	67	13528	1.83427	1	0.683961	58.3405
M2	blue	GOTERM_BP_FAT	GO:0051352~negative regulation of ligase activity	13	0.0681628	0.0466167	ANAPC1, FZR1, ANAPC11, PSMA2, PSMC6, PSMD14, PSMC4, PSMB1, PSMC3, PSMD11, PSMD3, ANAPC7, PSMD7	1431	67	13528	1.83427	1	0.683961	58.3405
M2	blue	GOTERM_BP_FAT	GO:0043549~regulation of kinase activity	49	0.256921	0.0471464	CCNT2, ALS2, ADCY1, ADCY8, EDN1, PTEN, DAXX, CDC42, CASP3, MAP3K4, CDKN2D, INSR, MAP2K6, PPP2R1A, MADD, PKIG, PIM1, NCK2, CHRM1, PRKRIP1, PRKCZ, CAV1, CDK5R2, CCK, ADORA2B, KITLG, DUSP12, TNFRSF4, APLP2, TRIB2, TRIB1, HEXIM2, ADRA2A, TRAF7, AGK, APC, GPS1, MET, NF1, DUSP22, DGKI, VAV2, YWHAG, CDKN1A, RGS3, PRKAR1B, LRP8, DUSP8, PTENP1, DUSP6	1431	357	13528	1.29754	1	0.685705	58.763
M2	blue	GOTERM_MF_FAT	GO:0060090~molecular adaptor activity	13	0.0681628	0.0471705	SOCS2, RUSC1, BAIAP2, ABI2, SH2D3C, NCK2, ARHGAP6, ANK1, SORBS2, SDCBP, OBSL1, CHN2, PDCD6	1376	67	12983	1.83073	1	0.489515	54.0422
M2	blue	GOTERM_MF_FAT	GO:0019904~protein domain specific binding	46	0.241191	0.0474149	SHROOM2, TLN1, UVRAG, ABI2, STUB1, PTEN, FOXH1, ATP2B2, ARHGAP6, ATN1, MAPT, EXOC4, VPS4A, TAF9, ETV6, NEFL, CASP2, INSR, ERCC1, CASKIN1, SCAMP1, KHDRBS3, DLGAP1, KHDRBS2, DLGAP2, CCDC88C, BAIAP2, DLGAP4, STRN4, SOCS7, ACTN2, SKI, SHANK2, SIRPA, SHANK3, PTPN12, LIN7A, SSTR2, YWHAG, ADRB1, GRIA2, GRM7, CALM3, ADAM19, LUC7L, NCOR1, PTENP1, CALM1	1376	331	12983	1.31125	1	0.487225	54.2315
M2	blue	GOTERM_BP_FAT	GO:0050804~regulation of synaptic transmission	22	0.115352	0.0484892	PRKCZ, RAB3A, STX1A, SNCAIP, HTT, GRIK3, GRIN1, EDN1, MAP1B, SNCA, STXBP1, PINK1, EPHB2, SYP, ATP2B2, YWHAG, GRIA2, RASGRF1, NTRK2, DLG4, DBN1, NMU	1431	136	13528	1.52925	1	0.693712	59.8161
M2	blue	GOTERM_BP_FAT	GO:0043039~tRNA aminoacylation	10	0.0524329	0.0488524	YARS, CARS, NARS2, AARS, HARS, GARS, EPRS, QARS, AARS2, SARS2	1431	46	13528	2.05511	1	0.694061	60.0965
M2	blue	GOTERM_BP_FAT	GO:0006418~tRNA aminoacylation for protein translation	10	0.0524329	0.0488524	YARS, CARS, NARS2, AARS, HARS, GARS, EPRS, QARS, AARS2, SARS2	1431	46	13528	2.05511	1	0.694061	60.0965
M2	blue	GOTERM_BP_FAT	GO:0043038~amino acid activation	10	0.0524329	0.0488524	YARS, CARS, NARS2, AARS, HARS, GARS, EPRS, QARS, AARS2, SARS2	1431	46	13528	2.05511	1	0.694061	60.0965
M2	blue	GOTERM_MF_FAT	GO:0008170~N-methyltransferase activity	11	0.0576762	0.0491377	SETDB1, DOT1L, C1ORF66, PRMT8, SETD1B, SETD1A, WHSC1, SETD8, SETD2, NSD1, SUV420H1	1376	53	12983	1.95827	1	0.495737	55.5453
M2	blue	GOTERM_BP_FAT	GO:0045893~positive regulation of transcription, DNA-dependent	63	0.330327	0.0492215	MEF2C, THRA, CTCF, CTNNB1, ZNF148, SMARCD1, MKL2, SERTAD2, ATF7IP, FOXJ2, CCNH, ARID1A, ARNTL, NPAS4, PRPF6, NRIP1, ARHGEF11, INHBA, ASCL1, NCOA3, ZMIZ2, ZMIZ1, USP21, PIAS2, NSD1, SMARCA2, MED1, ABLIM2, CAMTA2, ONECUT2, SOX4, NFYC, NFYB, SRF, ARNT, FOXH1, NPAS2, OVOL2, ZSCAN21, TAF9, AGRN, MAF, KLF6, KLF7, KLF12, KLF13, CREB1, MAML1, SRA1, CREBBP, GRIN1, IGF1, KAT5, ATF6, ATXN1, ATF4, RNF4, MEOX…	1431	477	13528	1.24858	1	0.69445	60.3796
M2	blue	GOTERM_BP_FAT	GO:0033673~negative regulation of kinase activity	16	0.0838926	0.0496643	GPS1, PPP2R1A, CAV1, NF1, PKIG, DUSP22, TRIB1, YWHAG, CDKN1A, CASP3, HEXIM2, RGS3, PRKRIP1, DUSP8, APC, DUSP6	1431	90	13528	1.68063	1	0.695387	60.7167
M3	brown	GOTERM_BP_FAT	GO:0045184~establishment of protein localization	98	0.814292	4.06e-14	SEC31A, AP1G1, HOOK1, ANK3, TIMM9, TLK1, STAM, SAR1A, SCAMP1, GOLT1B, VTI1B, TIMM8A, JUN, USO1, RAB15, RAB12, RAB13, VPS26A, RAB7A, AFTPH, STX7, DERL1, STAM2, COPZ1, PPT1, NAPA, SNX3, CHMP2B, STX17, NUP50, SEC23IP, RABIF, LIN7C, RAB33B, EPS15, RABEP1, PRICKLE1, SPTBN1, YIPF5, GOSR1, PEX3, SEH1L, FXC1, GOPC, NECAP1, RAB6B, RAB6A, TPR, AGAP2, SEC24D, ZW10, SEC23A, ARHGEF2, RAB39B, PRKCI, TIMM23, ZD…	769	769	13528	2.24185	1.11e-10	1.11e-10	7.22e-11
M3	brown	GOTERM_BP_FAT	GO:0015031~protein transport	96	0.797673	1.57e-13	SEC31A, AP1G1, PEX3, HOOK1, SEH1L, FXC1, TIMM9, GOPC, NECAP1, TLK1, STAM, RAB6B, RAB6A, TPR, AGAP2, SAR1A, SEC24D, ZW10, SCAMP1, SEC23A, ARHGEF2, RAB39B, GOLT1B, PRKCI, VTI1B, TIMM23, TIMM8A, ZDHHC17, RAB11FIP2, RAB11FIP3, TNFSF13B, IPO7, JUN, ARCN1, USO1, RAB15, RAB12, RAB13, KPNA4, KPNA3, KPNA2, SNX13, VPS26A, SNX10, KPNA1, RAB7A, AFTPH, YWHAZ, STX7, DERL1, NUP160, SNX14, EXOC8, STAM2, SNX16, C…	769	762	13528	2.21627	4.31e-10	2.15e-10	2.8e-10
M3	brown	GOTERM_BP_FAT	GO:0046907~intracellular transport	87	0.722892	1.64e-13	SEC31A, AP1G1, BNIP3, PEX3, HOOK1, APP, SLC1A3, FXC1, TIMM9, GOPC, PUM1, ANP32A, MKKS, DNAJC6, RAB6B, STAM, SLC25A27, TLK1, TPR, SEC24D, SAR1A, ZW10, SEC23A, SCAMP1, ARHGEF2, OPA1, KIF5B, PRKCI, VTI1B, TIMM23, TIMM8A, ANKRD27, CAMK4, IPO7, JUN, ARCN1, USO1, KPNA4, KPNA3, KPNA2, VPS26A, LRPPRC, KPNA1, SH3GL2, MYO5A, YWHAZ, DERL1, STX7, AGFG1, NUP160, STAM2, COPZ1, NAPA, EEA1, MUDENG, CEP57, KIAA10…	769	657	13528	2.32949	4.5e-10	1.5e-10	2.93e-10
M3	brown	GOTERM_BP_FAT	GO:0008104~protein localization	104	0.864146	8.75e-13	SEC31A, AP1G1, HOOK1, ANK3, TIMM9, TLK1, STAM, SAR1A, SCAMP1, PTPRK, GOLT1B, GRIN2A, VTI1B, TIMM8A, JUN, USO1, RAB15, RAB12, RAB13, VPS26A, RAB7A, AFTPH, STX7, DERL1, STAM2, COPZ1, NAPA, PPT1, SNX3, CHMP2B, STX17, NUP50, SEC23IP, HCN1, RABIF, LIN7C, RAB33B, EPS15, RABEP1, PRICKLE1, SPTBN1, YIPF5, GOSR1, PEX3, SEH1L, FXC1, GOPC, NECAP1, RAB6B, RAB6A, TPR, AGAP2, SEC24D, ZW10, SEC23A, ARHGEF2, RAB3…	769	882	13528	2.0743	2.4e-09	6e-10	1.56e-09
M3	brown	GOTERM_CC_FAT	GO:0005794~Golgi apparatus	93	0.772746	1.28e-10	IER3IP1, SEC31A, KIAA0368, AP1G1, PDE3B, SLC35A1, RTN3, CUL3, G2E3, GOLGA8B, PACSIN1, APP, ATP2B3, ANK3, ZNF148, GOPC, SPG21, RAB6B, PAK1, RAB6A, GOLGA8A, SEC24D, SAR1A, EBAG9, GOLGA2, SEC23A, SCAMP1, NMNAT2, ARHGEF2, CCDC88A, NCALD, GOLT1B, STRN3, PI4KA, VTI1B, PJA2, PNPLA8, ZDHHC17, SCYL2, ARCN1, USO1, TRAPPC5, CTSC, RAB12, RAB13, PRNP, LRRK2, TMCO1, TRAPPC10, RAB7A, CLCN3, AFTPH, STX7, AGFG1, …	683	872	12782	1.99593	6.41e-08	6.41e-08	1.85e-07
M3	brown	GOTERM_MF_FAT	GO:0032555~purine ribonucleotide binding	163	1.35438	7.14e-10	FASTKD2, PRPF4B, TUBB2A, GNA11, EIF5, RPS6KB1, CCT2, MAP3K7, ATP2B1, MAP3K5, DDX17, ATP2B3, PRKAR2A, DIRAS2, AAK1, CLK4, PMS2, PIK3CA, RAPGEF4, TLK1, SAR1A, NMNAT2, OPA1, KIF5B, STK24, ROCK2, GTPBP8, KIAA1804, KIF5C, SPAG1, WNK1, UBE2J1, EIF2S3, TBRG4, OLA1, LIG4, PMS2L12, MAP4K3, RFC5, MAP4K4, PNPLA8, CAMK4, SCYL2, NAV2, MAPK9, RAB15, RAB12, YARS2, RAB13, LRRK2, SMARCA4, RAB7A, CLCN3, GPN3, ACTR…	728	1836	12983	1.58328	5.5e-07	5.5e-07	1.09e-06
M3	brown	GOTERM_MF_FAT	GO:0032553~ribonucleotide binding	163	1.35438	7.14e-10	FASTKD2, PRPF4B, TUBB2A, GNA11, EIF5, RPS6KB1, CCT2, MAP3K7, ATP2B1, MAP3K5, DDX17, ATP2B3, PRKAR2A, DIRAS2, AAK1, CLK4, PMS2, PIK3CA, RAPGEF4, TLK1, SAR1A, NMNAT2, OPA1, KIF5B, STK24, ROCK2, GTPBP8, KIAA1804, KIF5C, SPAG1, WNK1, UBE2J1, EIF2S3, TBRG4, OLA1, LIG4, PMS2L12, MAP4K3, RFC5, MAP4K4, PNPLA8, CAMK4, SCYL2, NAV2, MAPK9, RAB15, RAB12, YARS2, RAB13, LRRK2, SMARCA4, RAB7A, CLCN3, GPN3, ACTR…	728	1836	12983	1.58328	5.5e-07	5.5e-07	1.09e-06
M3	brown	GOTERM_BP_FAT	GO:0016192~vesicle-mediated transport	71	0.589946	9.9e-10	SEC31A, AP1G1, ADORA1, RTN3, HOOK1, PACSIN1, APP, GOPC, PUM1, DNAJC6, NECAP1, RAPGEF4, RAB6B, CAP1, RAB6A, SEC24D, SAR1A, ZW10, SEC23A, SCAMP1, NCALD, GOLT1B, PRKCI, VTI1B, ANKRD27, ARCN1, USO1, TRAPPC5, RAB13, VPS26A, TRAPPC10, SH3GL2, RAB7A, YWHAZ, STX7, CNIH, EXOC8, COPZ1, NAPA, EEA1, PPT1, SNX3, ARFGEF2, ARFGEF1, MUDENG, AMPH, KRAS, KIAA1012, STX17, PIKFYVE, RAC1, BCAP29, SEC22B, CHP, SNAP25,…	769	576	13528	2.16842	2.72e-06	5.43e-07	1.76e-06
M3	brown	GOTERM_CC_FAT	GO:0031981~nuclear lumen	130	1.08018	1.73e-09	ARNT2, MED23, CCT2, SART3, SMNDC1, G2E3, RBM8A, MED26, INTS6, RPP30, CCNA2, OXR1, ZNF506, STK24, YY1, STRN3, FMR1, ANAPC4, MED13, ARID1B, JUNB, SFRS2, MRTO4, RSL1D1, RFC5, EP300, HIF1A, CAMK4, NAV2, JUN, ANAPC7, LRPPRC, RAD23B, TAF9B, MYEF2, HNRNPA3, DDX46, STX17, NUP50, RPL5, UBE2D1, TCF4, SFRS11, TAF2, SMAD7, SUB1, CREBBP, SMAD5, SMAD4, YTHDC1, ATR, MED13L, ATF6, PAXIP1, SMARCC2, DYRK1A, SPTBN1…	683	1450	12782	1.67785	8.63e-07	4.31e-07	2.48e-06
M3	brown	GOTERM_MF_FAT	GO:0000166~nucleotide binding	188	1.56211	2.58e-09	FASTKD2, PRPF4B, TUBB2A, GNA11, EIF5, RPS6KB1, CCT2, SART3, MAP3K7, ATP2B1, MAP3K5, DDX17, ATP2B3, PRKAR2A, DIRAS2, RBM8A, NT5C3, AAK1, CLK4, PMS2, PIK3CA, RAPGEF4, TLK1, CRY1, SAR1A, NMNAT2, OPA1, KIF5B, STK24, ROCK2, GTPBP8, KIAA1804, KIF5C, SPAG1, WNK1, UBE2J1, EIF2S3, TBRG4, OLA1, LIG4, PMS2L12, SFRS2, RFC5, MAP4K3, MAP4K4, PNPLA8, NNT, CAMK4, SCYL2, NAV2, MAPK9, RAB15, RAB12, YARS2, RAB13, L…	728	2245	12983	1.49343	1.98e-06	9.92e-07	3.93e-06
M3	brown	GOTERM_CC_FAT	GO:0031974~membrane-enclosed lumen	154	1.2796	8.13e-09	MRPS36, ARNT2, NDUFAB1, MED23, CCT2, SART3, SMNDC1, G2E3, APP, RBM8A, MED26, TIMM9, INTS6, RPP30, PDHA1, CCNA2, OXR1, OPA1, ZNF506, STK24, STRN3, YY1, FMR1, ANAPC4, ARID1B, MED13, JUNB, SFRS2, TIMM8A, MRTO4, RSL1D1, RFC5, EP300, HIF1A, CAMK4, NAV2, JUN, YARS2, ANAPC7, LRPPRC, MDH2, RAD23B, TAF9B, SRL, MYEF2, HNRNPA3, DDX46, STX17, NUP50, RPL5, UBE2D1, TCF4, SFRS11, TAF2, SMAD7, SUB1, MRPS25, CREB…	683	1856	12782	1.55282	4.07e-06	1.36e-06	1.17e-05
M3	brown	GOTERM_MF_FAT	GO:0017076~purine nucleotide binding	163	1.35438	1.69e-08	FASTKD2, PRPF4B, TUBB2A, GNA11, EIF5, RPS6KB1, CCT2, MAP3K7, ATP2B1, MAP3K5, DDX17, ATP2B3, PRKAR2A, DIRAS2, AAK1, CLK4, PMS2, PIK3CA, RAPGEF4, TLK1, SAR1A, NMNAT2, OPA1, KIF5B, STK24, ROCK2, GTPBP8, KIAA1804, KIF5C, SPAG1, WNK1, UBE2J1, EIF2S3, TBRG4, OLA1, LIG4, PMS2L12, MAP4K3, RFC5, MAP4K4, PNPLA8, CAMK4, SCYL2, NAV2, MAPK9, RAB15, RAB12, YARS2, RAB13, LRRK2, SMARCA4, RAB7A, CLCN3, GPN3, ACTR…	728	1918	12983	1.51559	1.3e-05	4.34e-06	2.58e-05
M3	brown	GOTERM_CC_FAT	GO:0070013~intracellular organelle lumen	147	1.22144	2.8e-08	MRPS36, ARNT2, NDUFAB1, MED23, CCT2, SART3, SMNDC1, G2E3, RBM8A, MED26, INTS6, RPP30, PDHA1, CCNA2, OXR1, ZNF506, STK24, STRN3, YY1, FMR1, ANAPC4, ARID1B, MED13, JUNB, SFRS2, MRTO4, RSL1D1, RFC5, EP300, HIF1A, CAMK4, NAV2, JUN, YARS2, ANAPC7, LRPPRC, MDH2, RAD23B, TAF9B, SRL, MYEF2, HNRNPA3, DDX46, STX17, NUP50, RPL5, UBE2D1, TCF4, SFRS11, TAF2, SMAD7, SUB1, MRPS25, CREBBP, SMAD5, SMAD4, YTHDC1, …	683	1779	12782	1.54639	1.4e-05	3.51e-06	4.04e-05
M3	brown	GOTERM_CC_FAT	GO:0043233~organelle lumen	148	1.22975	6.83e-08	MRPS36, ARNT2, NDUFAB1, MED23, CCT2, SART3, SMNDC1, G2E3, APP, RBM8A, MED26, INTS6, RPP30, PDHA1, CCNA2, OXR1, ZNF506, STK24, STRN3, YY1, FMR1, ANAPC4, ARID1B, MED13, JUNB, SFRS2, MRTO4, RSL1D1, RFC5, EP300, HIF1A, CAMK4, NAV2, JUN, YARS2, ANAPC7, LRPPRC, MDH2, RAD23B, TAF9B, SRL, MYEF2, HNRNPA3, DDX46, STX17, NUP50, RPL5, UBE2D1, TCF4, SFRS11, TAF2, SMAD7, SUB1, MRPS25, CREBBP, SMAD5, SMAD4, YTH…	683	1820	12782	1.52184	3.41e-05	6.83e-06	9.83e-05
M3	brown	GOTERM_CC_FAT	GO:0005829~cytosol	115	0.955546	1.47e-07	XRCC4, AP1G1, EIF5, RPS6KB1, CCT2, CEP70, MAP3K7, PRKAR2A, CUL5, EIF1AX, PDE4A, PSIP1, PUM1, PIK3CA, RAPGEF4, STAM, BPNT1, NET1, CLNS1A, STK24, ROCK2, NCALD, ANAPC4, EIF2S3, NPEPPS, PCM1, BCL2L11, CAMK4, JUN, USO1, ANAPC7, VPS26A, SH3GL2, AFTPH, STAM2, COPZ1, PPT1, ARFGEF2, CHMP2B, PSMB1, RAC1, RPL5, EIF3J, AMD1, UBE2D1, MAP2K1, SMAD7, SMAD5, IREB2, SMAD4, EPRS, PPA1, PTPN11, EPS15, RPE, GBE1, EI…	683	1330	12782	1.61817	7.33e-05	1.22e-05	0.000211
M3	brown	GOTERM_BP_FAT	GO:0034613~cellular protein localization	51	0.423764	2.6e-07	AP1G1, PEX3, FXC1, TIMM9, STAM, TLK1, TPR, SEC24D, SAR1A, ZW10, SEC23A, PTPRK, ARHGEF2, PRKCI, VTI1B, TIMM23, TIMM8A, IPO7, JUN, ARCN1, USO1, KPNA4, KPNA3, KPNA2, KPNA1, YWHAZ, DERL1, STX7, STAM2, COPZ1, NAPA, MUDENG, CEP57, MORC3, STX17, PIKFYVE, CHM, BCAP29, PEX13, APPBP2, SEC23IP, IPO13, IPO11, NLGN1, AP4S1, PRICKLE1, SPTBN1, NOP58, JAK2, GOSR1, TOB1	769	411	13528	2.18291	0.000713	0.000119	0.000464
M3	brown	GOTERM_BP_FAT	GO:0048193~Golgi vesicle transport	25	0.207727	2.99e-07	STX7, SEC31A, AP1G1, COPZ1, NAPA, KIAA1012, GOPC, PUM1, SEC22B, DNAJC6, RAB6B, SEC24D, SAR1A, HSPA8, ZW10, SCAMP1, RAB2A, SEC23A, VTI1B, PREB, SCFD1, ARCN1, GOSR1, YKT6, SH3GL2	769	131	13528	3.35719	0.000821	0.000117	0.000534
M3	brown	GOTERM_BP_FAT	GO:0070727~cellular macromolecule localization	51	0.423764	3.27e-07	AP1G1, PEX3, FXC1, TIMM9, STAM, TLK1, TPR, SEC24D, SAR1A, ZW10, SEC23A, PTPRK, ARHGEF2, PRKCI, VTI1B, TIMM23, TIMM8A, IPO7, JUN, ARCN1, USO1, KPNA4, KPNA3, KPNA2, KPNA1, YWHAZ, DERL1, STX7, STAM2, COPZ1, NAPA, MUDENG, CEP57, MORC3, STX17, PIKFYVE, CHM, BCAP29, PEX13, APPBP2, SEC23IP, IPO13, IPO11, NLGN1, AP4S1, PRICKLE1, SPTBN1, NOP58, JAK2, GOSR1, TOB1	769	414	13528	2.16709	0.000897	0.000112	0.000583
M3	brown	GOTERM_CC_FAT	GO:0005654~nucleoplasm	83	0.689655	4.23e-07	TAF1B, CCNT2, E2F3, ARID4A, ARNT2, BNIP3, MED23, SART3, SMNDC1, RRN3, GTF2A1, RBM8A, MED26, INTS6, TPR, CCNA2, CDC7, STK24, YY1, STRN3, FMR1, ANAPC4, GTF2H3, MED13, SMN2, SMN1, GTF2H1, SFRS2, MED6, RFC5, MED4, EP300, HIF1A, CAMK4, JUN, UBC, ANAPC7, KPNA2, LRPPRC, KPNA1, C1D, RAD23B, ING3, LIN9, TAF9B, NFYB, TCF7L2, PRPF19, SF3B1, DDX46, MORC3, NUDT21, NUP50, THAP1, RBM27, UBE2D1, TCF4, RBM25, TER…	683	882	12782	1.76111	0.000211	3.02e-05	0.000609
M3	brown	GOTERM_BP_FAT	GO:0044265~cellular macromolecule catabolic process	75	0.623182	5.2e-07	KIAA0368, UBE2G1, PPP2R5C, BNIP3, SENP5, SENP7, CUL3, G2E3, CUL5, RBM8A, FBXO28, KLHL20, ADAM9, ZCCHC11, FBXL20, CYCS, ANAPC4, SKP2, UBE2J1, UBR3, GTF2H3, UBR2, SOCS5, UBE2B, GTF2H1, PJA2, DCUN1D1, SENP1, TRIM33, UBE2K, KLHL15, UBR5, UBC, FBXL5, CAND2, ADAM17, UBE2W, CAND1, ASB2, ANAPC7, SPOPL, FBXL3, EIF2C4, FBXO11, RAD23B, DERL1, UBE3A, PPT1, UBA5, EDEM3, FEM1B, PSMB1, RNF11, FBXW2, FBXO3, USP3…	769	725	13528	1.81983	0.00142473	0.000158	0.000927
M3	brown	GOTERM_BP_FAT	GO:0006886~intracellular protein transport	47	0.390528	5.79e-07	YWHAZ, DERL1, STX7, AP1G1, STAM2, COPZ1, NAPA, PEX3, MUDENG, CEP57, STX17, FXC1, TIMM9, BCAP29, CHM, PEX13, TLK1, STAM, APPBP2, TPR, SAR1A, SEC24D, SEC23IP, SEC23A, ARHGEF2, IPO13, IPO11, NLGN1, PRKCI, VTI1B, TIMM23, AP4S1, TIMM8A, PRICKLE1, IPO7, JUN, ARCN1, USO1, NOP58, SPTBN1, JAK2, GOSR1, KPNA4, KPNA3, KPNA2, KPNA1, TOB1	769	374	13528	2.21072	0.0015856	0.000159	0.00103132
M3	brown	GOTERM_BP_FAT	GO:0051603~proteolysis involved in cellular protein catabolic process	64	0.531782	1.48e-06	KIAA0368, UBE2G1, PPP2R5C, SENP5, SENP7, CUL3, G2E3, CUL5, FBXO28, KLHL20, ADAM9, FBXL20, ANAPC4, SKP2, UBE2J1, UBR3, UBR2, SOCS5, UBE2B, PJA2, DCUN1D1, SENP1, TRIM33, UBE2K, KLHL15, UBR5, UBC, FBXL5, CAND2, ADAM17, UBE2W, CAND1, ASB2, ANAPC7, SPOPL, FBXL3, FBXO11, RAD23B, DERL1, UBE3A, UBA5, EDEM3, FEM1B, PSMB1, RNF11, FBXW2, FBXO3, USP34, UBE2D1, FBXO9, USP33, MYSM1, SPOP, HACE1, BIRC6, MID1, F…	769	600	13528	1.87645	0.00403781	0.000368	0.0026295
M3	brown	GOTERM_BP_FAT	GO:0043632~modification-dependent macromolecule catabolic process	62	0.515164	1.48e-06	KIAA0368, UBE2G1, PPP2R5C, SENP5, SENP7, CUL3, G2E3, CUL5, FBXO28, KLHL20, FBXL20, ANAPC4, SKP2, UBE2J1, UBR3, UBR2, SOCS5, UBE2B, PJA2, DCUN1D1, SENP1, TRIM33, UBE2K, KLHL15, UBR5, UBC, FBXL5, CAND2, UBE2W, CAND1, ASB2, ANAPC7, SPOPL, FBXL3, FBXO11, RAD23B, DERL1, UBE3A, UBA5, EDEM3, FEM1B, PSMB1, RNF11, FBXW2, FBXO3, USP34, UBE2D1, FBXO9, USP33, MYSM1, SPOP, HACE1, BIRC6, MID1, FBXO38, UBE2E3, …	769	574	13528	1.90015	0.00405193	0.000338	0.00263872
M3	brown	GOTERM_BP_FAT	GO:0019941~modification-dependent protein catabolic process	62	0.515164	1.48e-06	KIAA0368, UBE2G1, PPP2R5C, SENP5, SENP7, CUL3, G2E3, CUL5, FBXO28, KLHL20, FBXL20, ANAPC4, SKP2, UBE2J1, UBR3, UBR2, SOCS5, UBE2B, PJA2, DCUN1D1, SENP1, TRIM33, UBE2K, KLHL15, UBR5, UBC, FBXL5, CAND2, UBE2W, CAND1, ASB2, ANAPC7, SPOPL, FBXL3, FBXO11, RAD23B, DERL1, UBE3A, UBA5, EDEM3, FEM1B, PSMB1, RNF11, FBXW2, FBXO3, USP34, UBE2D1, FBXO9, USP33, MYSM1, SPOP, HACE1, BIRC6, MID1, FBXO38, UBE2E3, …	769	574	13528	1.90015	0.00405193	0.000338	0.00263872
M3	brown	GOTERM_BP_FAT	GO:0044257~cellular protein catabolic process	64	0.531782	1.74e-06	KIAA0368, UBE2G1, PPP2R5C, SENP5, SENP7, CUL3, G2E3, CUL5, FBXO28, KLHL20, ADAM9, FBXL20, ANAPC4, SKP2, UBE2J1, UBR3, UBR2, SOCS5, UBE2B, PJA2, DCUN1D1, SENP1, TRIM33, UBE2K, KLHL15, UBR5, UBC, FBXL5, CAND2, ADAM17, UBE2W, CAND1, ASB2, ANAPC7, SPOPL, FBXL3, FBXO11, RAD23B, DERL1, UBE3A, UBA5, EDEM3, FEM1B, PSMB1, RNF11, FBXW2, FBXO3, USP34, UBE2D1, FBXO9, USP33, MYSM1, SPOP, HACE1, BIRC6, MID1, F…	769	603	13528	1.86711	0.00475203	0.000366	0.00309572
M3	brown	GOTERM_MF_FAT	GO:0032559~adenyl ribonucleotide binding	126	1.04695	2.06e-06	PRPF4B, FASTKD2, RPS6KB1, CCT2, ATP2B1, MAP3K7, MAP3K5, ATP2B3, PRKAR2A, DDX17, AAK1, CLK4, PMS2, PIK3CA, RAPGEF4, TLK1, NMNAT2, KIF5B, STK24, ROCK2, KIAA1804, KIF5C, UBE2J1, WNK1, OLA1, TBRG4, LIG4, PMS2L12, MAP4K3, RFC5, MAP4K4, PNPLA8, CAMK4, NAV2, SCYL2, MAPK9, YARS2, LRRK2, SMARCA4, CLCN3, ACTR3B, BMPR2, C10ORF88, DDX46, SNRNP35, UBE2D1, HCN1, KIF3A, SMCHD1, MAP2K1, NIN, SACS, EPRS, ATP11A, …	728	1497	12983	1.50104	0.00158855	0.000397	0.00315335
M3	brown	GOTERM_BP_FAT	GO:0030163~protein catabolic process	65	0.540091	2.44e-06	KIAA0368, UBE2G1, PPP2R5C, SENP5, SENP7, CUL3, G2E3, CUL5, FBXO28, KLHL20, ADAM9, FBXL20, ANAPC4, SKP2, UBE2J1, UBR3, UBR2, SOCS5, UBE2B, PJA2, DCUN1D1, SENP1, TRIM33, UBE2K, KLHL15, UBR5, UBC, FBXL5, CAND2, ADAM17, UBE2W, CAND1, ASB2, ANAPC7, SPOPL, FBXL3, FBXO11, RAD23B, DERL1, UBE3A, PPT1, UBA5, EDEM3, FEM1B, PSMB1, RNF11, FBXW2, FBXO3, USP34, UBE2D1, FBXO9, USP33, MYSM1, SPOP, HACE1, BIRC6, M…	769	622	13528	1.83836	0.00667196	0.000478	0.00435063
M3	brown	GOTERM_CC_FAT	GO:0043228~non-membrane-bounded organelle	186	1.54549	6.71e-06	MRPS36, XRCC4, PRPF4B, VAPA, TUBB2A, GNA11, CAPZA2, RPS6KB1, CCT2, ADORA1, MRPS30, CEP70, HOOK1, G2E3, APP, H2AFV, ANK3, INTS6, RPP30, CAMSAP1L1, OXR1, CLNS1A, MRPL50, KCND2, TIGD1, FAM82A1, KIF5B, ZNF506, ROCK2, FMR1, KIF5C, GRIN2A, ARID1B, LIG4, PCM1, JUNB, MRTO4, RSL1D1, RFC5, EP300, HIF1A, ZNF238, CAMK4, NAV2, JUN, LRPPRC, SMARCA4, SUV420H1, ACTR3B, MYEF2, SYCP2, HNRNPA3, PFN2, GOLSYN, CEP170…	683	2596	12782	1.34087	0.00335085	0.000419	0.00966647
M3	brown	GOTERM_CC_FAT	GO:0043232~intracellular non-membrane-bounded organelle	186	1.54549	6.71e-06	MRPS36, XRCC4, PRPF4B, VAPA, TUBB2A, GNA11, CAPZA2, RPS6KB1, CCT2, ADORA1, MRPS30, CEP70, HOOK1, G2E3, APP, H2AFV, ANK3, INTS6, RPP30, CAMSAP1L1, OXR1, CLNS1A, MRPL50, KCND2, TIGD1, FAM82A1, KIF5B, ZNF506, ROCK2, FMR1, KIF5C, GRIN2A, ARID1B, LIG4, PCM1, JUNB, MRTO4, RSL1D1, RFC5, EP300, HIF1A, ZNF238, CAMK4, NAV2, JUN, LRPPRC, SMARCA4, SUV420H1, ACTR3B, MYEF2, SYCP2, HNRNPA3, PFN2, GOLSYN, CEP170…	683	2596	12782	1.34087	0.00335085	0.000419	0.00966647
M3	brown	GOTERM_MF_FAT	GO:0004842~ubiquitin-protein ligase activity	24	0.199418	6.9e-06	UBE3A, UBE2G1, ANAPC4, UBE2J1, BIRC6, UBR3, UBR2, TRIM23, FEM1B, UBE2B, RNF180, PRPF19, UBE2E3, G2E3, UBE2K, UBR5, FBXL5, UBE2W, FBXW2, FBXO3, UBE2D1, FBXO9, FBXL3, FBXO11	728	147	12983	2.91164	0.00530119	0.00106249	0.0105423
M3	brown	GOTERM_MF_FAT	GO:0005524~ATP binding	122	1.01371	7.94e-06	PRPF4B, FASTKD2, RPS6KB1, CCT2, ATP2B1, MAP3K7, MAP3K5, ATP2B3, DDX17, AAK1, CLK4, PMS2, PIK3CA, TLK1, NMNAT2, KIF5B, STK24, ROCK2, KIAA1804, KIF5C, UBE2J1, WNK1, OLA1, TBRG4, LIG4, PMS2L12, MAP4K3, RFC5, MAP4K4, PNPLA8, CAMK4, NAV2, SCYL2, MAPK9, YARS2, LRRK2, SMARCA4, CLCN3, ACTR3B, BMPR2, C10ORF88, DDX46, SNRNP35, UBE2D1, KIF3A, SMCHD1, MAP2K1, NIN, SACS, EPRS, ATP11A, YTHDC2, ATR, ATP13A3, MM…	728	1477	12983	1.47307	0.00609447	0.00101833	0.0121246
M3	brown	GOTERM_BP_FAT	GO:0009057~macromolecule catabolic process	75	0.623182	8.15e-06	KIAA0368, UBE2G1, PPP2R5C, BNIP3, SENP5, SENP7, CUL3, G2E3, CUL5, RBM8A, FBXO28, KLHL20, ADAM9, ZCCHC11, FBXL20, CYCS, ANAPC4, SKP2, UBE2J1, UBR3, GTF2H3, UBR2, SOCS5, UBE2B, GTF2H1, PJA2, DCUN1D1, SENP1, TRIM33, UBE2K, KLHL15, UBR5, UBC, FBXL5, CAND2, ADAM17, UBE2W, CAND1, ASB2, ANAPC7, SPOPL, FBXL3, EIF2C4, FBXO11, RAD23B, DERL1, UBE3A, PPT1, UBA5, EDEM3, FEM1B, PSMB1, RNF11, FBXW2, FBXO3, USP3…	769	781	13528	1.68934	0.022097	0.00148854	0.0145211
M3	brown	GOTERM_CC_FAT	GO:0030135~coated vesicle	24	0.199418	1.18e-05	SCAMP1, SEC23A, SYT1, AFTPH, SEC31A, KIAA0368, SYT4, NCALD, AP1G1, COPZ1, PPT1, AMPH, PACSIN1, DMXL2, GRIA2, SCYL2, GOPC, ARCN1, NECAP1, SPG21, SV2B, YIPF5, LRRK2, SEC24D	683	159	12782	2.82483	0.00590524	0.000658	0.0170566
M3	brown	GOTERM_MF_FAT	GO:0001883~purine nucleoside binding	129	1.07187	1.4e-05	PRPF4B, FASTKD2, RPS6KB1, CCT2, ADORA1, ATP2B1, MAP3K7, MAP3K5, ATP2B3, PRKAR2A, DDX17, AAK1, CLK4, PMS2, PIK3CA, RAPGEF4, TLK1, NMNAT2, KIF5B, STK24, ROCK2, KIAA1804, KIF5C, WNK1, UBE2J1, OLA1, TBRG4, LIG4, PMS2L12, MAP4K3, RFC5, MAP4K4, PNPLA8, CAMK4, NAV2, SCYL2, MAPK9, YARS2, LRRK2, SMARCA4, CLCN3, ACTR3B, BMPR2, C10ORF88, DDX46, KRAS, SNRNP35, UBE2D1, HCN1, KIF3A, SMCHD1, MAP2K1, NIN, SACS, …	728	1601	12983	1.43695	0.0107161	0.00153794	0.0213677
M3	brown	GOTERM_BP_FAT	GO:0017038~protein import	22	0.1828	1.45e-05	YWHAZ, IPO13, IPO11, PEX3, TIMM23, TIMM8A, CEP57, PRICKLE1, IPO7, JUN, FXC1, TIMM9, SPTBN1, NOP58, PEX13, JAK2, KPNA4, KPNA3, TPR, KPNA2, KPNA1, TOB1	769	131	13528	2.95433	0.0389856	0.00248228	0.025841
M3	brown	GOTERM_BP_FAT	GO:0006888~ER to Golgi vesicle-mediated transport	12	0.0997092	1.55e-05	PREB, SEC23A, RAB2A, SEC31A, KIAA1012, GOPC, SEC22B, GOSR1, YKT6, SAR1A, SEC24D, ZW10	769	42	13528	5.02619	0.0417456	0.00250521	0.0277097
M3	brown	GOTERM_MF_FAT	GO:0003924~GTPase activity	29	0.240964	1.84e-05	RAB7A, TUBB2A, GNAI1, GNA11, EIF5, DIRAS2, KRAS, GFM1, RAC1, TUBE1, RAB6B, RAB6A, GUF1, SAR1A, AGAP2, RAB2A, RAP2A, DNM1L, OPA1, EIF2S3, TRIM23, MFN1, RAB30, GNAQ, GSPT1, RHEB, RAB13, GNB3, NKIRAS1	728	211	12983	2.45109	0.0141004	0.00177352	0.0281633
M3	brown	GOTERM_MF_FAT	GO:0001882~nucleoside binding	129	1.07187	1.93e-05	PRPF4B, FASTKD2, RPS6KB1, CCT2, ADORA1, ATP2B1, MAP3K7, MAP3K5, ATP2B3, PRKAR2A, DDX17, AAK1, CLK4, PMS2, PIK3CA, RAPGEF4, TLK1, NMNAT2, KIF5B, STK24, ROCK2, KIAA1804, KIF5C, WNK1, UBE2J1, OLA1, TBRG4, LIG4, PMS2L12, MAP4K3, RFC5, MAP4K4, PNPLA8, CAMK4, NAV2, SCYL2, MAPK9, YARS2, LRRK2, SMARCA4, CLCN3, ACTR3B, BMPR2, C10ORF88, DDX46, KRAS, SNRNP35, UBE2D1, HCN1, KIF3A, SMCHD1, MAP2K1, NIN, SACS, …	728	1612	12983	1.42715	0.0147807	0.00165319	0.0295319
M3	brown	GOTERM_MF_FAT	GO:0030554~adenyl nucleotide binding	126	1.04695	2.62e-05	PRPF4B, FASTKD2, RPS6KB1, CCT2, ATP2B1, MAP3K7, MAP3K5, ATP2B3, PRKAR2A, DDX17, AAK1, CLK4, PMS2, PIK3CA, RAPGEF4, TLK1, NMNAT2, KIF5B, STK24, ROCK2, KIAA1804, KIF5C, UBE2J1, WNK1, OLA1, TBRG4, LIG4, PMS2L12, MAP4K3, RFC5, MAP4K4, PNPLA8, CAMK4, NAV2, SCYL2, MAPK9, YARS2, LRRK2, SMARCA4, CLCN3, ACTR3B, BMPR2, C10ORF88, DDX46, SNRNP35, UBE2D1, HCN1, KIF3A, SMCHD1, MAP2K1, NIN, SACS, EPRS, ATP11A, …	728	1577	12983	1.42489	0.0200095	0.0020192	0.0400833
M3	brown	GOTERM_BP_FAT	GO:0016044~membrane organization	43	0.357291	2.76e-05	RAB7A, STX7, SEC31A, VAPA, AP1G1, COPZ1, BNIP3, NAPA, EEA1, PPT1, SNX3, ADORA1, AMPH, NRCAM, APP, PACSIN1, KRAS, FXC1, RAC1, PIKFYVE, TIMM9, PUM1, NECAP1, DNAJC6, CAP1, SEC24D, HSPA8, SEC23A, SCAMP1, DNM1L, OPA1, CCDC88A, RABIF, PRKCI, VTI1B, TIMM8A, PREB, MFN1, GRIA2, RABEP1, ARCN1, USO1, SH3GL2	769	381	13528	1.98541	0.0730165	0.00420333	0.0492639
M3	brown	GOTERM_CC_FAT	GO:0031967~organelle envelope	58	0.481928	3.73e-05	UQCRC2, RTN4, WASF1, NDUFAB1, BNIP3, SLC1A3, SEH1L, FXC1, TIMM9, SLC25A27, TPR, OPA1, CYCS, CLIC1, CYB5B, TIMM23, BCL2L11, TIMM8A, MFN1, SLC25A32, NNT, IPO7, KPNA4, LRRK2, KPNA3, KPNA2, LRPPRC, KPNA1, MDH2, SRGAP2, APOOL, MTDH, NUP160, AGFG1, ATP5G3, NDUFB1, MRS2, MTCH2, DDX19A, SHISA5, NUP50, SLC25A46, MTMR6, ACSL3, AGK, ACSL6, DNM1L, COX7A2, IPO13, IPO11, SIRT1, SLC25A12, ATF6, PRICKLE1, GOLPH3…	683	620	12782	1.75071	0.0184685	0.00186238	0.0536737
M3	brown	GOTERM_CC_FAT	GO:0031975~envelope	58	0.481928	4.11e-05	UQCRC2, RTN4, WASF1, NDUFAB1, BNIP3, SLC1A3, SEH1L, FXC1, TIMM9, SLC25A27, TPR, OPA1, CYCS, CLIC1, CYB5B, TIMM23, BCL2L11, TIMM8A, MFN1, SLC25A32, NNT, IPO7, KPNA4, LRRK2, KPNA3, KPNA2, LRPPRC, KPNA1, MDH2, SRGAP2, APOOL, MTDH, NUP160, AGFG1, ATP5G3, NDUFB1, MRS2, MTCH2, DDX19A, SHISA5, NUP50, SLC25A46, MTMR6, ACSL3, AGK, ACSL6, DNM1L, COX7A2, IPO13, IPO11, SIRT1, SLC25A12, ATF6, PRICKLE1, GOLPH3…	683	622	12782	1.74508	0.0203402	0.00186643	0.0591679
M3	brown	KEGG_PATHWAY	hsa04120:Ubiquitin mediated proteolysis	21	0.174491	4.45e-05	UBE3A, UBE2G1, ANAPC4, SKP2, UBE2J1, BIRC6, MID1, UBE2B, CUL3, PRPF19, UBE2E3, CUL5, UBE2K, UBR5, UBA2, UBA3, UBE2W, TCEB1, ANAPC7, RCHY1, UBE2D1	279	137	5085	2.79374	0.00665873	0.00665873	0.053174
M3	brown	GOTERM_MF_FAT	GO:0019787~small conjugating protein ligase activity	24	0.199418	5.13e-05	UBE3A, UBE2G1, ANAPC4, UBE2J1, BIRC6, UBR3, UBR2, TRIM23, FEM1B, UBE2B, RNF180, PRPF19, UBE2E3, G2E3, UBE2K, UBR5, FBXL5, UBE2W, FBXW2, FBXO3, UBE2D1, FBXO9, FBXL3, FBXO11	728	166	12983	2.57838	0.0387552	0.00358684	0.0783694
M3	brown	GOTERM_MF_FAT	GO:0005525~GTP binding	41	0.340673	5.48e-05	RAB7A, GPN3, GNAI1, TUBB2A, GNA11, EIF5, ARL5A, KRAS, DIRAS2, GFM1, RAC1, TUBE1, RAB6B, RAB6A, GUF1, SAR1A, AGAP2, RAB2A, RAP2A, DNM1L, OPA1, NIN, RAB39B, GTPBP8, SPAG1, EIF2S3, OLA1, NPR2, TRIM23, RAB33B, MFN1, RAB30, GSPT1, GNAQ, HHAT, RAB15, RHEB, RAB12, RAB13, LRRK2, NKIRAS1	728	372	12983	1.96555	0.0413456	0.00351254	0.0837176
M3	brown	GOTERM_BP_FAT	GO:0034504~protein localization in nucleus	17	0.141255	7.11e-05	IPO13, IPO11, CEP57, PRICKLE1, MORC3, IPO7, JUN, PIKFYVE, SPTBN1, NOP58, JAK2, KPNA4, KPNA3, TPR, KPNA2, KPNA1, TOB1	769	94	13528	3.18147	0.177219	0.0102141	0.126695
M3	brown	GOTERM_BP_FAT	GO:0033365~protein localization in organelle	22	0.1828	7.58e-05	YWHAZ, IPO13, IPO11, TIMM23, TIMM8A, CEP57, PRICKLE1, MORC3, IPO7, JUN, FXC1, TIMM9, PIKFYVE, SPTBN1, NOP58, JAK2, KPNA4, KPNA3, TPR, KPNA2, KPNA1, TOB1	769	146	13528	2.6508	0.187804	0.0103468	0.135099
M3	brown	GOTERM_CC_FAT	GO:0005730~nucleolus	62	0.515164	8.71e-05	CCNT2, UTP18, CCT2, SENP5, ZNF207, RTN3, FUBP1, G2E3, RRN3, GTF2A1, ZNF148, ZNF680, INTS6, ZNF540, RPP30, TWISTNB, FGF1, OXR1, SRPK2, ZNF506, NOL8, FMR1, ZFX, ADNP, PRPF39, LAS1L, ARID1B, ZFR, JUNB, MRTO4, RSL1D1, MED4, HIF1A, EP300, CAMK4, NAV2, C1D, MTDH, YPEL4, ZBTB11, MYEF2, TSPYL1, HNRNPA3, UTP11L, STX17, GATAD2B, RPL5, KDM3B, RSL24D1, SFRS11, NMD3, SUB1, NLK, PHF12, SIRT1, DIS3, ATXN7, SMAR…	683	698	12782	1.66232	0.0426387	0.00362462	0.125419
M3	brown	GOTERM_MF_FAT	GO:0019001~guanyl nucleotide binding	41	0.340673	9.89e-05	RAB7A, GPN3, GNAI1, TUBB2A, GNA11, EIF5, ARL5A, KRAS, DIRAS2, GFM1, RAC1, TUBE1, RAB6B, RAB6A, GUF1, SAR1A, AGAP2, RAB2A, RAP2A, DNM1L, OPA1, NIN, RAB39B, GTPBP8, SPAG1, EIF2S3, OLA1, NPR2, TRIM23, RAB33B, MFN1, RAB30, GSPT1, GNAQ, HHAT, RAB15, RHEB, RAB12, RAB13, LRRK2, NKIRAS1	728	382	12983	1.9141	0.073296	0.00583836	0.150872
M3	brown	GOTERM_MF_FAT	GO:0032561~guanyl ribonucleotide binding	41	0.340673	9.89e-05	RAB7A, GPN3, GNAI1, TUBB2A, GNA11, EIF5, ARL5A, KRAS, DIRAS2, GFM1, RAC1, TUBE1, RAB6B, RAB6A, GUF1, SAR1A, AGAP2, RAB2A, RAP2A, DNM1L, OPA1, NIN, RAB39B, GTPBP8, SPAG1, EIF2S3, OLA1, NPR2, TRIM23, RAB33B, MFN1, RAB30, GSPT1, GNAQ, HHAT, RAB15, RHEB, RAB12, RAB13, LRRK2, NKIRAS1	728	382	12983	1.9141	0.073296	0.00583836	0.150872
M3	brown	GOTERM_BP_FAT	GO:0070647~protein modification by small protein conjugation or removal	23	0.191109	0.000102	UBE3A, TRIM23, UBE2B, SENP7, PRPF19, G2E3, SENP1, TRIM33, GSPT1, ATXN7, UBA3, UBC, FBXL5, USP46, RNF11, CAND1, FBXO3, UBE2D1, FBXO9, USP33, FBXL3, MYSM1, FBXO11	769	160	13528	2.5288	0.244858	0.0132848	0.182362
M3	brown	GOTERM_CC_FAT	GO:0012505~endomembrane system	67	0.55671	0.000125	RTN4, SYT1, SEC31A, TUSC3, VAPA, AP1G1, BSCL2, BNIP3, SLC35A1, RTN1, ADORA1, PIGK, APP, INSIG2, SEH1L, AAK1, NECAP1, TPR, SEC24D, SEC23A, SCAMP1, NCALD, PIGX, SLC33A1, PIGT, CLIC1, CDS1, RNF180, IPO7, ARCN1, USO1, KPNA4, KPNA3, KPNA2, VPS26A, LRPPRC, KPNA1, CLCN3, AFTPH, MTDH, DERL1, CNIH, MAL2, NUP160, AGFG1, CAMK2G, COPZ1, ARFGEF2, DDX19A, SHISA5, NUP50, MTMR6, IPO13, IPO11, GRIA3, TRIM23, APPL…	683	782	12782	1.60342	0.0606966	0.00480509	0.180179
M3	brown	GOTERM_BP_FAT	GO:0032268~regulation of cellular protein metabolic process	48	0.398837	0.000132	HSP90AB1, EIF4E3, MASP1, EIF5, BMPR2, FEM1B, ADORA1, MAP3K5, PRKAR2A, APP, ATG5, PSMB1, RBM8A, PPP2CA, RB1CC1, PUM1, RAPGEF4, PAK1, UBE2D1, TNRC6B, ADAM9, CCDC88A, PTPN3, SMAD7, KIAA1804, PAIP1, ANAPC4, IREB2, SMAD4, NDFIP1, NDFIP2, ETF1, RNF180, EIF4G2, EIF4G3, EP300, EIF4E, PSMD12, JUN, MTRF1, PRKAR1A, UBC, ADAM17, JAK2, ANAPC7, LRRK2, PPP1R15B, EIF2C4	769	474	13528	1.78144	0.304625	0.0163782	0.235837
M3	brown	GOTERM_MF_FAT	GO:0016881~acid-amino acid ligase activity	26	0.216037	0.000147	UBE3A, UBE2G1, FEM1B, PRPF19, G2E3, FBXW2, FBXO3, UBE2D1, FBXO9, ANAPC4, UBE2J1, HACE1, UBR3, BIRC6, UBR2, TRIM23, UBE2B, RNF180, UBE2E3, UBE2K, UBR5, UBA3, FBXL5, UBE2W, FBXL3, FBXO11	728	201	12983	2.30686	0.107323	0.00807653	0.224934
M3	brown	GOTERM_CC_FAT	GO:0019898~extrinsic to membrane	47	0.390528	0.000159	SEC31A, GNAI1, NAPA, EEA1, RDX, CHMP2B, GOLGA8B, DMXL2, PDE4A, FXC1, AAK1, GOPC, RAC1, NUMB, SPG21, RAPGEF4, CAP1, APPBP2, SPRED1, CERK, GOLGA8A, ZW10, GOLGA2, SEC23A, CNKSR2, DLGAP1, DNM1L, ANKRA2, PTPN3, ROCK2, SMAD7, STRN3, PTPN4, LIN7C, APPL1, BCL2L11, PJA2, SCFD1, RAB11FIP2, GOLPH3, USO1, CHN2, JAK2, PRNP, LRRK2, VPS26A, SH3GL2, MAP3K12	683	494	12782	1.78053	0.0763745	0.00565883	0.228557
M3	brown	GOTERM_CC_FAT	GO:0044451~nucleoplasm part	51	0.423764	0.000187	E2F3, ARID4A, ARNT2, MED23, SART3, SMNDC1, GTF2A1, RBM8A, MED26, INTS6, YY1, GTF2H3, MED13, SMN2, SMN1, SFRS2, GTF2H1, MED6, MED4, HIF1A, EP300, JUN, C1D, ING3, TAF9B, NFYB, TCF7L2, SF3B1, DDX46, MORC3, NUDT21, TCF4, RBM27, RBM25, TAF2, POLR3F, SUB1, SMAD7, CREB1, SMAD5, CREBBP, SMAD4, YTHDC1, PHF12, MED13L, APPL1, SIRT1, PHF17, SON, PAXIP1, DYRK1A, SMARCC2	683	555	12782	1.71971	0.089104	0.00620245	0.268427
M3	brown	GOTERM_CC_FAT	GO:0031090~organelle membrane	86	0.714582	0.000254	RTN4, UQCRC2, SYT1, SEC31A, TUSC3, VAPA, AP1G1, WASF1, NDUFAB1, BSCL2, BNIP3, PEX3, SLC35A1, RTN1, HOOK1, PIGK, SLC1A3, INSIG2, FXC1, TIMM9, NECAP1, SLC25A27, SEC24D, SEC23A, SCAMP1, OPA1, NCALD, PIGX, SLC33A1, PIGT, VTI1B, CYB5B, CDS1, TIMM23, BCL2L11, TIMM8A, RNF180, MFN1, PNPLA8, SLC25A32, NNT, SCYL2, ARCN1, USO1, LRRK2, LRPPRC, MDH2, SRGAP2, APOOL, CLCN3, AFTPH, MTDH, DERL1, STX7, CNIH, CAMK2…	683	1096	12782	1.46847	0.119063	0.00789176	0.36444
M3	brown	KEGG_PATHWAY	hsa04720:Long-term potentiation	13	0.108018	0.00026	MAP2K1, CAMK2G, CREBBP, GRIN2A, EP300, KRAS, GRIA2, CAMK4, GNAQ, PPP1R12A, CHP, CACNA1C, CALM2	279	68	5085	3.48435	0.0382881	0.0193309	0.310322
M3	brown	GOTERM_CC_FAT	GO:0044456~synapse part	28	0.232655	0.000296	SYT1, YWHAZ, SYT4, GABRB3, GABRB2, CABP1, PPT1, ADORA1, AMPH, DMXL2, GOPC, SV2B, SCAMP1, KCNMA1, GABRG2, DLGAP1, GLRB, KCND2, MAP1B, NLGN1, GRIN2A, LIN7C, GRIA3, PJA2, GRIA2, NPTN, LRRK2, CACNA1C	683	246	12782	2.13011	0.137782	0.00868251	0.426054
M3	brown	GOTERM_BP_FAT	GO:0006606~protein import into nucleus	15	0.124636	0.000321	IPO13, IPO11, CEP57, PRICKLE1, IPO7, JUN, SPTBN1, NOP58, JAK2, KPNA4, KPNA3, TPR, KPNA2, KPNA1, TOB1	769	86	13528	3.06832	0.585801	0.0375972	0.571202
M3	brown	GOTERM_BP_FAT	GO:0006350~transcription	155	1.28791	0.000326	MEF2A, ARNT2, MED23, TCEAL8, TCEAL7, RORA, CNOT6, ZNF184, ZNF182, ZNF776, CASP8AP2, MED26, PSIP1, ZNF445, CRY1, PHRF1, ZNF441, ZNF506, C11ORF30, ZNF507, YY1, ZNF189, ARID1B, MED13, JUNB, EP300, ZNF195, HIF1A, ZNF238, TRIM33, JUN, FOXG1, MYNN, LRPPRC, SMARCA4, SUV420H1, EID1, EID2, TAF9B, BMPR2, HDGF, MYEF2, ZNF230, NR2C1, TCERG1, BTF3, TCF4, ZNF420, PLAGL2, TAF2, AEBP2, ZNF623, ZNF529, NRBF2, KLF…	769	2101	13528	1.29782	0.591381	0.0366038	0.579965
M3	brown	GOTERM_CC_FAT	GO:0045202~synapse	36	0.299128	0.000333	SYT1, YWHAZ, SYT4, GABRB3, GABRB2, CABP1, RPS6KB1, PPT1, ADORA1, AMPH, APP, DMXL2, SLC1A3, ANK3, GOPC, SV2B, SNAP25, SCAMP1, KCNMA1, GABRG2, DLGAP1, GLRB, KCND2, MAP1B, NLGN1, GRIN2A, LIN7C, GRIA3, PJA2, CADPS, CBLN4, GRIA2, PRKAR1A, NPTN, CACNA1C, LRRK2	683	355	12782	1.89781	0.153297	0.00920211	0.478113
M3	brown	GOTERM_CC_FAT	GO:0005874~microtubule	30	0.249273	0.000334	VAPA, TUBB2A, HOOK1, TUBGCP3, TUBGCP5, CEP57, CEP170, TUBE1, CLASP2, CAMSAP1L1, APPBP2, C6ORF182, NUDC, ZW10, CKAP2, ARHGEF2, GABARAPL1, KIF3A, FAM82A1, NIN, KIF5B, MAP2K1, KIF5C, MAP1B, KIF16B, MID1, EML6, MAPRE2, MAP9, CALM2	683	274	12782	2.04903	0.153616	0.00873962	0.479196
M3	brown	GOTERM_CC_FAT	GO:0014069~postsynaptic density	13	0.108018	0.00034	YWHAZ, DLGAP1, KCND2, MAP1B, CABP1, GRIN2A, NLGN1, GRIA3, ADORA1, PJA2, GRIA2, GOPC, CACNA1C	683	71	12782	3.4266	0.156469	0.00847187	0.488874
M3	brown	GOTERM_MF_FAT	GO:0008135~translation factor activity, nucleic acid binding	16	0.132946	0.000342	EIF4E3, EIF5, EIF2S3, GTF2H3, ETF1, PET112L, EIF4G2, EIF4G3, EIF4E, DMXL2, GSPT1, MTRF1, GFM1, EIF1AX, EIF3J, EIF2C4	728	98	12983	2.91164	0.231613	0.0174108	0.521213
M3	brown	KEGG_PATHWAY	hsa05211:Renal cell carcinoma	13	0.108018	0.000345	MAP2K1, CREBBP, ARNT2, PTPN11, EP300, HIF1A, KRAS, JUN, RAC1, PIK3CA, PAK1, TCEB1, CRK	279	70	5085	3.38479	0.050394	0.0170884	0.410808
M3	brown	GOTERM_BP_FAT	GO:0051170~nuclear import	15	0.124636	0.00041	IPO13, IPO11, CEP57, PRICKLE1, IPO7, JUN, SPTBN1, NOP58, JAK2, KPNA4, KPNA3, TPR, KPNA2, KPNA1, TOB1	769	88	13528	2.99858	0.67525	0.043991	0.728291
M3	brown	GOTERM_MF_FAT	GO:0016879~ligase activity, forming carbon-nitrogen bonds	27	0.224346	0.000538	UBE3A, UBE2G1, FEM1B, PET112L, PRPF19, G2E3, FBXW2, FBXO3, UBE2D1, FBXO9, ANAPC4, UBE2J1, BIRC6, HACE1, UBR3, UBR2, TRIM23, UBE2B, RNF180, UBE2E3, UBE2K, UBR5, UBA3, FBXL5, UBE2W, FBXL3, FBXO11	728	231	12983	2.08447	0.339306	0.0255714	0.818719
M3	brown	GOTERM_MF_FAT	GO:0008134~transcription factor binding	48	0.398837	0.000585	EID1, PPARD, YWHAZ, MTDH, ARNT2, TAF9B, FHL2, MYEF2, HCFC2, MED23, TCF7L2, MAX, TCERG1, CASP8AP2, GTF2A1, DIP2C, MED26, TCF4, MYSM1, AEBP2, SUB1, NLK, CREB1, YY1, CREBBP, ZFX, CLIC1, ARID1B, MED13, SIRT1, JUNB, PURB, JMY, SFRS2, MED6, ATF6, MED4, HIF1A, EP300, PRICKLE1, JUN, DR1, UBA2, SMARCC2, JMJD1C, TOB1, C1D, SMARCA4	728	513	12983	1.66866	0.3628	0.0261617	0.889922
M3	brown	GOTERM_MF_FAT	GO:0003723~RNA binding	62	0.515164	0.000689	CPEB3, CPEB4, DICER1, SART3, CNOT6, SMNDC1, FUBP1, DDX17, RBM8A, EIF1AX, PUM1, LSM5, MAGOHB, LRRFIP1, LSM1, SNRPA1, SNRPN, NOL8, FMR1, SMN2, ZFR, PURB, SMN1, SFRS2, RSL1D1, HNRPDL, EIF4G3, SERBP1, UBR5, XRN1, LRPPRC, EIF2C4, C1D, EIF4E3, AGFG1, MYEF2, HNRNPA3, DDX46, DDX19A, NUDT21, RPL5, SNRNP35, TNRC6B, RBM27, SFRS11, RBM25, RBM26, MARS, PAIP1, IREB2, EPRS, ELAVL3, ELAVL4, ETF1, DIS3, SON, HNRN…	728	718	12983	1.53997	0.411664	0.0290398	1.04665
M3	brown	GOTERM_CC_FAT	GO:0043005~neuron projection	34	0.282509	0.000713	MYO5A, SYT1, SCN1A, SLC6A1, SYT4, GABRB3, EXOC8, PPM1A, BNIP3, PPT1, ADORA1, NRCAM, APP, SLC1A3, ANK3, GOPC, SNAP25, HCN1, KCNMA1, KCND2, OPA1, MAP2K1, KIF5B, STRN3, MAP1B, SLC12A5, SCN2A, KIF5C, GRIN2A, GRIA3, ATXN1L, LRRK2, CACNA1C, MAP3K12	683	342	12782	1.86051	0.300123	0.0168493	1.02249
M3	brown	GOTERM_CC_FAT	GO:0005768~endosome	32	0.265891	0.000737	RAB7A, CLCN3, STX7, KIAA0368, STAM2, MMD, EEA1, CHMP2B, NUMB, PIKFYVE, SPG21, STAM, SNAP25, VPS36, SCAMP1, MAPKSP1, SNX27, PRKCI, NDFIP2, KCNK1, APPL1, OCIAD1, ANKRD27, EPS15, RAB11FIP2, RAB11FIP3, RABEP1, SCYL2, GOLPH3, CRK, YKT6, VPS26A	683	315	12782	1.90116	0.30836	0.016619	1.05624
M3	brown	GOTERM_CC_FAT	GO:0009898~internal side of plasma membrane	32	0.265891	0.00078	SEC31A, AP1G1, STAM2, COPZ1, CABP1, RDX, AMPH, KRAS, FRMD6, DIRAS2, DDX19A, RAC1, PALM2, STAM, TPR, SEC23IP, WDFY3, RAP2A, PALM2-AKAP2, MAPKSP1, PTPN3, RAB39B, PTPN4, NCKAP1, CADPS, EPS15, RAB30, ARCN1, RAB15, RHEB, SPTBN1, RAB13, AKAP2, YKT6	683	316	12782	1.89514	0.32295	0.016814	1.11698
M3	brown	GOTERM_CC_FAT	GO:0031982~vesicle	56	0.46531	0.000901	HSP90AB1, SYT1, SEC31A, VAPA, KIAA0368, SYT4, AP1G1, NAP1L1, APP, PACSIN1, DMXL2, GOPC, NECAP1, SPG21, RAB6B, SV2B, SEC24D, SCAMP1, SEC23A, CCDC88A, NCALD, PI4KA, PIGT, ATP6V1C1, SPAG9, ZDHHC17, SCYL2, ARCN1, RAB13, LRRK2, CHGB, RAB7A, CLCN3, YWHAZ, AFTPH, AGFG1, CAMK2G, COPZ1, PPT1, AMPH, GOLSYN, RAC1, SEC22B, SLC30A5, SEC23IP, HSPA8, SLC30A7, RAB2A, GRIA3, APPL1, CADPS, SCFD1, PLEKHF2, GRIA2, Y…	683	670	12782	1.5642	0.362672	0.0185946	1.28902
M3	brown	GOTERM_CC_FAT	GO:0005643~nuclear pore	13	0.108018	0.000922	NUP160, AGFG1, IPO13, IPO11, IPO7, DDX19A, SEH1L, NUP50, KPNA4, KPNA3, TPR, KPNA2, KPNA1	683	79	12782	3.0796	0.369482	0.0182794	1.31955
M3	brown	GOTERM_CC_FAT	GO:0000151~ubiquitin ligase complex	14	0.116327	0.000932	ANAPC4, UBR2, CUL3, PRPF19, CUL5, FBXL5, RNF11, CAND1, TCEB1, FBXO3, USP33, FBXO9, FBXL3, FBXO11	683	90	12782	2.91114	0.372637	0.0177721	1.33381
M3	brown	GOTERM_CC_FAT	GO:0031410~cytoplasmic vesicle	54	0.448691	0.000979	HSP90AB1, SYT1, SEC31A, KIAA0368, SYT4, AP1G1, NAP1L1, APP, PACSIN1, DMXL2, GOPC, NECAP1, SPG21, RAB6B, SV2B, SEC24D, SCAMP1, SEC23A, CCDC88A, NCALD, PI4KA, PIGT, ATP6V1C1, SPAG9, ZDHHC17, SCYL2, ARCN1, RAB13, LRRK2, CHGB, RAB7A, CLCN3, YWHAZ, AFTPH, AGFG1, CAMK2G, COPZ1, PPT1, AMPH, GOLSYN, RAC1, SEC22B, SLC30A5, SEC23IP, HSPA8, SLC30A7, RAB2A, GRIA3, CADPS, SCFD1, PLEKHF2, GRIA2, YIPF5, YKT6	683	642	12782	1.57412	0.387092	0.0179677	1.40002
M3	brown	GOTERM_CC_FAT	GO:0031988~membrane-bounded vesicle	49	0.407146	0.00103345	HSP90AB1, SYT1, SEC31A, KIAA0368, SYT4, AP1G1, NAP1L1, APP, PACSIN1, DMXL2, GOPC, NECAP1, SPG21, RAB6B, SV2B, SEC24D, SCAMP1, SEC23A, CCDC88A, NCALD, PI4KA, PIGT, SPAG9, SCYL2, ARCN1, LRRK2, CHGB, RAB7A, YWHAZ, AFTPH, CLCN3, AGFG1, CAMK2G, COPZ1, PPT1, AMPH, GOLSYN, RAC1, SLC30A5, SEC22B, HSPA8, SLC30A7, RAB2A, GRIA3, APPL1, SCFD1, PLEKHF2, GRIA2, YIPF5	683	568	12782	1.61445	0.403688	0.0182945	1.47795
M3	brown	GOTERM_CC_FAT	GO:0044431~Golgi apparatus part	30	0.249273	0.00104354	AFTPH, SEC31A, KIAA0368, CNIH, AP1G1, COPZ1, SLC35A1, ARFGEF2, PACSIN1, KIAA1012, GOPC, SPG21, SNAP25, SEC24D, SCAMP1, SEC23A, DNM1L, NCALD, PI4KA, TRIM23, SCFD1, RAB30, LARGE, GOLPH3, ARCN1, CSGALNACT2, TRAPPC5, USO1, GOSR1, LRRK2	683	294	12782	1.90964	0.406691	0.0178403	1.49227
M3	brown	GOTERM_BP_FAT	GO:0032446~protein modification by small protein conjugation	18	0.149564	0.00128313	UBE3A, TRIM23, UBE2B, SENP7, PRPF19, G2E3, TRIM33, GSPT1, UBA3, UBC, FBXL5, RNF11, CAND1, FBXO3, UBE2D1, FBXO9, FBXL3, FBXO11	769	132	13528	2.39887	0.970456	0.126683	2.26292
M3	brown	GOTERM_MF_FAT	GO:0015631~tubulin binding	15	0.124636	0.00131625	GABARAPL1, ARHGEF2, CCDC88A, KIF5B, NCALD, MAP1B, BCL2L11, HOOK1, TUBGCP3, TUBGCP5, MAPRE2, CLASP2, PRNP, LRPPRC, TERF1	728	100	12983	2.67507	0.637301	0.0519784	1.99153
M3	brown	GOTERM_BP_FAT	GO:0006511~ubiquitin-dependent protein catabolic process	27	0.224346	0.00131996	RAD23B, DERL1, KIAA0368, UBE3A, UBE2G1, PPP2R5C, EDEM3, CUL3, CUL5, PSMB1, RNF11, UBE2D1, USP34, USP33, ANAPC4, SKP2, UBR3, UBR2, UBE2B, PSMD12, UBE2K, UBR5, UBC, USP46, ANAPC7, TCEB1, FBXO11	769	242	13528	1.96271	0.973298	0.125573	2.32715
M3	brown	GOTERM_BP_FAT	GO:0006913~nucleocytoplasmic transport	20	0.166182	0.00134882	AGFG1, NUP160, IPO13, SMG5, IPO11, CEP57, CAMK4, PRICKLE1, IPO7, JUN, ANP32A, SPTBN1, NOP58, JAK2, KPNA4, KPNA3, TPR, KPNA2, KPNA1, TOB1	769	156	13528	2.25534	0.975333	0.123856	2.37746
M3	brown	GOTERM_CC_FAT	GO:0005635~nuclear envelope	23	0.191109	0.00140205	RTN4, MTDH, AGFG1, NUP160, IPO13, IPO11, BNIP3, CLIC1, SIRT1, ATF6, PRICKLE1, SEH1L, DDX19A, IPO7, SHISA5, NUP50, KPNA4, TPR, KPNA3, MTMR6, KPNA2, LRPPRC, KPNA1	683	205	12782	2.09968	0.504168	0.0231126	2.00016
M3	brown	GOTERM_BP_FAT	GO:0006892~post-Golgi vesicle-mediated transport	11	0.0914001	0.00143065	SCAMP1, SCFD1, STX7, AP1G1, GOPC, PUM1, VTI1B, DNAJC6, NAPA, SH3GL2, HSPA8	769	58	13528	3.33635	0.980299	0.126648	2.51996
M3	brown	GOTERM_BP_FAT	GO:0051169~nuclear transport	20	0.166182	0.00156866	AGFG1, NUP160, IPO13, SMG5, IPO11, CEP57, CAMK4, PRICKLE1, IPO7, JUN, ANP32A, SPTBN1, NOP58, JAK2, KPNA4, KPNA3, TPR, KPNA2, KPNA1, TOB1	769	158	13528	2.22679	0.986516	0.133714	2.75987
M3	brown	GOTERM_CC_FAT	GO:0048471~perinuclear region of cytoplasm	29	0.240964	0.00157105	MTDH, SEC31A, SYT4, MAL2, VAPA, AP1G1, CABP1, TSNAX, RPS6KB1, UBQLN1, LNPEP, APP, PDE4A, ANP32A, SNAP25, SEC24D, SEC23A, KCNMA1, MAP2K1, KIF5B, MAP1B, NDFIP1, NDFIP2, PNPLA8, SPAG9, SCYL2, SERBP1, USO1, LRPPRC	683	288	12782	1.88445	0.544401	0.0250406	2.23872
M3	brown	GOTERM_CC_FAT	GO:0016023~cytoplasmic membrane-bounded vesicle	47	0.390528	0.00161345	HSP90AB1, RAB7A, SYT1, AFTPH, YWHAZ, SEC31A, KIAA0368, SYT4, AGFG1, AP1G1, CAMK2G, COPZ1, NAP1L1, PPT1, AMPH, APP, PACSIN1, DMXL2, GOLSYN, GOPC, RAC1, NECAP1, SEC22B, SLC30A5, SPG21, RAB6B, SV2B, SEC24D, HSPA8, SLC30A7, SEC23A, RAB2A, SCAMP1, CCDC88A, NCALD, PI4KA, PIGT, GRIA3, SPAG9, SCFD1, PLEKHF2, GRIA2, SCYL2, ARCN1, YIPF5, LRRK2, CHGB	683	550	12782	1.59924	0.553972	0.0249148	2.29848
M3	brown	GOTERM_CC_FAT	GO:0030117~membrane coat	11	0.0914001	0.00171847	SEC23A, AFTPH, SEC31A, AP1G1, NCALD, ARCN1, COPZ1, NECAP1, AP4S1, SEC24D, MUDENG	683	63	12782	3.26761	0.576828	0.0257232	2.44638
M3	brown	GOTERM_CC_FAT	GO:0048475~coated membrane	11	0.0914001	0.00171847	SEC23A, AFTPH, SEC31A, AP1G1, NCALD, ARCN1, COPZ1, NECAP1, AP4S1, SEC24D, MUDENG	683	63	12782	3.26761	0.576828	0.0257232	2.44638
M3	brown	GOTERM_BP_FAT	GO:0006396~RNA processing	49	0.407146	0.00172422	PRPF4B, UTP18, DICER1, RG9MTD1, SART3, SMNDC1, APP, DDX17, RBM8A, INTS6, LSM5, RPP30, MAGOHB, LSM1, ZCCHC8, CLNS1A, SNRPA1, SRPK2, PHRF1, ZCCHC11, SNRPN, PRPF39, SMN2, SMN1, SFRS2, HNRPDL, RSL1D1, SFRS12IP1, TRMT11, C1D, PRPF19, HNRNPA3, SF3B1, UTP11L, DDX46, PPP2CA, NUDT21, DHX15, RPL5, SNRNP35, SFRS11, RBM25, SPOP, YTHDC1, ELAVL4, DIS3, HNRNPH3, NOP58, HNRNPH1, RBM16	769	547	13528	1.57585	0.991205	0.141611	3.02961
M3	brown	GOTERM_CC_FAT	GO:0030134~ER to Golgi transport vesicle	5	0.0415455	0.00196111	SEC23A, SEC31A, KIAA0368, YIPF5, SEC24D	683	11	12782	8.50659	0.625258	0.0284555	2.78727
M3	brown	GOTERM_BP_FAT	GO:0007178~transmembrane receptor protein serine/threonine kinase signaling pathway	15	0.124636	0.00199994	WFIKKN2, PTPRK, EID2, SMAD7, NLK, CREB1, SMAD5, SMAD4, BMPR2, MAP3K7, JUN, SPTBN1, UBE2D1, ADAM9, TOB1	769	103	13528	2.56189	0.995878	0.157687	3.50595
M3	brown	GOTERM_BP_FAT	GO:0016071~mRNA metabolic process	36	0.299128	0.00205346	PRPF4B, SMNDC1, PRPF19, HNRNPA3, SF3B1, APP, DDX46, RBM8A, NUDT21, DHX15, LSM5, MAGOHB, SNRNP35, LSM1, SFRS11, RBM25, SPOP, ZCCHC8, CLNS1A, SRPK2, SNRPA1, PHRF1, SMG5, PAIP1, YTHDC1, PRPF39, ELAVL4, SMN2, SMN1, SFRS2, HNRNPH3, SFRS12IP1, GSPT1, SERBP1, HNRNPH1, RBM16, EIF2C4	769	370	13528	1.71162	0.996442	0.157062	3.59817
M3	brown	GOTERM_BP_FAT	GO:0000278~mitotic cell cycle	36	0.299128	0.00205346	PPP6C, TUBB2A, CAMK2G, CCNG2, CUL3, APP, CUL5, NIPBL, PSMB1, SEH1L, CLASP2, UBE2D1, CCNA2, NUDC, ZW10, TERF1, CDC7, TAF2, ARHGEF2, PDS5B, MAP2K1, ANAPC4, SKP2, TBRG4, PAPD5, SMC2, PSMD12, GSPT1, UBA3, UBC, ADAM17, C21ORF45, MAPRE2, ANAPC7, MAP9, KPNA2	769	370	13528	1.71162	0.996442	0.157062	3.59817
M3	brown	GOTERM_MF_FAT	GO:0008017~microtubule binding	12	0.0997092	0.00208339	HOOK1, ARHGEF2, TUBGCP5, CCDC88A, KIF5B, MAP1B, MAPRE2, CLASP2, PRNP, LRPPRC, BCL2L11, TERF1	728	72	12983	2.9723	0.799288	0.0771553	3.13508
M3	brown	GOTERM_BP_FAT	GO:0006887~exocytosis	16	0.132946	0.00213066	SCAMP1, YWHAZ, GLRB, EXOC8, NLGN1, LIN7C, VTI1B, ARFGEF2, ARFGEF1, CADPS, SCFD1, RAPGEF4, CHP, CACNA1C, SNAP25, YKT6	769	115	13528	2.44754	0.997122	0.158086	3.73103
M3	brown	GOTERM_MF_FAT	GO:0004721~phosphoprotein phosphatase activity	20	0.166182	0.00221697	PPP6C, PTPRK, PTPN3, MAP2K1, CAMK2G, CYCS, PTPN4, PPM1A, PTPRS, PTPN13, PTEN, PTPN11, DUSP28, DUSP1, PPP2CA, PPP1R12A, DNAJC6, PPP1R15B, MTMR6, UBLCP1	728	165	12983	2.16167	0.818947	0.078156	3.33292
M3	brown	GOTERM_BP_FAT	GO:0006351~transcription, DNA-dependent	30	0.249273	0.00238751	CCNT2, TAF1B, HLF, E2F3, ARID4A, TAF9B, BMPR2, MYEF2, MED23, FUBP1, MAX, TFAM, TCERG1, GTF2A1, MED26, NFAT5, BTF3, TAF2, PHRF1, MTERF, CREB1, SNAPC3, GTF2H3, MED13, GTF2H1, MED4, HIF1A, NFIC, MYNN, RBM16	769	292	13528	1.80736	0.99858	0.170835	4.17182
M3	brown	GOTERM_CC_FAT	GO:0030133~transport vesicle	11	0.0914001	0.00245774	SEC23A, SYT1, AFTPH, PLEKHF2, SEC31A, KIAA0368, NCALD, GOPC, SPG21, YIPF5, SEC24D	683	66	12782	3.11908	0.707819	0.034543	3.48155
M3	brown	GOTERM_BP_FAT	GO:0006605~protein targeting	24	0.199418	0.00257959	YWHAZ, IPO13, IPO11, NLGN1, PRKCI, PEX3, TIMM23, TIMM8A, CEP57, PRICKLE1, IPO7, JUN, FXC1, TIMM9, SPTBN1, NOP58, JAK2, PEX13, KPNA4, KPNA3, TPR, KPNA2, KPNA1, TOB1	769	215	13528	1.96372	0.999162	0.178648	4.50019
M3	brown	GOTERM_CC_FAT	GO:0031201~SNARE complex	6	0.0498546	0.0026497	STX7, VTI1B, NAPA, GOSR1, YKT6, SNAP25	683	19	12782	5.90984	0.734624	0.0361795	3.74867
M3	brown	GOTERM_MF_FAT	GO:0003690~double-stranded DNA binding	14	0.116327	0.00286822	HLF, MTERF, CREB1, PMS2L5, PMS2L1, PURB, PMS2L12, PMS2L2, JUNB, PMS2L3, HNRPDL, LOC100132832, ZNF148, JUN, PMS2, TERF1	728	97	12983	2.57395	0.890486	0.0956437	4.29208
M3	brown	GOTERM_BP_FAT	GO:0045449~regulation of transcription	179	1.48733	0.00292384	MEF2A, ARNT2, MED23, TCEAL8, TCEAL7, RORA, LASS5, CNOT6, ZNF184, APP, ZNF182, ZNF776, CASP8AP2, MED26, PSIP1, ZNF445, CRY1, CCNA2, PTPRK, ZNF850P, TIGD1, ZNF441, ZNF506, C11ORF30, STRN3, ZNF507, YY1, ZNF189, ARID1B, MED13, JUNB, EP300, ZNF195, HIF1A, ZNF238, TRIM33, JUN, FOXG1, MYNN, LRPPRC, SMARCA4, SUV420H1, EID1, EID2, TAF9B, HDGF, ZNF230, NR2C1, TCERG1, KRAS, BTF3, ZNF420, TCF4, PLAGL2, TAF2,…	769	2601	13528	1.21065	0.999675	0.195132	5.0861
M3	brown	GOTERM_BP_FAT	GO:0032774~RNA biosynthetic process	30	0.249273	0.00293863	CCNT2, TAF1B, HLF, E2F3, ARID4A, TAF9B, BMPR2, MYEF2, MED23, FUBP1, MAX, TFAM, TCERG1, GTF2A1, MED26, NFAT5, BTF3, TAF2, PHRF1, MTERF, CREB1, SNAPC3, GTF2H3, MED13, GTF2H1, MED4, HIF1A, NFIC, MYNN, RBM16	769	296	13528	1.78294	0.999688	0.191387	5.1112
M3	brown	GOTERM_BP_FAT	GO:0016567~protein ubiquitination	16	0.132946	0.00298438	UBE3A, TRIM23, UBE2B, PRPF19, G2E3, TRIM33, GSPT1, UBC, FBXL5, RNF11, CAND1, FBXO3, UBE2D1, FBXO9, FBXL3, FBXO11	769	119	13528	2.36527	0.999725	0.18959	5.18878
M3	brown	GOTERM_MF_FAT	GO:0043566~structure-specific DNA binding	18	0.149564	0.00306164	RAD23B, HLF, MTERF, SUB1, CREB1, PMS2L5, PMS2L1, PURB, PMS2L12, PMS2L2, JUNB, PMS2L3, HNRPDL, FUBP1, LOC100132832, ZNF148, JUN, PMS2, LRPPRC, TERF1	728	145	12983	2.21385	0.905682	0.0975623	4.57523
M3	brown	GOTERM_MF_FAT	GO:0008565~protein transporter activity	13	0.108018	0.00322409	IPO13, AP1G1, TSNAX, IPO11, TIMM23, AP4S1, IPO7, USO1, KPNA4, KPNA3, VPS26A, KPNA2, KPNA1	728	87	12983	2.66482	0.916804	0.0984201	4.81244
M3	brown	GOTERM_BP_FAT	GO:0051592~response to calcium ion	10	0.083091	0.00353463	SLC25A12, KCNMA1, SYT1, EP300, SEC31A, DUSP1, SLC6A1, CALM2, KCNMB2, ADAM9	769	55	13528	3.19849	0.999939	0.215585	6.11729
M3	brown	GOTERM_CC_FAT	GO:0030120~vesicle coat	8	0.0664728	0.00353914	SEC23A, AFTPH, SEC31A, NCALD, ARCN1, COPZ1, NECAP1, SEC24D	683	38	12782	3.93989	0.830128	0.0467814	4.97741
M3	brown	GOTERM_CC_FAT	GO:0042995~cell projection	55	0.457	0.00354978	RTN4, SYT1, SLC6A1, GABRB3, SYT4, WASF1, BNIP3, ADORA1, NRCAM, ACTR2, APP, SLC1A3, ANK3, RSPH4A, PDE4A, GOPC, MKKS, PIK3CA, KCNMA1, SH3PXD2A, CCDC88A, KCND2, OPA1, KIF5B, TRPM7, STRN3, KIF5C, SCN2A, GRIN2A, CLIC1, PCM1, HIF1A, ADAM17, ATXN1L, LRRK2, MAP3K12, MYO5A, SCN1A, BBS7, AGFG1, ACTR3B, EXOC8, PPM1A, RDX, PPT1, RAC1, SNAP25, HCN1, MAP2K1, MAP1B, SLC12A5, RPGRIP1L, GRIA3, NCKAP1, CACNA1C	683	697	12782	1.47675	0.831032	0.0457129	4.99202
M3	brown	GOTERM_BP_FAT	GO:0012501~programmed cell death	52	0.432073	0.00356075	RTN4, MEF2A, PPARD, FASTKD2, SGPP1, BNIP3, PTEN, MRPS30, SMNDC1, RTN3, G2E3, APP, MAP3K5, CASP8AP2, ATG5, PAK1, EBAG9, NET1, ARHGEF2, OPA1, CYCS, SCN2A, TBRG4, PIGT, LIG4, BCL2L13, ARHGEF12, BCL2L11, EP300, JUN, UBC, C1D, TNFRSF21, TAF9B, PPT1, SYCP2, FEM1B, KRAS, SHISA5, RAC1, BCAP29, TERF1, CKAP2, DNM1L, TM2D1, BIRC6, SIRT1, NCKAP1, PHF17, GSPT1, RABEP1, JAK2	769	611	13528	1.49716	0.999944	0.212308	6.16115
M3	brown	GOTERM_MF_FAT	GO:0035091~phosphoinositide binding	14	0.116327	0.00375379	SYT1, CCDC88A, SH3PXD2A, SNX27, SNX14, SNX16, EEA1, KIF16B, SNX3, PIGK, PFN2, PLEKHA5, SNX13, SNX10	728	100	12983	2.49673	0.944748	0.109377	5.58208
M3	brown	GOTERM_BP_FAT	GO:0008219~cell death	59	0.490237	0.00422531	RTN4, MEF2A, PPARD, FASTKD2, SGPP1, BSCL2, BNIP3, PTEN, MRPS30, SMNDC1, RTN3, G2E3, MAP3K5, APP, ATG5, CASP8AP2, SPG21, PAK1, NET1, EBAG9, ARHGEF2, OPA1, SLC33A1, CYCS, SCN2A, TBRG4, PIGT, LIG4, ARHGEF12, BCL2L13, SMN2, BCL2L11, SMN1, EIF4G2, EP300, JUN, UBC, C1D, TNFRSF21, TAF9B, MMD, PPT1, SYCP2, FEM1B, KRAS, SHISA5, RAC1, BCAP29, TERF1, CKAP2, DNM1L, TM2D1, BIRC6, SIRT1, NCKAP1, PHF17, GSPT1, …	769	719	13528	1.44355	0.999991	0.241595	7.2706
M3	brown	GOTERM_BP_FAT	GO:0006915~apoptosis	51	0.423764	0.00427906	RTN4, MEF2A, PPARD, FASTKD2, SGPP1, BNIP3, PTEN, MRPS30, SMNDC1, RTN3, APP, MAP3K5, G2E3, CASP8AP2, ATG5, PAK1, EBAG9, NET1, ARHGEF2, OPA1, CYCS, SCN2A, TBRG4, PIGT, LIG4, BCL2L13, ARHGEF12, BCL2L11, EP300, JUN, UBC, C1D, TNFRSF21, PPT1, SYCP2, FEM1B, KRAS, SHISA5, RAC1, BCAP29, TERF1, CKAP2, DNM1L, TM2D1, BIRC6, SIRT1, NCKAP1, PHF17, GSPT1, RABEP1, JAK2	769	602	13528	1.49032	0.999992	0.239325	7.35979
M3	brown	GOTERM_CC_FAT	GO:0044429~mitochondrial part	48	0.398837	0.0044132	UQCRC2, MRPS36, APOOL, WASF1, NDUFAB1, NFS1, BNIP3, ATP5G3, NDUFB1, TFAM, MRS2, SLC1A3, MTCH2, OXCT1, FXC1, TIMM9, SLC25A46, SLC25A27, PDHA1, PDHX, AGK, ACSL3, ACSL6, MTERF, DNM1L, COX7A2, OPA1, MRPS25, CYCS, CYB5B, DLAT, TIMM23, BCL2L11, TIMM8A, SLC25A12, MFN1, DBT, SLC25A32, NNT, GOLPH3, SDHC, BRP44L, YARS2, ATP5A1, LRRK2, LRPPRC, MDH2, SRGAP2	683	595	12782	1.50974	0.890462	0.055127	6.17066
M3	brown	GOTERM_CC_FAT	GO:0030136~clathrin-coated vesicle	16	0.132946	0.00450168	SCAMP1, SYT1, AFTPH, SYT4, AP1G1, NCALD, PPT1, AMPH, DMXL2, GRIA2, SCYL2, GOPC, SPG21, NECAP1, SV2B, LRRK2	683	132	12782	2.26842	0.895223	0.0548371	6.29066
M3	brown	GOTERM_CC_FAT	GO:0046930~pore complex	13	0.108018	0.0045345	NUP160, AGFG1, IPO13, IPO11, IPO7, DDX19A, SEH1L, NUP50, KPNA4, KPNA3, TPR, KPNA2, KPNA1	683	95	12782	2.56093	0.896936	0.0539166	6.33515
M3	brown	GOTERM_BP_FAT	GO:0016265~death	59	0.490237	0.0048278	RTN4, MEF2A, PPARD, FASTKD2, SGPP1, BSCL2, BNIP3, PTEN, MRPS30, SMNDC1, RTN3, G2E3, MAP3K5, APP, ATG5, CASP8AP2, SPG21, PAK1, NET1, EBAG9, ARHGEF2, OPA1, SLC33A1, CYCS, SCN2A, TBRG4, PIGT, LIG4, ARHGEF12, BCL2L13, SMN2, BCL2L11, SMN1, EIF4G2, EP300, JUN, UBC, C1D, TNFRSF21, TAF9B, MMD, PPT1, SYCP2, FEM1B, KRAS, SHISA5, RAC1, BCAP29, TERF1, CKAP2, DNM1L, TM2D1, BIRC6, SIRT1, NCKAP1, PHF17, GSPT1, …	769	724	13528	1.43358	0.999998	0.260439	8.26573
M3	brown	GOTERM_BP_FAT	GO:0006397~mRNA processing	31	0.257582	0.00495337	PRPF4B, SMNDC1, HNRNPA3, PRPF19, SF3B1, APP, DDX46, RBM8A, NUDT21, DHX15, LSM5, MAGOHB, SNRNP35, LSM1, SFRS11, RBM25, SPOP, ZCCHC8, CLNS1A, SRPK2, SNRPA1, PHRF1, YTHDC1, PRPF39, ELAVL4, SMN2, SMN1, SFRS2, HNRNPH3, SFRS12IP1, HNRNPH1, RBM16	769	321	13528	1.69888	0.999999	0.261169	8.47186
M3	brown	GOTERM_MF_FAT	GO:0031405~lipoic acid binding	4	0.0332364	0.00516348	DBT, GCSH, DLAT, PDHX	728	7	12983	10.1907	0.981429	0.14214	7.60209
M3	brown	GOTERM_CC_FAT	GO:0030662~coated vesicle membrane	11	0.0914001	0.00518415	SCAMP1, SEC23A, SYT1, AFTPH, SEC31A, GRIA2, NCALD, ARCN1, COPZ1, NECAP1, SEC24D	683	73	12782	2.81999	0.925639	0.0600011	7.21156
M3	brown	GOTERM_CC_FAT	GO:0005798~Golgi-associated vesicle	9	0.0747819	0.00524101	SCFD1, PACSIN1, AFTPH, NCALD, ARCN1, GOPC, COPZ1, PI4KA, SPG21	683	51	12782	3.30256	0.927734	0.059273	7.2879
M3	brown	GOTERM_BP_FAT	GO:0006357~regulation of transcription from RNA polymerase II promoter	59	0.490237	0.00526034	PPARD, ARNT2, DEK, MED23, RORA, APP, ZNF148, MED26, LRRFIP1, YY1, STRN3, ZNF189, MED13, JUNB, JMY, GTF2H1, MED6, MED4, BRWD1, HIF1A, EP300, ZNF238, JUN, CAND1, SMARCA4, ZMYND11, EID1, MTDH, TAF9B, FHL2, HCFC2, TCF7L2, NR2C1, CHD2, NFAT5, CHD1, TCF4, PLAGL2, TAF2, MAP2K1, KLF9, SUB1, SMAD7, CREB1, SMAD5, CREBBP, SMAD4, TFCP2, CENPK, MED13L, SIRT1, ATF6, DR1, ATXN7, PRKAR1A, SMARCC2, TCEB1, NFIC, C…	769	727	13528	1.42766	0.999999	0.269849	8.97393
M3	brown	GOTERM_BP_FAT	GO:0051656~establishment of organelle localization	11	0.0914001	0.0053237	BBS7, MAP2K1, SEH1L, ARCN1, COPZ1, NLGN1, MKKS, YKT6, LRPPRC, NUDC, ZW10	769	69	13528	2.80447	1	0.267675	9.07724
M3	brown	GOTERM_BP_FAT	GO:0051329~interphase of mitotic cell cycle	14	0.116327	0.00544207	TAF2, CDC7, PPP6C, CAMK2G, ANAPC4, SKP2, TBRG4, CUL3, CUL5, APP, GSPT1, ADAM17, KPNA2, TERF1	769	103	13528	2.3911	1	0.267902	9.26993
M3	brown	GOTERM_BP_FAT	GO:0051640~organelle localization	13	0.108018	0.00570612	NIN, BBS7, MAP2K1, COPZ1, NLGN1, SEH1L, ARCN1, MKKS, PEX13, YKT6, NUDC, LRPPRC, ZW10	769	92	13528	2.48578	1	0.274098	9.69839
M3	brown	GOTERM_CC_FAT	GO:0005740~mitochondrial envelope	36	0.299128	0.00577293	UQCRC2, APOOL, WASF1, NDUFAB1, BNIP3, ATP5G3, NDUFB1, MRS2, SLC1A3, MTCH2, FXC1, TIMM9, SLC25A46, SLC25A27, AGK, ACSL3, ACSL6, DNM1L, OPA1, COX7A2, CYCS, CYB5B, TIMM23, BCL2L11, TIMM8A, SLC25A12, MFN1, SLC25A32, NNT, GOLPH3, SDHC, BRP44L, ATP5A1, LRRK2, MDH2, SRGAP2	683	419	12782	1.60793	0.944691	0.063674	7.99925
M3	brown	GOTERM_BP_FAT	GO:0008380~RNA splicing	28	0.232655	0.00597489	PRPF4B, SMNDC1, HNRNPA3, PRPF19, SF3B1, DDX46, RBM8A, PPP2CA, NUDT21, DHX15, LSM5, MAGOHB, SNRNP35, LSM1, SFRS11, RBM25, ZCCHC8, CLNS1A, SRPK2, SNRPA1, SNRPN, YTHDC1, PRPF39, SMN2, SMN1, SFRS2, HNRNPH3, SFRS12IP1, HNRNPH1	769	284	13528	1.73439	1	0.280188	10.1326
M3	brown	GOTERM_BP_FAT	GO:0010035~response to inorganic substance	22	0.1828	0.006377	KCNMA1, SYT1, PTPRK, SLC8A1, SEC31A, SLC6A1, MAP1B, GRIA3, PTEN, KCNMB2, SLC25A12, SLC1A3, EP300, DUSP1, GRIA2, JUN, MAPK9, SLC30A5, PPP1R15B, PRNP, CALM2, ADAM9	769	205	13528	1.88789	1	0.291128	10.7785
M3	brown	GOTERM_BP_FAT	GO:0007179~transforming growth factor beta receptor signaling pathway	10	0.083091	0.00638917	MAP3K7, PTPRK, WFIKKN2, EID2, JUN, NLK, CREB1, SMAD5, SMAD4, ADAM9	769	60	13528	2.93195	1	0.286883	10.7979
M3	brown	GOTERM_CC_FAT	GO:0005783~endoplasmic reticulum	70	0.581637	0.00639013	RTN4, IER3IP1, SEC31A, TUSC3, VAPA, KIAA0368, SGPP1, BSCL2, PDE3B, LASS5, RTN1, ADORA1, RTN3, PIGK, CISD2, ELOVL5, INSIG2, ANK3, NT5C3, ANP32A, SEC24D, SAR1A, ZW10, SEC23A, CCDC88A, LPGAT1, PIGX, GOLT1B, SLC33A1, UBE2J1, PIGT, SEZ6L, CDS1, PJA2, RNF180, PNPLA8, HHAT, TRAPPC5, CTSC, PRNP, TMCO1, MTDH, DERL1, CNIH, SRL, LRBA, NAPA, EDEM3, PTPLB, STX17, PLA2G12A, SHISA5, BCAP29, SEC22B, ACSL3, SEC23…	683	960	12782	1.3646	0.959454	0.0687516	8.81828
M3	brown	GOTERM_BP_FAT	GO:0010038~response to metal ion	16	0.132946	0.00639723	KCNMA1, SYT1, SEC31A, SLC6A1, GRIA3, PTEN, KCNMB2, SLC25A12, EP300, DUSP1, GRIA2, SLC30A5, MAPK9, PRNP, CALM2, ADAM9	769	129	13528	2.18191	1	0.282621	10.8108
M3	brown	GOTERM_MF_FAT	GO:0003743~translation initiation factor activity	10	0.083091	0.00652586	EIF4G2, EIF4G3, EIF4E3, DMXL2, EIF4E, EIF1AX, EIF5, EIF2S3, EIF3J, EIF2C4	728	61	12983	2.92357	0.993535	0.170322	9.51587
M3	brown	GOTERM_MF_FAT	GO:0008270~zinc ion binding	156	1.29622	0.00683721	PLEKHM3, RORA, ZNF828, MKRN2, ZNF184, G2E3, APP, ZNF182, ZNF776, TIMM9, TRIM45, RNF38, LUC7L2, ZNF445, RNF146, ADAM9, PHRF1, ZNF850P, KCND2, ZNF441, ZNF506, ROCK2, ZNF507, YY1, UBR3, ZNF189, UBR2, NPEPPS, TIMM8A, EP300, ZNF195, ZNF238, TRIM33, MTF2, UBR5, MYNN, ADAMTS5, FBXO11, AGFG1, ZNF230, ZC3H6, TTC3, NR2C1, RNF160, ANKIB1, SLC30A5, RNF11, RCHY1, ZNF420, SLC30A7, DNAJA2, PLAGL2, TAF2, AEBP2, …	728	2311	12983	1.20384	0.994921	0.171939	9.948
M3	brown	GOTERM_CC_FAT	GO:0031966~mitochondrial membrane	34	0.282509	0.00684937	UQCRC2, APOOL, WASF1, NDUFAB1, BNIP3, ATP5G3, NDUFB1, MRS2, SLC1A3, MTCH2, FXC1, TIMM9, SLC25A46, SLC25A27, AGK, ACSL3, ACSL6, DNM1L, OPA1, COX7A2, CYB5B, TIMM23, BCL2L11, TIMM8A, SLC25A12, MFN1, SLC25A32, NNT, SDHC, BRP44L, ATP5A1, LRRK2, MDH2, SRGAP2	683	394	12782	1.61496	0.967822	0.0719836	9.4233
M3	brown	GOTERM_BP_FAT	GO:0051325~interphase	14	0.116327	0.0069288	TAF2, CDC7, PPP6C, CAMK2G, ANAPC4, SKP2, TBRG4, CUL3, CUL5, APP, GSPT1, ADAM17, KPNA2, TERF1	769	106	13528	2.32343	1	0.297551	11.6576
M3	brown	GOTERM_BP_FAT	GO:0006366~transcription from RNA polymerase II promoter	24	0.199418	0.00728602	CCNT2, TAF2, HLF, E2F3, PHRF1, ARID4A, SNAPC3, BMPR2, MYEF2, GTF2H3, MED23, MED13, GTF2H1, FUBP1, MAX, MED4, HIF1A, TCERG1, GTF2A1, MED26, NFAT5, BTF3, NFIC, RBM16	769	234	13528	1.80427	1	0.305598	12.2224
M3	brown	GOTERM_CC_FAT	GO:0015630~microtubule cytoskeleton	44	0.3656	0.00733988	KIAA0368, VAPA, TUBB2A, CEP70, HOOK1, TUBGCP3, APP, RANBP9, TUBGCP5, CEP57, CEP170, PPP2CA, NUDT21, ACTR1B, TUBE1, CLASP2, APPBP2, CAMSAP1L1, NUDC, C6ORF182, ZW10, TERF1, CKAP2, CNKSR2, ARHGEF2, GABARAPL1, KIF3A, MAP2K1, KIF5B, NIN, FAM82A1, ROCK2, CEP192, MAP1B, KIF5C, RPGRIP1L, KIF16B, MID1, PCM1, EML6, SASS6, MAPRE2, MAP9, CALM2	683	549	12782	1.49989	0.974865	0.0753795	10.0654
M3	brown	GOTERM_MF_FAT	GO:0003712~transcription cofactor activity	33	0.2742	0.00736327	EID1, TAF9B, FHL2, MYEF2, HCFC2, MED23, MAX, TCERG1, CASP8AP2, GTF2A1, MED26, TCF4, MYSM1, AEBP2, SUB1, CREB1, YY1, CREBBP, ZFX, ARID1B, MED13, SIRT1, JUNB, SFRS2, JMY, ATF6, MED6, MED4, EP300, DR1, SMARCC2, C1D, TOB1	728	363	12983	1.62125	0.996623	0.178177	10.6738
M3	brown	GOTERM_BP_FAT	GO:0043244~regulation of protein complex disassembly	9	0.0747819	0.00756358	ARHGEF2, CAPZA2, MTRF1, MAP1B, SPTBN1, RDX, CLASP2, MID1, ETF1	769	51	13528	3.10441	1	0.310569	12.6589
M3	brown	KEGG_PATHWAY	hsa04310:Wnt signaling pathway	17	0.141255	0.00785624	PPARD, ROCK2, NLK, CAMK2G, CREBBP, PPP2R5C, SMAD4, TCF7L2, MAP3K7, EP300, PRICKLE1, JUN, PPP2CA, RAC1, NFAT5, MAPK9, CHP	279	151	5085	2.05191	0.693669	0.256043	8.98874
M3	brown	GOTERM_MF_FAT	GO:0016504~peptidase activator activity	6	0.0498546	0.00786234	APP, MAP3K5, CASP8AP2, BCL2L13, TERF1, EBAG9	728	23	12983	4.65229	0.997707	0.183393	11.3572
M3	brown	GOTERM_MF_FAT	GO:0000287~magnesium ion binding	39	0.324055	0.00791585	DICER1, CABP1, BMPR2, PPM1A, PTEN, CNOT6, ATP2B1, MAP3K7, MAP3K5, MRS2, ATP2B3, AASDHPPT, NT5C3, PDE8B, PRKAA1, CERK, B4GALT6, BPNT1, ACSL3, ACSL6, CDC7, KCNMA1, SRPK2, NMNAT2, REV1, OPA1, ATP4A, NLK, GRIN2A, ATP11A, LIG4, CDS1, ATP13A3, PPA1, ADK, CDC42BPA, RHEB, MAP3K12, DUT	728	452	12983	1.53876	0.9978	0.179139	11.4302
M3	brown	GOTERM_CC_FAT	GO:0005739~mitochondrion	77	0.639801	0.0083923	MRPS36, UQCRC2, TUSC3, WASF1, NDUFAB1, RG9MTD1, BNIP3, C14ORF2, PTEN, MRPS30, SLC1A3, FRMD6, FXC1, TIMM9, SLC25A27, PDHA1, CRY1, OXR1, OPA1, MRPL50, MTERF, CYCS, TMEM126A, LYPLA1, CYB5B, TIMM23, BCL2L13, BCL2L11, TIMM8A, MFN1, SLC25A32, CHRDL2, NNT, C3ORF1, MTRF1, YARS2, LRRK2, LRPPRC, MDH2, SRGAP2, APOOL, YWHAZ, NFS1, SFXN3, ATP5G3, NDUFB1, PET112L, TFAM, MRS2, MTCH2, GFM1, PPP2CA, OXCT1, SLC25A…	683	1087	12782	1.32568	0.985211	0.0840456	11.4287
M3	brown	GOTERM_BP_FAT	GO:0000165~MAPKKK cascade	20	0.166182	0.00845885	MAPKSP1, MAP2K1, KIAA1804, ADORA1, PTPN11, MAP4K3, MAP3K7, SPAG9, MAP3K5, RB1CC1, PPP2CA, MAPK9, JAK2, PRKAA1, PAK1, SPRED1, LRRK2, RAPGEF2, MAP3K12, ADAM9	769	184	13528	1.91214	1	0.33555	14.0529
M3	brown	GOTERM_BP_FAT	GO:0007049~cell cycle	61	0.506855	0.00858111	CCNT2, E2F3, TUBB2A, SENP5, CUL3, APP, CUL5, CASP8AP2, SEH1L, TLK1, CCNA2, ZW10, CDC7, ARHGEF2, ANAPC4, SKP2, TBRG4, UBR2, PAPD5, LIG4, JMY, EIF4G2, SASS6, EP300, SYCP3, UBC, ADAM17, MAPRE2, ANAPC7, KPNA2, PPP6C, ZMYND11, EID1, LIN9, CAMK2G, SYCP2, TCF7L2, CCNG2, NIPBL, PSMB1, RB1CC1, TUBE1, THAP1, CLASP2, UBE2D1, NUDC, TERF1, CKAP2, TAF2, PDS5B, MAP2K1, ATR, APPL1, SMC2, GSPT1, PSMD12, DUSP1, UB…	769	776	13528	1.38285	1	0.334741	14.2416
M3	brown	GOTERM_CC_FAT	GO:0005667~transcription factor complex	21	0.174491	0.00864581	TAF2, E2F3, SUB1, SMAD7, YY1, CREB1, SMAD5, CREBBP, TAF9B, ARNT2, SMAD4, GTF2H3, MED23, NFYB, TCF7L2, GTF2H1, EP300, HIF1A, GTF2A1, JUN, TCF4	683	210	12782	1.87145	0.986986	0.0847941	11.7543
M3	brown	GOTERM_BP_FAT	GO:0010608~posttranscriptional regulation of gene expression	22	0.1828	0.00877634	EIF4E3, ZCCHC11, SMAD7, PAIP1, DICER1, EIF5, IREB2, ETF1, PTEN, UBE2B, EIF4G2, APP, EIF4G3, EIF4E, MORC3, RBM8A, SERBP1, MTRF1, PUM1, TNRC6B, PPP1R15B, EIF2C4	769	211	13528	1.8342	1	0.336234	14.5422
M3	brown	GOTERM_MF_FAT	GO:0003713~transcription coactivator activity	22	0.1828	0.00881046	SUB1, YY1, ZFX, CREBBP, FHL2, MYEF2, MED23, HCFC2, MED13, ARID1B, JUNB, JMY, MED6, ATF6, MAX, MED4, EP300, TCERG1, GTF2A1, MED26, SMARCC2, MYSM1	728	214	12983	1.83338	0.998902	0.191796	12.6422
M3	brown	GOTERM_BP_FAT	GO:0006944~membrane fusion	9	0.0747819	0.00953382	MFN1, OPA1, RABIF, RABEP1, VAPA, USO1, VTI1B, NAPA, EEA1	769	53	13528	2.98727	1	0.354639	15.6989
M3	brown	GOTERM_BP_FAT	GO:0051650~establishment of vesicle localization	7	0.0581637	0.00974906	BBS7, MAP2K1, ARCN1, COPZ1, NLGN1, MKKS, YKT6	769	33	13528	3.73157	1	0.356311	16.0249
M3	brown	GOTERM_BP_FAT	GO:0043067~regulation of programmed cell death	63	0.523473	0.009964	RTN4, XRCC4, ARNT2, BNIP3, PTEN, ADORA1, SMNDC1, MAP3K7, CUL3, G2E3, MAP3K5, APP, CUL5, ATG5, CASP8AP2, PIK3CA, NET1, ADAM9, KCNMA1, ARHGEF2, CYCS, SKP2, PRKCI, GRIN2A, ADNP, LIG4, ARHGEF12, BCL2L13, BCL2L11, JMY, TNFSF13B, JUN, UBC, ADAM17, MAPK9, PRNP, LRRK2, CAMK1D, YWHAZ, ING3, BCLAF1, TAF9B, PPT1, RRM2B, FEM1B, TCF7L2, SERINC3, UTP11L, KRAS, PPP2CA, RB1CC1, RAC1, TERF1, PLAGL2, TM2D1, CREB1,…	769	812	13528	1.36487	1	0.357917	16.3493
M3	brown	GOTERM_BP_FAT	GO:0010941~regulation of cell death	63	0.523473	0.0107606	RTN4, XRCC4, ARNT2, BNIP3, PTEN, ADORA1, SMNDC1, MAP3K7, CUL3, G2E3, MAP3K5, APP, CUL5, ATG5, CASP8AP2, PIK3CA, NET1, ADAM9, KCNMA1, ARHGEF2, CYCS, SKP2, PRKCI, GRIN2A, ADNP, LIG4, ARHGEF12, BCL2L13, BCL2L11, JMY, TNFSF13B, JUN, UBC, ADAM17, MAPK9, PRNP, LRRK2, CAMK1D, YWHAZ, ING3, BCLAF1, TAF9B, PPT1, RRM2B, FEM1B, TCF7L2, SERINC3, UTP11L, KRAS, PPP2CA, RB1CC1, RAC1, TERF1, PLAGL2, TM2D1, CREB1,…	769	815	13528	1.35985	1	0.375654	17.541
M3	brown	OMIM_DISEASE	Breast cancer, somatic	3	0.0249273	0.0109512	KRAS, RB1CC1, PIK3CA	163	4	3671	16.8911	0.956644	0.956644	13.584
M3	brown	GOTERM_CC_FAT	GO:0030658~transport vesicle membrane	6	0.0498546	0.0110088	SEC23A, SYT1, AFTPH, SEC31A, NCALD, SEC24D	683	26	12782	4.31873	0.996054	0.104792	14.7354
M3	brown	GOTERM_CC_FAT	GO:0005758~mitochondrial intermembrane space	7	0.0581637	0.011167	OPA1, GOLPH3, FXC1, TIMM9, CYCS, TIMM23, TIMM8A	683	36	12782	3.63893	0.996357	0.104253	14.9316
M3	brown	GOTERM_BP_FAT	GO:0006796~phosphate metabolic process	73	0.606564	0.0117456	UQCRC2, PRPF4B, NDUFAB1, RPS6KB1, PTEN, ADORA1, MAP3K7, MAP3K5, APP, AAK1, CLK4, PIK3CA, TLK1, PAK1, ADAM9, CDC7, SRPK2, PTPRK, MAPKSP1, ROCK2, TRPM7, STK24, KIAA1804, PRKCI, WNK1, PI4KA, PTPRS, ATP6V1C1, MAP4K3, SPAG9, MAP4K4, CAMK4, SCYL2, MAPK9, LRRK2, MAP3K12, CAMK1D, PPP6C, CAMK2G, PPM1A, PI4KAP2, BMPR2, ATP5G3, NDUFB1, MORC3, PPP2CA, PRKAA1, MTMR9, GK5, MTMR6, AGK, PIK3R4, DCLK1, NIN, PTPN3…	769	973	13528	1.31983	1	0.397332	18.9926
M3	brown	GOTERM_BP_FAT	GO:0006793~phosphorus metabolic process	73	0.606564	0.0117456	UQCRC2, PRPF4B, NDUFAB1, RPS6KB1, PTEN, ADORA1, MAP3K7, MAP3K5, APP, AAK1, CLK4, PIK3CA, TLK1, PAK1, ADAM9, CDC7, SRPK2, PTPRK, MAPKSP1, ROCK2, TRPM7, STK24, KIAA1804, PRKCI, WNK1, PI4KA, PTPRS, ATP6V1C1, MAP4K3, SPAG9, MAP4K4, CAMK4, SCYL2, MAPK9, LRRK2, MAP3K12, CAMK1D, PPP6C, CAMK2G, PPM1A, PI4KAP2, BMPR2, ATP5G3, NDUFB1, MORC3, PPP2CA, PRKAA1, MTMR9, GK5, MTMR6, AGK, PIK3R4, DCLK1, NIN, PTPN3…	769	973	13528	1.31983	1	0.397332	18.9926
M3	brown	GOTERM_BP_FAT	GO:0045176~apical protein localization	4	0.0332364	0.0118291	HCN1, GOPC, RDX, NAPA	769	9	13528	7.81852	1	0.394781	19.1146
M3	brown	GOTERM_BP_FAT	GO:0007007~inner mitochondrial membrane organization	4	0.0332364	0.0118291	OPA1, FXC1, TIMM9, TIMM8A	769	9	13528	7.81852	1	0.394781	19.1146
M3	brown	GOTERM_BP_FAT	GO:0042981~regulation of apoptosis	62	0.515164	0.0121877	RTN4, XRCC4, ARNT2, BNIP3, PTEN, ADORA1, SMNDC1, MAP3K7, CUL3, G2E3, MAP3K5, APP, CUL5, ATG5, CASP8AP2, PIK3CA, NET1, ADAM9, KCNMA1, ARHGEF2, CYCS, SKP2, PRKCI, GRIN2A, ADNP, LIG4, ARHGEF12, BCL2L13, BCL2L11, JMY, TNFSF13B, JUN, UBC, ADAM17, MAPK9, PRNP, CAMK1D, YWHAZ, ING3, BCLAF1, TAF9B, PPT1, RRM2B, FEM1B, TCF7L2, SERINC3, UTP11L, KRAS, PPP2CA, RB1CC1, RAC1, TERF1, PLAGL2, TM2D1, CREB1, BIRC6,…	769	804	13528	1.35657	1	0.399288	19.6362
M3	brown	GOTERM_MF_FAT	GO:0016791~phosphatase activity	24	0.199418	0.0126423	PTPRK, PPP6C, PTPN3, MAP2K1, SGPP1, CAMK2G, CYCS, PTPN4, PPM1A, PTPRS, PTPN13, PTEN, PTPN11, DUSP28, DUSP1, NT5C3, PPP2CA, PPP1R12A, DNAJC6, MTMR9, UBLCP1, PPP1R15B, MTMR6, BPNT1	728	249	12983	1.71892	0.999944	0.256858	17.6602
M3	brown	GOTERM_BP_FAT	GO:0006413~translational initiation	8	0.0664728	0.0127232	EIF4E3, DMXL2, EIF4E, EIF1AX, PAIP1, EIF5, EIF2S3, EIF3J	769	45	13528	3.12741	1	0.407991	20.4093
M3	brown	GOTERM_CC_FAT	GO:0045211~postsynaptic membrane	15	0.124636	0.0129476	KCNMA1, GABRG2, DLGAP1, GLRB, GABRB3, GABRB2, CABP1, GRIN2A, NLGN1, LIN7C, GRIA3, ADORA1, PJA2, GRIA2, GOPC	683	135	12782	2.07939	0.998521	0.117776	17.1111
M3	brown	GOTERM_MF_FAT	GO:0046332~SMAD binding	8	0.0664728	0.0133232	EID2, TRIM33, SMAD7, JUN, CREBBP, SMAD4, PURB, TOB1	728	46	12983	3.10153	0.999967	0.261962	18.5232
M3	brown	GOTERM_CC_FAT	GO:0005801~cis-Golgi network	5	0.0415455	0.0135009	SCFD1, DNM1L, KIAA1012, TRAPPC5, GOSR1	683	18	12782	5.19847	0.998882	0.120353	17.7776
M3	brown	GOTERM_BP_FAT	GO:0033554~cellular response to stress	46	0.382219	0.0136884	RAD23B, XRCC4, DERL1, BMPR2, PMS2L5, RRM2B, PMS2L1, PMS2L2, PMS2L3, PRPF19, FANCM, MAP3K5, LOC100132832, ATG5, INSIG2, RB1CC1, PMS2, TLK1, CRY1, CCNA2, PTPRK, REV1, C11ORF30, KIAA1804, MAP1B, GTF2H3, GTF2H5, LIG4, ATR, SIRT1, ATMIN, UBE2B, PMS2L12, JMY, GTF2H1, PTPN11, MAP4K3, RFC5, ATF6, MPG, HIF1A, JUN, UBR5, MAPK9, ALKBH1, JAK2, PPP1R15B, MAP3K12	769	566	13528	1.42971	1	0.426491	21.7852
M3	brown	GOTERM_BP_FAT	GO:0051129~negative regulation of cellular component organization	16	0.132946	0.014892	RTN4, ARHGEF2, SMAD7, CAPZA2, MAP1B, RDX, MID1, PTEN, TTC3, PACSIN1, PSMG2, RAC1, SPTBN1, CLASP2, TPR, TERF1	769	142	13528	1.98216	1	0.449244	23.4693
M3	brown	KEGG_PATHWAY	hsa04910:Insulin signaling pathway	15	0.124636	0.0149476	MAP2K1, PRKCI, PDE3B, RPS6KB1, IRS1, PRKAR2A, EIF4E, KRAS, PRKAR1A, PIK3CA, MAPK9, RHEB, PRKAA1, CRK, CALM2	279	135	5085	2.02509	0.895553	0.363528	16.4602
M3	brown	GOTERM_BP_FAT	GO:0006839~mitochondrial transport	10	0.083091	0.0156089	SLC25A12, YWHAZ, KIAA1279, SLC1A3, FXC1, TIMM9, BNIP3, SLC25A27, TIMM23, TIMM8A	769	69	13528	2.54952	1	0.460154	24.4562
M3	brown	GOTERM_BP_FAT	GO:0019226~transmission of nerve impulse	31	0.257582	0.0156179	SYT1, SCN1A, PPARD, SLC6A1, SYT4, GABRB3, GABRB2, PPT1, ADORA1, PCDHB10, KCNMB2, AMPH, APP, SLC1A3, SNAP25, KCNMA1, GABRG2, DLGAP1, GLRB, KCND2, PCDHB6, SLC12A5, NLGN1, GRIN2A, PI4KA, LIN7C, CAMK4, GRIA2, UBC, SCN8A, CACNA1C	769	350	13528	1.55812	1	0.455638	24.4684
M3	brown	GOTERM_BP_FAT	GO:0007242~intracellular signaling cascade	90	0.747819	0.0158286	PLEKHM3, GNA11, TIRAP, RPS6KB1, ADORA1, MAP3K7, ARL5A, MAP3K5, PRKAR2A, DIRAS2, ANP32A, PIK3CA, RAPGEF4, TLK1, RAB6B, PAK1, SPRED1, RAB6A, RAPGEF2, FGF1, AGAP2, SAR1A, CCNA2, NET1, ADAM9, SRPK2, RAP2A, ARHGEF2, MAPKSP1, RAB39B, ROCK2, KIAA1804, WNK1, PRKCI, PI4KA, SOCS5, MED13, ARHGEF12, IRS1, MAP4K3, SPAG9, MAP4K4, MED4, GNAQ, UBR5, MAPK9, RAB15, RAB12, RAB13, GNB3, ASB2, LRRK2, NKIRAS1, MAP3K12…	769	1256	13528	1.26055	1	0.455479	24.7561
M3	brown	KEGG_PATHWAY	hsa04130:SNARE interactions in vesicular transport	7	0.0581637	0.0159175	STX7, STX17, VTI1B, SEC22B, GOSR1, YKT6, SNAP25	279	38	5085	3.35739	0.9099	0.330443	17.4372
M3	brown	GOTERM_BP_FAT	GO:0016197~endosome transport	9	0.0747819	0.0161037	ANKRD27, HOOK1, PIKFYVE, EEA1, GOSR1, YKT6, SNAP25, VPS26A, DCLK1	769	58	13528	2.72974	1	0.456664	25.1302
M3	brown	GOTERM_BP_FAT	GO:0051648~vesicle localization	7	0.0581637	0.0168984	BBS7, MAP2K1, ARCN1, COPZ1, NLGN1, MKKS, YKT6	769	37	13528	3.32816	1	0.468332	26.201
M3	brown	GOTERM_BP_FAT	GO:0043933~macromolecular complex subunit organization	55	0.457	0.0169416	SYT1, E2F3, SLC6A1, TUBB2A, CAPZA2, WASF1, DICER1, NAP1L1, MED23, NAP1L2, SMNDC1, RANBP9, GTF2A1, H2AFV, SEH1L, MED26, GOPC, ZW10, CLNS1A, SRPK2, MTERF, KCND2, GTF2H3, MED13, SMN2, IRS1, SMN1, GTF2H1, SPAG9, MED4, SYCP3, IPO7, MTRF1, KPNA3, PRNP, EID2, KCNA2, TAF9B, NFS1, TSPYL4, TSPYL1, TFAM, RAC1, TUBE1, PEX13, TERF1, TAF2, GLRB, MAP2K1, IPO13, IPO11, CREBBP, SMAD4, EPRS, ETF1, PSMG2	769	710	13528	1.36274	1	0.464696	26.2587
M3	brown	KEGG_PATHWAY	hsa04722:Neurotrophin signaling pathway	14	0.116327	0.0171855	YWHAZ, MAP2K1, CAMK2G, IRS1, PTPN11, MAP3K5, KRAS, CAMK4, JUN, RAC1, PIK3CA, MAPK9, CRK, CALM2	279	124	5085	2.05775	0.925744	0.310275	18.6987
M3	brown	GOTERM_BP_FAT	GO:0031399~regulation of protein modification process	27	0.224346	0.0172085	BMPR2, FEM1B, ADORA1, PRKAR2A, MAP3K5, PSMB1, ATG5, RB1CC1, PPP2CA, RAPGEF4, PAK1, UBE2D1, CCDC88A, SMAD7, KIAA1804, ANAPC4, NDFIP1, SMAD4, NDFIP2, PSMD12, JUN, PRKAR1A, UBC, ADAM17, JAK2, ANAPC7, LRRK2	769	295	13528	1.61009	1	0.465539	26.6148
M3	brown	GOTERM_MF_FAT	GO:0043422~protein kinase B binding	3	0.0249273	0.0174192	CCDC88A, PDE3B, APPL1	728	4	12983	13.3753	0.999999	0.320636	23.5388
M3	brown	GOTERM_BP_FAT	GO:0051276~chromosome organization	40	0.332364	0.0175769	ING3, ARID4A, NAP1L1, BNIP3, NAP1L2, SYCP2, TSPYL4, TSPYL1, CHD9, CDYL, NIPBL, H2AFV, SEH1L, CHD2, CHD1, TLK1, KDM3B, MYSM1, ZW10, TERF1, AEBP2, PDS5B, SMCHD1, C11ORF30, CREBBP, WHSC1, ARID1B, LIG4, SIRT1, UBE2B, SMC2, PHF17, EP300, SYCP3, ATXN7, SMARCC2, JMJD1C, MAP3K12, SUV420H1, SMARCA4	769	485	13528	1.45086	1	0.468322	27.1037
M3	brown	GOTERM_BP_FAT	GO:0032989~cellular component morphogenesis	34	0.282509	0.0178761	BBS7, AGFG1, NRCAM, CUL3, APP, SLC1A3, ANK3, RAC1, NUMB, MKKS, CLASP2, CAP1, SNAP25, DCLK1, ZW10, ARHGEF2, DNM1L, KIF3A, OPA1, MAP2K1, CREB1, KIF5C, MAP1B, RPGRIP1L, PRKCI, PCM1, UBE2B, PTPN11, EPHA4, MFN1, HIF1A, FOXG1, UBC, JAK2	769	397	13528	1.50659	1	0.469708	27.4984
M3	brown	GOTERM_MF_FAT	GO:0019899~enzyme binding	42	0.348982	0.0185186	EID1, PDE3B, SNX3, UBQLN1, TCF7L2, NR2C1, CUL3, RANBP9, CUL5, DMXL2, NUDT21, RAC1, PALM2, CHM, LUC7L2, PAK1, AGAP2, ADAM9, PTPRK, ARHGEF2, PHRF1, PALM2-AKAP2, CCDC88A, MAP2K1, SMG5, SMAD7, STRN3, NLK, APPL1, UBE2B, IRS1, PTPN11, RFC5, RNF180, SPAG9, HIF1A, RAB11FIP3, IPO7, UBE2K, JAK2, CACNA1C, KPNA2, AKAP2, MAP3K12	728	523	12983	1.43216	0.999999	0.32955	24.8351
M3	brown	GOTERM_BP_FAT	GO:0045767~regulation of anti-apoptosis	7	0.0581637	0.0191324	RTN4, OPA1, DUSP1, SMAD7, SERBP1, PRKAA1, SIRT1	769	38	13528	3.24057	1	0.488672	29.1341
M3	brown	GOTERM_MF_FAT	GO:0030983~mismatched DNA binding	5	0.0415455	0.0192679	LOC100132832, PMS2, PMS2L5, PMS2L1, PMS2L12, PMS2L2, PMS2L3	728	19	12983	4.6931	1	0.332953	25.7068
M3	brown	GOTERM_MF_FAT	GO:0019904~protein domain specific binding	29	0.240964	0.019306	HSP90AB1, CLCN3, YWHAZ, PTEN, CHMP2B, KRAS, SHISA5, DNAJC6, ADAM9, SCAMP1, DLGAP1, PHRF1, STRN3, NLK, NDFIP1, LIN7C, NDFIP2, GRIA3, IRS1, SIRT1, PTPN11, EPS15, SON, GRIA2, ADAM17, JAK2, CRK, CALM2, RBM16	728	331	12983	1.56248	1	0.326338	25.7508
M3	brown	GOTERM_BP_FAT	GO:0007268~synaptic transmission	27	0.224346	0.0193088	SYT1, SYT4, GABRB3, SLC6A1, GABRB2, PPT1, ADORA1, PCDHB10, AMPH, APP, SLC1A3, SNAP25, KCNMA1, GABRG2, DLGAP1, GLRB, KCND2, PCDHB6, SLC12A5, GRIN2A, PI4KA, NLGN1, LIN7C, CAMK4, GRIA2, UBC, CACNA1C	769	298	13528	1.59388	1	0.487536	29.3609
M3	brown	KEGG_PATHWAY	hsa03040:Spliceosome	14	0.116327	0.0194088	SNRPA1, SFRS2, SMNDC1, HNRNPA3, PRPF19, SF3B1, DDX46, TCERG1, RBM8A, DHX15, LSM5, MAGOHB, HSPA8, RBM25	279	126	5085	2.02509	0.947131	0.307532	20.8679
M3	brown	GOTERM_BP_FAT	GO:0032990~cell part morphogenesis	24	0.199418	0.0197557	DNM1L, KIF3A, OPA1, MAP2K1, BBS7, CREB1, MAP1B, KIF5C, RPGRIP1L, PCM1, PTPN11, NRCAM, MFN1, EPHA4, APP, ANK3, RAC1, NUMB, FOXG1, UBC, MKKS, JAK2, SNAP25, DCLK1	769	256	13528	1.64922	1	0.491203	29.9326
M3	brown	GOTERM_MF_FAT	GO:0003677~DNA binding	153	1.27129	0.0200039	XRCC4, MEF2A, ARNT2, RORA, LASS5, ZNF184, APP, ZNF182, ZNF776, H2AFV, MED26, PSIP1, PMS2, ZNF445, CRY1, ZNF850P, TIGD1, ZNF441, ZNF506, STRN3, YY1, ZNF507, ZNF189, ARID1B, LIG4, LHFP, PMS2L12, JUNB, RFC5, EP300, ZNF195, HIF1A, ZNF238, SYCP3, TRIM33, MTF2, JUN, FOXG1, MYNN, XRN1, LRPPRC, SMARCA4, RAD23B, AGFG1, TAF9B, HDGF, MYEF2, ZNF230, SYCP2, NR2C1, RNF11, TCF4, ZNF420, PLAGL2, TAF2, AEBP2, ZNF…	728	2331	12983	1.17056	1	0.328977	26.5537
M3	brown	GOTERM_MF_FAT	GO:0016251~general RNA polymerase II transcription factor activity	8	0.0664728	0.0205276	MED6, MED4, GTF2A1, MED26, GTF2H3, MED13, MED13L, GTF2H1	728	50	12983	2.85341	1	0.32919	27.1509
M3	brown	GOTERM_BP_FAT	GO:0048285~organelle fission	22	0.1828	0.020591	ARHGEF2, DNM1L, OPA1, PDS5B, MAP2K1, TUBB2A, ANAPC4, PAPD5, CCNG2, SMC2, PEX11B, NIPBL, SEH1L, C21ORF45, MAPRE2, CLASP2, ANAPC7, MAP9, CCNA2, NUDC, ZW10, TERF1	769	229	13528	1.69003	1	0.501416	30.9894
M3	brown	OMIM_DISEASE	A Genome-Wide Association Study Identifies Protein Quantitative Trait Loci (pQTLs)	7	0.0581637	0.0214044	DIRAS2, GDAP1, SACS, CNTN1, PDZRN4, C2ORF86, DUT	163	50	3671	3.15301	0.997901	0.954189	24.9391
M3	brown	GOTERM_CC_FAT	GO:0005694~chromosome	36	0.299128	0.0215588	XRCC4, PRPF4B, ARID4A, NUP160, SYCP2, CHD9, CDYL, H2AFV, SEH1L, PPP2CA, CHD2, CHD1, CLASP2, TPR, ZW10, TERF1, PDS5B, SMCHD1, TIGD1, CREB1, CREBBP, LIG4, ATR, CENPK, SMC2, UBE2B, JUNB, PURB, RFC5, ZNF238, JUN, SMARCC2, C21ORF45, LRPPRC, SMARCA4, SUV420H1	683	460	12782	1.46461	0.999981	0.182743	26.9372
M3	brown	KEGG_PATHWAY	hsa04150:mTOR signaling pathway	8	0.0664728	0.021873	HIF1A, CAB39L, EIF4E, RHEB, PIK3CA, PRKAA1, RPS6KB1, CAB39	279	52	5085	2.80397	0.963752	0.308295	23.2103
M3	brown	GOTERM_BP_FAT	GO:0006412~translation	29	0.240964	0.0222873	MRPS36, EIF4E3, NARS, EIF5, MRPS30, IARS, PET112L, DMXL2, EIF1AX, GFM1, RPL5, EIF3J, RSL24D1, TPR, MARS, MRPS25, PAIP1, EPRS, EIF2S3, ETF1, RSL1D1, EIF4G2, EIF4G3, EIF4E, GSPT1, RPL13A, MTRF1, UBC, YARS2	769	331	13528	1.54126	1	0.525211	33.0893
M3	brown	GOTERM_BP_FAT	GO:0033674~positive regulation of kinase activity	22	0.1828	0.0224363	MAPKSP1, CCDC88A, MAP2K1, KIAA1804, ADORA1, IRS1, PTPN11, MAP3K7, SPAG9, MAP3K5, PRKAR2A, KRAS, DGKE, PRKAR1A, RAC1, ADAM17, JAK2, PRKAA1, PAK1, CERK, AGK, ADAM9	769	231	13528	1.6754	1	0.523362	33.271
M3	brown	GOTERM_CC_FAT	GO:0031970~organelle envelope lumen	7	0.0581637	0.0229927	OPA1, GOLPH3, FXC1, TIMM9, CYCS, TIMM23, TIMM8A	683	42	12782	3.11908	0.999991	0.190602	28.464
M3	brown	GOTERM_BP_FAT	GO:0006417~regulation of translation	15	0.124636	0.02363	EIF4E3, PAIP1, EIF5, IREB2, ETF1, EIF4G2, APP, EIF4G3, EIF4E, RBM8A, MTRF1, PUM1, PPP1R15B, TNRC6B, EIF2C4	769	137	13528	1.9261	1	0.537776	34.7087
M3	brown	GOTERM_CC_FAT	GO:0005681~spliceosome	14	0.116327	0.0239242	SNRPA1, PRPF4B, SNRPN, SMN2, SMN1, SMNDC1, HNRNPA3, PRPF19, SF3B1, RBM8A, DHX15, RHEB, SNRNP35, HNRNPH1, ZCCHC8	683	132	12782	1.98487	0.999994	0.19443	29.44
M3	brown	GOTERM_BP_FAT	GO:0006325~chromatin organization	32	0.265891	0.0250296	ING3, ARID4A, NAP1L1, BNIP3, NAP1L2, TSPYL4, TSPYL1, CHD9, CDYL, H2AFV, CHD2, CHD1, TLK1, KDM3B, MYSM1, TERF1, AEBP2, C11ORF30, CREBBP, WHSC1, ARID1B, SIRT1, UBE2B, PHF17, EP300, SYCP3, ATXN7, SMARCC2, JMJD1C, MAP3K12, SUV420H1, SMARCA4	769	378	13528	1.48924	1	0.554469	36.3573
M3	brown	GOTERM_BP_FAT	GO:0051028~mRNA transport	11	0.0914001	0.0252717	AGFG1, NUP160, SEH1L, DDX19A, SMG5, RBM8A, NUP50, FMR1, MAGOHB, TPR, LRPPRC	769	87	13528	2.22424	1	0.553816	36.6384
M3	brown	GOTERM_MF_FAT	GO:0008092~cytoskeletal protein binding	40	0.332364	0.0253223	MYO5A, ACTR3B, CAPZA2, WASF1, RDX, ARFGEF2, ARFGEF1, NRCAM, HOOK1, TUBGCP3, ACTR2, PFN2, PACSIN1, TUBGCP5, CLASP2, CAP1, SNAP25, KLHL20, TERF1, KCNMA1, ARHGEF2, GABARAPL1, CCDC88A, PTPN3, KIF5B, NCALD, TRPM7, MAP1B, PTPN4, BCL2L11, JMY, SPAG9, KIAA1279, LIMCH1, TMOD3, SPTBN1, MAPRE2, PRNP, CALM2, LRPPRC	728	504	12983	1.41538	1	0.382262	32.4112
M3	brown	GOTERM_CC_FAT	GO:0005819~spindle	15	0.124636	0.0253484	CKAP2, ARHGEF2, FAM82A1, ROCK2, MID1, TUBGCP3, APP, TUBGCP5, PPP2CA, CEP170, CLASP2, MAP9, CALM2, TERF1, ZW10	683	147	12782	1.90964	0.999997	0.201661	30.9082
M3	brown	GOTERM_BP_FAT	GO:0006917~induction of apoptosis	28	0.232655	0.0254722	BCLAF1, BNIP3, RRM2B, FEM1B, ADORA1, PTEN, SMNDC1, SERINC3, CUL3, UTP11L, APP, CUL5, MAP3K5, CASP8AP2, PPP2CA, RAC1, PLAGL2, TERF1, NET1, ARHGEF2, TM2D1, BCL2L13, ARHGEF12, BCL2L11, JMY, UBC, MAPK9, JAK2	769	320	13528	1.53927	1	0.552584	36.8703
M3	brown	OMIM_DISEASE	Thyroid carcinoma, papillary	3	0.0249273	0.025823	TRIM33, PRKAR1A, PCM1	163	6	3671	11.2607	0.999422	0.916709	29.3104
M3	brown	GOTERM_BP_FAT	GO:0031396~regulation of protein ubiquitination	12	0.0997092	0.0261618	PSMD12, PSMB1, ATG5, SMAD7, ANAPC4, UBC, NDFIP1, NDFIP2, ANAPC7, UBE2D1, FEM1B, LRRK2	769	100	13528	2.111	1	0.558265	37.6619
M3	brown	GOTERM_BP_FAT	GO:0012502~induction of programmed cell death	28	0.232655	0.0262302	BCLAF1, BNIP3, RRM2B, FEM1B, ADORA1, PTEN, SMNDC1, SERINC3, CUL3, UTP11L, APP, CUL5, MAP3K5, CASP8AP2, PPP2CA, RAC1, PLAGL2, TERF1, NET1, ARHGEF2, TM2D1, BCL2L13, ARHGEF12, BCL2L11, JMY, UBC, MAPK9, JAK2	769	321	13528	1.53448	1	0.555191	37.74
M3	brown	GOTERM_MF_FAT	GO:0004674~protein serine/threonine kinase activity	35	0.290818	0.0264508	PRPF4B, CAMK2G, BMPR2, RPS6KB1, MAP3K7, MAP3K5, AAK1, CLK4, TLK1, PRKAA1, PAK1, PIK3R4, DCLK1, CDC7, SRPK2, MAP2K1, TRPM7, STK24, ROCK2, KIAA1804, NLK, WNK1, PRKCI, GTF2H3, ATR, GTF2H1, MAP4K3, MAP4K4, CAMK4, DYRK1A, CDC42BPA, MAPK9, LRRK2, MAP3K12, CAMK1D	728	430	12983	1.45159	1	0.388267	33.5965
M3	brown	GOTERM_BP_FAT	GO:0032940~secretion by cell	20	0.166182	0.0264818	SCAMP1, SYT1, YWHAZ, GLRB, SYT4, EXOC8, CAMK2G, NLGN1, LIN7C, VTI1B, ARFGEF2, ARFGEF1, CADPS, SCFD1, TNFSF13B, RAPGEF4, CHP, CACNA1C, YKT6, SNAP25	769	207	13528	1.69968	1	0.554696	38.0262
M3	brown	GOTERM_BP_FAT	GO:0043242~negative regulation of protein complex disassembly	7	0.0581637	0.027019	ARHGEF2, CAPZA2, MAP1B, SPTBN1, RDX, CLASP2, MID1	769	41	13528	3.00346	1	0.558095	38.633
M3	brown	GOTERM_BP_FAT	GO:0008105~asymmetric protein localization	4	0.0332364	0.0272788	HCN1, GOPC, RDX, NAPA	769	12	13528	5.86389	1	0.557695	38.9244
M3	brown	GOTERM_BP_FAT	GO:0045851~pH reduction	4	0.0332364	0.0272788	CLCN3, ATP4A, SLC12A5, PPT1	769	12	13528	5.86389	1	0.557695	38.9244
M3	brown	GOTERM_BP_FAT	GO:0042147~retrograde transport, endosome to Golgi	4	0.0332364	0.0272788	PIKFYVE, GOSR1, YKT6, VPS26A	769	12	13528	5.86389	1	0.557695	38.9244
M3	brown	GOTERM_CC_FAT	GO:0030054~cell junction	39	0.324055	0.0283562	SYT1, SCN1A, MTDH, VAPA, GABRB3, SYT4, GABRB2, CABP1, CTNND2, FHL2, RPS6KB1, HCFC2, CLDN12, AMPH, DMXL2, GOPC, SV2B, PAK1, SNAP25, EBAG9, PTPRK, GABRG2, ARHGEF2, DLGAP1, GLRB, SMAD7, SCN2A, NLGN1, GRIN2A, LIN7C, GRIA3, LIG4, PJA2, CADPS, CBLN4, GRIA2, CDC42BPA, ADAM17, RAB13	683	518	12782	1.40901	0.999999	0.219627	33.9159
M3	brown	GOTERM_BP_FAT	GO:0030162~regulation of proteolysis	8	0.0664728	0.0293181	RNF180, HSP90AB1, EP300, SERPINE2, MASP1, PTPN3, SMAD7, ADAM9	769	53	13528	2.65535	1	0.580344	41.1673
M3	brown	GOTERM_BP_FAT	GO:0010498~proteasomal protein catabolic process	12	0.0997092	0.0297516	CUL3, RAD23B, DERL1, PSMD12, KIAA0368, PSMB1, PPP2R5C, ANAPC4, UBC, EDEM3, ANAPC7, UBE2D1	769	102	13528	2.06961	1	0.581918	41.6339
M3	brown	GOTERM_BP_FAT	GO:0043161~proteasomal ubiquitin-dependent protein catabolic process	12	0.0997092	0.0297516	CUL3, RAD23B, DERL1, PSMD12, KIAA0368, PSMB1, PPP2R5C, ANAPC4, UBC, EDEM3, ANAPC7, UBE2D1	769	102	13528	2.06961	1	0.581918	41.6339
M3	brown	GOTERM_BP_FAT	GO:0022403~cell cycle phase	34	0.282509	0.0305097	PPP6C, TUBB2A, CAMK2G, SYCP2, CCNG2, CUL3, APP, CUL5, NIPBL, SEH1L, CLASP2, CCNA2, NUDC, ZW10, TERF1, CDC7, TAF2, ARHGEF2, PDS5B, MAP2K1, ANAPC4, SKP2, TBRG4, UBR2, PAPD5, SMC2, SYCP3, GSPT1, ADAM17, C21ORF45, MAPRE2, ANAPC7, MAP9, KPNA2	769	414	13528	1.44473	1	0.587421	42.4416
M3	brown	GOTERM_BP_FAT	GO:0007243~protein kinase cascade	31	0.257582	0.0305355	TIRAP, RPS6KB1, ADORA1, AZI2, MAP3K7, MAP3K5, RB1CC1, PPP2CA, PIK3CA, PRKAA1, SPRED1, PAK1, RAPGEF2, FGF1, ADAM9, SRPK2, MAPKSP1, MAP2K1, KIAA1804, NLK, WNK1, IRS1, PTPN11, MAP4K3, MAP4K4, SPAG9, MAPK9, JAK2, LRRK2, NKIRAS1, MAP3K12	769	370	13528	1.4739	1	0.583951	42.4689
M3	brown	GOTERM_BP_FAT	GO:0007017~microtubule-based process	23	0.191109	0.0306073	KIF3A, OPA1, MAP2K1, KIF5B, TUBB2A, MAP1B, KIF5C, KIF16B, MID1, PCM1, UBE2B, HOOK1, TUBGCP3, SASS6, RANBP9, APP, TUBGCP5, SEH1L, TUBE1, PEX13, KPNA2, LRPPRC, ZW10	769	253	13528	1.59924	1	0.58108	42.5448
M3	brown	GOTERM_MF_FAT	GO:0004725~protein tyrosine phosphatase activity	12	0.0997092	0.0308853	PTPRK, DUSP28, DUSP1, PTPN3, MAP2K1, PTPN4, PTPN13, PTPRS, DNAJC6, MTMR6, PTEN, PTPN11	728	104	12983	2.05775	1	0.429809	38.0689
M3	brown	GOTERM_BP_FAT	GO:0070271~protein complex biogenesis	40	0.332364	0.0309365	SYT1, EID2, E2F3, SLC6A1, TUBB2A, KCNA2, CAPZA2, WASF1, TAF9B, NFS1, MED23, TFAM, RANBP9, GTF2A1, MED26, GOPC, RAC1, TUBE1, PEX13, ZW10, TERF1, TAF2, GLRB, KCND2, MAP2K1, IPO13, IPO11, CREBBP, SMAD4, GTF2H3, EPRS, MED13, IRS1, GTF2H1, SPAG9, MED4, PSMG2, IPO7, PRNP, KPNA3	769	505	13528	1.3934	1	0.581341	42.8917
M3	brown	GOTERM_BP_FAT	GO:0006461~protein complex assembly	40	0.332364	0.0309365	SYT1, EID2, E2F3, SLC6A1, TUBB2A, KCNA2, CAPZA2, WASF1, TAF9B, NFS1, MED23, TFAM, RANBP9, GTF2A1, MED26, GOPC, RAC1, TUBE1, PEX13, ZW10, TERF1, TAF2, GLRB, KCND2, MAP2K1, IPO13, IPO11, CREBBP, SMAD4, GTF2H3, EPRS, MED13, IRS1, GTF2H1, SPAG9, MED4, PSMG2, IPO7, PRNP, KPNA3	769	505	13528	1.3934	1	0.581341	42.8917
M3	brown	GOTERM_CC_FAT	GO:0012506~vesicle membrane	15	0.124636	0.0309914	SCAMP1, SEC23A, SYT1, CLCN3, AFTPH, SEC31A, NCALD, CAMK2G, COPZ1, GRIA3, APPL1, GRIA2, ARCN1, NECAP1, SEC24D	683	151	12782	1.85906	1	0.23417	36.4505
M3	brown	GOTERM_CC_FAT	GO:0031301~integral to organelle membrane	13	0.108018	0.0312123	RTN4, DERL1, BSCL2, BNIP3, PIGT, PEX3, RTN1, PEX11B, PIGK, INSIG2, LARGE, CSGALNACT2, PEX13	683	123	12782	1.97795	1	0.232217	36.6588
M3	brown	GOTERM_CC_FAT	GO:0031256~leading edge membrane	5	0.0415455	0.0316664	PTPRK, PDE4A, SLC12A5, ADAM17, ADORA1	683	23	12782	4.06837	1	0.231841	37.085
M3	brown	GOTERM_BP_FAT	GO:0006259~DNA metabolic process	40	0.332364	0.0317327	RAD23B, XRCC4, LIN9, NAP1L1, PMS2L5, BNIP3, PPT1, RRM2B, PMS2L1, PMS2L2, PMS2L3, PRPF19, MCM9, TFAM, FANCM, LOC100132832, PSIP1, PMS2, CRY1, TERF1, CDC7, REV1, CCDC88A, C11ORF30, NOL8, CYCS, GTF2H3, PAPD5, LIG4, ATR, GTF2H5, SIRT1, UBE2B, PMS2L12, GTF2H1, JMY, RFC5, MPG, ALKBH1, NFIC, KPNA2, DUT	769	506	13528	1.39065	1	0.587095	43.7223
M3	brown	GOTERM_BP_FAT	GO:0006508~proteolysis	75	0.623182	0.0318842	UQCRC2, MASP1, KIAA0368, ATP6AP2, UBE2G1, PPP2R5C, SENP5, SENP7, LNPEP, CUL3, PIGK, G2E3, CUL5, FBXO28, KLHL20, ADAM9, FBXL20, ANAPC4, SKP2, UBE2J1, UBR3, UBR2, SOCS5, NPEPPS, UBE2B, PJA2, DCUN1D1, SENP1, TRIM33, UBE2K, KLHL15, UBR5, UBC, FBXL5, CAND2, ADAM17, UBE2W, CTSC, CAND1, ANAPC7, ASB2, SPOPL, ADAMTS5, FBXL3, FBXO11, RAD23B, DERL1, UBE3A, UBA5, EDEM3, FEM1B, PSMB1, RNF11, FBXW2, PREPL, FBX…	769	1054	13528	1.25178	1	0.585229	43.8791
M3	brown	KEGG_PATHWAY	hsa05010:Alzheimer's disease	16	0.132946	0.0319919	UQCRC2, COX7A2, CYCS, GRIN2A, NDUFAB1, ATP5G3, NDUFB1, ATF6, APP, GNAQ, SDHC, ADAM17, CHP, ATP5A1, CACNA1C, CALM2	279	163	5085	1.78904	0.992382	0.385977	32.1778
M3	brown	GOTERM_BP_FAT	GO:0051347~positive regulation of transferase activity	22	0.1828	0.0323576	MAPKSP1, CCDC88A, MAP2K1, KIAA1804, ADORA1, IRS1, PTPN11, MAP3K7, SPAG9, MAP3K5, PRKAR2A, KRAS, DGKE, PRKAR1A, RAC1, ADAM17, JAK2, PRKAA1, PAK1, CERK, AGK, ADAM9	769	240	13528	1.61257	1	0.587102	44.3663
M3	brown	GOTERM_BP_FAT	GO:0007006~mitochondrial membrane organization	6	0.0498546	0.0327819	DNM1L, OPA1, FXC1, TIMM9, BNIP3, TIMM8A	769	32	13528	3.29844	1	0.588377	44.7996
M3	brown	GOTERM_BP_FAT	GO:0007416~synaptogenesis	6	0.0498546	0.0327819	NRCAM, APP, PCDHB6, MAP1B, NLGN1, PCDHB10	769	32	13528	3.29844	1	0.588377	44.7996
M3	brown	GOTERM_MF_FAT	GO:0003702~RNA polymerase II transcription factor activity	22	0.1828	0.0331986	CREB1, GTF2H3, MYEF2, HCFC2, DEK, MED13, MED13L, TCF7L2, JUNB, GTF2H1, MED6, ATF6, MED4, HIF1A, TCERG1, GTF2A1, ZNF148, JUN, MED26, NFAT5, BTF3, TCEB1	728	244	12983	1.60796	1	0.446137	40.2886
M3	brown	KEGG_PATHWAY	hsa04730:Long-term depression	9	0.0747819	0.033265	KRAS, GNAQ, MAP2K1, GRIA2, GNAI1, PLA2G12A, GNA11, PPP2CA, GRIA3	279	69	5085	2.37728	0.993747	0.369556	33.2354
M3	brown	GOTERM_BP_FAT	GO:0007628~adult walking behavior	5	0.0415455	0.0332927	KCNMA1, EPHA4, SCN1A, GLRB, CACNA1C	769	22	13528	3.99811	1	0.590593	45.317
M3	brown	KEGG_PATHWAY	hsa04010:MAPK signaling pathway	23	0.191109	0.0333885	MAPKSP1, MAP2K1, NLK, PPM1A, MAP4K3, MAP3K7, MAX, MAP4K4, MAP3K5, KRAS, DUSP1, JUN, PLA2G12A, RAC1, MAPK9, CHP, PAK1, CACNA1C, FGF1, RAPGEF2, CRK, MAP3K12, HSPA8	279	267	5085	1.57001	0.993865	0.345892	33.3371
M3	brown	GOTERM_BP_FAT	GO:0006607~NLS-bearing substrate import into nucleus	4	0.0332364	0.0339988	KPNA4, KPNA3, KPNA2, KPNA1	769	13	13528	5.41282	1	0.594903	46.0247
M3	brown	GOTERM_BP_FAT	GO:0043068~positive regulation of programmed cell death	35	0.290818	0.034116	ING3, BCLAF1, BNIP3, RRM2B, FEM1B, ADORA1, PTEN, SMNDC1, CUL3, SERINC3, MAP3K5, APP, CUL5, UTP11L, CASP8AP2, PPP2CA, RAC1, NET1, TERF1, PLAGL2, KCNMA1, ARHGEF2, TM2D1, GRIN2A, SKP2, ARHGEF12, BCL2L13, BCL2L11, JMY, DUSP1, JUN, UBC, MAPK9, JAK2, LRRK2	769	433	13528	1.42196	1	0.592715	46.1413
M3	brown	KEGG_PATHWAY	hsa03018:RNA degradation	8	0.0664728	0.0343447	DIS3, WDR61, TTC37, LSM5, LSM1, XRN1, CNOT6, C1D	279	57	5085	2.55801	0.994712	0.331855	34.1204
M3	brown	GOTERM_MF_FAT	GO:0019992~diacylglycerol binding	9	0.0747819	0.0354709	ARHGEF2, PLEKHM3, DGKE, ROCK2, CDC42BPA, CHN1, PRKCI, CHN2, RAPGEF2	728	68	12983	2.36035	1	0.460964	42.3965
M3	brown	GOTERM_MF_FAT	GO:0016563~transcription activator activity	33	0.2742	0.0360173	E2F3, PPARD, FHL2, MYEF2, MED23, HCFC2, MAX, TCERG1, GTF2A1, ZNF148, MED26, MYSM1, SUB1, YY1, CREBBP, SMAD5, ZFX, SMAD4, ARID1B, MED13, AFF1, JUNB, JMY, MED6, ATF6, PREB, MED4, EP300, CAMK4, SMARCC2, CAND2, CAND1, SMARCA4	728	410	12983	1.4354	1	0.458831	42.8929
M3	brown	GOTERM_BP_FAT	GO:0010942~positive regulation of cell death	35	0.290818	0.0360209	ING3, BCLAF1, BNIP3, RRM2B, FEM1B, ADORA1, PTEN, SMNDC1, CUL3, SERINC3, MAP3K5, APP, CUL5, UTP11L, CASP8AP2, PPP2CA, RAC1, NET1, TERF1, PLAGL2, KCNMA1, ARHGEF2, TM2D1, GRIN2A, SKP2, ARHGEF12, BCL2L13, BCL2L11, JMY, DUSP1, JUN, UBC, MAPK9, JAK2, LRRK2	769	435	13528	1.41542	1	0.60955	48.0038
M3	brown	GOTERM_BP_FAT	GO:0065003~macromolecular complex assembly	50	0.415455	0.0361586	SYT1, E2F3, SLC6A1, TUBB2A, WASF1, CAPZA2, DICER1, NAP1L1, MED23, NAP1L2, SMNDC1, RANBP9, GTF2A1, H2AFV, MED26, GOPC, ZW10, CLNS1A, SRPK2, KCND2, GTF2H3, MED13, SMN2, IRS1, SMN1, GTF2H1, SPAG9, MED4, IPO7, KPNA3, PRNP, EID2, KCNA2, TAF9B, NFS1, TSPYL4, TSPYL1, TFAM, RAC1, TUBE1, PEX13, TERF1, TAF2, GLRB, MAP2K1, IPO13, CREBBP, IPO11, SMAD4, EPRS, PSMG2	769	665	13528	1.32268	1	0.607562	48.1361
M3	brown	GOTERM_CC_FAT	GO:0042719~mitochondrial intermembrane space protein transporter complex	3	0.0249273	0.036945	FXC1, TIMM9, TIMM8A	683	6	12782	9.35725	1	0.261834	41.8474
M3	brown	GOTERM_CC_FAT	GO:0030176~integral to endoplasmic reticulum membrane	7	0.0581637	0.0376902	RTN4, PIGK, DERL1, INSIG2, BSCL2, PIGT, RTN1	683	47	12782	2.78727	1	0.262811	42.4921
M3	brown	GOTERM_CC_FAT	GO:0005743~mitochondrial inner membrane	25	0.207727	0.0378878	UQCRC2, APOOL, NDUFAB1, ATP5G3, NDUFB1, MRS2, SLC1A3, MTCH2, FXC1, TIMM9, SLC25A46, SLC25A27, OPA1, COX7A2, CYB5B, TIMM23, TIMM8A, SLC25A12, SLC25A32, NNT, SDHC, BRP44L, ATP5A1, MDH2, SRGAP2	683	306	12782	1.52896	1	0.260478	42.6619
M3	brown	GOTERM_BP_FAT	GO:0006367~transcription initiation from RNA polymerase II promoter	9	0.0747819	0.038027	TAF2, E2F3, MED4, GTF2A1, MED26, GTF2H3, MED23, MED13, GTF2H1	769	68	13528	2.32831	1	0.623043	49.8994
M3	brown	GOTERM_BP_FAT	GO:0001508~regulation of action potential	9	0.0747819	0.038027	KCNMA1, SCN1A, PPARD, KCND2, GNAQ, GNA11, GRIN2A, SCN8A, KCNMB2	769	68	13528	2.32831	1	0.623043	49.8994
M3	brown	GOTERM_BP_FAT	GO:0000082~G1/S transition of mitotic cell cycle	8	0.0664728	0.0381747	CDC7, CUL3, PPP6C, CUL5, GSPT1, CAMK2G, SKP2, ADAM17	769	56	13528	2.5131	1	0.621139	50.0364
M3	brown	GOTERM_MF_FAT	GO:0004722~protein serine/threonine phosphatase activity	7	0.0581637	0.0382581	PPP6C, CAMK2G, CYCS, PPM1A, MTMR6, PPP1R15B, PTEN	728	45	12983	2.77415	1	0.472226	44.887
M3	brown	KEGG_PATHWAY	hsa05210:Colorectal cancer	10	0.083091	0.0386644	KRAS, MAP2K1, JUN, CYCS, RAC1, SMAD4, MAPK9, PIK3CA, APPL1, TCF7L2	279	84	5085	2.16974	0.997301	0.344583	37.5548
M3	brown	GOTERM_BP_FAT	GO:0016568~chromatin modification	24	0.199418	0.0388707	AEBP2, ING3, C11ORF30, CREBBP, BNIP3, WHSC1, ARID1B, SIRT1, UBE2B, PHF17, CHD9, EP300, SYCP3, ATXN7, SMARCC2, CHD1, TLK1, JMJD1C, KDM3B, MAP3K12, MYSM1, SMARCA4, SUV420H1, TERF1	769	274	13528	1.54088	1	0.624587	50.677
M3	brown	GOTERM_CC_FAT	GO:0044427~chromosomal part	30	0.249273	0.0397545	NUP160, ARID4A, SYCP2, CHD9, CDYL, H2AFV, SEH1L, PPP2CA, CHD2, CHD1, CLASP2, TPR, ZW10, TERF1, PDS5B, TIGD1, CREB1, CREBBP, ATR, CENPK, SMC2, UBE2B, PURB, JUNB, RFC5, JUN, SMARCC2, C21ORF45, SMARCA4, SUV420H1	683	386	12782	1.45449	1	0.268054	44.2432
M3	brown	GOTERM_CC_FAT	GO:0030529~ribonucleoprotein complex	38	0.315746	0.0399202	MRPS36, PRPF4B, UTP18, DICER1, RPS6KB1, MRPS30, SMNDC1, PRPF19, HNRNPA3, SF3B1, UTP11L, RBM8A, DHX15, LSM5, RPP30, RPL5, RSL24D1, SNRNP35, TNRC6B, LSM1, RBM25, HSPA8, ZCCHC8, SNRPA1, MRPL50, SNRPN, MRPS25, FMR1, SMN2, SMN1, RSL1D1, HNRPDL, HNRNPH3, RPL13A, UBC, NOP58, RHEB, HNRNPH1, EIF2C4	683	515	12782	1.38088	1	0.265546	44.3817
M3	brown	GOTERM_MF_FAT	GO:0008079~translation termination factor activity	3	0.0249273	0.0404029	GSPT1, MTRF1, ETF1	728	6	12983	8.9169	1	0.483968	46.7346
M3	brown	GOTERM_MF_FAT	GO:0016417~S-acyltransferase activity	3	0.0249273	0.0404029	ZDHHC17, DLAT, YKT6	728	6	12983	8.9169	1	0.483968	46.7346
M3	brown	GOTERM_MF_FAT	GO:0003747~translation release factor activity	3	0.0249273	0.0404029	GSPT1, MTRF1, ETF1	728	6	12983	8.9169	1	0.483968	46.7346
M3	brown	GOTERM_BP_FAT	GO:0042391~regulation of membrane potential	14	0.116327	0.0409973	KCNMA1, GLRB, PPARD, SCN1A, KCND2, SMAD7, GNA11, GRIN2A, BNIP3, ADORA1, KCNMB2, GNAQ, JUN, SCN8A	769	134	13528	1.83794	1	0.641286	52.5867
M3	brown	GOTERM_BP_FAT	GO:0007264~small GTPase mediated signal transduction	26	0.216037	0.0411855	RAB7A, ARL5A, DIRAS2, KRAS, RAC1, RAB6B, RAPGEF4, CHP, RAB6A, RAPGEF2, AGAP2, SAR1A, RAB2A, RAP2A, RABIF, RAB39B, MAP2K1, TRIM23, RAB33B, RAB30, RHEB, RAB15, RAB12, RAB13, LRRK2, NKIRAS1	769	305	13528	1.49962	1	0.639737	52.7523
M3	brown	KEGG_PATHWAY	hsa04270:Vascular smooth muscle contraction	12	0.0997092	0.0412825	KCNMA1, GNAQ, MAP2K1, ROCK2, PLA2G12A, GNA11, PPP1R12A, NPR2, ARHGEF12, CACNA1C, CALM2, KCNMB2	279	112	5085	1.95276	0.998207	0.343996	39.5556
M3	brown	GOTERM_BP_FAT	GO:0045039~protein import into mitochondrial inner membrane	3	0.0249273	0.0414433	FXC1, TIMM9, TIMM8A	769	6	13528	8.79584	1	0.638841	52.9783
M3	brown	GOTERM_BP_FAT	GO:0010639~negative regulation of organelle organization	10	0.083091	0.0423661	ARHGEF2, PSMG2, CAPZA2, MAP1B, SPTBN1, RDX, CLASP2, MID1, TPR, TERF1	769	82	13528	2.14533	1	0.643903	53.7787
M3	brown	KEGG_PATHWAY	hsa04144:Endocytosis	17	0.141255	0.0428743	DNM1L, STAM2, PRKCI, EEA1, CHMP2B, EPS15, RAB11FIP2, RAB11FIP3, RABEP1, PIKFYVE, DNAJC6, STAM, VPS36, AGAP2, HSPA8, SH3GL2, IQSEC1	279	184	5085	1.68391	0.998603	0.336892	40.7433
M3	brown	GOTERM_BP_FAT	GO:0022402~cell cycle process	43	0.357291	0.0432194	PPP6C, TUBB2A, CAMK2G, SYCP2, TCF7L2, CCNG2, CUL3, APP, CUL5, NIPBL, PSMB1, SEH1L, TUBE1, CLASP2, UBE2D1, CCNA2, NUDC, ZW10, TERF1, CDC7, TAF2, ARHGEF2, PDS5B, MAP2K1, ANAPC4, SKP2, TBRG4, UBR2, PAPD5, SMC2, JMY, EIF4G2, SASS6, GSPT1, PSMD12, SYCP3, UBC, ADAM17, C21ORF45, MAPRE2, ANAPC7, MAP9, KPNA2	769	565	13528	1.33884	1	0.648214	54.5075
M3	brown	GOTERM_BP_FAT	GO:0016310~phosphorylation	58	0.481928	0.0435601	UQCRC2, PRPF4B, NDUFAB1, RPS6KB1, ADORA1, MAP3K7, MAP3K5, APP, AAK1, CLK4, PIK3CA, TLK1, PAK1, ADAM9, CDC7, SRPK2, MAPKSP1, TRPM7, STK24, ROCK2, KIAA1804, PRKCI, WNK1, PI4KA, ATP6V1C1, MAP4K3, MAP4K4, SPAG9, CAMK4, SCYL2, MAPK9, LRRK2, MAP3K12, CAMK1D, CAMK2G, PI4KAP2, BMPR2, ATP5G3, NDUFB1, MORC3, PRKAA1, PIK3R4, AGK, DCLK1, MAP2K1, NIN, SMAD7, NLK, CREB1, NPR2, ATR, PTPN11, EPHA4, DYRK1A, CDC42…	769	800	13528	1.2754	1	0.64801	54.7955
M3	brown	KEGG_PATHWAY	hsa04914:Progesterone-mediated oocyte maturation	10	0.083091	0.0439742	HSP90AB1, KRAS, MAP2K1, GNAI1, ANAPC4, PDE3B, MAPK9, PIK3CA, ANAPC7, CCNA2	279	86	5085	2.11928	0.998824	0.327529	41.5513
M3	brown	GOTERM_BP_FAT	GO:0002791~regulation of peptide secretion	7	0.0581637	0.0444393	PDE3B, PDE8B, JAK2, ADORA1, SNAP25, TCF7L2, PTPN11	769	46	13528	2.67699	1	0.652393	55.5305
M3	brown	GOTERM_CC_FAT	GO:0030424~axon	15	0.124636	0.0449337	KCNMA1, HCN1, SCN1A, GABRB3, SLC6A1, MAP2K1, SCN2A, MAP1B, PPT1, GRIA3, ADORA1, APP, ANK3, LRRK2, MAP3K12	683	159	12782	1.76552	1	0.290428	48.4208
M3	brown	GOTERM_BP_FAT	GO:0006352~transcription initiation	10	0.083091	0.0452349	TAF2, E2F3, MED4, GTF2A1, MED26, TAF9B, GTF2H3, MED23, MED13, GTF2H1	769	83	13528	2.11948	1	0.655961	56.1859
M3	brown	GOTERM_BP_FAT	GO:0009894~regulation of catabolic process	11	0.0914001	0.0454751	RNF180, HSP90AB1, HIF1A, PTPN3, SMAD7, NDFIP1, GRIN2A, PDE3B, ADORA1, IRS1, ADAM9	769	96	13528	2.01571	1	0.65488	56.3821
M3	brown	GOTERM_MF_FAT	GO:0004672~protein kinase activity	45	0.373909	0.0459388	FASTKD2, PRPF4B, CAMK2G, BMPR2, RPS6KB1, MAP3K7, MAP3K5, PACSIN1, AAK1, CLK4, TLK1, PRKAA1, PAK1, PIK3R4, DCLK1, CDC7, SRPK2, MAP2K1, NIN, ROCK2, STK24, TRPM7, KIAA1804, NLK, WNK1, PRKCI, GTF2H3, TBRG4, NPR2, ATR, IRS1, GTF2H1, MAP4K3, MAP4K4, EPHA4, CAMK4, SCYL2, DYRK1A, PDGFRL, CDC42BPA, MAPK9, JAK2, LRRK2, MAP3K12, CAMK1D	728	606	12983	1.32429	1	0.52241	51.2394
M3	brown	GOTERM_CC_FAT	GO:0034702~ion channel complex	18	0.149564	0.0474144	KCNMA1, GABRG2, GLRB, SCN1A, KCND2, GABRB3, GABRB2, KCNA2, SCN2A, PPM1A, TRIM13, CLIC1, KCNK1, KCNJ3, KCNMB2, SCN8A, CACNA1C, SNAP25	683	205	12782	1.64322	1	0.300347	50.3168
M3	brown	GOTERM_BP_FAT	GO:0043065~positive regulation of apoptosis	34	0.282509	0.0476791	ING3, BCLAF1, BNIP3, RRM2B, FEM1B, ADORA1, PTEN, SMNDC1, CUL3, SERINC3, MAP3K5, APP, CUL5, UTP11L, CASP8AP2, PPP2CA, RAC1, NET1, TERF1, PLAGL2, KCNMA1, ARHGEF2, TM2D1, GRIN2A, SKP2, BCL2L13, ARHGEF12, BCL2L11, JMY, DUSP1, JUN, UBC, MAPK9, JAK2	769	430	13528	1.39097	1	0.669607	58.143
M3	brown	GOTERM_CC_FAT	GO:0019866~organelle inner membrane	26	0.216037	0.0477441	UQCRC2, APOOL, NDUFAB1, ATP5G3, NDUFB1, MRS2, SLC1A3, MTCH2, FXC1, TIMM9, SLC25A46, SLC25A27, OPA1, COX7A2, CYB5B, TIMM23, TIMM8A, SLC25A12, SLC25A32, NNT, SDHC, BRP44L, ATP5A1, MDH2, LRPPRC, SRGAP2	683	329	12782	1.47896	1	0.298478	50.5639
M3	brown	GOTERM_MF_FAT	GO:0030552~cAMP binding	4	0.0332364	0.0480585	HCN1, PRKAR2A, PRKAR1A, RAPGEF4	728	15	12983	4.75568	1	0.53162	52.868
M3	brown	GOTERM_BP_FAT	GO:0031398~positive regulation of protein ubiquitination	10	0.083091	0.0482304	PSMD12, PSMB1, SMAD7, ANAPC4, UBC, NDFIP1, NDFIP2, ANAPC7, UBE2D1, LRRK2	769	84	13528	2.09425	1	0.670908	58.5729
M3	brown	GOTERM_BP_FAT	GO:0050658~RNA transport	11	0.0914001	0.0482447	AGFG1, NUP160, SEH1L, DDX19A, SMG5, RBM8A, NUP50, FMR1, MAGOHB, TPR, LRPPRC	769	97	13528	1.99493	1	0.668031	58.584
M3	brown	GOTERM_BP_FAT	GO:0051236~establishment of RNA localization	11	0.0914001	0.0482447	AGFG1, NUP160, SEH1L, DDX19A, SMG5, RBM8A, NUP50, FMR1, MAGOHB, TPR, LRPPRC	769	97	13528	1.99493	1	0.668031	58.584
M3	brown	GOTERM_BP_FAT	GO:0050657~nucleic acid transport	11	0.0914001	0.0482447	AGFG1, NUP160, SEH1L, DDX19A, SMG5, RBM8A, NUP50, FMR1, MAGOHB, TPR, LRPPRC	769	97	13528	1.99493	1	0.668031	58.584
M3	brown	GOTERM_CC_FAT	GO:0031300~intrinsic to organelle membrane	14	0.116327	0.048299	RTN4, DERL1, BSCL2, BNIP3, PIGT, PEX3, RTN1, RNF180, PEX11B, PIGK, INSIG2, LARGE, CSGALNACT2, PEX13	683	146	12782	1.79454	1	0.297846	50.9771
M3	brown	GOTERM_MF_FAT	GO:0031625~ubiquitin protein ligase binding	6	0.0498546	0.0486131	CUL3, CUL5, SMAD7, UBE2K, NLK, UBE2B	728	36	12983	2.9723	1	0.528767	53.2857
M3	brown	GOTERM_CC_FAT	GO:0008021~synaptic vesicle	9	0.0747819	0.0489883	SCAMP1, SYT1, DMXL2, GRIA2, SYT4, PPT1, SV2B, LRRK2, AMPH	683	76	12782	2.21619	1	0.297932	51.486
M3	brown	GOTERM_CC_FAT	GO:0034703~cation channel complex	13	0.108018	0.0494403	KCNMA1, SCN1A, KCND2, KCNA2, SCN2A, PPM1A, TRIM13, KCNK1, KCNJ3, KCNMB2, SCN8A, CACNA1C, SNAP25	683	132	12782	1.84309	1	0.2968	51.817
M3	brown	GOTERM_BP_FAT	GO:0000902~cell morphogenesis	29	0.240964	0.0496435	BBS7, NRCAM, CUL3, APP, SLC1A3, ANK3, RAC1, NUMB, MKKS, CLASP2, CAP1, SNAP25, DCLK1, ZW10, ARHGEF2, KIF3A, MAP2K1, CREB1, KIF5C, MAP1B, RPGRIP1L, PRKCI, PCM1, PTPN11, EPHA4, HIF1A, FOXG1, UBC, JAK2	769	356	13528	1.43303	1	0.675788	59.6558
M3	brown	GOTERM_CC_FAT	GO:0000119~mediator complex	3	0.0249273	0.0499219	MED4, MED13, MED13L	683	7	12782	8.0205	1	0.295848	52.1673
M3	brown	GOTERM_BP_FAT	GO:0007005~mitochondrion organization	14	0.116327	0.0499396	YWHAZ, MTERF, OPA1, DNM1L, BNIP3, RRM2B, TIMM23, TIMM8A, TFAM, MFN1, GFM1, FXC1, JUN, TIMM9	769	138	13528	1.78466	1	0.675083	59.8793
M4	cyan	GOTERM_BP_FAT	GO:0007268~synaptic transmission	11	0.695762	7.58e-05	SLC1A4, NPY, ADORA2A, GRIK2, GABRA3, DRD2, CORT, SST, VDAC3, SLC1A1, NPY5R	102	298	13528	4.89564	0.0888683	0.0888683	0.122801
M4	cyan	GOTERM_MF_FAT	GO:0008509~anion transmembrane transporter activity	8	0.506009	0.000121	SLC1A4, SLC20A1, GABRA3, GABRB1, GLRA2, SLCO2B1, VDAC3, SLC1A1	99	147	12983	7.13695	0.0411375	0.0411375	0.165222
M4	cyan	GOTERM_BP_FAT	GO:0032228~regulation of synaptic transmission, GABAergic	4	0.253004	0.000255	NISCH, ADORA2A, DRD2, NPY5R	102	17	13528	31.2065	0.268489	0.144716	0.411927
M4	cyan	GOTERM_BP_FAT	GO:0019226~transmission of nerve impulse	11	0.695762	0.000281	SLC1A4, NPY, ADORA2A, GRIK2, GABRA3, DRD2, CORT, SST, VDAC3, SLC1A1, NPY5R	102	350	13528	4.16829	0.292099	0.108768	0.455054
M4	cyan	GOTERM_CC_FAT	GO:0005887~integral to plasma membrane	22	1.39152	0.000577	PTH2R, SLC20A1, ADORA2A, DRD2, GABRA3, GRIK2, PTPRN2, GABRB1, GLRA2, SLC6A15, CDH4, KCTD4, NPY5R, SLC1A4, ATP2B4, THBD, CD36, GPR56, CX3CR1, ROR2, SLC1A1, SLC25A17	106	1188	12782	2.23305	0.112643	0.112643	0.725057
M4	cyan	GOTERM_CC_FAT	GO:0031226~intrinsic to plasma membrane	22	1.39152	0.000775	PTH2R, SLC20A1, ADORA2A, DRD2, GABRA3, GRIK2, PTPRN2, GABRB1, GLRA2, SLC6A15, CDH4, KCTD4, NPY5R, SLC1A4, ATP2B4, THBD, CD36, GPR56, CX3CR1, ROR2, SLC1A1, SLC25A17	106	1215	12782	2.18343	0.148185	0.0770616	0.971859
M4	cyan	KEGG_PATHWAY	hsa04080:Neuroactive ligand-receptor interaction	9	0.56926	0.000829	P2RY13, PTH2R, ADORA2A, GRIK2, GABRA3, DRD2, GABRB1, GLRA2, NPY5R	42	256	5085	4.25642	0.0719354	0.0719354	0.89832
M4	cyan	GOTERM_BP_FAT	GO:0016601~Rac protein signal transduction	3	0.189753	0.00150078	DBNL, NISCH, PTPLAD1	102	8	13528	49.7353	0.84187	0.369401	2.40564
M4	cyan	GOTERM_BP_FAT	GO:0007270~nerve-nerve synaptic transmission	4	0.253004	0.0015599	SLC1A4, ADORA2A, DRD2, VDAC3	102	31	13528	17.1132	0.85296	0.318467	2.49929
M4	cyan	GOTERM_BP_FAT	GO:0006811~ion transport	15	0.948767	0.00165505	SLC20A1, DRD2, GABRA3, GRIK2, GABRB1, GLRA2, SLCO2B1, KCTD4, VDAC3, ATP2B4, NPY, SLC41A3, CAMK2D, SLC30A10, SLC1A1	102	768	13528	2.59038	0.869199	0.287527	2.64982
M4	cyan	GOTERM_BP_FAT	GO:0007267~cell-cell signaling	13	0.822264	0.00167972	DRD2, GABRA3, GRIK2, ADORA2A, VDAC3, NPY5R, SLC1A4, NPY, GPR56, NKX2-1, CORT, SLC1A1, SST	102	600	13528	2.87359	0.873109	0.255408	2.68882
M4	cyan	GOTERM_BP_FAT	GO:0007631~feeding behavior	5	0.316256	0.00174476	NPY, ADORA2A, DRD2, NKX2-1, NPY5R	102	69	13528	9.61068	0.882866	0.235134	2.79156
M4	cyan	GOTERM_BP_FAT	GO:0003013~circulatory system process	7	0.442758	0.00268277	NISCH, NPY, ADORA2A, DRD2, CAMK2D, NKX2-1, TNNI3	102	186	13528	4.99136	0.963075	0.306873	4.26196
M4	cyan	GOTERM_BP_FAT	GO:0008015~blood circulation	7	0.442758	0.00268277	NISCH, NPY, ADORA2A, DRD2, CAMK2D, NKX2-1, TNNI3	102	186	13528	4.99136	0.963075	0.306873	4.26196
M4	cyan	GOTERM_MF_FAT	GO:0005253~anion channel activity	5	0.316256	0.00284105	SLC1A4, GABRA3, GABRB1, GLRA2, VDAC3	99	78	12983	8.4065	0.627399	0.38959	3.81165
M4	cyan	GOTERM_BP_FAT	GO:0019935~cyclic-nucleotide-mediated signaling	6	0.379507	0.00287799	P2RY12, CD36, NPY, ADORA2A, DRD2, CORT	102	130	13528	6.12127	0.970965	0.298074	4.56534
M4	cyan	GOTERM_BP_FAT	GO:0031175~neuron projection development	8	0.506009	0.00304088	ADORA2A, DRD2, MAP2, B3GNT1, NKX2-1, CDH1, APBB2, CDH4	102	256	13528	4.14461	0.976243	0.288223	4.81779
M4	cyan	GOTERM_BP_FAT	GO:0048666~neuron development	9	0.56926	0.0038337	LHFPL5, ADORA2A, DRD2, MAP2, B3GNT1, NKX2-1, CDH1, APBB2, CDH4	102	339	13528	3.52108	0.991056	0.325018	6.0376
M4	cyan	GOTERM_MF_FAT	GO:0005516~calmodulin binding	6	0.379507	0.00413322	ATP2B4, PNCK, MAP2, CAMK2D, MARCKS, MAP6	99	140	12983	5.62035	0.762408	0.380639	5.50033
M4	cyan	GOTERM_BP_FAT	GO:0046942~carboxylic acid transport	6	0.379507	0.00486215	SLC1A4, CD36, DRD2, SLC6A15, SLC7A4, SLC1A1	102	147	13528	5.41337	0.997484	0.368973	7.5981
M4	cyan	GOTERM_BP_FAT	GO:0015849~organic acid transport	6	0.379507	0.00500292	SLC1A4, CD36, DRD2, SLC6A15, SLC7A4, SLC1A1	102	148	13528	5.37679	0.997886	0.355918	7.80979
M4	cyan	GOTERM_BP_FAT	GO:0001662~behavioral fear response	3	0.189753	0.00543942	PENK, GRIK2, VDAC3	102	15	13528	26.5255	0.998766	0.360151	8.46332
M4	cyan	GOTERM_BP_FAT	GO:0002209~behavioral defense response	3	0.189753	0.00543942	PENK, GRIK2, VDAC3	102	15	13528	26.5255	0.998766	0.360151	8.46332
M4	cyan	GOTERM_BP_FAT	GO:0030030~cell projection organization	9	0.56926	0.0062405	LHFPL5, ADORA2A, DRD2, MAP2, B3GNT1, NKX2-1, CDH1, APBB2, CDH4	102	368	13528	3.24361	0.999541	0.381501	9.65141
M4	cyan	GOTERM_BP_FAT	GO:0008217~regulation of blood pressure	5	0.316256	0.00663934	NISCH, NPY, DRD2, NKX2-1, TNNI3	102	100	13528	6.63137	0.99972	0.381955	10.2375
M4	cyan	GOTERM_MF_FAT	GO:0015370~solute:sodium symporter activity	4	0.253004	0.00705327	SLC1A4, SLC20A1, SLC6A15, SLC1A1	99	52	12983	10.0878	0.914236	0.458839	9.21571
M4	cyan	GOTERM_BP_FAT	GO:0007212~dopamine receptor signaling pathway	3	0.189753	0.00781146	DRD2, KLF16, RGS9	102	18	13528	22.1046	0.999934	0.414335	11.9394
M4	cyan	GOTERM_BP_FAT	GO:0051966~regulation of synaptic transmission, glutamatergic	3	0.189753	0.00868823	ADORA2A, GRIK2, DRD2	102	19	13528	20.9412	0.999978	0.431064	13.1926
M4	cyan	GOTERM_BP_FAT	GO:0042596~fear response	3	0.189753	0.00868823	PENK, GRIK2, VDAC3	102	19	13528	20.9412	0.999978	0.431064	13.1926
M4	cyan	GOTERM_BP_FAT	GO:0007186~G-protein coupled receptor protein signaling pathway	17	1.07527	0.00881549	PTH2R, ADORA2A, DRD2, GABRA3, GLRA2, KLF16, GPR88, NPY5R, P2RY12, P2RY13, PENK, NPY, CX3CR1, GPR56, RGS9, CORT, SST	102	1123	13528	2.00772	0.999981	0.419387	13.3731
M4	cyan	GOTERM_BP_FAT	GO:0007254~JNK cascade	4	0.253004	0.00970465	DBNL, PTPLAD1, ROR2, DUSP9	102	59	13528	8.99169	0.999994	0.434623	14.6245
M4	cyan	GOTERM_MF_FAT	GO:0015171~amino acid transmembrane transporter activity	4	0.253004	0.0099896	SLC1A4, SLC6A15, SLC7A4, SLC1A1	99	59	12983	8.89094	0.96931	0.501805	12.8149
M4	cyan	GOTERM_BP_FAT	GO:0051223~regulation of protein transport	5	0.316256	0.010441	RBP4, ADORA2A, DRD2, CDH1, PKIA	102	114	13528	5.81699	0.999997	0.443373	15.6479
M4	cyan	GOTERM_BP_FAT	GO:0050805~negative regulation of synaptic transmission	3	0.189753	0.0105669	GRIK2, DRD2, NPY5R	102	21	13528	18.9468	0.999998	0.432879	15.8218
M4	cyan	GOTERM_BP_FAT	GO:0060341~regulation of cellular localization	7	0.442758	0.010649	RBP4, ADORA2A, DRD2, CDH1, RAB27B, PKIA, NPY5R	102	248	13528	3.74352	0.999998	0.421778	15.935
M4	cyan	GOTERM_BP_FAT	GO:0007187~G-protein signaling, coupled to cyclic nucleotide second messenger	5	0.316256	0.0107565	P2RY12, NPY, ADORA2A, DRD2, CORT	102	115	13528	5.76641	0.999998	0.412114	16.0829
M4	cyan	GOTERM_BP_FAT	GO:0007242~intracellular signaling cascade	18	1.13852	0.0112995	DBNL, ADORA2A, DRD2, PTPLAD1, P2RY12, DNAJC27, CD36, NISCH, NPY, PLCG2, MAPK3, RAB23, ROR2, RGS9, CORT, DUSP9, APBB2, RAB27B	102	1256	13528	1.90071	0.999999	0.415338	16.8266
M4	cyan	GOTERM_BP_FAT	GO:0031098~stress-activated protein kinase signaling pathway	4	0.253004	0.0116037	DBNL, PTPLAD1, ROR2, DUSP9	102	63	13528	8.42079	0.999999	0.411888	17.2405
M4	cyan	GOTERM_BP_FAT	GO:0015837~amine transport	5	0.316256	0.01174	SLC1A4, NISCH, SLC6A15, SLC7A4, SLC1A1	102	118	13528	5.61981	0.999999	0.404246	17.4253
M4	cyan	GOTERM_CC_FAT	GO:0031224~intrinsic to membrane	58	3.66856	0.0121005	TMEM18, C1ORF151, SLC20A1, GRIK2, SGPP2, GABRB1, GLRA2, UQCRFS1, SLC7A4, GPR88, HS2ST1, SLC1A4, ATP2B4, TMEM185B, RAB27B, SLC1A1, TMEFF2, PTPRN2, TMEM131, LHFPL5, CD36, THBD, MANEAL, CLEC12A, CX3CR1, GPR56, CLEC12B, SLC41A3, ROR2, CPD, SUSD3, SLC30A10, SEZ6, MFSD8, ADORA2A, DRD2, PTPLAD1, CDH1, CDH4, SLC29A3, B3GNT1, PCNX, PTH2R, TM2D2, GABRA3, LRRN2, SLC6A15, KIAA1644, BCS1L, SLCO2B1, VDAC3, KCT…	106	5485	12782	1.2751	0.919547	0.568302	14.2258
M4	cyan	GOTERM_BP_FAT	GO:0070201~regulation of establishment of protein localization	5	0.316256	0.0127795	RBP4, ADORA2A, DRD2, CDH1, PKIA	102	121	13528	5.48047	1	0.419946	18.8224
M4	cyan	GOTERM_MF_FAT	GO:0005184~neuropeptide hormone activity	3	0.189753	0.0128701	NPY, PENK, CORT	99	23	12983	17.1054	0.988834	0.527232	16.2168
M4	cyan	GOTERM_BP_FAT	GO:0032412~regulation of ion transmembrane transporter activity	3	0.189753	0.0136879	ADORA2A, DRD2, PLCG2	102	24	13528	16.5784	1	0.431163	20.025
M4	cyan	GOTERM_BP_FAT	GO:0051970~negative regulation of transmission of nerve impulse	3	0.189753	0.0148065	GRIK2, DRD2, NPY5R	102	25	13528	15.9153	1	0.446178	21.4829
M4	cyan	GOTERM_BP_FAT	GO:0034765~regulation of ion transmembrane transport	3	0.189753	0.0148065	ADORA2A, DRD2, PLCG2	102	25	13528	15.9153	1	0.446178	21.4829
M4	cyan	GOTERM_BP_FAT	GO:0034637~cellular carbohydrate biosynthetic process	4	0.253004	0.014827	RBP4, PLCG2, B3GNT1, HS2ST1	102	69	13528	7.68855	1	0.436308	21.5094
M4	cyan	GOTERM_CC_FAT	GO:0016021~integral to membrane	56	3.54206	0.0149579	TMEM18, C1ORF151, SLC20A1, GRIK2, SGPP2, GABRB1, GLRA2, SLC7A4, UQCRFS1, GPR88, HS2ST1, SLC1A4, ATP2B4, TMEM185B, SLC1A1, TMEFF2, PTPRN2, TMEM131, LHFPL5, CD36, THBD, MANEAL, CLEC12A, CX3CR1, GPR56, CLEC12B, SLC41A3, ROR2, CPD, SUSD3, SLC30A10, SEZ6, MFSD8, ADORA2A, DRD2, PTPLAD1, CDH1, CDH4, SLC29A3, B3GNT1, PCNX, PTH2R, TM2D2, GABRA3, LRRN2, SLC6A15, KIAA1644, BCS1L, SLCO2B1, KCTD4, VDAC3, NPY5…	106	5297	12782	1.27483	0.955829	0.541557	17.3009
M4	cyan	GOTERM_BP_FAT	GO:0022898~regulation of transmembrane transporter activity	3	0.189753	0.0159631	ADORA2A, DRD2, PLCG2	102	26	13528	15.3032	1	0.450536	22.9641
M4	cyan	GOTERM_BP_FAT	GO:0030182~neuron differentiation	9	0.56926	0.0166559	LHFPL5, ADORA2A, DRD2, MAP2, B3GNT1, NKX2-1, CDH1, APBB2, CDH4	102	438	13528	2.72522	1	0.454819	23.8387
M4	cyan	GOTERM_MF_FAT	GO:0005254~chloride channel activity	4	0.253004	0.0170856	SLC1A4, GABRA3, GABRB1, GLRA2	99	72	12983	7.28563	0.997471	0.574409	20.9741
M4	cyan	GOTERM_MF_FAT	GO:0005230~extracellular ligand-gated ion channel activity	4	0.253004	0.0170856	GRIK2, GABRA3, GABRB1, GLRA2	99	72	12983	7.28563	0.997471	0.574409	20.9741
M4	cyan	GOTERM_BP_FAT	GO:0050877~neurological system process	17	1.07527	0.017112	RBP4, ADORA2A, DRD2, GABRA3, GRIK2, TNNI3, VDAC3, NPY5R, SLC1A4, LHFPL5, PENK, NPY, B3GNT1, RGS9, CORT, SST, SLC1A1	102	1210	13528	1.86336	1	0.454244	24.4095
M4	cyan	GOTERM_BP_FAT	GO:0034762~regulation of transmembrane transport	3	0.189753	0.0171572	ADORA2A, DRD2, PLCG2	102	27	13528	14.7364	1	0.445855	24.4658
M4	cyan	GOTERM_BP_FAT	GO:0000902~cell morphogenesis	8	0.506009	0.0171749	LHFPL5, ADORA2A, DRD2, B3GNT1, NKX2-1, SOX6, APBB2, CDH4	102	356	13528	2.98039	1	0.43728	24.4879
M4	cyan	GOTERM_CC_FAT	GO:0044459~plasma membrane part	28	1.77103	0.0180576	SLC20A1, ADORA2A, GRIK2, DRD2, GABRB1, GLRA2, CDH1, CDH4, SLC1A4, ATP2B4, RAB23, CAMK2D, SEC23IP, SLC1A1, PTH2R, GABRA3, PTPRN2, SLC6A15, KCTD4, NPY5R, LHFPL5, CD36, THBD, CX3CR1, GPR56, ROR2, RGS9, SLC25A17	106	2203	12782	1.53263	0.976996	0.529716	20.5219
M4	cyan	GOTERM_MF_FAT	GO:0005275~amine transmembrane transporter activity	4	0.253004	0.018372	SLC1A4, SLC6A15, SLC7A4, SLC1A1	99	74	12983	7.08873	0.998395	0.552598	22.3751
M4	cyan	GOTERM_BP_FAT	GO:0021983~pituitary gland development	3	0.189753	0.0183881	DRD2, NKX2-1, CDH1	102	28	13528	14.2101	1	0.451054	25.985
M4	cyan	GOTERM_BP_FAT	GO:0031645~negative regulation of neurological system process	3	0.189753	0.0183881	GRIK2, DRD2, NPY5R	102	28	13528	14.2101	1	0.451054	25.985
M4	cyan	GOTERM_BP_FAT	GO:0050804~regulation of synaptic transmission	5	0.316256	0.0188541	NISCH, ADORA2A, GRIK2, DRD2, NPY5R	102	136	13528	4.87601	1	0.45082	26.5526
M4	cyan	GOTERM_BP_FAT	GO:0032880~regulation of protein localization	5	0.316256	0.0197781	RBP4, ADORA2A, DRD2, CDH1, PKIA	102	138	13528	4.80534	1	0.458425	27.6662
M4	cyan	GOTERM_MF_FAT	GO:0001608~nucleotide receptor activity, G-protein coupled	3	0.189753	0.0200577	P2RY12, P2RY13, ADORA2A	99	29	12983	13.5664	0.999116	0.542142	24.1763
M4	cyan	GOTERM_MF_FAT	GO:0045028~purinergic nucleotide receptor activity, G-protein coupled	3	0.189753	0.0200577	P2RY12, P2RY13, ADORA2A	99	29	12983	13.5664	0.999116	0.542142	24.1763
M4	cyan	GOTERM_BP_FAT	GO:0048667~cell morphogenesis involved in neuron differentiation	6	0.379507	0.0201245	LHFPL5, DRD2, B3GNT1, NKX2-1, APBB2, CDH4	102	209	13528	3.80749	1	0.456052	28.0794
M4	cyan	GOTERM_BP_FAT	GO:0050878~regulation of body fluid levels	5	0.316256	0.021216	P2RY12, CD36, THBD, ADORA2A, DRD2	102	141	13528	4.7031	1	0.465803	29.3674
M4	cyan	GOTERM_BP_FAT	GO:0048812~neuron projection morphogenesis	6	0.379507	0.0216404	ADORA2A, DRD2, B3GNT1, NKX2-1, APBB2, CDH4	102	213	13528	3.73598	1	0.464629	29.8623
M4	cyan	GOTERM_BP_FAT	GO:0006820~anion transport	5	0.316256	0.0222095	SLC20A1, GABRA3, GLRA2, VDAC3, SLC1A1	102	143	13528	4.63732	1	0.465719	30.5208
M4	cyan	GOTERM_MF_FAT	GO:0031624~ubiquitin conjugating enzyme binding	2	0.126502	0.0224762	ZMYM2, GRIK2	99	3	12983	87.4276	0.999625	0.545621	26.6928
M4	cyan	GOTERM_MF_FAT	GO:0015296~anion:cation symporter activity	3	0.189753	0.0227501	SLC1A4, SLC20A1, SLC1A1	99	31	12983	12.6911	0.99966	0.516136	26.9729
M4	cyan	GOTERM_BP_FAT	GO:0007416~synaptogenesis	3	0.189753	0.023668	DRD2, GLRA2, CDH1	102	32	13528	12.4338	1	0.479851	32.1822
M4	cyan	GOTERM_BP_FAT	GO:0007610~behavior	9	0.56926	0.0239768	NPY, PENK, ADORA2A, GRIK2, DRD2, CX3CR1, NKX2-1, VDAC3, NPY5R	102	469	13528	2.54509	1	0.476843	32.5291
M4	cyan	GOTERM_BP_FAT	GO:0051969~regulation of transmission of nerve impulse	5	0.316256	0.0242806	NISCH, ADORA2A, GRIK2, DRD2, NPY5R	102	147	13528	4.51114	1	0.473879	32.8688
M4	cyan	GOTERM_CC_FAT	GO:0019718~rough microsome	2	0.126502	0.024444	MAP2, VDAC3	106	3	12782	80.3899	0.994041	0.574205	26.797
M4	cyan	GOTERM_BP_FAT	GO:0032409~regulation of transporter activity	3	0.189753	0.0250741	ADORA2A, DRD2, PLCG2	102	33	13528	12.057	1	0.477776	33.7485
M4	cyan	GOTERM_CC_FAT	GO:0045211~postsynaptic membrane	5	0.316256	0.025084	ADORA2A, GRIK2, GABRA3, GABRB1, GLRA2	106	135	12782	4.46611	0.994798	0.528215	27.4
M4	cyan	GOTERM_BP_FAT	GO:0007188~G-protein signaling, coupled to cAMP nucleotide second messenger	4	0.253004	0.0256708	P2RY12, ADORA2A, DRD2, CORT	102	85	13528	6.24129	1	0.478864	34.4029
M4	cyan	GOTERM_BP_FAT	GO:0051050~positive regulation of transport	6	0.379507	0.0257511	P2RY12, RBP4, ADORA2A, DRD2, PLCG2, CDH1	102	223	13528	3.56845	1	0.473094	34.4905
M4	cyan	GOTERM_BP_FAT	GO:0007264~small GTPase mediated signal transduction	7	0.442758	0.0266344	DNAJC27, DBNL, NISCH, PTPLAD1, MAPK3, RAB23, RAB27B	102	305	13528	3.04391	1	0.477959	35.4468
M4	cyan	GOTERM_BP_FAT	GO:0031644~regulation of neurological system process	5	0.316256	0.0276007	NISCH, ADORA2A, GRIK2, DRD2, NPY5R	102	153	13528	4.33423	1	0.483647	36.478
M4	cyan	GOTERM_BP_FAT	GO:0003073~regulation of systemic arterial blood pressure	3	0.189753	0.0279857	DRD2, NKX2-1, TNNI3	102	35	13528	11.3681	1	0.481943	36.8845
M4	cyan	GOTERM_BP_FAT	GO:0032989~cellular component morphogenesis	8	0.506009	0.0290206	LHFPL5, ADORA2A, DRD2, B3GNT1, NKX2-1, SOX6, APBB2, CDH4	102	397	13528	2.67259	1	0.488146	37.9653
M4	cyan	GOTERM_BP_FAT	GO:0006865~amino acid transport	4	0.253004	0.0297353	SLC1A4, SLC6A15, SLC7A4, SLC1A1	102	90	13528	5.89455	1	0.490324	38.7015
M4	cyan	GOTERM_MF_FAT	GO:0008486~diphosphoinositol-polyphosphate diphosphatase activity	2	0.126502	0.0298566	NUDT10, NUDT11	99	4	12983	65.5707	0.999973	0.583764	33.902
M4	cyan	GOTERM_MF_FAT	GO:0016502~nucleotide receptor activity	3	0.189753	0.0300835	P2RY12, P2RY13, ADORA2A	99	36	12983	10.9285	0.999975	0.557505	34.1129
M4	cyan	GOTERM_MF_FAT	GO:0001614~purinergic nucleotide receptor activity	3	0.189753	0.0300835	P2RY12, P2RY13, ADORA2A	99	36	12983	10.9285	0.999975	0.557505	34.1129
M4	cyan	GOTERM_BP_FAT	GO:0021536~diencephalon development	3	0.189753	0.031026	DRD2, NKX2-1, CDH1	102	37	13528	10.7536	1	0.498993	40.0102
M4	cyan	GOTERM_BP_FAT	GO:0019932~second-messenger-mediated signaling	6	0.379507	0.0313076	P2RY12, CD36, NPY, ADORA2A, DRD2, CORT	102	235	13528	3.38623	1	0.496046	40.2922
M4	cyan	GOTERM_BP_FAT	GO:0007218~neuropeptide signaling pathway	4	0.253004	0.0323278	NPY, PENK, GPR56, GLRA2	102	93	13528	5.70441	1	0.501307	41.3036
M4	cyan	GOTERM_BP_FAT	GO:0043062~extracellular structure organization	5	0.316256	0.0337113	LGALS3, DRD2, GLRA2, CDH1, APBB2	102	163	13528	4.06833	1	0.510196	42.6495
M4	cyan	GOTERM_BP_FAT	GO:0051260~protein homooligomerization	4	0.253004	0.0341198	PCBD2, GPX3, CDH1, SLC1A1	102	95	13528	5.58431	1	0.508607	43.0414
M4	cyan	GOTERM_BP_FAT	GO:0019933~cAMP-mediated signaling	4	0.253004	0.0341198	P2RY12, ADORA2A, DRD2, CORT	102	95	13528	5.58431	1	0.508607	43.0414
M4	cyan	GOTERM_BP_FAT	GO:0014075~response to amine stimulus	3	0.189753	0.0341907	ADORA2A, DRD2, SST	102	39	13528	10.2021	1	0.503583	43.1091
M4	cyan	GOTERM_BP_FAT	GO:0033555~multicellular organismal response to stress	3	0.189753	0.0341907	PENK, GRIK2, VDAC3	102	39	13528	10.2021	1	0.503583	43.1091
M4	cyan	GOTERM_MF_FAT	GO:0030594~neurotransmitter receptor activity	4	0.253004	0.0350546	GABRA3, GABRB1, GLRA2, NPY5R	99	95	12983	5.52174	0.999996	0.587058	38.5788
M4	cyan	GOTERM_MF_FAT	GO:0015294~solute:cation symporter activity	4	0.253004	0.0350546	SLC1A4, SLC20A1, SLC6A15, SLC1A1	99	95	12983	5.52174	0.999996	0.587058	38.5788
M4	cyan	GOTERM_BP_FAT	GO:0000904~cell morphogenesis involved in differentiation	6	0.379507	0.0359347	LHFPL5, DRD2, B3GNT1, NKX2-1, APBB2, CDH4	102	244	13528	3.26133	1	0.515599	44.752
M4	cyan	GOTERM_BP_FAT	GO:0048858~cell projection morphogenesis	6	0.379507	0.0364736	ADORA2A, DRD2, B3GNT1, NKX2-1, APBB2, CDH4	102	245	13528	3.24802	1	0.515305	45.2505
M4	cyan	GOTERM_BP_FAT	GO:0031557~induction of programmed cell death in response to chemical stimulus	2	0.126502	0.0367821	ADORA2A, GRIK2	102	5	13528	53.051	1	0.512791	45.5341
M4	cyan	GOTERM_BP_FAT	GO:0010389~regulation of G2/M transition of mitotic cell cycle	2	0.126502	0.0367821	CAMK2D, PKIA	102	5	13528	53.051	1	0.512791	45.5341
M4	cyan	GOTERM_MF_FAT	GO:0001609~adenosine receptor activity, G-protein coupled	2	0.126502	0.0371818	P2RY12, ADORA2A	99	5	12983	52.4566	0.999998	0.583779	40.4027
M4	cyan	GOTERM_BP_FAT	GO:0043269~regulation of ion transport	4	0.253004	0.0378558	P2RY12, ADORA2A, DRD2, PLCG2	102	99	13528	5.35868	1	0.517644	46.5101
M4	cyan	GOTERM_BP_FAT	GO:0051336~regulation of hydrolase activity	7	0.442758	0.0403657	ADORA2A, DRD2, TBC1D13, CDH1, RGS9, TNNI3, NLRP1	102	337	13528	2.75487	1	0.535422	48.7281
M4	cyan	GOTERM_BP_FAT	GO:0050817~coagulation	4	0.253004	0.0407897	P2RY12, CD36, THBD, ADORA2A	102	102	13528	5.20108	1	0.533866	49.0942
M4	cyan	GOTERM_BP_FAT	GO:0007596~blood coagulation	4	0.253004	0.0407897	P2RY12, CD36, THBD, ADORA2A	102	102	13528	5.20108	1	0.533866	49.0942
M4	cyan	GOTERM_BP_FAT	GO:0032990~cell part morphogenesis	6	0.379507	0.0427319	ADORA2A, DRD2, B3GNT1, NKX2-1, APBB2, CDH4	102	256	13528	3.10846	1	0.545547	50.7399
M4	cyan	GOTERM_MF_FAT	GO:0042165~neurotransmitter binding	4	0.253004	0.0429196	GABRA3, GABRB1, GLRA2, NPY5R	99	103	12983	5.09287	1	0.613794	45.0751
M4	cyan	GOTERM_BP_FAT	GO:0007265~Ras protein signal transduction	4	0.253004	0.0438355	DBNL, NISCH, PTPLAD1, MAPK3	102	105	13528	5.05247	1	0.549663	51.6525
M4	cyan	GOTERM_BP_FAT	GO:0051590~positive regulation of neurotransmitter transport	2	0.126502	0.0439761	ADORA2A, DRD2	102	6	13528	44.2092	1	0.545676	51.7677
M4	cyan	GOTERM_BP_FAT	GO:0007411~axon guidance	4	0.253004	0.0459276	B3GNT1, NKX2-1, APBB2, CDH4	102	107	13528	4.95804	1	0.556551	53.3394
M4	cyan	GOTERM_BP_FAT	GO:0016051~carbohydrate biosynthetic process	4	0.253004	0.0459276	RBP4, PLCG2, B3GNT1, HS2ST1	102	107	13528	4.95804	1	0.556551	53.3394
M4	cyan	GOTERM_BP_FAT	GO:0007599~hemostasis	4	0.253004	0.046992	P2RY12, CD36, THBD, ADORA2A	102	108	13528	4.91213	1	0.559972	54.1762
M4	cyan	GOTERM_MF_FAT	GO:0005179~hormone activity	4	0.253004	0.0482466	NPY, PENK, CORT, SST	99	108	12983	4.85709	1	0.635543	49.1069
M4	cyan	GOTERM_CC_FAT	GO:0005750~mitochondrial respiratory chain complex III	2	0.126502	0.0482961	BCS1L, UQCRFS1	106	6	12782	40.195	0.999965	0.722198	46.4172
M4	cyan	GOTERM_CC_FAT	GO:0045275~respiratory chain complex III	2	0.126502	0.0482961	BCS1L, UQCRFS1	106	6	12782	40.195	0.999965	0.722198	46.4172
M5	darkgreen	GOTERM_BP_FAT	GO:0006812~cation transport	10	1.69492	0.000167	KCNMA1, KCNS3, ATP2B3, SCN1B, KCNN1, KCNAB2, RYR2, ATP6V1G2, JPH1, CAMK2A	51	553	13528	4.79665	0.111101	0.111101	0.251847
M5	darkgreen	GOTERM_BP_FAT	GO:0030001~metal ion transport	9	1.52542	0.000277	KCNMA1, KCNS3, ATP2B3, SCN1B, KCNN1, KCNAB2, RYR2, JPH1, CAMK2A	51	465	13528	5.13397	0.177183	0.0929074	0.416696
M5	darkgreen	GOTERM_MF_FAT	GO:0046873~metal ion transmembrane transporter activity	7	1.18644	0.00139061	KCNMA1, KCNS3, ATP2B3, SCN1B, KCNN1, KCNAB2, RYR2	50	328	12983	5.54152	0.252365	0.252365	1.74143
M5	darkgreen	GOTERM_BP_FAT	GO:0006811~ion transport	10	1.69492	0.00179312	KCNMA1, KCNS3, ATP2B3, SCN1B, KCNN1, KCNAB2, RYR2, ATP6V1G2, JPH1, CAMK2A	51	768	13528	3.45384	0.717841	0.34411	2.67278
M5	darkgreen	GOTERM_MF_FAT	GO:0005516~calmodulin binding	5	0.847458	0.00188406	ATP2B3, KCNN1, RYR2, MYH9, CAMK2A	50	140	12983	9.27357	0.32574	0.178867	2.35261
M5	darkgreen	GOTERM_MF_FAT	GO:0005524~ATP binding	14	2.37288	0.00260779	PRKCA, RAD51C, PDK2, PDK3, PIK3CD, MAP2K4, PIP5K1B, MYH9, TPK1, ATP2B3, AAK1, RAB26, CAMK2A, UBE2E2	50	1477	12983	2.46123	0.420587	0.166326	3.2427
M5	darkgreen	GOTERM_CC_FAT	GO:0005886~plasma membrane	24	4.0678	0.00277019	PRKCA, KCNMA1, GPR83, CAP2, TNFRSF25, MPP2, RUNDC3A, MYH9, STXBP5L, KCNS3, ATP2B3, KCNN1, AAK1, SNPH, EFR3A, RYR2, CA4, SORT1, CNTNAP1, RAB26, PRNP, JPH1, CAMK2A, ADRA1D	47	3777	12782	1.72809	0.369026	0.369026	3.3145
M5	darkgreen	GOTERM_BP_FAT	GO:0008016~regulation of heart contraction	4	0.677966	0.00286755	PRKCA, TNNT2, RYR2, ADRA1D	51	77	13528	13.7795	0.867944	0.397177	4.24217
M5	darkgreen	GOTERM_MF_FAT	GO:0032559~adenyl ribonucleotide binding	14	2.37288	0.0029391	PRKCA, RAD51C, PDK2, PDK3, PIK3CD, MAP2K4, PIP5K1B, MYH9, TPK1, ATP2B3, AAK1, RAB26, CAMK2A, UBE2E2	50	1497	12983	2.42835	0.459454	0.142551	3.64766
M5	darkgreen	GOTERM_MF_FAT	GO:0005261~cation channel activity	6	1.01695	0.00366226	KCNMA1, KCNS3, SCN1B, KCNN1, KCNAB2, RYR2	50	275	12983	5.66531	0.535511	0.142182	4.52619
M5	darkgreen	GOTERM_MF_FAT	GO:0030554~adenyl nucleotide binding	14	2.37288	0.00463288	PRKCA, RAD51C, PDK2, PDK3, PIK3CD, MAP2K4, PIP5K1B, MYH9, TPK1, ATP2B3, AAK1, RAB26, CAMK2A, UBE2E2	50	1577	12983	2.30516	0.621115	0.149349	5.69374
M5	darkgreen	GOTERM_BP_FAT	GO:0007268~synaptic transmission	6	1.01695	0.00472581	PRKCA, KCNMA1, NPTX1, SCN1B, KCNN1, SNPH	51	298	13528	5.3407	0.964549	0.487226	6.90086
M5	darkgreen	GOTERM_CC_FAT	GO:0030017~sarcomere	4	0.677966	0.00522559	TNNT2, GEFT, RYR2, SLC26A10, JPH1	47	98	12782	11.1003	0.580932	0.352645	6.16774
M5	darkgreen	GOTERM_MF_FAT	GO:0001883~purine nucleoside binding	14	2.37288	0.00527406	PRKCA, RAD51C, PDK2, PDK3, PIK3CD, MAP2K4, PIP5K1B, MYH9, TPK1, ATP2B3, AAK1, RAB26, CAMK2A, UBE2E2	50	1601	12983	2.27061	0.668854	0.146052	6.45779
M5	darkgreen	GOTERM_BP_FAT	GO:0044057~regulation of system process	6	1.01695	0.00550237	PRKCA, KCNMA1, TNNT2, RYR2, CAMK2A, ADRA1D	51	309	13528	5.15058	0.979552	0.477073	7.99134
M5	darkgreen	GOTERM_MF_FAT	GO:0001882~nucleoside binding	14	2.37288	0.00559122	PRKCA, RAD51C, PDK2, PDK3, PIK3CD, MAP2K4, PIP5K1B, MYH9, TPK1, ATP2B3, AAK1, RAB26, CAMK2A, UBE2E2	50	1612	12983	2.25511	0.690205	0.136257	6.8336
M5	darkgreen	GOTERM_MF_FAT	GO:0022836~gated channel activity	6	1.01695	0.00606735	KCNMA1, KCNS3, SCN1B, KCNN1, KCNAB2, RYR2	50	310	12983	5.02568	0.719713	0.131794	7.3952
M5	darkgreen	GOTERM_BP_FAT	GO:0015672~monovalent inorganic cation transport	6	1.01695	0.00620196	KCNMA1, KCNS3, SCN1B, KCNN1, KCNAB2, ATP6V1G2	51	318	13528	5.00481	0.98755	0.465579	8.96354
M5	darkgreen	GOTERM_CC_FAT	GO:0012505~endomembrane system	9	1.52542	0.00621903	CSE1L, AAK1, BNIP3L, PIP5K1B, RYR2, SORT1, ATP6V1G2, JPH1, CAMK2A	47	782	12782	3.12995	0.644981	0.291917	7.30003
M5	darkgreen	GOTERM_BP_FAT	GO:0010035~response to inorganic substance	5	0.847458	0.00684421	PRKCA, KCNMA1, TNNT2, RYR2, PRNP	51	205	13528	6.46963	0.992107	0.454046	9.84758
M5	darkgreen	GOTERM_CC_FAT	GO:0030016~myofibril	4	0.677966	0.00737743	TNNT2, GEFT, RYR2, SLC26A10, JPH1	47	111	12782	9.80027	0.707472	0.264569	8.60449
M5	darkgreen	KEGG_PATHWAY	hsa04012:ErbB signaling pathway	4	0.677966	0.00755203	PRKCA, PIK3CD, MAP2K4, CAMK2A	25	87	5085	9.35172	0.416219	0.416219	7.56655
M5	darkgreen	GOTERM_CC_FAT	GO:0044449~contractile fiber part	4	0.677966	0.00774845	TNNT2, GEFT, RYR2, SLC26A10, JPH1	47	113	12782	9.62681	0.725074	0.227598	9.01872
M5	darkgreen	GOTERM_BP_FAT	GO:0008624~induction of apoptosis by extracellular signals	4	0.677966	0.00816303	PRKCA, TNFRSF25, RYR2, SORT1	51	112	13528	9.47339	0.996907	0.473794	11.6379
M5	darkgreen	KEGG_PATHWAY	hsa04020:Calcium signaling pathway	5	0.847458	0.00856632	PRKCA, ATP2B3, RYR2, CAMK2A, ADRA1D	25	176	5085	5.77841	0.457099	0.263182	8.54236
M5	darkgreen	GOTERM_CC_FAT	GO:0016529~sarcoplasmic reticulum	3	0.508475	0.00862689	RYR2, CA4, JPH1	47	39	12782	20.9198	0.762664	0.213146	9.99259
M5	darkgreen	GOTERM_BP_FAT	GO:0019226~transmission of nerve impulse	6	1.01695	0.00919917	PRKCA, KCNMA1, NPTX1, SCN1B, KCNN1, SNPH	51	350	13528	4.54723	0.99852	0.478759	13.021
M5	darkgreen	GOTERM_CC_FAT	GO:0043292~contractile fiber	4	0.677966	0.00934208	TNNT2, GEFT, RYR2, SLC26A10, JPH1	47	121	12782	8.99033	0.789459	0.199551	10.7784
M5	darkgreen	GOTERM_CC_FAT	GO:0016528~sarcoplasm	3	0.508475	0.00950323	RYR2, CA4, JPH1	47	41	12782	19.8993	0.795069	0.179741	10.9546
M5	darkgreen	GOTERM_CC_FAT	GO:0034703~cation channel complex	4	0.677966	0.0118255	KCNMA1, KCNS3, KCNN1, RYR2	47	132	12782	8.24113	0.861201	0.197011	13.4584
M5	darkgreen	GOTERM_BP_FAT	GO:0010038~response to metal ion	4	0.677966	0.0119821	KCNMA1, TNNT2, RYR2, PRNP	51	129	13528	8.22496	0.999796	0.538181	16.6367
M5	darkgreen	GOTERM_MF_FAT	GO:0005267~potassium channel activity	4	0.677966	0.0137399	KCNMA1, KCNS3, KCNN1, KCNAB2	50	133	12983	7.80932	0.94451	0.251104	16.0257
M5	darkgreen	GOTERM_BP_FAT	GO:0030003~cellular cation homeostasis	5	0.847458	0.0142221	PRKCA, KCNMA1, RYR2, PRNP, JPH1	51	254	13528	5.22155	0.999959	0.568956	19.4445
M5	darkgreen	GOTERM_MF_FAT	GO:0005216~ion channel activity	6	1.01695	0.0147706	KCNMA1, KCNS3, SCN1B, KCNN1, KCNAB2, RYR2	50	386	12983	4.03617	0.955403	0.24628	17.1268
M5	darkgreen	GOTERM_MF_FAT	GO:0004740~pyruvate dehydrogenase (acetyl-transferring) kinase activity	2	0.338983	0.0150131	PDK2, PDK3	50	4	12983	129.83	0.957639	0.231613	17.384
M5	darkgreen	GOTERM_BP_FAT	GO:0006816~calcium ion transport	4	0.677966	0.0154908	ATP2B3, RYR2, JPH1, CAMK2A	51	142	13528	7.47197	0.999983	0.571152	20.9954
M5	darkgreen	GOTERM_MF_FAT	GO:0032555~purine ribonucleotide binding	14	2.37288	0.0161996	PRKCA, RAD51C, PDK2, PDK3, PIK3CD, MAP2K4, PIP5K1B, MYH9, TPK1, ATP2B3, AAK1, RAB26, CAMK2A, UBE2E2	50	1836	12983	1.97998	0.967072	0.230929	18.6315
M5	darkgreen	GOTERM_MF_FAT	GO:0032553~ribonucleotide binding	14	2.37288	0.0161996	PRKCA, RAD51C, PDK2, PDK3, PIK3CD, MAP2K4, PIP5K1B, MYH9, TPK1, ATP2B3, AAK1, RAB26, CAMK2A, UBE2E2	50	1836	12983	1.97998	0.967072	0.230929	18.6315
M5	darkgreen	GOTERM_MF_FAT	GO:0022838~substrate specific channel activity	6	1.01695	0.0166586	KCNMA1, KCNS3, SCN1B, KCNN1, KCNAB2, RYR2	50	398	12983	3.91447	0.970132	0.22181	19.1096
M5	darkgreen	GOTERM_BP_FAT	GO:0051592~response to calcium ion	3	0.508475	0.0175503	KCNMA1, TNNT2, RYR2	51	55	13528	14.4684	0.999996	0.590013	23.4537
M5	darkgreen	GOTERM_MF_FAT	GO:0022843~voltage-gated cation channel activity	4	0.677966	0.0179235	KCNMA1, KCNS3, SCN1B, KCNAB2	50	147	12983	7.06558	0.977177	0.222755	20.4133
M5	darkgreen	GOTERM_BP_FAT	GO:0018106~peptidyl-histidine phosphorylation	2	0.338983	0.0183468	PDK2, PDK3	51	5	13528	106.102	0.999998	0.581177	24.3851
M5	darkgreen	GOTERM_MF_FAT	GO:0015267~channel activity	6	1.01695	0.0190583	KCNMA1, KCNS3, SCN1B, KCNN1, KCNAB2, RYR2	50	412	12983	3.78146	0.982076	0.222251	21.5665
M5	darkgreen	GOTERM_MF_FAT	GO:0022803~passive transmembrane transporter activity	6	1.01695	0.019238	KCNMA1, KCNS3, SCN1B, KCNN1, KCNAB2, RYR2	50	413	12983	3.7723	0.98275	0.212443	21.7477
M5	darkgreen	GOTERM_BP_FAT	GO:0043065~positive regulation of apoptosis	6	1.01695	0.0207823	PRKCA, KCNMA1, TNFRSF25, BNIP3L, RYR2, SORT1	51	430	13528	3.70123	1	0.603615	27.1679
M5	darkgreen	GOTERM_BP_FAT	GO:0055080~cation homeostasis	5	0.847458	0.0210398	PRKCA, KCNMA1, RYR2, PRNP, JPH1	51	286	13528	4.63732	1	0.585981	27.4565
M5	darkgreen	GOTERM_BP_FAT	GO:0015031~protein transport	8	1.35593	0.0211389	CSE1L, TOM1L2, SORT1, VPS13A, RAB26, MYH9, FBXO34, STXBP5L	51	762	13528	2.78483	1	0.566912	27.5673
M5	darkgreen	GOTERM_BP_FAT	GO:0006813~potassium ion transport	4	0.677966	0.0212125	KCNMA1, KCNS3, KCNN1, KCNAB2	51	160	13528	6.63137	1	0.548673	27.6495
M5	darkgreen	GOTERM_BP_FAT	GO:0043068~positive regulation of programmed cell death	6	1.01695	0.0213447	PRKCA, KCNMA1, TNFRSF25, BNIP3L, RYR2, SORT1	51	433	13528	3.67559	1	0.53259	27.7969
M5	darkgreen	GOTERM_BP_FAT	GO:0010942~positive regulation of cell death	6	1.01695	0.0217252	PRKCA, KCNMA1, TNFRSF25, BNIP3L, RYR2, SORT1	51	435	13528	3.65869	1	0.521637	28.2195
M5	darkgreen	GOTERM_BP_FAT	GO:0045184~establishment of protein localization	8	1.35593	0.022104	CSE1L, TOM1L2, SORT1, VPS13A, RAB26, MYH9, FBXO34, STXBP5L	51	769	13528	2.75948	1	0.511432	28.6378
M5	darkgreen	GOTERM_CC_FAT	GO:0031224~intrinsic to membrane	28	4.74576	0.0223582	GPR83, MEGF9, SCN1B, KCNAB2, TNFRSF25, ATP6V1G2, SLC26A10, TMEM178, STXBP5L, KCNS3, PGBD5, ATP2B3, CSE1L, SNPH, GEFT, CNTNAP1, RAB26, JPH1, KCNMA1, MPP2, MYH9, TMEM2, KCNN1, BNIP3L, RYR2, CA4, SORT1, PRNP, ADRA1D	47	5485	12782	1.3883	0.976567	0.312957	24.024
M5	darkgreen	GOTERM_BP_FAT	GO:0007267~cell-cell signaling	7	1.18644	0.0225103	PRKCA, KCNMA1, NPTX1, SCN1B, KCNN1, SNPH, ADRA1D	51	600	13528	3.09464	1	0.502358	29.0841
M5	darkgreen	GOTERM_MF_FAT	GO:0017076~purine nucleotide binding	14	2.37288	0.0226771	PRKCA, RAD51C, PDK2, PDK3, PIK3CD, MAP2K4, PIP5K1B, MYH9, TPK1, ATP2B3, AAK1, RAB26, CAMK2A, UBE2E2	50	1918	12983	1.89533	0.991721	0.23382	25.142
M5	darkgreen	GOTERM_BP_FAT	GO:0018202~peptidyl-histidine modification	2	0.338983	0.0255928	PDK2, PDK3	51	7	13528	75.7871	1	0.53307	32.3858
M5	darkgreen	GOTERM_BP_FAT	GO:0016310~phosphorylation	8	1.35593	0.0267517	PRKCA, PDK2, PDK3, AAK1, PIK3CD, MAP2K4, PIP5K1B, CAMK2A	51	800	13528	2.65255	1	0.534513	33.5895
M5	darkgreen	GOTERM_BP_FAT	GO:0015674~di-, tri-valent inorganic cation transport	4	0.677966	0.0271496	ATP2B3, RYR2, JPH1, CAMK2A	51	176	13528	6.02852	1	0.525907	33.9983
M5	darkgreen	GOTERM_BP_FAT	GO:0006937~regulation of muscle contraction	3	0.508475	0.0290333	PRKCA, KCNMA1, RYR2	51	72	13528	11.0523	1	0.536669	35.9012
M5	darkgreen	GOTERM_BP_FAT	GO:0006917~induction of apoptosis	5	0.847458	0.0301805	PRKCA, TNFRSF25, BNIP3L, RYR2, SORT1	51	320	13528	4.14461	1	0.53773	37.035
M5	darkgreen	GOTERM_BP_FAT	GO:0012502~induction of programmed cell death	5	0.847458	0.03048	PRKCA, TNFRSF25, BNIP3L, RYR2, SORT1	51	321	13528	4.1317	1	0.528816	37.3278
M5	darkgreen	GOTERM_CC_FAT	GO:0019898~extrinsic to membrane	6	1.01695	0.0314971	PRKCA, CAP2, AAK1, PRNP, JPH1, STXBP5L	47	494	12782	3.30313	0.995071	0.383049	32.2178
M5	darkgreen	GOTERM_MF_FAT	GO:0042802~identical protein binding	7	1.18644	0.0323785	PDK2, SCHIP1, BNIP3L, RYR2, MYH9, PRNP, MYCBP2	50	640	12983	2.84003	0.998971	0.303757	34.0002
M5	darkgreen	GOTERM_BP_FAT	GO:0006895~Golgi to endosome transport	2	0.338983	0.0327863	SORT1, VPS13A	51	9	13528	58.9455	1	0.543146	39.541
M5	darkgreen	GOTERM_BP_FAT	GO:0046907~intracellular transport	7	1.18644	0.0331952	TNNT2, CSE1L, TOM1L2, RYR2, SORT1, VPS13A, MYH9	51	657	13528	2.82616	1	0.535938	39.9256
M5	darkgreen	GOTERM_MF_FAT	GO:0003779~actin binding	5	0.847458	0.0341299	KCNMA1, TNNT2, CAP2, SYNPO2, MYH9	50	326	12983	3.98252	0.999295	0.304334	35.4925
M5	darkgreen	KEGG_PATHWAY	hsa05214:Glioma	3	0.508475	0.035003	PRKCA, PIK3CD, CAMK2A	25	63	5085	9.68571	0.920321	0.56969	30.9137
M5	darkgreen	GOTERM_BP_FAT	GO:0006468~protein amino acid phosphorylation	7	1.18644	0.0353623	PRKCA, PDK2, PDK3, AAK1, PIK3CD, MAP2K4, CAMK2A	51	667	13528	2.78378	1	0.547598	41.9265
M5	darkgreen	GOTERM_BP_FAT	GO:0006875~cellular metal ion homeostasis	4	0.677966	0.0356962	PRKCA, KCNMA1, RYR2, JPH1	51	196	13528	5.41337	1	0.540007	42.2291
M5	darkgreen	GOTERM_MF_FAT	GO:0022832~voltage-gated channel activity	4	0.677966	0.0371107	KCNMA1, KCNS3, SCN1B, KCNAB2	50	195	12983	5.32636	0.999631	0.31365	37.9612
[truncated: 1,801 more rows]

## Sheet: EnrichmentOutput_hypergeo
Test	Module	Size	#overlap	OR	p (nominal)	List
[truncated: 216 more rows]
