# Supplementary material for: Spatiotemporal dynamics of the postnatal developing primate brain transcriptome
Source: Hum Mol Genet. 2015 May 7;24(15):4327–39. doi: 10.1093/hmg/ddv166 (PMC4492396; doi:10.1093/hmg/ddv166)
Supplement: Supplementary Data [file supp_ddv166_ddv166supp_table5.xlsx]

## Sheet: Sheet1
gene	codingLen	codingLenInTarget	dnv_LGDs_prb	dnv_LGDs_sib	dnv_synonymous_prb	dnv_synonymous_sib	SFARI_S-4_Nov2014	Voineagu2011_asdM12	set_DeNovoLGDsInID	set_DeNovoLGDsInSchizoprenia	SCZ_108loci	Parikshak2013_M2	Parikshak2013_M3	Parikshak2013_M13	Parikshak2013_M16	Parikshak2013_M17
A1BG	1488	1488	0	0	0	0	0	0	0	0	0	0	0	0	0	0
A1CF	1908	1908	0	0	0	0	0	0	0	0	0	0	0	0	0	0
A2M	4425	4425	0	0	0	0	0	0	0	0	0	0	0	0	0	0
A2ML1	4365	4365	0	0	1	0	0	0	0	0	0	0	0	0	0	0
A3GALT2	1023	1023	0	0	0	0	0	0	0	0	0	0	0	0	0	0
A4GALT	1062	1062	0	0	0	0	0	0	0	0	0	0	0	0	0	0
A4GNT	1023	1023	0	0	0	0	0	0	0	0	0	0	0	0	0	0
AAAS	1641	1641	0	0	0	0	0	0	0	0	0	0	1	0	0	0
AACS	2019	2019	0	0	0	0	0	0	0	0	0	0	0	0	0	0
AADAC	1200	1200	0	0	0	0	0	0	0	0	0	0	0	0	0	0
AADACL2	1206	1206	0	0	0	0	0	0	0	0	0	0	0	0	0	0
AADACL3	1057	1057	0	0	0	0	0	0	0	0	0	0	0	0	0	0
AADACL4	1224	1224	0	0	0	0	0	0	0	0	0	0	0	0	0	0
AADAT	1278	1278	0	0	0	0	0	0	0	0	0	0	0	0	0	0
AAED1	681	681	0	0	0	0	0	0	0	0	0	0	0	0	0	0
AAGAB	948	948	0	0	1	0	0	0	0	0	0	0	0	0	0	0
AAK1	2886	2886	0	0	0	0	0	0	0	0	0	0	0	0	0	0
AAMDC	369	369	0	0	0	0	0	0	0	0	0	0	0	0	0	0
AAMP	1305	1305	0	0	0	0	0	0	0	0	0	0	0	0	0	0
AANAT	759	759	0	0	0	0	0	0	0	0	0	0	0	0	0	0
AAR2	1155	1155	0	0	0	0	0	0	0	0	0	0	0	0	0	0
AARD	468	468	0	0	0	0	0	0	0	0	0	0	0	0	0	0
AARS	2907	2907	0	0	0	0	0	1	0	0	0	0	0	0	0	0
AARS2	2958	2958	0	0	0	0	0	0	0	0	0	0	0	0	0	0
AARSD1	1239	1200	0	0	0	0	0	1	0	0	0	0	0	0	0	0
AASDH	3297	3297	0	0	0	0	0	0	0	0	0	0	0	0	0	0
AASDHPPT	930	930	0	0	0	0	0	0	0	0	0	0	0	0	0	0
AASS	2781	2781	0	0	0	0	0	0	0	0	0	0	0	0	0	0
AATF	1683	1683	0	0	0	0	0	0	0	0	0	0	1	0	0	0
AATK	4125	4125	0	0	0	0	0	0	0	0	0	0	0	0	0	1
ABAT	1503	1503	0	0	0	0	1	0	0	0	0	0	0	0	0	0
ABCA1	6786	6786	0	0	0	0	0	0	0	0	0	0	0	0	0	0
ABCA10	4632	4632	0	0	0	0	0	0	0	0	0	0	0	0	0	0
ABCA12	7819	7819	0	0	0	0	0	0	0	0	0	0	0	0	0	0
ABCA13	15177	15177	0	0	0	0	0	0	0	0	0	0	0	0	0	0
ABCA2	7467	7467	0	0	0	0	0	0	0	0	0	0	0	0	0	0
ABCA3	5115	5115	0	0	0	0	0	0	0	0	0	0	0	0	0	0
ABCA4	6822	6822	0	0	0	0	0	0	0	0	0	0	0	0	0	0
ABCA5	4929	4929	0	0	0	0	0	1	0	0	0	0	0	0	0	1
ABCA6	4854	4854	0	0	0	0	0	0	0	0	0	0	0	0	0	0
ABCA7	6441	6441	0	0	0	0	0	0	0	0	0	0	0	0	0	0
ABCA8	4746	4746	0	0	0	0	0	0	0	0	0	0	0	0	0	0
ABCA9	4875	4875	0	0	0	0	0	0	0	0	0	0	0	0	0	0
ABCB1	3843	3843	0	0	1	0	0	0	0	0	0	0	0	0	0	0
ABCB10	2217	2217	0	0	0	0	0	0	0	0	0	0	0	0	0	0
ABCB11	3966	3966	0	0	0	0	0	0	0	0	0	0	0	0	0	0
ABCB4	3861	3861	0	0	0	0	0	0	0	0	0	0	0	0	0	0
ABCB5	3807	3807	0	0	0	0	0	0	0	0	0	0	0	0	0	0
ABCB6	2529	2529	0	0	0	0	0	0	0	0	0	0	0	0	0	0
ABCB7	2262	2262	0	0	0	0	0	0	0	0	0	0	0	0	0	0
ABCB8	2257	2180	0	0	0	0	0	0	0	0	0	0	0	0	0	0
ABCB9	2319	2301	0	0	0	0	0	1	0	0	1	0	0	0	0	0
ABCC1	4596	4596	0	0	0	0	0	0	0	0	0	1	0	0	0	0
ABCC10	4556	4395	0	0	0	0	0	0	0	0	0	0	0	0	0	0
ABCC11	4149	4149	0	0	0	0	0	0	0	0	0	0	0	0	0	0
ABCC12	4080	4080	0	0	0	0	0	0	0	0	0	0	0	1	0	0
ABCC2	4638	4638	0	0	0	0	0	0	0	0	0	0	0	0	0	0
ABCC3	4668	4668	0	0	0	0	0	0	0	0	0	0	0	0	0	0
ABCC4	4023	3978	0	0	0	1	0	0	0	0	0	0	0	0	0	0
ABCC5	4350	4350	0	0	0	0	0	0	0	0	0	0	0	0	0	0
ABCC6	4593	4593	0	0	0	0	0	0	0	0	0	0	0	0	0	0
ABCC8	4746	4746	0	0	0	0	0	0	0	0	0	0	0	0	0	0
ABCC9	4788	4788	0	0	0	0	0	0	0	0	0	0	0	0	0	0
ABCD1	2238	2238	0	0	0	0	0	0	0	0	0	0	0	0	0	0
ABCD2	2223	2223	0	0	0	0	0	0	0	0	0	0	0	0	0	0
ABCD3	2007	2007	0	0	0	0	0	0	0	0	0	0	0	0	0	0
ABCD4	1821	1821	0	0	0	0	0	0	0	0	0	0	0	0	0	0
ABCE1	1800	1800	0	0	0	0	0	0	0	0	0	0	0	0	0	0
ABCF1	17766	588	0	0	0	0	0	0	0	0	0	0	0	0	0	0
ABCF2	1909	1909	0	0	0	0	0	1	0	0	0	0	0	0	0	0
ABCF3	2130	2130	0	0	0	0	0	1	0	0	0	0	0	0	0	0
ABCG1	2193	2160	0	0	0	0	0	0	0	0	0	0	0	0	0	0
ABCG2	1968	1968	0	0	0	0	0	0	0	0	0	0	0	0	0	0
ABCG4	1941	1941	0	0	0	0	0	1	0	0	0	0	0	0	0	1
ABCG5	1956	1956	0	0	0	0	0	0	0	0	0	0	0	0	0	0
ABCG8	2022	2022	0	0	0	0	0	0	0	0	0	0	0	0	0	0
ABHD1	1218	1218	0	0	0	0	0	0	0	0	0	0	0	0	0	0
ABHD10	963	921	0	0	0	0	0	0	0	0	0	0	0	0	0	0
ABHD11	948	948	0	0	0	0	0	0	0	0	0	0	0	0	0	0
ABHD12	1255	1255	0	0	0	0	0	0	0	0	0	0	0	0	1	0
ABHD12B	1089	935	0	0	0	0	0	0	0	0	0	0	0	0	0	0
ABHD13	1014	1014	0	0	0	0	0	0	0	0	0	0	0	0	0	0
ABHD14A	816	816	0	0	0	0	0	1	0	0	0	0	0	0	1	0
ABHD14B	730	633	0	0	0	0	0	0	0	0	0	0	0	0	0	0
ABHD15	1407	1407	0	0	0	0	0	0	0	0	0	0	0	0	0	0
ABHD16A	12838	571	0	0	0	0	0	0	0	0	0	0	0	0	0	0
ABHD16B	1410	1410	0	0	0	1	0	0	0	0	0	0	0	0	0	0
ABHD17A	1086	860	0	0	0	0	0	0	0	0	0	0	0	0	0	0
ABHD17B	894	894	0	0	0	0	0	0	0	0	0	0	0	0	0	0
ABHD17C	990	990	0	0	0	0	0	0	0	0	0	0	0	0	0	0
ABHD2	1278	1278	0	0	0	0	0	0	0	0	0	0	0	0	0	0
ABHD3	1230	1230	0	0	0	0	0	0	0	0	0	0	0	0	0	0
ABHD4	1029	1029	0	0	0	0	0	0	0	0	0	0	0	0	0	0
ABHD5	1050	1050	0	0	0	0	0	0	0	0	0	0	0	0	0	0
ABHD6	1014	1014	0	0	0	0	0	0	0	0	0	0	0	0	0	0
ABHD8	1320	1320	0	0	0	0	0	0	0	0	0	0	0	0	1	0
ABI1	1578	1527	0	0	0	0	0	0	0	0	0	0	0	0	0	1
ABI2	1428	1428	0	0	0	0	0	0	0	0	0	0	0	0	1	0
ABI3	1101	1101	0	0	0	0	0	0	0	0	0	0	0	0	0	0
ABI3BP	3228	3228	0	0	0	0	0	0	0	0	0	0	0	0	0	1
ABL1	3529	3529	0	0	0	0	0	0	0	0	0	0	1	0	0	0
ABL2	3702	3702	0	0	0	0	0	0	0	0	0	0	0	0	0	0
ABLIM1	2485	2485	0	0	0	0	0	0	0	0	0	0	0	0	0	1
ABLIM2	1988	1988	0	0	0	0	0	1	0	0	0	0	0	0	0	0
ABLIM3	2052	2052	0	0	0	0	0	0	0	0	0	0	0	0	0	0
ABO	1064	1064	0	0	0	0	0	0	0	0	0	0	0	0	0	0
ABR	2905	2715	0	0	0	0	0	0	0	0	0	0	0	0	0	0
ABRA	1146	1146	0	0	0	0	0	0	0	0	0	0	0	0	0	0
ABRACL	246	246	0	0	0	0	0	0	0	0	0	0	0	0	0	0
ABT1	819	819	0	0	0	0	0	0	0	0	0	0	1	0	0	0
ABTB1	1437	1437	0	0	0	0	0	1	0	0	0	0	0	0	0	0
ABTB2	3078	2540	0	0	0	1	0	0	0	0	0	0	0	0	0	0
ACAA1	1275	1275	0	0	0	0	0	0	0	0	0	0	0	0	0	0
ACAA2	1194	1194	0	0	0	0	0	0	0	0	0	0	0	0	0	0
ACACA	7205	7205	0	0	0	0	0	0	0	0	0	0	0	0	0	0
ACACB	7377	7377	1	0	0	0	0	0	0	0	0	0	0	0	0	0
ACAD10	3273	3180	0	0	0	0	0	0	0	0	0	0	0	0	0	0
ACAD11	2343	2343	0	0	0	0	0	0	0	0	0	0	0	0	0	0
ACAD8	1248	1248	0	0	0	0	0	0	0	0	0	0	0	0	0	0
ACAD9	1866	1866	0	0	0	0	0	0	0	0	0	0	0	0	0	0
ACADL	1293	1293	0	0	0	0	0	0	0	0	0	0	0	0	0	1
ACADM	1278	1278	0	0	0	0	0	0	0	0	0	0	0	0	0	0
ACADS	1239	1239	0	0	0	0	0	0	0	0	0	0	0	0	0	0
ACADSB	1299	1299	0	0	0	0	0	0	0	0	0	0	0	0	0	0
ACADVL	2099	1996	0	0	0	1	0	0	0	0	0	0	0	0	0	0
ACAN	7593	7593	0	0	0	0	0	0	0	0	0	0	0	1	0	0
ACAP1	2223	2223	0	0	0	0	0	0	0	0	0	0	0	0	0	0
ACAP2	2337	2337	0	0	0	0	0	0	0	0	0	0	0	0	0	0
ACAP3	2505	2505	0	0	0	0	0	0	0	0	0	0	0	0	0	0
ACAT1	1284	1284	0	0	0	0	0	0	0	0	0	0	0	0	0	0
ACAT2	1194	1194	0	0	0	0	0	0	0	0	0	0	0	0	0	0
ACBD3	1587	1587	0	0	0	0	0	0	0	0	0	0	0	0	0	0
ACBD4	1054	1026	0	0	0	0	0	0	0	0	0	0	0	0	0	1
ACBD5	1587	1587	0	0	0	0	0	0	0	0	0	0	0	0	0	0
ACBD6	849	849	0	0	0	0	0	0	0	0	0	0	0	0	0	0
ACBD7	267	267	0	0	0	0	0	0	0	0	0	0	0	0	0	0
ACCS	1506	1506	0	0	0	1	0	0	0	0	0	0	0	0	0	0
ACCSL	1707	1707	0	0	0	0	0	0	0	0	0	0	0	0	0	0
ACD	1635	1635	0	0	0	0	0	0	0	0	0	0	0	0	0	0
ACE	4120	4120	0	0	0	0	0	0	0	0	0	0	0	0	0	1
ACE2	2418	2418	0	0	0	0	0	0	0	0	0	0	0	0	0	0
ACER1	795	795	0	0	0	0	0	0	0	0	0	0	0	0	0	0
ACER2	828	828	0	0	0	0	0	0	0	0	0	1	0	0	0	0
ACER3	804	804	0	0	0	0	0	0	0	0	0	0	0	0	0	0
ACHE	1976	1976	0	0	0	0	0	1	0	0	0	0	0	0	0	1
ACIN1	4165	4165	0	0	0	0	0	0	0	0	0	0	0	0	0	0
ACKR2	1155	1155	0	0	0	0	0	0	0	0	0	0	0	0	0	0
ACKR3	1089	1089	0	0	0	0	0	0	0	0	0	0	0	0	0	0
ACKR4	1053	1053	0	0	0	0	0	0	0	0	0	0	0	0	0	0
ACLY	3306	3306	0	0	1	0	0	0	0	0	0	0	1	0	0	0
ACMSD	1011	1011	0	0	0	0	0	0	0	0	0	0	0	0	0	0
ACN9	378	378	0	0	0	0	0	0	0	0	0	0	0	0	0	0
ACO1	2670	2670	0	0	0	0	0	0	0	0	0	0	0	0	0	0
ACO2	2343	2343	0	0	0	0	0	0	0	0	0	0	0	0	0	0
ACOT1	1266	1266	0	0	0	0	0	0	0	0	0	0	0	0	0	0
ACOT11	1980	1938	0	0	0	0	0	0	0	0	0	0	0	0	0	0
ACOT12	1668	1668	0	0	0	0	0	0	0	0	0	0	0	0	0	0
ACOT13	435	435	0	0	0	0	0	0	0	0	0	0	0	0	0	0
ACOT2	1452	1452	0	0	0	0	0	0	0	0	0	0	0	0	0	0
ACOT4	1266	1266	0	0	0	0	0	0	0	0	0	0	0	0	0	0
ACOT6	624	624	0	0	0	0	0	0	0	0	0	0	0	0	0	0
ACOT7	1389	1389	0	0	0	0	0	1	0	0	0	0	0	0	1	0
ACOT8	960	960	0	0	0	0	0	0	0	0	0	0	0	0	0	1
ACOT9	1347	1347	0	0	0	0	0	0	0	0	0	0	0	0	0	0
ACOX1	2144	2144	0	0	0	0	0	0	0	0	0	0	0	0	0	0
ACOX2	2046	2046	1	0	0	0	0	0	0	0	0	0	0	0	0	0
ACOX3	2103	2103	0	0	0	0	0	0	0	0	0	1	0	0	0	0
ACOXL	1743	1743	0	0	0	0	0	0	0	0	0	0	0	0	0	0
ACP1	632	632	0	0	0	0	0	0	0	0	0	0	0	0	0	0
ACP2	1305	1305	0	0	0	0	0	0	0	0	0	0	0	0	0	1
ACP5	978	978	0	0	0	0	0	0	0	0	0	0	0	0	0	0
ACP6	1287	1287	0	0	0	0	0	0	0	0	0	0	0	0	0	0
ACPL2	1443	1443	0	0	0	0	0	0	0	0	0	0	0	0	0	0
ACPP	1280	1280	0	0	0	0	0	0	0	0	0	0	0	0	0	0
ACPT	1281	1281	0	0	0	0	0	0	0	0	0	0	0	0	0	0
ACR	1266	1266	0	0	0	0	0	0	0	0	0	0	0	0	0	0
ACRBP	1632	1632	0	0	0	0	0	0	0	0	0	0	0	0	0	0
ACRC	2076	2076	0	0	0	0	0	0	0	0	0	0	0	0	0	0
ACRV1	798	798	0	0	0	0	0	1	0	0	0	0	0	0	0	1
ACSBG1	2175	2175	0	0	0	0	0	0	0	0	0	0	0	1	0	0
ACSBG2	2001	2001	0	0	0	0	0	0	0	0	0	0	0	0	0	0
ACSF2	1848	1848	0	0	0	1	0	0	0	0	0	0	0	0	0	0
ACSF3	1731	1731	0	0	0	1	0	0	0	0	0	0	0	0	0	0
ACSL1	2097	2097	0	0	0	0	0	0	0	0	0	0	0	0	0	0
ACSL3	2163	2163	0	0	0	0	0	0	0	0	0	0	0	0	0	1
ACSL4	2136	2136	0	0	0	0	0	0	0	0	0	0	0	0	1	0
ACSL5	2220	2220	0	0	0	0	0	0	0	0	0	0	0	0	0	0
ACSL6	2254	2247	0	0	0	0	0	0	0	0	0	0	0	0	0	1
ACSM1	1734	1734	0	0	0	0	0	0	0	0	0	0	0	0	0	0
ACSM2A	1734	1734	0	0	0	0	0	0	0	0	0	0	0	0	0	0
ACSM2B	1734	1734	0	0	0	0	0	0	0	0	0	0	0	0	0	0
ACSM3	1854	1854	0	0	0	0	0	0	0	0	0	0	0	0	0	0
ACSM4	1743	1743	0	0	1	1	0	0	0	0	0	0	0	0	0	0
ACSM5	1740	1740	0	0	0	0	0	0	0	0	0	0	0	1	0	0
ACSS1	2204	2070	0	0	2	0	0	0	0	0	0	0	0	0	0	0
ACSS2	2145	2145	0	0	0	0	0	0	0	0	0	0	0	0	0	0
ACSS3	2061	2061	0	0	0	0	0	0	0	0	0	0	0	0	0	0
ACTA1	1134	1134	0	0	0	0	0	0	0	0	0	0	0	0	0	0
ACTA2	1134	1134	0	0	0	0	0	0	0	0	0	0	0	0	0	0
ACTB	1128	1128	0	0	0	0	0	0	0	0	0	0	0	0	0	0
ACTBL2	1131	1131	0	0	0	0	0	0	0	0	0	0	0	0	0	0
ACTC1	1134	1134	0	0	0	0	0	0	0	0	0	0	0	0	0	0
ACTG1	1128	1128	0	0	1	0	0	0	0	0	0	0	1	0	0	0
ACTG2	1131	1131	0	0	0	0	0	0	0	0	0	0	0	0	0	0
ACTL10	738	738	0	0	0	0	0	0	0	0	0	0	0	0	0	0
ACTL6A	1290	1290	0	0	0	0	0	0	0	0	0	0	1	0	0	0
ACTL6B	1281	1281	0	0	0	0	0	1	0	0	0	0	0	0	0	0
ACTL7A	1308	1308	0	1	0	0	0	0	0	0	0	0	0	0	0	0
ACTL7B	1248	1248	0	0	1	0	0	0	0	0	0	0	0	0	0	0
ACTL8	1101	1101	0	0	0	0	0	0	0	0	0	0	0	0	0	0
ACTL9	1251	1251	0	0	0	0	0	0	0	0	0	0	0	0	0	0
ACTN1	2745	2745	0	0	0	0	0	0	0	0	0	0	0	0	0	0
ACTN2	2882	2685	0	0	0	0	0	0	0	0	0	0	0	0	0	1
ACTN3	2982	2706	0	0	0	0	0	0	0	0	0	0	0	0	0	0
ACTN4	2736	2736	0	0	0	0	0	0	0	0	0	0	0	0	0	0
ACTR10	1254	1254	0	0	0	0	0	0	0	0	0	0	0	0	1	0
ACTR1A	1131	1131	0	0	0	0	0	0	0	0	0	0	0	0	0	0
ACTR1B	1131	1131	0	0	0	0	0	1	0	0	0	0	0	0	0	0
ACTR2	1200	1200	0	0	0	0	0	0	0	0	0	0	0	0	1	0
ACTR3	1257	1257	0	0	0	0	0	0	0	0	0	0	0	0	0	0
ACTR3B	1257	1257	0	0	0	0	0	0	0	0	0	0	0	0	0	0
ACTR3C	633	633	0	0	0	0	0	0	0	0	0	0	0	0	0	0
ACTR5	1824	1824	0	0	0	0	0	0	0	0	1	0	0	0	0	0
ACTR6	1191	1191	0	0	0	0	0	0	0	0	0	0	0	0	0	0
ACTR8	1875	1875	0	0	0	0	0	0	0	0	0	1	0	0	0	0
ACTRT1	1131	1131	0	0	0	0	0	0	0	0	0	0	0	0	0	0
ACTRT2	1134	1134	0	0	0	0	0	0	0	0	0	0	0	0	0	0
ACTRT3	1119	1119	0	0	0	0	0	0	0	0	0	0	0	0	0	0
ACVR1	1530	1530	0	0	0	0	0	0	0	0	0	0	0	0	0	0
ACVR1B	1641	1518	0	0	0	0	0	0	0	0	0	0	0	0	0	0
ACVR1C	1482	1482	0	0	0	0	0	0	0	0	0	0	0	0	0	0
ACVR2A	1542	1542	0	0	0	0	0	0	0	0	0	0	0	0	0	0
ACVR2B	1539	1539	0	0	0	0	0	0	0	0	0	0	1	0	0	0
ACVRL1	1512	1512	0	0	0	0	0	0	0	0	0	0	0	0	0	0
ACY1	1227	1227	0	0	0	0	0	0	0	0	0	0	0	0	0	0
ACY3	960	960	0	0	0	0	0	0	0	0	0	0	0	0	0	0
ACYP1	379	379	0	0	0	0	0	0	0	0	0	0	0	0	0	0
ACYP2	300	300	0	0	0	0	0	0	0	0	0	0	0	1	0	0
ADA	1092	1092	0	0	0	0	1	0	0	0	0	0	0	0	0	0
ADAD1	1731	1731	0	0	0	0	0	0	0	0	0	0	0	0	0	0
ADAD2	1998	1998	0	0	0	0	0	0	0	0	0	0	0	0	0	0
ADAL	1100	1100	0	0	0	0	0	0	0	0	0	0	0	0	0	0
ADAM10	2247	2247	0	0	0	0	0	0	0	0	0	0	0	0	0	0
ADAM11	2310	2310	0	0	0	0	0	0	0	0	0	0	0	0	0	1
ADAM12	2834	2834	0	0	0	0	0	0	0	0	0	0	0	0	0	0
ADAM15	2684	2632	0	0	0	0	0	0	0	0	0	0	0	0	0	0
ADAM17	2475	2475	0	0	0	0	0	0	0	0	0	0	0	0	0	0
ADAM18	2247	2240	0	1	0	0	0	0	0	0	0	0	0	0	0	0
ADAM19	2757	2757	0	0	1	0	0	0	0	0	0	0	0	0	0	0
ADAM2	2208	2208	0	0	0	0	0	0	0	0	0	0	0	0	0	0
ADAM20	2331	2331	0	0	0	0	0	0	0	0	0	0	0	0	0	0
ADAM21	2169	2169	0	0	0	0	0	0	0	0	0	0	0	0	0	0
ADAM22	2812	2812	0	0	0	0	0	0	0	0	0	0	0	1	0	0
ADAM23	2499	2499	0	0	0	0	0	0	0	0	0	0	0	0	1	0
ADAM28	2384	2384	0	0	0	0	0	0	0	0	0	0	0	0	0	0
ADAM29	2463	2463	0	0	0	0	0	0	0	0	0	0	0	0	0	0
ADAM30	2373	2373	0	0	0	0	0	0	0	0	0	0	0	0	0	0
ADAM32	2364	2364	0	0	0	0	0	0	0	0	0	0	0	0	0	0
ADAM33	2442	2442	1	0	0	0	0	0	0	0	0	0	0	0	0	0
ADAM7	2265	2265	0	0	0	0	0	0	0	0	0	0	0	0	0	0
ADAM8	2475	2475	0	0	0	0	0	0	0	0	0	0	0	0	0	0
ADAM9	2460	2460	0	0	0	0	0	0	0	0	0	0	0	0	0	0
ADAMDEC1	1413	1413	0	0	1	0	0	0	0	0	0	0	0	0	0	0
ADAMTS1	2904	2904	0	0	0	0	0	0	0	0	0	0	0	0	0	0
ADAMTS10	3312	3312	0	0	0	0	0	0	0	0	0	1	0	0	0	0
ADAMTS12	4785	4785	0	0	0	0	0	0	0	0	0	0	0	0	0	0
ADAMTS13	4284	4284	0	0	1	0	0	0	0	0	0	0	0	0	0	0
ADAMTS14	3681	3681	0	0	0	1	0	0	0	0	0	0	0	0	0	0
ADAMTS15	2853	2853	0	0	0	0	0	0	0	0	0	0	0	0	0	0
ADAMTS16	3675	3675	0	0	0	0	0	0	0	0	0	0	0	0	0	0
ADAMTS17	3288	3288	0	0	0	0	0	0	0	0	0	0	0	0	0	0
ADAMTS18	3666	3666	0	0	1	0	0	0	0	0	0	0	0	0	0	0
ADAMTS19	3624	3624	0	0	0	0	0	0	0	0	0	0	0	0	0	0
ADAMTS2	3708	3636	0	0	0	1	0	0	0	0	0	0	0	0	0	0
ADAMTS20	5733	5733	0	0	0	0	0	0	0	0	0	0	0	0	0	0
ADAMTS3	3618	3618	0	0	0	0	0	0	0	0	0	0	0	0	0	0
ADAMTS4	2514	2514	0	0	0	0	0	0	0	0	0	0	0	1	0	0
ADAMTS5	2793	2793	0	0	0	0	0	0	0	0	0	0	0	0	0	0
ADAMTS6	3354	3354	0	0	0	0	0	0	0	0	0	0	0	0	0	0
ADAMTS7	5061	5061	0	0	0	0	0	0	0	0	0	0	0	0	0	0
ADAMTS8	2670	2670	0	0	0	0	0	0	0	0	0	0	0	0	0	1
ADAMTS9	5808	5808	1	0	2	0	0	0	0	0	0	0	0	0	0	0
ADAMTSL1	5293	5293	0	0	1	1	0	0	0	0	0	0	0	0	0	0
ADAMTSL2	2856	2856	0	0	0	0	0	0	0	0	0	0	0	1	0	0
ADAMTSL3	5076	5076	0	0	0	0	0	0	0	0	1	0	0	0	0	0
ADAMTSL4	3300	3300	0	0	0	0	0	0	0	0	0	0	0	0	0	0
ADAMTSL5	1416	1416	0	0	0	0	0	0	0	0	0	0	0	0	0	0
ADAP1	1125	1125	0	0	0	0	0	0	0	0	0	0	0	1	0	0
ADAP2	1146	1146	0	0	0	0	0	0	0	0	0	0	0	0	0	0
ADAR	3681	3681	0	0	0	0	0	0	0	0	0	0	0	0	0	0
ADARB1	2235	2115	0	1	0	0	0	1	0	0	0	0	0	0	0	0
ADARB2	2220	2220	0	0	0	0	0	0	0	0	0	0	0	0	0	1
ADAT1	1509	1509	0	0	1	0	0	0	0	0	0	1	0	0	0	0
ADAT2	576	576	0	0	0	0	0	0	0	0	0	0	0	0	0	0
ADAT3	1104	1076	0	0	0	0	0	0	0	0	0	0	0	0	0	0
ADC	1383	1383	0	0	0	0	0	0	0	0	0	0	0	0	0	1
ADCK1	1572	1572	0	0	0	0	0	0	0	0	0	0	0	0	0	1
ADCK2	1881	1881	0	0	0	0	0	0	0	0	0	0	0	0	0	0
ADCK3	1944	1944	0	0	0	1	0	0	0	0	0	0	0	0	0	0
ADCK4	1635	1635	0	0	0	0	0	0	0	0	0	0	0	0	0	0
ADCK5	1743	1743	0	0	0	0	0	0	0	0	0	0	0	0	0	0
ADCY1	3447	3360	0	0	0	0	0	1	0	0	0	0	0	0	0	0
ADCY10	4833	4833	0	0	1	0	0	0	0	0	0	0	0	0	0	0
ADCY2	3276	3276	0	0	0	0	0	0	0	0	0	0	0	0	0	0
ADCY3	3435	3435	0	0	0	0	0	0	0	0	0	0	0	0	0	0
ADCY4	3234	3234	0	0	0	0	0	0	0	0	0	0	0	0	0	0
ADCY5	3870	3786	0	0	0	0	0	0	0	0	0	0	0	0	0	0
ADCY6	3507	3507	0	0	0	0	0	0	0	0	0	0	0	0	0	0
ADCY7	3243	3243	0	0	0	0	0	0	0	0	0	0	0	0	0	0
ADCY8	3756	3756	0	0	0	0	0	0	0	0	0	0	0	0	0	1
ADCY9	4062	4062	1	0	0	0	0	0	0	0	0	0	0	0	0	0
ADCYAP1	531	531	0	0	0	0	0	0	0	0	0	0	0	0	0	0
ADCYAP1R1	1491	1407	0	0	0	0	0	0	0	0	0	0	0	0	0	0
ADD1	2341	2341	0	0	0	0	0	0	0	0	0	0	0	0	0	0
ADD2	2402	2374	0	0	0	0	0	0	0	0	0	0	0	0	0	0
ADD3	2121	2121	0	0	0	0	0	0	0	0	0	0	0	0	0	0
ADGB	5004	5004	0	0	0	0	0	0	0	0	0	0	0	0	0	0
ADH1A	1128	1128	0	0	0	0	0	0	0	0	0	0	0	0	0	0
ADH1B	1128	1128	0	0	0	0	0	0	0	0	0	0	0	0	0	0
ADH1C	1128	1128	0	0	0	0	0	0	0	0	0	0	0	0	0	0
ADH4	1143	1143	0	0	0	0	0	0	0	0	0	0	0	0	0	0
ADH5	1125	1125	0	0	0	0	0	0	0	0	0	0	0	0	0	0
ADH6	1132	1132	0	0	0	0	0	0	0	0	0	0	0	0	0	0
ADH7	1239	1239	0	0	0	0	0	0	0	0	0	0	0	0	0	0
ADHFE1	1404	1404	0	0	0	0	0	0	0	0	0	0	0	0	0	0
ADI1	540	540	0	0	0	0	0	0	0	0	0	0	0	0	0	0
ADIG	243	243	0	0	0	0	0	0	0	0	0	0	0	0	0	0
ADIPOQ	735	735	0	0	0	0	0	0	0	0	0	0	0	0	0	0
ADIPOR1	1128	1128	0	0	0	0	0	0	0	0	0	0	0	0	0	0
ADIPOR2	1161	1161	0	0	0	0	0	0	0	0	0	0	0	0	0	0
ADIRF	231	231	0	0	0	0	0	0	0	0	0	0	0	0	0	0
ADK	1103	1103	0	0	0	0	1	0	0	0	0	0	0	0	0	0
ADM	558	558	0	0	0	0	0	0	0	0	0	0	0	0	0	0
ADM2	447	447	0	0	0	0	0	0	0	0	0	0	1	0	0	0
ADM5	462	462	0	0	0	0	0	0	0	0	0	0	0	0	0	0
ADNP	3309	3309	2	0	0	0	1	0	0	0	0	1	0	0	0	0
ADNP2	3396	3396	0	0	2	0	0	0	0	0	0	0	0	0	0	0
ADO	813	813	0	0	0	0	0	0	0	0	0	0	0	0	0	0
ADORA1	981	981	0	0	0	0	0	0	0	0	0	0	0	0	0	0
ADORA2A	1239	1239	0	0	0	0	1	0	0	0	0	0	0	0	0	0
ADORA2B	999	999	0	0	0	0	0	0	0	0	0	0	0	0	0	0
ADORA3	1758	1758	0	0	0	0	0	0	0	0	0	0	0	0	0	0
ADPGK	1491	1491	0	0	0	0	0	0	0	0	0	0	0	0	0	0
ADPRH	1074	1074	0	0	0	0	0	0	0	0	0	0	0	0	0	0
ADPRHL1	1065	1065	0	0	0	0	0	1	0	0	0	0	0	1	0	0
ADPRHL2	1092	1092	0	0	0	0	0	0	0	0	0	0	0	0	0	0
ADPRM	1029	1029	0	0	0	0	0	0	0	0	0	0	0	0	0	0
ADRA1A	1680	1521	0	0	0	0	0	0	0	0	0	0	0	0	0	0
ADRA1B	1563	1563	0	0	0	0	0	0	0	0	0	0	0	1	0	0
ADRA1D	1719	1719	0	0	0	0	0	0	0	0	0	0	0	1	0	0
ADRA2A	1398	1398	0	0	0	0	0	0	0	0	0	0	0	0	0	0
ADRA2B	1344	1344	0	0	0	0	0	0	0	0	0	0	0	0	0	0
ADRA2C	1389	1389	0	0	0	0	0	0	0	0	0	0	0	0	0	0
ADRB1	1434	1434	0	0	0	0	0	0	0	0	0	0	0	0	0	0
ADRB2	1242	1242	0	0	0	0	1	0	0	0	0	0	0	0	0	0
ADRB3	1227	1227	0	0	0	0	0	0	0	0	0	0	0	0	0	0
ADRBK1	2070	2070	0	0	0	1	0	0	0	0	0	0	0	0	0	0
ADRBK2	2067	2067	0	0	0	0	0	0	0	0	0	0	0	0	0	0
ADRM1	1224	1224	0	1	0	0	0	0	0	0	0	0	0	0	0	0
ADSL	1455	1455	0	0	1	0	1	0	0	0	0	0	0	0	0	0
ADSS	1371	1371	0	0	0	0	0	0	0	0	0	0	0	0	0	0
ADSSL1	1695	1695	0	0	0	0	0	0	0	0	0	0	0	0	0	0
ADTRP	747	747	0	0	0	0	0	0	0	0	0	0	0	0	0	0
AEBP1	3477	3477	0	0	0	0	0	0	0	0	0	0	0	0	0	0
AEBP2	1581	1558	0	0	0	0	0	0	0	0	0	0	0	0	0	0
AEN	978	978	0	0	0	0	0	0	0	0	0	0	0	0	0	0
AES	822	822	0	0	0	0	0	0	0	0	0	0	0	0	0	0
AFAP1	2445	2445	0	0	0	0	0	0	0	0	0	0	0	0	0	0
AFAP1L1	2307	2307	0	0	0	0	0	0	0	0	0	0	0	0	0	0
AFAP1L2	2457	2457	0	0	1	0	0	0	0	0	0	0	0	0	0	0
AFF1	3674	3674	0	0	0	0	0	0	0	0	0	0	0	0	0	0
AFF2	3987	3987	0	0	0	0	1	0	0	0	0	0	0	0	0	0
AFF3	3756	3756	0	0	0	0	0	0	0	0	0	0	0	0	0	0
AFF4	3492	3492	0	0	1	0	0	0	0	0	0	0	0	0	0	0
AFG3L2	2394	2394	0	0	0	0	0	0	0	0	0	0	0	0	0	0
AFM	1800	1800	1	0	0	0	0	0	0	0	0	0	0	0	0	0
AFMID	927	927	0	0	0	0	0	0	0	0	0	0	0	0	0	0
AFP	1830	1830	0	0	0	0	0	0	0	0	0	0	0	0	0	0
AFTPH	2814	2814	0	0	0	0	0	0	0	0	0	0	0	0	0	0
AGA	1041	1041	0	0	0	0	0	0	0	0	0	0	0	0	0	0
AGAP1	2742	2574	0	0	0	0	1	0	0	0	0	0	0	0	0	0
AGAP11	1653	1617	0	0	0	0	0	0	0	0	0	0	0	0	0	0
AGAP2	3739	3739	0	0	0	0	0	0	0	0	0	0	0	0	0	1
AGAP3	2799	2799	0	0	0	1	0	0	0	0	0	0	0	0	0	0
AGAP4	1992	1768	0	0	0	0	0	0	0	0	0	0	0	0	0	0
AGAP5	2061	1770	0	0	1	0	0	0	0	0	0	0	0	0	0	0
AGAP6	2061	104	0	0	0	0	0	0	0	0	0	0	0	0	0	0
AGAP7	1992	1869	0	0	0	0	0	0	0	0	0	0	0	0	0	0
AGAP8	2061	1735	0	0	0	0	0	0	0	0	0	0	0	0	0	0
AGBL1	3201	3201	0	0	0	0	0	0	0	0	0	0	0	0	0	0
AGBL2	2709	2595	0	0	0	0	0	0	0	0	0	0	0	0	0	0
AGBL3	2763	2763	0	0	0	0	0	0	0	0	0	0	0	0	0	1
AGBL4	1512	1512	0	0	0	0	1	0	0	0	0	0	0	1	0	0
AGBL5	2726	2726	0	0	0	2	0	0	0	0	0	0	0	0	0	0
AGER	9618	97	0	0	0	0	0	0	0	0	0	0	0	0	0	0
AGFG1	1761	1761	0	0	0	0	0	0	0	0	0	0	0	0	0	0
AGFG2	1446	1446	0	0	0	0	0	0	0	0	0	0	0	0	0	0
AGGF1	2145	2145	0	0	0	0	0	0	0	0	0	0	0	0	0	1
AGK	1269	1269	0	0	0	0	0	0	0	0	0	0	0	0	1	0
AGL	4664	4664	0	0	1	0	0	0	0	0	0	0	0	0	0	0
AGMAT	1059	1059	0	0	0	0	0	0	0	0	0	0	0	0	0	0
AGMO	1338	1338	0	0	0	0	1	0	0	0	0	0	0	0	0	0
AGO1	2574	2574	0	0	0	0	0	0	0	0	0	0	0	0	0	0
AGO2	2580	2580	0	0	0	0	0	0	0	0	0	0	0	0	0	0
AGO3	2583	2583	0	0	0	0	0	0	0	0	0	0	0	0	0	0
AGO4	2586	2586	0	0	0	0	0	0	0	0	0	0	0	0	0	0
AGPAT1	5964	96	0	0	0	0	0	0	0	0	0	0	0	0	0	0
AGPAT2	837	837	0	0	0	0	0	0	0	0	0	0	0	0	0	0
AGPAT3	1131	1131	0	1	0	0	0	0	0	0	0	0	0	0	0	1
AGPAT4	1137	1137	0	0	0	0	0	0	0	0	0	0	0	0	0	0
AGPAT5	1095	1095	0	0	0	0	0	0	0	0	0	0	0	0	0	0
AGPAT6	1371	1371	0	0	0	0	0	0	0	0	0	0	0	0	0	0
AGPAT9	1305	1305	0	0	0	0	0	0	0	0	0	0	0	0	0	0
AGPS	1977	1977	0	0	0	0	0	0	0	0	0	0	0	0	0	0
AGR2	528	528	0	0	0	0	0	0	0	0	0	0	0	0	0	0
AGR3	501	501	0	0	0	0	0	0	0	0	0	0	0	0	0	0
AGRN	6138	6138	0	0	0	0	0	0	0	0	0	0	0	0	0	0
AGRP	399	399	0	0	0	0	0	0	0	0	0	0	0	0	0	0
AGT	1458	1458	0	0	0	0	0	0	0	0	0	0	0	0	0	0
AGTPBP1	3561	3561	0	0	0	0	0	0	0	0	0	0	0	0	0	0
AGTR1	1225	1100	0	0	0	0	0	0	0	0	0	0	0	0	0	0
AGTR2	1092	1092	0	0	0	0	1	0	0	0	0	0	0	0	0	0
AGTRAP	577	577	0	0	0	0	0	0	0	0	0	0	0	0	0	0
AGXT	1179	1179	0	0	0	0	0	0	0	0	0	0	0	0	0	0
AGXT2	1545	1545	0	0	0	0	0	0	0	0	0	0	0	0	0	0
AHCTF1	6828	6828	0	0	0	0	0	0	0	0	0	1	0	0	0	0
AHCY	1299	1299	0	0	0	0	0	0	0	0	0	0	0	0	0	0
AHCYL1	1593	1593	0	0	0	0	0	0	0	0	0	0	0	0	0	0
AHCYL2	1950	1893	0	0	0	0	0	0	0	0	0	0	0	0	0	0
AHDC1	4812	4812	1	0	0	0	0	0	0	0	0	1	0	0	0	0
AHI1	3644	3644	0	0	1	0	1	1	0	0	0	0	0	0	0	0
AHNAK	17781	17781	0	0	0	1	0	0	0	0	0	0	0	0	0	0
AHNAK2	17388	17388	0	0	2	2	0	0	0	0	0	0	0	0	0	0
AHR	2547	2547	0	0	0	0	0	0	0	0	0	0	0	0	0	0
AHRR	2160	2160	0	0	0	0	0	0	0	0	0	0	0	0	0	0
AHSA1	1017	1017	0	0	0	0	0	0	0	0	0	0	0	0	0	0
AHSA2	414	414	0	0	0	0	0	0	0	0	0	0	0	0	0	0
AHSG	1104	1104	0	0	0	0	0	0	0	0	0	0	0	0	0	0
AHSP	309	309	0	0	0	0	0	0	0	0	0	0	0	0	0	0
AICDA	597	597	0	0	0	0	0	0	0	0	0	0	0	0	0	0
AIDA	921	921	0	0	0	0	0	0	0	0	0	0	0	0	0	0
AIF1	3876	172	0	0	0	0	0	0	0	0	0	0	0	0	0	0
AIF1L	531	453	0	0	0	0	0	0	0	0	0	0	0	0	0	0
AIFM1	1981	1981	0	0	0	0	0	0	0	0	0	0	0	0	0	0
AIFM2	1122	1122	0	0	0	0	0	0	0	0	0	0	0	0	0	1
AIFM3	1836	1836	0	0	0	0	0	0	0	0	0	0	0	1	0	0
AIG1	717	717	0	0	0	0	0	0	0	0	0	0	0	0	0	1
AIM1	5172	5172	0	0	0	0	0	0	0	0	0	0	0	0	0	0
AIM1L	4986	3307	0	0	0	0	0	0	0	0	0	0	0	0	0	0
AIM2	1032	1032	0	0	0	0	0	0	0	0	0	0	0	0	0	0
AIMP1	1011	1011	0	0	0	0	0	0	0	0	0	0	1	0	0	0
AIMP2	963	963	0	0	0	0	0	0	0	0	0	0	0	0	0	0
AIP	993	993	0	0	0	0	0	0	0	0	0	0	0	0	0	0
AIPL1	1155	1155	0	0	0	0	0	0	0	0	0	0	0	0	0	0
AIRE	1638	1638	0	0	0	0	0	0	0	0	0	0	0	0	0	0
AJAP1	1236	1236	0	0	0	0	0	0	0	0	0	0	0	0	0	1
AJUBA	1617	1617	0	0	0	0	0	0	0	0	0	0	0	0	0	0
AK1	585	585	0	1	0	0	0	0	0	0	0	0	0	0	0	0
AK2	725	725	0	0	0	0	0	0	0	0	0	0	0	0	0	0
AK3	684	684	0	0	0	0	0	0	0	0	0	0	0	0	0	0
AK4	672	672	0	0	0	0	0	0	0	0	0	0	0	0	0	0
AK5	1689	1689	0	0	1	0	0	0	0	0	0	0	0	1	0	0
AK7	2172	2172	0	0	0	0	0	0	0	0	0	0	0	0	0	0
AK8	1440	1440	0	0	0	0	0	0	0	0	0	0	0	0	0	1
AK9	5748	5748	0	0	0	0	0	0	0	0	0	0	0	0	0	0
AKAP1	2712	2712	0	0	0	0	0	0	0	0	0	1	0	0	0	0
AKAP10	1989	1989	0	0	0	0	0	0	0	0	0	0	0	0	0	0
AKAP11	5706	5706	0	0	0	0	0	0	0	0	0	0	0	0	1	0
AKAP12	5374	5374	0	0	0	0	0	0	0	0	0	0	0	0	0	0
AKAP13	8589	8508	0	0	0	0	0	0	0	0	0	0	0	0	0	0
AKAP14	603	603	0	0	0	0	0	0	0	0	0	0	0	0	0	0
AKAP17A	4176	4176	0	0	0	0	0	0	0	0	0	0	0	0	0	0
AKAP2	2886	2886	0	0	0	0	0	0	0	0	0	0	0	0	0	0
AKAP3	2562	2562	0	0	0	0	0	0	0	0	0	0	0	0	0	0
AKAP4	2565	2565	0	0	0	0	0	0	0	0	0	0	0	0	0	0
AKAP5	1284	1284	0	0	0	0	0	0	0	0	0	0	0	0	0	0
AKAP6	6960	6960	0	0	0	0	0	0	0	0	0	0	0	0	1	0
AKAP7	1165	1127	0	0	0	0	0	0	0	0	0	0	0	0	0	0
AKAP8	2079	2079	0	0	0	0	0	0	0	0	0	1	0	0	0	0
AKAP8L	1941	1941	0	0	0	0	0	0	0	0	0	0	0	0	0	0
AKAP9	11724	11724	1	0	0	0	0	0	0	0	0	1	0	0	0	0
AKIP1	633	633	0	0	1	0	0	0	0	0	0	0	0	0	0	1
AKIRIN1	579	579	0	0	0	0	0	0	0	0	0	0	0	0	0	0
AKIRIN2	612	612	0	0	0	0	0	0	0	0	0	0	0	0	0	0
AKNA	4320	4320	0	0	0	0	0	0	0	0	0	0	0	0	0	0
AKNAD1	2511	2511	0	0	0	0	0	0	0	0	0	0	0	0	0	0
AKR1A1	978	978	0	0	0	0	0	0	0	0	0	0	0	0	0	0
AKR1B1	951	951	0	0	0	0	0	0	0	0	0	0	0	0	0	0
AKR1B10	951	951	0	0	0	0	0	0	0	0	0	0	0	0	0	0
AKR1B15	1035	885	0	0	0	0	0	0	0	0	0	0	0	0	0	0
AKR1C1	972	972	0	0	0	0	0	0	0	0	0	0	0	0	0	0
AKR1C2	1023	1023	0	0	1	0	0	0	0	0	0	0	0	0	0	0
AKR1C3	1104	992	0	0	0	0	0	0	0	0	0	0	0	0	0	0
AKR1C4	972	972	0	0	0	0	0	0	0	0	0	0	0	0	0	0
AKR1D1	981	981	0	0	0	0	0	0	0	0	0	0	0	0	0	0
AKR1E2	963	963	0	0	0	0	0	0	0	0	0	0	0	0	0	0
AKR7A2	1080	1080	0	0	0	1	0	0	0	0	0	0	0	0	0	0
AKR7A3	996	996	0	0	0	0	0	0	0	0	0	0	0	0	0	0
AKT1	1443	1443	0	0	0	0	0	0	0	0	0	0	1	0	0	0
AKT1S1	831	778	0	0	0	0	0	0	0	0	0	0	0	0	0	0
AKT2	1446	1446	0	0	0	0	0	0	0	0	0	0	0	0	0	0
AKT3	1484	1484	0	0	0	0	0	0	0	0	1	0	1	0	0	0
AKTIP	879	879	0	0	0	0	0	0	0	0	0	0	0	0	0	1
ALAD	993	993	0	0	0	0	0	0	0	0	0	0	0	1	0	0
ALAS1	1923	1923	0	0	0	0	0	0	0	0	0	0	0	0	0	0
ALAS2	1836	1836	0	0	0	0	0	0	0	0	0	0	0	0	0	0
ALB	1830	1830	0	0	0	0	0	0	0	0	0	0	0	0	0	0
ALCAM	1764	1764	0	0	0	1	0	0	0	0	0	0	0	0	0	1
ALDH16A1	2409	2409	0	0	0	0	0	0	0	0	0	0	0	0	0	0
ALDH18A1	2388	2388	0	0	0	1	0	0	0	0	0	0	1	0	0	0
ALDH1A1	1506	1506	0	0	0	0	0	0	0	0	0	0	0	0	0	0
ALDH1A2	1611	1557	0	0	0	0	0	0	0	0	0	0	0	0	0	0
ALDH1A3	1539	1539	0	0	0	0	0	0	0	0	0	0	0	0	0	0
ALDH1B1	1554	1554	0	0	0	1	0	0	0	0	0	0	0	0	0	0
ALDH1L1	2739	2732	0	0	0	0	0	0	0	0	0	0	0	0	0	0
ALDH1L2	2772	2772	0	0	0	0	0	0	0	0	0	1	0	0	0	0
ALDH2	1554	1554	0	0	0	0	0	0	0	0	0	0	0	0	0	0
ALDH3A1	1362	1362	0	0	0	0	0	0	0	0	0	0	0	0	0	0
ALDH3A2	1542	1542	0	0	0	0	0	0	0	0	0	0	0	0	0	0
ALDH3B1	1404	1404	0	0	0	0	0	0	0	0	0	0	0	0	0	0
ALDH3B2	1158	1158	0	0	0	1	0	0	0	0	0	0	0	0	0	0
ALDH4A1	1692	1692	0	0	0	0	0	0	0	0	0	0	0	0	0	0
ALDH5A1	1647	1647	0	0	0	0	1	0	0	0	0	0	0	0	0	0
ALDH6A1	1608	1608	0	0	0	0	0	0	0	0	0	0	0	1	0	0
ALDH7A1	1701	1640	0	0	0	0	0	0	0	0	0	0	0	0	0	0
ALDH8A1	1464	1464	0	0	0	0	0	0	0	0	0	0	0	0	0	0
ALDH9A1	1557	1557	0	0	0	0	0	0	0	0	0	0	0	0	0	0
ALDOA	1257	1115	0	0	0	0	0	0	0	0	1	0	0	1	0	0
ALDOB	1095	1095	0	0	0	0	0	0	0	0	0	0	0	0	0	0
ALDOC	1095	1095	0	0	0	0	0	0	0	0	0	0	0	0	0	0
ALG1	1395	1037	0	0	0	0	0	0	0	0	0	0	0	0	0	0
ALG10	1422	1422	0	0	0	0	0	0	0	0	0	0	0	0	0	0
ALG10B	1422	1422	0	0	0	0	0	0	0	0	0	0	0	0	0	0
ALG11	1479	1479	0	0	0	0	0	0	0	0	0	0	0	0	0	0
ALG12	1467	1467	0	0	0	0	0	0	0	0	0	0	0	0	0	0
ALG13	3548	3548	0	0	0	0	0	0	0	0	0	0	0	0	0	1
ALG14	651	651	0	0	0	0	0	0	0	0	0	0	0	0	0	0
ALG1L	624	180	0	0	0	0	0	0	0	0	0	0	0	0	0	1
ALG1L2	648	393	0	0	0	0	0	0	0	0	0	0	0	0	0	0
ALG2	1251	1251	0	0	0	0	0	0	0	0	0	0	0	0	0	0
ALG3	1369	1369	0	0	0	0	0	0	0	0	0	0	0	0	0	0
ALG5	975	975	0	0	0	0	0	0	0	0	0	0	0	0	0	0
ALG6	1524	1524	0	0	0	0	0	0	0	0	0	0	0	0	0	0
ALG8	1636	1581	0	0	0	0	0	0	0	0	0	0	0	0	0	0
ALG9	1857	1857	0	0	0	0	0	0	0	0	0	0	0	0	0	0
ALK	4863	4863	0	0	1	0	0	0	0	0	0	0	0	0	0	0
ALKBH1	1170	1170	0	0	0	0	0	0	0	0	0	0	1	0	0	0
ALKBH2	786	786	0	0	0	0	0	0	0	0	0	0	0	0	0	0
ALKBH3	861	861	0	0	0	0	0	0	0	0	0	0	0	0	0	0
ALKBH4	909	909	0	0	0	0	0	0	0	0	0	0	0	0	0	0
ALKBH5	1185	1185	0	0	0	0	0	0	0	0	0	0	0	0	0	0
ALKBH6	801	801	0	0	0	0	0	0	0	0	0	0	0	0	0	0
ALKBH7	666	666	0	0	0	0	0	0	0	0	0	0	0	0	0	0
ALKBH8	1995	1995	0	0	0	0	0	0	0	0	0	1	0	0	0	0
ALLC	1176	1176	0	0	0	0	0	0	0	0	0	0	0	0	0	0
ALMS1	12504	12504	0	0	0	0	0	0	0	1	0	0	1	0	0	0
ALOX12	1992	1992	0	0	0	0	0	0	0	0	0	0	0	0	0	0
ALOX12B	2106	2106	0	0	0	0	0	0	0	0	0	0	0	0	0	0
ALOX15	1989	1989	0	0	0	0	0	0	0	0	0	0	0	0	0	0
ALOX15B	2031	2031	0	0	0	0	0	0	0	0	0	0	0	0	0	0
ALOX5	2025	2025	0	0	0	0	0	0	0	0	0	0	0	0	0	0
ALOX5AP	657	521	0	0	0	0	0	0	0	0	0	0	0	0	0	0
ALOXE3	2532	2532	0	0	0	0	0	0	0	0	0	1	0	0	0	0
ALPI	1587	1587	0	0	0	0	0	0	0	0	0	0	0	0	0	0
ALPK1	3735	3735	0	0	0	0	0	0	0	0	0	0	1	0	0	0
ALPK2	6513	6513	0	0	0	0	0	0	0	0	0	0	0	0	0	0
ALPK3	5724	5724	0	0	0	0	0	0	0	0	0	0	0	0	0	0
ALPL	1575	1575	0	0	0	0	0	0	0	0	0	0	0	0	0	0
ALPP	1608	1608	0	0	1	0	0	0	0	0	0	0	0	0	0	0
ALPPL2	1599	1599	0	0	0	0	0	0	0	0	0	0	0	0	0	0
ALS2	5052	5052	0	0	0	0	0	1	0	0	0	0	0	0	0	0
ALS2CL	2862	2862	0	0	0	0	0	0	0	0	0	0	0	0	0	0
ALS2CR11	5610	5610	0	0	0	0	0	0	0	0	0	0	0	0	0	0
ALS2CR12	1338	1338	0	0	0	0	0	0	0	0	0	0	0	0	0	0
ALX1	981	981	0	0	0	0	0	0	0	0	0	0	0	0	0	0
ALX3	1032	1032	0	0	0	0	0	0	0	0	0	0	1	0	0	0
ALX4	1236	1236	0	0	0	0	0	0	0	0	0	0	0	0	0	0
ALYREF	795	795	0	0	0	0	0	0	0	0	0	0	0	0	0	0
AMACR	1203	1203	0	0	0	0	0	0	0	0	0	0	0	0	0	0
AMBN	1344	1344	0	0	0	0	0	0	0	0	0	0	0	0	0	1
AMBP	1059	1059	1	0	0	0	0	0	0	0	0	0	0	0	0	0
AMBRA1	3906	3627	0	0	0	0	0	0	0	0	1	0	0	0	0	0
AMD1	1005	1005	0	0	0	0	0	0	0	0	0	0	0	0	0	0
AMDHD1	1281	1281	0	0	0	0	0	0	0	0	0	0	0	0	0	0
AMDHD2	1823	1823	0	0	0	0	0	0	0	0	0	0	0	0	0	0
AMELX	618	618	0	0	0	0	0	0	0	0	0	0	0	0	0	0
AMELY	579	579	0	0	0	0	0	0	0	0	0	0	0	0	0	0
AMER1	3408	3408	0	0	0	0	0	0	0	0	0	0	0	0	0	0
AMER2	2016	2016	0	0	0	0	0	0	0	0	0	0	0	0	0	0
AMER3	2586	2586	0	0	0	0	0	0	0	0	0	0	0	0	0	0
AMFR	1932	1932	0	0	0	0	0	0	0	0	0	0	0	0	0	0
AMH	1683	1683	0	0	0	0	0	0	0	0	0	0	0	0	0	0
AMHR2	1722	1722	0	0	0	0	0	0	0	0	0	0	0	0	0	0
AMICA1	1198	1198	0	0	0	0	0	0	0	0	0	0	0	0	0	0
AMIGO1	1482	1482	0	0	0	0	0	0	0	0	0	0	0	0	0	0
AMIGO2	1569	1569	0	0	0	0	0	0	0	0	0	0	0	0	0	0
AMIGO3	1515	1515	0	0	0	0	0	0	0	0	0	0	0	0	0	0
AMMECR1	1002	1002	0	0	0	1	0	0	0	0	0	0	0	0	0	0
AMMECR1L	933	933	0	0	0	0	0	0	0	0	0	1	0	0	0	0
AMN	1362	1362	0	0	0	0	0	0	0	0	0	0	0	0	0	0
AMN1	777	777	0	0	0	0	0	0	0	0	0	0	0	0	1	0
AMOT	3255	3255	0	0	0	0	0	0	0	0	0	0	0	0	0	0
AMOTL1	2871	2871	1	0	1	0	0	0	0	0	0	0	1	0	0	0
AMOTL2	2517	2363	0	0	0	0	0	0	0	0	0	0	0	0	0	0
AMPD1	2343	2303	0	0	0	0	0	0	0	0	0	0	0	0	0	0
AMPD2	2677	2677	0	0	0	0	0	0	0	0	0	0	0	0	1	0
AMPD3	2347	2347	0	0	0	0	0	0	0	0	0	0	0	1	0	0
AMPH	2088	2088	0	0	0	0	0	0	0	0	0	0	0	0	0	0
AMT	1236	1236	0	0	0	0	0	0	0	0	0	0	0	0	0	0
AMTN	630	630	0	0	0	0	0	0	0	0	0	0	0	0	0	0
AMY1A	4608	3906	0	0	0	0	0	0	0	0	0	0	0	0	0	0
AMY1B	4608	3906	0	0	0	0	0	0	0	0	0	0	0	0	0	0
AMY1C	4608	3906	0	0	0	0	0	0	0	0	0	0	0	0	0	0
AMY2A	1536	1410	0	0	0	0	0	0	0	0	0	0	0	0	0	0
AMY2B	1536	1410	0	0	0	0	0	0	0	0	0	0	0	0	0	0
AMZ1	1497	1497	0	0	0	0	0	0	0	0	0	0	0	0	0	0
AMZ2	1083	1083	0	0	0	0	0	0	0	0	0	0	0	0	0	0
ANAPC1	5835	5835	0	0	0	0	0	0	0	0	0	0	0	0	0	0
ANAPC10	609	570	0	0	0	0	0	0	0	0	0	0	0	0	0	0
ANAPC11	591	591	0	0	0	0	0	0	0	0	0	0	0	0	0	0
ANAPC13	225	225	0	0	0	0	0	0	0	0	0	0	0	0	0	0
ANAPC15	378	378	0	0	0	0	0	0	0	0	0	0	0	0	0	0
ANAPC16	333	333	0	0	0	0	0	0	0	0	0	0	0	0	0	0
ANAPC2	2469	2469	0	0	0	0	0	0	0	0	0	0	0	0	0	0
ANAPC4	2427	2427	0	0	0	0	0	0	0	0	0	0	0	0	0	0
ANAPC5	2268	2268	0	0	0	0	0	0	0	0	0	0	0	0	0	0
ANAPC7	1804	1804	0	0	0	0	0	0	0	0	0	0	0	0	0	0
ANG	444	444	0	0	0	0	0	0	0	0	0	0	0	0	0	0
ANGEL1	2013	2013	0	0	0	0	0	0	0	0	0	0	0	0	0	0
ANGEL2	1635	1635	0	0	1	0	0	0	0	0	0	0	0	0	0	0
ANGPT1	1497	1497	0	0	0	0	0	0	0	0	0	0	0	0	0	0
ANGPT2	1491	1491	0	0	0	0	0	0	0	0	0	0	0	0	0	0
ANGPT4	1512	1512	0	0	0	0	0	0	0	0	0	0	0	0	0	0
ANGPTL1	1476	1476	0	0	0	0	0	0	0	0	0	0	0	0	0	0
ANGPTL2	1482	1482	0	0	0	0	0	0	0	0	0	0	0	0	0	0
ANGPTL3	1383	1383	0	0	0	0	0	0	0	0	0	0	0	0	0	0
ANGPTL4	1221	1221	0	0	0	0	0	0	0	0	0	0	0	0	0	0
ANGPTL5	1167	1167	0	0	0	0	0	0	0	0	0	0	0	0	0	0
ANGPTL6	1413	1413	0	0	0	0	0	0	0	0	0	0	0	0	0	1
ANGPTL7	1041	1041	0	0	0	0	0	0	0	0	0	0	0	0	0	0
ANK1	6114	6114	0	0	0	0	0	0	0	0	0	0	0	0	0	0
ANK2	11931	11931	3	0	0	0	1	0	0	0	0	0	0	0	0	1
ANK3	13672	13459	0	0	1	0	0	0	0	0	0	0	0	0	0	0
ANKAR	4305	4305	0	0	0	0	0	0	0	0	0	0	0	0	0	0
ANKDD1A	1569	1483	0	0	0	0	0	0	0	0	0	0	0	0	0	0
ANKEF1	2331	2331	0	0	0	0	0	0	0	0	0	0	0	0	0	0
ANKFN1	2292	2292	1	0	0	0	0	0	0	0	0	0	0	0	0	0
ANKFY1	3649	3513	0	1	0	1	0	0	0	0	0	0	0	0	0	0
ANKH	1479	1479	0	0	0	0	0	0	0	0	0	0	0	0	0	1
ANKHD1	7731	7731	0	0	0	0	0	0	0	0	0	0	0	0	0	0
ANKHD1-EIF4EBP3	7854	7854	0	0	0	0	0	0	0	0	0	0	0	0	0	0
ANKIB1	3270	3270	0	0	0	0	0	0	0	0	0	0	0	0	0	0
ANKK1	2298	2298	0	0	0	0	0	0	0	0	0	0	0	0	0	0
ANKLE1	2173	1893	0	0	0	0	0	0	0	0	0	0	0	0	0	0
ANKLE2	2817	2817	0	0	0	0	0	0	0	0	0	0	0	0	0	0
ANKMY1	3093	3093	0	0	0	1	0	0	0	0	0	0	0	0	0	0
ANKMY2	1326	1326	0	0	0	0	0	0	0	0	0	0	0	0	0	0
ANKRA2	942	942	0	0	0	0	0	0	0	0	0	0	0	0	0	0
ANKRD1	960	960	0	0	0	0	0	0	0	0	0	0	0	0	0	0
ANKRD10	1263	1263	0	0	0	0	0	0	0	0	0	0	0	0	0	0
ANKRD11	7992	7992	2	0	0	0	1	0	0	0	0	0	0	0	0	0
ANKRD12	6189	6189	0	0	0	0	0	0	0	0	0	0	0	0	0	0
ANKRD13A	1773	1773	0	0	0	0	0	0	0	0	0	0	0	0	0	0
ANKRD13B	1881	1881	0	0	0	0	0	0	0	0	0	1	0	0	0	0
ANKRD13C	1626	1626	0	0	0	0	0	0	0	0	0	0	0	0	0	0
ANKRD13D	1818	1818	0	0	0	0	0	0	0	0	0	0	0	0	1	0
ANKRD16	1086	1086	0	0	0	0	0	0	0	0	0	1	0	0	0	0
ANKRD17	7812	7812	0	0	1	0	0	0	0	0	0	1	0	0	0	0
ANKRD18A	2979	2979	0	0	0	0	0	0	0	0	0	0	0	0	0	0
ANKRD2	1083	1083	0	0	0	0	0	0	0	0	0	0	0	0	0	0
ANKRD20A1	2472	1954	0	0	0	0	0	0	0	0	0	0	0	0	0	0
ANKRD20A2	4944	2978	0	0	0	0	0	0	0	0	0	0	0	0	0	0
ANKRD20A3	7416	4932	0	0	0	0	0	0	0	0	0	0	0	0	0	0
ANKRD20A4	2472	1592	0	0	0	0	0	0	0	0	0	0	0	0	0	0
ANKRD22	576	576	0	0	0	0	0	0	0	0	0	0	0	0	0	0
ANKRD23	918	918	0	0	0	0	0	0	0	0	0	0	0	0	0	0
ANKRD24	3441	3441	0	0	0	0	0	0	0	0	0	0	0	0	0	1
ANKRD26	5133	5133	0	0	0	1	0	0	0	0	0	0	0	0	0	0
ANKRD27	3153	3153	0	0	0	0	0	0	0	0	0	0	0	0	0	0
ANKRD28	3162	3162	0	0	0	0	0	0	0	0	0	0	0	0	0	0
ANKRD29	906	906	0	0	0	0	0	1	0	0	0	0	0	0	0	0
ANKRD30A	4026	4026	0	0	0	0	0	0	0	0	0	0	0	0	0	0
ANKRD30B	4179	4179	0	0	0	0	0	0	0	0	0	0	0	0	0	0
ANKRD31	5622	5622	0	0	0	0	0	0	0	0	0	0	0	0	0	0
ANKRD32	3177	3177	0	0	0	0	0	0	0	0	0	0	0	0	0	0
ANKRD33	1424	1424	0	0	0	0	0	0	0	0	0	0	0	0	0	0
ANKRD33B	1485	1485	0	0	0	0	0	0	0	0	0	0	0	0	0	0
ANKRD34A	1491	1491	0	0	0	0	0	0	0	0	0	0	0	0	1	0
ANKRD34B	1545	1545	0	0	0	0	0	0	0	0	0	0	0	0	0	0
ANKRD34C	1608	1608	0	0	0	0	0	0	0	0	0	0	0	1	0	0
ANKRD35	3006	3006	0	0	1	0	0	0	0	0	0	0	0	0	0	0
ANKRD36	5826	5185	0	0	0	0	0	0	0	0	0	0	0	0	0	0
ANKRD36B	4062	3610	0	0	0	0	0	0	0	0	0	0	0	0	0	0
ANKRD37	477	477	0	0	0	0	0	0	0	0	0	0	0	0	0	0
ANKRD39	552	552	0	0	0	0	0	0	0	0	0	0	0	0	0	0
ANKRD40	1107	1107	0	0	0	0	0	0	0	0	0	0	0	1	0	0
ANKRD42	1170	1170	0	0	0	0	0	0	0	0	0	0	0	0	0	0
ANKRD44	2986	2808	0	0	0	0	0	0	0	0	1	0	0	0	0	0
ANKRD45	801	801	0	0	0	0	0	0	0	0	0	1	0	0	0	0
ANKRD46	750	687	0	0	0	0	0	0	0	0	0	0	0	0	0	0
ANKRD49	720	720	0	0	0	0	0	0	0	0	0	1	0	0	0	0
ANKRD50	4290	4290	0	0	0	0	0	0	0	0	0	0	0	0	0	0
ANKRD52	3231	3231	0	0	0	0	0	0	0	0	0	0	0	0	0	0
ANKRD53	1720	1720	0	0	0	0	0	0	0	0	0	0	0	0	0	0
ANKRD54	903	903	0	0	0	0	0	0	0	0	0	0	0	0	0	0
ANKRD55	1845	1845	0	1	0	0	0	0	0	0	0	0	0	0	0	0
ANKRD6	2184	2184	0	0	0	0	0	0	0	0	0	0	0	0	0	1
ANKRD65	1200	1200	0	0	0	0	0	0	0	0	0	0	0	1	0	0
ANKRD66	756	687	0	0	0	0	0	0	0	0	0	0	0	0	0	0
ANKRD7	765	765	0	0	0	0	0	0	0	0	0	0	0	0	0	0
ANKRD9	954	954	0	0	0	0	0	0	0	0	0	0	0	0	0	0
ANKS1A	3405	3405	0	0	0	0	0	0	0	0	0	0	1	0	0	0
ANKS1B	4050	4046	0	0	0	0	0	0	0	0	0	0	0	0	0	1
ANKS3	1971	1971	0	0	0	0	0	0	0	0	0	0	0	0	0	0
ANKS4B	1254	1254	0	0	0	0	0	0	0	0	0	0	0	0	0	0
ANKS6	2616	2616	0	0	0	0	0	0	0	0	0	0	0	0	0	0
ANKUB1	1635	1635	0	0	0	0	0	0	0	0	0	0	0	0	0	0
ANKZF1	2181	2181	0	0	1	0	0	0	0	0	0	0	0	0	0	0
ANLN	3375	3375	0	0	0	0	0	0	0	0	0	0	0	0	0	0
ANO1	2961	2961	0	0	0	0	0	0	0	0	0	0	0	0	0	0
ANO10	2070	1983	0	0	0	0	0	0	0	0	0	0	0	0	0	0
ANO2	3022	3000	0	0	0	0	0	0	0	0	0	0	0	0	0	0
ANO3	2946	2946	0	0	0	0	0	0	0	0	0	0	0	1	0	0
ANO4	2763	2763	0	0	0	0	0	0	0	0	0	0	0	0	0	0
ANO5	2742	2742	1	0	0	0	0	0	0	0	0	0	0	0	0	0
ANO6	3076	3013	0	0	0	0	0	0	0	0	0	0	0	0	0	0
ANO7	2874	2874	0	0	0	0	0	0	0	0	0	0	0	0	0	0
ANO8	3699	3699	0	0	0	0	0	0	0	0	0	1	0	0	0	0
ANO9	2349	2349	1	0	0	0	0	0	0	0	0	0	0	0	0	0
ANP32A	750	750	0	0	0	0	0	0	0	0	0	0	1	0	0	0
ANP32B	756	756	0	0	0	0	0	0	0	0	0	0	0	0	0	0
ANP32C	705	705	0	0	0	0	0	0	0	0	0	0	1	0	0	0
ANP32D	396	396	0	0	0	0	0	0	0	0	0	1	0	0	0	0
ANP32E	807	807	0	0	0	0	0	0	0	0	1	0	0	0	0	0
ANPEP	2904	2904	0	0	0	0	0	0	0	0	0	0	0	0	0	0
ANTXR1	1764	1764	0	0	0	0	0	0	0	0	0	0	0	0	0	0
ANTXR2	1509	1509	0	0	0	0	0	0	0	0	0	0	1	0	0	0
ANXA1	1041	1041	0	0	0	0	1	0	0	0	0	0	0	0	0	0
ANXA10	975	975	0	0	0	0	0	0	0	0	0	0	0	0	0	0
ANXA11	1518	1518	0	0	0	0	0	0	0	0	0	0	0	1	0	0
ANXA13	1074	1074	0	0	0	0	0	0	0	0	0	0	0	0	0	0
ANXA2	1074	1074	0	0	0	0	0	0	0	0	0	0	0	0	0	0
ANXA2R	582	582	0	0	0	0	0	0	0	0	0	0	0	0	0	0
ANXA3	972	972	0	0	0	0	0	0	0	0	0	0	0	0	0	0
ANXA4	966	966	0	0	0	0	0	0	0	0	0	0	0	0	0	0
ANXA5	963	963	0	0	0	0	0	0	0	0	0	0	0	0	0	0
ANXA6	2022	2022	0	0	0	0	0	1	0	0	0	0	0	1	0	0
ANXA7	1467	1467	0	0	0	0	0	0	0	0	0	0	0	1	0	0
ANXA8	2196	2014	0	0	0	0	0	0	0	0	0	0	0	0	0	0
ANXA8L1	1098	1007	0	0	0	0	0	0	0	0	0	0	0	0	0	0
ANXA8L2	984	984	0	0	0	0	0	0	0	0	0	0	0	0	0	0
ANXA9	1038	1038	0	0	0	0	0	0	0	0	0	0	0	0	0	0
AOAH	2065	1748	0	0	0	0	0	0	0	0	0	0	0	0	0	1
AOC1	2313	2276	0	0	0	1	0	0	0	0	0	0	0	0	0	0
AOC2	2271	2271	0	0	0	0	0	0	0	0	0	0	0	0	0	0
AOC3	2292	2292	0	0	0	0	0	0	0	0	0	0	0	0	0	0
AOX1	4017	4017	0	0	0	0	0	0	0	0	0	0	0	0	0	0
AP1AR	909	909	0	0	0	0	0	0	0	0	0	0	0	0	0	0
AP1B1	2850	2850	0	0	0	0	0	0	0	0	0	0	0	0	0	0
AP1G1	2478	2478	0	0	0	0	0	0	0	0	0	0	0	0	0	0
AP1G2	2358	2358	0	0	0	0	0	0	0	0	0	0	0	0	0	0
AP1M1	1308	1308	0	0	0	0	0	0	0	0	0	0	0	0	0	0
AP1M2	1272	1272	0	0	0	0	0	0	0	0	0	0	0	0	0	0
AP1S1	477	477	0	0	0	0	0	0	0	0	0	0	0	0	0	0
AP1S2	483	474	0	0	0	0	0	0	0	0	0	0	0	0	0	0
AP1S3	465	465	0	0	0	0	0	0	0	0	0	0	0	0	0	0
AP2A1	2934	2934	0	0	0	0	0	1	0	0	0	0	0	0	0	0
AP2A2	2823	2823	0	0	0	0	0	1	0	0	0	0	0	0	0	0
AP2B1	2856	2856	0	0	0	0	0	0	0	0	0	0	0	0	0	0
AP2M1	1308	1308	0	0	0	0	0	1	0	0	0	0	0	0	1	0
AP2S1	429	429	0	0	0	0	0	1	0	0	0	0	0	0	0	0
AP3B1	3285	3285	0	0	0	0	0	0	1	0	0	0	0	0	0	0
AP3B2	3306	3249	0	0	0	0	0	1	0	0	0	0	0	0	1	0
AP3D1	3648	3646	0	0	0	0	0	0	0	0	0	0	0	0	0	0
AP3M1	1257	1257	0	0	0	0	0	0	0	0	0	0	1	0	0	0
AP3M2	1257	1257	0	0	0	0	0	0	0	0	0	0	0	0	0	0
AP3S1	582	582	0	0	0	0	0	0	0	0	0	0	0	0	0	0
AP3S2	582	582	0	0	0	0	0	0	0	0	0	0	0	0	0	0
AP4B1	2220	2220	0	0	0	0	0	0	0	0	0	0	0	0	0	0
AP4E1	3414	3414	0	0	0	0	0	0	0	0	0	0	0	0	0	0
AP4M1	1362	1362	0	0	0	0	0	0	0	0	0	0	0	0	0	0
AP4S1	693	609	0	0	0	0	0	0	0	0	0	0	0	0	0	1
AP5B1	2637	2486	0	0	0	0	0	0	0	0	0	0	0	0	0	0
AP5M1	1473	1473	0	0	0	0	0	0	0	0	0	0	0	0	0	0
AP5S1	603	603	0	0	0	0	0	0	0	0	0	0	0	0	0	0
AP5Z1	2424	2424	0	0	0	1	0	0	0	0	0	0	0	0	0	0
APAF1	3747	3747	0	0	0	0	0	0	0	0	0	0	0	0	0	0
APBA1	2514	2514	0	0	1	0	0	0	0	0	0	0	0	0	0	0
APBA2	2250	2250	0	0	0	0	1	1	0	0	0	0	0	0	0	0
APBA3	1728	1728	0	0	0	0	0	0	0	0	0	0	0	0	0	0
APBB1	2279	2153	1	0	0	0	0	0	0	0	0	0	0	0	1	0
APBB1IP	2001	2001	0	0	0	0	0	0	0	0	0	0	0	0	0	0
APBB2	2280	2280	0	0	0	0	0	0	0	0	0	0	0	0	0	0
APBB3	1482	1482	0	0	0	0	0	1	0	0	0	0	0	0	0	0
APC	8697	8532	0	0	0	0	0	0	0	0	0	0	0	0	0	0
APC2	6912	6912	0	0	0	0	0	0	0	0	0	1	0	0	0	0
APCDD1	1545	1545	0	0	1	0	0	0	0	0	0	0	0	0	0	0
APCDD1L	1506	1506	0	0	0	0	0	0	0	0	0	0	0	0	0	0
APCS	672	672	0	0	1	0	0	0	0	0	0	0	0	0	0	0
APEH	2199	2199	0	0	0	0	0	0	0	0	0	0	0	0	0	0
APEX1	957	957	0	0	0	0	0	0	0	0	0	0	1	0	0	0
APEX2	1557	1557	0	0	0	0	0	0	0	0	0	0	0	0	0	0
APH1A	809	809	0	0	0	0	0	0	0	0	1	0	1	0	0	0
APH1B	774	774	0	0	0	0	0	0	0	0	0	0	0	0	0	0
API5	1575	1575	0	0	0	0	0	0	0	0	0	0	0	0	0	0
APIP	729	729	0	0	0	0	0	0	0	0	0	0	0	0	0	0
APITD1	417	417	0	0	0	0	0	0	0	0	0	0	0	1	0	0
APITD1-CORT	748	636	0	0	0	0	0	0	0	0	0	0	0	1	0	0
APLF	1536	1536	0	0	1	0	0	0	0	0	0	0	0	0	0	0
APLN	234	234	0	0	0	0	0	0	0	0	0	0	0	0	0	0
APLNR	1143	1143	0	0	0	0	0	0	0	0	0	0	0	0	0	0
APLP1	1956	1956	0	0	0	0	0	0	0	0	0	0	0	0	1	0
APLP2	2427	2292	0	0	0	0	0	0	0	0	0	0	0	1	0	0
APMAP	1251	1251	0	0	0	0	0	0	0	0	0	0	0	0	0	0
APOA1	804	804	0	0	0	0	0	0	0	0	0	0	0	0	0	0
APOA1BP	867	867	0	0	0	0	0	0	0	0	0	0	0	0	0	0
APOA2	303	303	0	0	0	0	0	0	0	0	0	0	0	0	0	0
APOA4	1191	1191	0	0	0	0	0	0	0	0	0	0	0	0	0	0
APOA5	1101	1101	0	0	0	0	0	0	0	0	0	0	0	0	0	0
APOB	13692	13692	0	0	1	1	0	0	0	0	0	0	0	0	0	0
APOBEC1	711	711	0	0	0	0	0	0	0	0	0	0	0	0	0	0
APOBEC2	675	675	0	0	0	0	0	0	0	0	0	0	0	0	0	0
APOBEC3A	600	600	0	0	0	0	0	0	0	0	0	0	0	0	0	0
APOBEC3A_B	600	600	0	0	0	0	0	0	0	0	0	0	0	0	0	0
APOBEC3B	1149	1149	0	0	0	0	0	0	0	0	0	0	0	0	0	0
APOBEC3C	573	573	0	0	0	0	0	0	0	0	0	0	0	0	0	0
APOBEC3D	1161	1161	0	0	0	0	0	0	0	0	0	0	0	0	0	0
APOBEC3F	1257	1257	0	0	0	1	0	0	0	0	0	0	0	0	0	0
APOBEC3G	1155	1155	0	0	0	0	0	0	0	0	0	0	0	0	0	0
APOBEC3H	612	612	0	0	0	0	0	0	0	0	0	0	0	0	0	0
APOBEC4	1104	1104	0	0	0	0	0	0	0	0	0	0	0	0	0	0
APOBR	3294	3294	0	0	0	0	0	0	0	0	0	0	0	0	0	0
APOC1	252	252	0	0	0	0	0	0	0	0	0	0	0	0	0	0
APOC2	306	306	0	0	0	0	0	0	0	0	0	0	0	0	0	0
APOC3	300	300	0	0	0	0	0	0	0	0	0	0	0	0	0	0
APOC4	384	384	0	0	0	0	0	0	0	0	0	0	0	0	0	0
APOD	570	570	0	0	0	0	0	0	0	0	0	0	0	1	0	0
APOE	954	954	0	0	0	0	0	0	0	0	0	0	0	0	0	0
APOF	981	981	0	0	0	0	0	0	0	0	0	0	0	0	0	0
APOH	1038	1038	0	0	0	0	0	0	0	0	0	0	0	0	0	0
APOL1	1245	1245	0	0	0	0	0	0	0	0	0	0	0	0	0	0
APOL2	1014	1014	0	0	0	0	0	0	0	0	0	0	0	1	0	0
APOL3	1209	1209	0	0	0	0	0	0	0	0	0	0	0	0	0	1
APOL4	1089	1089	0	0	0	0	0	0	0	0	0	0	0	0	0	0
APOL5	1302	1302	0	0	0	0	0	0	0	0	0	0	0	0	0	0
APOL6	1032	1032	0	0	0	1	0	0	0	0	0	0	0	0	0	0
APOLD1	843	843	0	0	0	0	0	0	0	0	0	0	0	0	0	0
APOM	3969	181	0	0	0	0	0	0	0	0	0	0	1	0	0	0
APOO	597	597	0	0	0	0	0	0	0	0	0	0	0	0	0	0
APOOL	807	807	0	0	0	0	0	0	0	0	0	0	0	0	0	0
APOPT1	621	621	0	0	0	0	0	0	0	0	1	0	0	0	0	0
APP	2355	2313	0	0	0	0	0	0	0	0	0	0	0	0	1	0
APPBP2	1758	1758	0	0	0	0	0	0	0	0	0	0	0	0	0	0
APPL1	2130	2130	0	0	0	0	0	0	0	0	0	0	0	0	0	0
APPL2	2013	2013	0	0	0	0	0	0	0	0	0	0	0	0	0	0
APRT	543	543	0	0	0	0	0	0	0	0	0	0	0	0	0	0
APTX	1076	1076	0	0	0	0	0	0	0	0	0	0	0	0	0	0
AQP1	1063	810	0	0	0	0	0	0	0	0	0	0	0	0	0	0
AQP10	906	906	0	0	0	0	0	0	0	0	0	0	0	0	0	0
AQP11	816	816	0	0	0	0	0	0	0	0	0	0	0	0	0	0
AQP12A	888	888	0	0	0	0	0	0	0	0	0	0	0	0	0	0
AQP12B	924	924	0	0	0	0	0	0	0	0	0	0	0	0	0	0
AQP2	816	816	0	0	0	0	0	0	0	0	0	0	0	0	0	0
AQP3	879	879	0	0	0	0	0	0	0	0	0	0	0	0	0	0
AQP4	972	972	0	0	0	0	0	0	0	0	0	0	0	0	0	0
AQP5	798	798	0	0	0	0	0	0	0	0	0	0	0	0	0	0
AQP6	849	849	0	0	0	0	0	0	0	0	0	0	0	1	0	0
AQP7	1029	1029	0	0	1	0	0	0	0	0	0	0	0	0	0	0
AQP8	786	786	0	0	0	0	0	0	0	0	0	0	0	0	0	0
AQP9	888	888	0	0	0	0	0	0	0	0	0	0	0	1	0	0
AQPEP	2973	2973	0	0	0	0	0	0	0	0	0	0	0	0	0	0
AQR	4458	4458	0	0	1	0	0	0	0	0	0	0	1	0	0	0
AR	2783	2783	0	0	0	1	1	0	0	0	0	0	0	0	0	0
ARAF	1834	1834	0	0	0	0	0	0	0	0	0	0	0	0	0	0
ARAP1	4353	4353	0	0	0	0	0	0	0	0	0	0	0	0	0	0
ARAP2	5115	5115	0	0	0	0	0	0	0	0	0	0	0	0	0	1
ARAP3	4635	4635	0	0	0	0	0	0	0	0	0	0	0	0	0	0
ARC	1191	1191	0	0	0	0	0	0	0	0	0	0	0	0	0	0
ARCN1	1536	1536	0	0	0	0	0	0	0	0	0	0	0	0	0	0
AREG	1518	1518	0	0	0	0	0	0	0	0	0	0	0	0	0	0
AREL1	2472	2472	0	0	0	0	0	0	0	0	0	0	0	0	0	0
ARF1	546	546	0	0	0	0	0	0	0	0	0	0	0	0	0	0
ARF3	546	546	0	0	0	0	0	0	0	0	0	0	0	0	1	0
ARF4	543	543	0	0	0	0	0	0	0	0	0	0	0	0	0	0
ARF5	543	543	0	0	0	0	0	0	0	0	0	0	0	0	0	0
ARF6	528	528	0	0	0	0	0	0	0	0	0	0	1	0	0	0
ARFGAP1	1490	1251	0	0	0	1	0	0	0	0	0	0	0	0	0	0
ARFGAP2	1566	1566	0	0	0	0	0	0	0	0	0	0	0	0	0	0
ARFGAP3	1551	1551	0	0	0	0	0	0	0	0	0	0	0	0	0	0
ARFGEF1	5550	5550	0	0	0	0	0	0	0	0	0	0	0	0	0	0
ARFGEF2	5358	5358	0	0	0	0	0	0	0	0	0	0	0	0	0	0
ARFIP1	1122	1122	0	0	0	0	0	0	0	0	0	0	0	0	0	0
ARFIP2	1125	1046	0	0	0	0	0	0	0	0	0	0	0	0	0	0
ARFRP1	610	610	0	0	0	0	0	0	0	0	0	0	0	0	0	0
ARG1	993	989	0	0	0	0	0	0	0	0	0	0	0	0	0	0
ARG2	1065	1065	0	0	0	0	0	0	0	0	0	0	0	0	0	0
ARGFX	948	831	0	0	0	0	0	0	0	0	0	0	0	0	0	0
ARGLU1	822	822	0	0	0	0	0	0	0	0	0	0	0	0	0	0
ARHGAP1	1320	1320	0	0	0	0	0	0	0	0	1	0	0	0	0	0
ARHGAP10	2361	2361	0	0	1	0	0	0	0	0	0	0	0	1	0	0
ARHGAP11A	3095	3095	0	0	0	1	0	0	0	0	0	0	1	0	0	0
ARHGAP11B	804	804	0	0	0	0	0	0	0	0	0	0	0	0	0	0
ARHGAP12	2541	2541	0	0	0	0	0	0	0	0	0	0	0	0	0	0
ARHGAP15	1428	1428	0	0	1	0	0	0	0	0	0	0	0	0	0	0
ARHGAP17	2646	2646	0	0	0	0	0	0	0	0	0	0	0	0	0	0
ARHGAP18	1992	1992	0	0	0	0	0	0	0	0	0	0	0	0	0	0
ARHGAP19	1514	1485	0	0	0	0	0	0	0	0	0	0	0	0	0	0
ARHGAP20	3639	3576	0	0	0	0	0	0	0	0	0	0	0	0	0	0
ARHGAP21	5877	5877	0	1	0	0	0	0	0	0	0	0	0	0	0	0
ARHGAP22	2249	2117	0	0	0	0	0	0	0	0	0	0	0	1	0	0
ARHGAP23	4476	4223	0	0	0	0	0	0	0	0	0	0	0	0	0	0
ARHGAP24	2359	2359	0	0	0	0	0	0	0	0	0	0	0	1	0	0
ARHGAP25	1981	1981	0	0	0	0	0	0	0	0	0	0	0	0	0	0
ARHGAP26	2445	2445	0	0	0	0	0	0	0	0	0	0	0	1	0	0
ARHGAP27	5610	2488	0	0	0	0	0	0	0	0	0	0	0	0	0	0
ARHGAP28	1713	1713	0	0	1	0	0	0	0	0	0	0	0	0	0	0
ARHGAP29	3786	3786	0	0	0	0	0	0	0	0	0	0	0	0	0	0
ARHGAP30	3306	3306	1	0	0	0	0	0	0	0	0	0	0	0	0	0
ARHGAP31	4335	4335	0	0	0	0	0	0	0	0	0	0	0	0	0	0
ARHGAP32	6264	6264	0	0	0	0	0	0	0	0	0	0	0	0	1	0
ARHGAP33	3864	3401	0	0	0	0	0	0	0	0	0	0	0	0	0	0
ARHGAP35	4500	4500	0	0	0	0	0	0	0	0	0	1	0	0	0	0
ARHGAP36	1644	1644	0	0	0	0	0	0	0	0	0	0	0	0	0	0
ARHGAP39	3345	3345	0	0	0	0	0	0	0	0	0	1	0	0	0	0
ARHGAP4	2961	2961	0	0	0	0	0	0	0	0	0	0	0	0	0	0
ARHGAP40	2025	2025	0	0	0	0	0	0	0	0	0	0	0	0	0	0
ARHGAP42	2625	2625	0	0	0	0	0	0	0	0	0	0	0	0	0	0
ARHGAP44	2457	2457	0	0	0	0	0	0	0	0	0	0	0	0	0	0
ARHGAP5	4509	4509	1	0	0	0	0	0	0	0	0	0	0	0	0	0
ARHGAP6	3047	3047	0	0	0	0	0	0	0	0	0	0	0	0	0	0
ARHGAP8	1395	1302	0	0	0	0	0	0	0	0	0	0	0	0	0	0
ARHGAP9	2196	2196	0	0	0	0	0	0	0	0	0	0	0	0	0	0
ARHGDIA	615	615	0	0	0	0	0	0	0	0	0	0	0	0	0	0
ARHGDIB	606	606	0	0	0	0	0	0	0	0	0	0	0	0	0	0
ARHGDIG	678	678	0	0	0	0	0	0	0	0	0	0	0	1	0	0
ARHGEF1	2784	2784	0	0	0	0	0	0	0	0	0	0	0	0	0	0
ARHGEF10	4035	4035	0	0	0	0	0	0	0	0	0	0	0	0	0	0
ARHGEF10L	3840	3840	0	0	0	1	0	0	0	0	0	1	0	0	0	0
ARHGEF11	4689	4689	0	0	0	0	0	1	0	0	0	1	0	0	0	0
ARHGEF12	4635	4635	0	0	0	0	0	0	0	0	0	0	0	0	0	0
ARHGEF15	2526	2526	0	0	0	0	0	0	0	0	0	0	0	0	0	0
ARHGEF16	2130	2130	0	0	0	0	0	0	0	0	0	0	0	0	0	0
ARHGEF17	6192	6192	0	0	1	0	0	0	0	0	0	0	0	0	0	0
ARHGEF18	3522	3522	0	0	0	0	0	0	0	0	0	1	0	0	0	0
ARHGEF19	2409	2409	0	0	0	1	0	0	0	0	0	0	0	0	0	0
ARHGEF2	2961	2961	0	0	0	0	0	0	0	0	0	0	0	0	0	0
ARHGEF25	1957	1957	0	0	0	0	0	0	0	0	0	0	0	0	0	1
ARHGEF26	2616	2616	0	0	0	0	0	0	0	0	0	0	0	0	0	0
ARHGEF28	5281	4948	0	0	0	0	0	0	0	0	0	0	0	0	0	0
ARHGEF3	1887	1887	0	0	0	1	0	0	0	0	0	0	0	0	0	1
ARHGEF33	2613	2483	0	0	0	0	0	0	0	0	0	0	0	0	0	1
ARHGEF35	1455	1455	0	0	0	0	0	0	0	0	0	0	0	0	0	0
ARHGEF37	2028	2028	0	0	0	0	0	0	0	0	0	0	0	1	0	0
ARHGEF38	2338	660	0	0	0	0	0	0	0	0	0	0	0	0	0	0
ARHGEF39	1008	1008	0	0	0	0	0	0	0	0	0	0	0	0	0	0
ARHGEF4	2165	2165	0	0	0	0	0	0	0	0	0	0	0	1	0	0
ARHGEF40	4560	4560	0	0	0	0	0	0	0	0	0	0	0	0	0	0
ARHGEF5	4794	4794	0	0	0	0	0	0	0	0	0	0	0	0	0	0
ARHGEF6	2331	2331	0	0	0	0	0	0	0	0	0	0	0	0	0	0
ARHGEF7	2690	2690	0	0	0	0	0	0	0	0	0	0	0	0	1	0
ARHGEF9	1581	1551	0	0	0	0	0	0	0	0	0	0	0	0	1	0
ARID1A	6858	6858	0	0	0	0	0	0	0	0	0	1	0	0	0	0
ARID1B	6750	6596	2	0	0	0	1	0	0	0	0	0	1	0	0	0
ARID2	5508	5508	0	0	0	0	0	0	0	0	0	0	1	0	0	0
ARID3A	1782	1782	0	0	0	0	0	0	0	0	0	0	0	0	0	0
ARID3B	1683	1683	0	0	0	1	0	0	0	0	0	1	0	0	0	0
ARID3C	1239	1239	0	0	0	1	0	0	0	0	0	0	0	0	0	0
ARID4A	3774	3774	0	0	0	0	0	0	0	0	0	0	0	0	0	0
ARID4B	3939	3939	0	0	0	0	0	0	0	0	0	0	0	0	0	0
ARID5A	1785	1785	0	0	0	0	0	0	0	0	0	0	0	0	0	0
ARID5B	3571	3567	0	0	0	0	0	0	0	0	0	0	0	0	0	1
ARIH1	1674	1674	0	0	0	0	0	0	1	0	0	0	0	0	0	0
ARIH2	1482	1482	0	0	0	0	0	0	0	0	0	0	0	0	0	0
ARIH2OS	873	873	0	0	0	0	0	0	0	0	0	0	0	0	0	0
ARL1	546	546	0	0	0	0	0	0	0	0	0	0	0	1	0	0
ARL10	735	735	0	0	0	0	0	0	0	0	0	0	0	0	0	0
ARL11	591	591	0	0	0	0	0	0	0	0	0	0	0	0	0	0
ARL13A	771	771	0	0	0	0	0	0	0	0	0	0	0	0	0	0
ARL13B	1287	1287	0	0	0	0	0	0	0	0	0	0	1	0	0	0
ARL14	579	579	0	0	0	0	0	0	0	0	0	0	0	0	0	0
ARL14EP	783	783	0	0	0	0	0	0	0	0	0	0	0	0	0	0
ARL15	615	615	0	0	0	0	0	0	0	0	0	0	0	0	1	0
ARL16	594	594	0	0	0	0	0	0	0	0	0	0	0	0	0	0
ARL17A	3010	793	0	0	0	0	0	0	0	0	0	0	0	0	0	0
ARL17B	1306	534	0	0	0	0	0	0	0	0	0	0	0	0	0	0
ARL2	555	555	0	0	0	0	0	0	0	0	0	0	0	0	0	0
ARL2BP	492	492	0	0	0	0	0	0	0	0	0	0	1	0	0	0
ARL3	549	549	0	0	0	0	0	1	0	0	1	0	0	0	0	0
ARL4A	603	603	0	0	0	0	0	0	0	0	0	0	0	0	0	1
ARL4C	579	579	0	0	0	0	0	0	0	0	0	0	0	0	1	0
ARL4D	606	606	0	0	0	0	0	0	0	0	0	0	0	0	0	0
ARL5A	540	540	0	0	0	0	0	0	0	0	0	0	0	0	0	0
ARL5B	540	540	0	0	0	0	0	0	0	0	0	0	1	0	0	0
ARL5C	540	540	0	0	0	0	0	0	0	0	0	0	0	0	0	0
ARL6	561	561	0	0	0	0	0	0	0	0	0	0	0	0	1	0
ARL6IP1	612	612	0	0	0	0	0	0	0	0	0	0	0	0	1	0
ARL6IP4	1314	1151	0	0	0	0	0	0	0	0	1	0	0	0	0	0
ARL6IP5	567	567	0	0	0	0	0	0	0	0	0	0	0	0	1	0
ARL6IP6	681	681	0	0	0	0	0	0	0	0	0	0	0	0	0	0
ARL8A	561	561	0	0	0	0	0	0	0	0	0	0	0	0	0	0
ARL8B	561	561	0	0	0	0	0	0	0	0	0	0	0	1	0	0
ARL9	372	372	0	0	0	0	0	0	0	0	0	0	0	0	0	0
ARMC1	849	849	0	0	0	0	0	0	0	0	0	0	0	0	0	0
ARMC10	1032	1032	0	0	0	0	0	0	0	0	0	0	0	0	0	0
ARMC12	1104	1104	0	0	0	0	0	0	0	0	0	0	0	0	0	0
ARMC2	2604	2604	0	0	0	0	0	0	0	0	0	0	0	0	0	0
ARMC3	2619	2619	0	0	0	0	0	0	0	0	0	0	0	0	0	0
ARMC4	3135	3135	0	0	0	0	0	0	0	0	0	0	0	0	0	0
ARMC5	3122	3122	0	0	0	0	0	0	0	0	0	0	0	0	0	0
ARMC6	1506	1451	0	0	0	0	0	0	0	0	0	0	0	0	0	0
ARMC7	597	597	0	0	0	0	0	0	0	0	0	0	0	0	0	0
ARMC8	2091	2046	0	0	0	0	0	0	0	0	0	0	0	0	0	0
ARMC9	2460	1998	0	0	1	0	0	0	0	0	0	0	0	0	0	0
ARMCX1	1362	1362	0	0	0	0	0	0	0	0	0	0	0	0	0	0
ARMCX2	1899	1899	0	0	0	0	0	0	0	0	0	0	0	0	0	1
ARMCX3	1140	1140	0	0	0	0	0	0	0	0	0	0	0	0	0	1
ARMCX5	1677	1677	0	0	0	0	0	0	0	0	0	0	0	0	0	0
ARMCX5-GPRASP2	2517	2517	0	0	0	0	0	0	0	0	0	0	0	0	0	0
ARMCX6	903	903	0	0	0	0	0	0	0	0	0	0	0	0	0	0
ARMS2	324	324	0	0	0	0	0	0	0	0	0	0	0	0	0	0
ARNT	2370	2370	0	0	1	0	0	0	0	0	0	0	0	0	0	0
ARNT2	2154	2154	0	0	0	0	1	0	0	0	0	0	0	0	0	0
ARNTL	1889	1889	0	0	0	0	0	0	0	0	0	0	0	0	0	1
ARNTL2	1944	1944	0	0	0	0	0	0	0	0	0	0	0	0	0	1
ARPC1A	1113	1113	0	0	0	0	0	0	0	0	0	0	0	0	0	0
ARPC1B	1119	1119	0	0	0	0	0	0	0	0	0	0	0	0	0	0
ARPC2	903	903	0	0	0	0	0	0	0	0	0	0	0	0	0	0
ARPC3	537	537	0	0	0	0	0	0	0	0	0	0	0	0	0	0
ARPC4	564	564	0	0	0	0	0	0	0	0	0	0	0	0	0	0
ARPC4-TTLL3	1878	1878	0	0	0	0	0	0	0	0	0	0	0	0	0	0
ARPC5	465	465	0	0	0	0	0	0	0	0	0	0	0	0	0	0
ARPC5L	462	462	0	0	0	0	0	0	0	0	0	0	0	0	0	0
ARPP19	339	339	0	0	0	0	0	0	0	0	0	0	0	1	0	0
ARPP21	2553	2448	0	0	0	0	0	0	0	0	0	0	0	0	0	1
ARR3	1167	1167	0	0	0	0	0	0	0	0	0	0	0	0	0	0
ARRB1	1257	1257	0	0	0	1	0	0	0	0	0	0	0	0	0	0
ARRB2	1336	1293	0	0	0	0	0	0	0	0	0	0	0	0	0	0
ARRDC1	1302	1302	0	0	0	0	0	0	0	0	0	0	0	0	0	0
ARRDC2	1483	1483	0	0	0	0	0	0	0	0	0	0	0	1	0	0
ARRDC3	1245	1245	0	0	0	0	0	0	0	0	0	0	1	0	0	0
ARRDC4	1257	1257	0	0	0	0	0	0	0	0	0	0	0	0	0	0
ARRDC5	1029	1029	0	0	0	0	0	0	0	0	0	0	0	0	0	0
ARSA	1530	1530	0	0	0	0	0	0	0	0	0	0	0	0	0	0
ARSB	1631	1631	0	0	0	0	0	0	0	0	0	0	0	0	0	0
ARSD	1782	1782	0	0	0	0	0	0	0	0	0	0	0	0	0	0
ARSE	1770	1770	0	0	0	0	0	0	0	0	0	0	0	0	0	0
ARSF	1773	1773	0	0	0	0	0	0	0	0	0	0	0	0	0	1
ARSG	1578	1578	0	0	0	0	0	0	0	0	0	0	0	0	0	0
ARSH	1689	1689	0	0	0	0	0	0	0	0	0	0	0	0	0	0
ARSI	1710	1710	0	0	0	0	0	0	0	0	0	0	0	0	0	0
ARSJ	1800	1800	0	0	0	0	0	0	0	0	0	0	0	0	0	0
ARSK	1611	1611	0	0	0	0	0	0	0	0	0	0	0	0	0	0
ART1	984	984	0	0	0	0	0	0	0	0	0	0	0	0	0	0
ART3	1170	1170	0	0	0	0	0	0	0	0	0	0	0	0	0	0
ART4	945	945	0	0	0	0	0	0	0	0	0	0	0	0	0	0
ART5	876	876	0	0	0	0	0	0	0	0	0	0	0	0	0	0
ARTN	687	687	0	0	0	0	0	0	0	0	0	0	0	0	0	0
ARV1	816	816	0	0	0	0	0	0	0	0	0	0	0	0	0	0
ARVCF	2889	2889	1	0	0	0	0	0	0	0	0	0	0	0	0	0
ARX	1689	1689	0	0	0	0	1	0	0	0	0	0	0	0	0	0
AS3MT	1128	1128	0	0	0	0	0	0	0	0	1	0	0	0	0	0
ASAH1	1335	1335	0	0	0	0	0	0	0	0	0	0	0	0	0	0
ASAH2	2343	2343	1	0	0	0	0	0	0	0	0	0	0	0	0	0
ASAH2B	498	498	0	0	0	0	0	0	0	0	0	0	0	0	0	0
ASAP1	3428	3390	0	0	0	0	0	0	0	0	0	0	0	0	0	0
ASAP2	3021	3021	0	0	0	0	0	0	0	0	0	0	0	0	0	0
ASAP3	2735	2735	0	0	0	0	0	0	0	0	0	0	0	0	0	0
ASB1	1008	1008	0	0	0	0	0	0	0	0	0	0	0	0	0	0
ASB10	1675	1675	0	0	0	0	0	0	0	0	0	0	0	0	0	0
ASB11	1090	1090	0	0	0	0	0	0	0	0	0	0	0	0	0	0
ASB12	957	950	0	0	0	0	0	0	0	0	0	0	0	0	0	0
ASB13	837	837	0	0	0	0	0	1	0	0	0	0	0	0	0	1
ASB14	1796	1796	0	0	0	0	0	0	0	0	0	0	0	0	0	0
ASB15	1767	1767	0	0	0	0	0	0	0	0	0	0	0	0	0	0
ASB16	1362	1362	0	0	0	0	0	0	0	0	0	0	0	0	0	0
ASB17	888	888	0	0	0	0	0	0	0	0	0	0	0	0	0	0
ASB18	1401	1401	0	0	0	0	0	0	0	0	0	0	0	0	0	0
ASB2	1970	1764	0	0	0	0	0	0	0	0	0	0	0	0	0	0
ASB3	1557	1557	0	0	0	0	0	0	0	0	0	0	0	0	0	0
ASB4	1353	1353	0	0	0	0	0	0	0	0	0	0	0	0	0	0
ASB5	990	990	0	0	0	0	0	0	0	0	0	0	0	0	0	0
ASB6	1266	1266	0	0	0	0	0	0	0	0	0	0	0	0	0	0
ASB7	965	965	0	0	0	0	0	0	0	0	0	0	0	0	0	0
ASB8	867	867	0	0	0	0	0	0	0	0	0	0	0	0	0	0
ASB9	914	914	0	0	0	0	0	0	0	0	0	0	0	0	0	0
ASCC1	1320	1074	0	0	0	0	0	0	0	0	0	0	0	0	0	0
ASCC2	2274	2274	0	0	0	0	0	0	0	0	0	0	0	0	0	0
ASCC3	6704	6704	0	1	0	0	0	0	0	0	0	0	0	0	0	0
ASCL1	711	711	0	0	0	0	0	0	0	0	0	0	0	0	0	0
ASCL2	582	582	0	0	0	0	0	0	0	0	0	0	0	0	0	0
ASCL3	546	546	0	0	0	0	0	0	0	0	0	0	0	0	0	0
ASCL4	522	522	0	0	0	0	0	0	0	0	0	0	0	0	0	0
ASF1A	615	615	0	0	0	0	0	0	0	0	0	0	1	0	0	0
ASF1B	609	609	0	0	0	0	0	0	0	0	0	0	0	0	0	0
ASGR1	876	876	0	0	0	0	0	0	0	0	0	0	0	0	0	0
ASGR2	936	936	0	0	0	0	0	0	0	0	0	0	0	0	0	0
ASH1L	8895	8895	1	0	0	0	0	0	0	0	0	0	0	0	0	0
ASH2L	1887	1887	0	0	0	0	0	0	0	0	0	0	0	0	0	0
ASIC1	2385	1725	0	0	0	0	0	0	0	0	0	0	0	0	0	0
ASIC2	2247	2247	0	0	0	0	0	0	0	0	0	0	0	0	0	0
ASIC3	1711	1711	0	1	0	0	0	0	0	0	0	0	0	0	0	0
ASIC4	1944	1944	0	0	0	0	0	0	0	0	0	0	0	0	0	0
ASIC5	1518	1518	0	0	0	0	0	0	0	0	0	0	0	0	0	0
ASIP	399	399	0	0	0	0	0	0	0	0	0	0	0	0	0	0
ASL	1395	1395	0	0	0	0	0	0	0	0	0	0	0	0	0	0
ASMT	2244	2076	0	0	0	0	1	0	0	0	1	0	0	0	0	0
ASMTL	3732	3732	0	0	0	0	0	0	0	0	0	0	0	0	0	0
ASNA1	1047	1047	0	0	0	0	0	0	0	0	0	0	0	0	0	0
ASNS	1686	1686	0	0	0	0	0	1	0	0	0	0	0	0	0	0
ASNSD1	1932	1932	0	0	0	0	0	0	0	0	0	0	0	0	0	0
ASPA	942	942	0	0	0	0	0	0	0	0	0	0	0	0	0	0
ASPDH	884	884	0	0	0	0	0	0	0	0	0	0	0	0	0	0
ASPG	1722	1722	0	0	0	0	0	0	0	0	0	0	0	0	0	0
ASPH	2989	2989	0	0	0	0	0	0	0	0	0	0	0	0	0	0
ASPHD1	1173	1173	0	0	0	0	0	0	0	0	0	0	0	0	0	0
ASPHD2	1110	1110	0	0	0	0	0	0	0	0	0	0	0	0	1	0
ASPM	10434	10434	0	0	0	0	0	0	0	0	0	0	0	0	0	0
ASPN	1143	1143	0	0	0	0	0	0	0	0	0	0	0	0	0	0
ASPRV1	1032	1032	0	0	0	0	0	0	0	0	0	1	0	0	0	0
ASPSCR1	1944	1662	0	0	0	0	0	0	0	0	0	0	0	0	0	0
ASRGL1	927	927	0	0	0	0	0	0	0	0	0	0	0	0	0	0
ASS1	1239	1239	0	0	0	0	0	0	0	0	0	0	0	0	0	0
ASTE1	2040	2040	0	0	0	0	0	0	0	0	0	0	0	0	0	0
ASTL	1296	1296	0	0	0	0	0	0	0	0	0	0	0	0	0	0
ASTN1	3889	3889	0	0	0	0	0	0	0	0	0	0	0	0	1	0
ASTN2	4087	3904	0	0	0	0	1	0	0	0	0	0	0	0	0	0
ASUN	2121	2121	0	0	0	0	0	0	0	0	0	0	0	0	0	0
ASXL1	4632	4632	0	0	0	0	0	0	0	0	0	0	0	0	0	0
ASXL2	4308	4308	0	0	0	1	0	0	0	0	0	0	0	0	0	0
ASXL3	6747	6747	0	0	0	0	0	0	0	0	0	1	0	0	0	0
ASZ1	1428	1428	0	0	0	0	0	0	0	0	0	0	0	0	0	0
ATAD1	1086	1086	0	0	0	0	0	0	0	0	0	0	0	0	0	0
ATAD2	4173	4173	0	0	0	0	0	0	0	0	0	0	0	0	0	0
ATAD2B	4377	4377	0	0	0	0	0	0	0	0	0	0	1	0	0	0
ATAD3A	1905	1905	0	0	0	0	0	0	0	0	0	0	0	0	0	0
ATAD3B	1947	1947	0	0	0	0	0	0	0	0	0	0	0	0	0	0
ATAD3C	1236	1236	0	0	0	0	0	0	0	0	0	0	0	0	0	0
ATAD5	5535	5535	0	0	0	0	0	0	0	0	0	0	0	0	0	0
ATAT1	9597	430	0	0	0	0	0	0	0	0	0	0	0	0	0	0
ATCAY	1116	1116	0	0	0	0	0	0	0	0	0	1	0	0	0	0
ATE1	1686	1686	0	0	0	0	0	0	0	0	0	0	0	0	0	0
ATF1	816	816	0	0	0	0	0	0	0	0	0	0	0	0	0	0
ATF2	1530	1522	0	0	0	0	0	0	0	0	0	0	0	0	0	0
ATF3	606	606	0	0	0	0	0	0	0	0	0	0	0	0	0	0
ATF4	1056	1056	0	0	0	0	0	0	0	0	0	0	0	0	0	0
ATF5	849	849	0	0	0	0	0	0	0	0	0	0	0	0	0	0
ATF6	2013	2013	0	0	0	0	0	0	0	0	0	0	0	0	0	0
ATF6B	8448	2112	0	0	0	0	0	0	0	0	0	0	0	0	0	0
ATF7	1542	1505	0	0	0	0	0	0	0	0	0	0	0	0	0	0
ATF7IP	3813	3813	0	0	0	0	0	0	0	0	0	1	0	0	0	0
ATF7IP2	2049	2049	0	0	0	0	0	0	0	0	0	0	0	0	0	1
ATG10	663	663	0	0	0	0	0	0	0	0	0	0	0	0	0	0
ATG12	423	423	0	0	0	0	0	0	0	1	0	0	0	0	0	0
ATG13	1653	1554	0	0	0	0	0	0	0	0	1	0	0	0	0	0
ATG14	1479	1479	0	0	0	0	0	0	0	0	0	0	0	0	0	0
ATG16L1	1824	1824	0	0	0	0	0	1	0	0	0	0	0	0	0	0
ATG16L2	1860	1860	0	0	0	0	0	0	0	0	0	0	0	0	0	0
ATG2A	5817	5817	0	0	0	1	0	0	0	0	0	0	0	0	0	0
ATG2B	6237	6237	0	0	1	0	0	0	0	0	0	0	0	0	0	0
ATG3	1018	980	0	0	0	0	0	0	0	0	0	0	0	0	0	0
ATG4A	1197	1197	0	0	0	0	0	0	0	0	0	0	0	0	0	0
ATG4B	1202	1202	0	0	0	0	0	0	0	0	0	0	0	0	0	0
ATG4C	1377	1377	0	0	0	0	0	0	0	0	0	0	0	0	0	0
ATG4D	1471	1453	0	0	0	0	0	0	0	0	0	0	0	0	0	0
ATG5	828	828	0	0	0	0	0	0	0	0	0	0	0	0	1	0
ATG7	2112	2112	0	0	0	0	0	0	0	0	0	0	0	0	0	0
ATG9A	2520	2520	0	0	0	0	0	0	0	0	0	0	0	0	0	0
ATG9B	2774	2774	0	0	0	0	0	0	0	0	0	0	0	0	0	0
ATHL1	2214	2214	0	0	0	0	0	0	0	0	0	0	0	0	0	0
ATIC	1779	1779	0	0	0	0	0	0	0	0	0	0	0	0	0	0
ATL1	1677	1677	0	0	0	0	0	0	0	0	0	0	0	0	1	0
ATL2	1860	1860	0	0	0	0	0	0	0	0	0	0	0	0	0	0
ATL3	1626	1626	0	0	0	0	0	0	0	0	0	0	0	0	0	0
ATM	9171	9171	0	0	0	0	0	0	0	0	0	0	0	0	0	0
ATMIN	2472	2472	0	0	0	0	0	0	0	0	0	0	0	0	0	0
ATN1	3573	3573	0	0	0	0	0	0	0	0	0	1	0	0	0	0
ATOH1	1065	1065	0	0	0	0	0	0	0	0	0	0	0	0	0	0
ATOH7	459	459	0	0	0	0	0	0	0	0	0	0	0	0	0	0
ATOH8	966	966	0	0	0	0	0	0	0	0	0	0	0	0	0	0
ATOX1	207	207	0	0	0	0	0	0	0	0	0	0	0	0	0	0
ATP10A	4500	4500	0	0	0	0	1	0	0	0	0	0	0	0	0	0
ATP10B	4386	4386	0	0	0	1	0	0	0	0	0	0	0	1	0	0
ATP10D	4281	4281	1	0	0	0	0	0	0	0	0	0	0	0	0	0
ATP11A	3654	3654	0	0	0	0	0	0	0	0	0	0	0	0	0	0
ATP11B	3534	3534	0	0	0	0	0	0	0	0	0	0	0	0	0	0
ATP11C	3462	3462	0	0	0	0	0	0	0	0	0	0	0	0	0	0
ATP12A	3138	3138	0	0	0	0	0	0	0	0	0	0	0	0	0	0
ATP13A1	3615	3615	0	0	0	0	0	0	0	0	0	0	0	0	0	0
ATP13A2	3779	3779	0	0	0	0	0	1	0	0	0	0	0	0	1	0
ATP13A3	3681	3681	0	0	0	1	0	0	0	0	0	0	0	0	0	0
ATP13A4	3591	3591	0	0	0	0	0	0	0	0	0	0	0	1	0	0
ATP13A5	3657	3657	0	0	0	0	0	0	0	0	0	0	0	0	0	0
ATP1A1	3084	3084	1	0	0	0	0	1	0	0	0	0	0	1	0	0
ATP1A2	3063	3063	0	0	0	0	0	0	0	0	0	0	0	0	0	0
ATP1A3	3120	3069	0	0	0	1	0	0	0	0	0	0	0	0	1	0
ATP1A4	3090	3090	0	0	0	0	0	0	0	0	0	0	0	0	0	0
ATP1B1	912	912	1	0	0	0	0	0	0	0	0	0	0	0	0	1
ATP1B2	873	873	0	0	0	0	0	0	0	0	0	0	0	0	0	0
ATP1B3	840	840	0	0	0	0	0	0	0	0	0	0	0	0	0	0
ATP1B4	1074	1074	0	0	0	1	0	0	0	0	0	0	0	0	0	0
ATP2A1	3011	3011	0	0	0	0	0	0	0	0	0	0	0	0	0	0
ATP2A2	3143	3143	0	0	0	0	0	0	0	0	1	0	0	1	0	0
ATP2A3	3203	3203	0	0	0	0	0	0	0	0	0	0	0	0	0	0
ATP2B1	3817	3817	0	0	0	0	0	0	0	0	0	0	0	0	1	0
ATP2B2	3732	3732	0	0	0	0	1	1	0	0	0	0	0	0	0	1
ATP2B3	3817	3817	0	0	0	0	0	0	0	0	0	0	0	0	1	0
ATP2B4	3796	3796	0	0	0	0	0	0	0	0	0	0	0	0	0	0
ATP2C1	2964	2856	0	0	0	0	0	0	0	0	0	0	0	0	1	0
ATP2C2	2841	2841	0	0	1	0	0	0	0	0	0	0	0	0	0	0
ATP4A	3108	3108	0	0	0	0	0	0	0	0	0	0	0	0	0	0
ATP4B	876	876	0	0	0	0	0	0	0	0	0	0	0	0	0	0
ATP5A1	1662	1662	0	0	0	0	0	0	0	0	0	0	0	0	0	0
ATP5B	1590	1590	0	0	0	0	0	0	0	0	0	0	0	0	0	0
ATP5C1	901	901	0	0	0	0	0	0	0	0	0	0	0	0	0	0
ATP5D	507	507	0	0	0	0	0	0	0	0	0	0	0	0	0	0
ATP5E	156	156	0	0	0	0	0	0	0	0	0	0	0	0	0	0
ATP5F1	771	771	0	0	0	0	0	0	0	0	0	0	0	0	0	0
ATP5G1	411	411	0	0	0	0	0	0	0	0	0	0	0	0	0	0
ATP5G2	597	597	0	0	0	0	0	0	0	0	0	0	0	0	0	0
ATP5G3	433	433	0	0	0	0	0	0	0	0	0	0	0	0	0	0
ATP5H	486	486	0	0	0	0	0	0	0	0	0	0	0	0	0	0
ATP5I	210	210	0	0	0	0	0	0	0	0	0	0	0	0	0	0
ATP5J	351	351	0	0	0	0	0	0	0	0	0	0	0	0	0	0
ATP5J2	285	285	0	0	0	0	0	0	0	0	0	0	0	0	0	0
ATP5J2-PTCD1	2250	2244	0	0	0	0	0	0	0	0	0	0	0	0	0	0
ATP5L	312	312	0	0	0	0	0	0	0	0	0	0	0	0	0	0
ATP5L2	303	303	0	0	0	0	0	0	0	0	0	0	0	0	0	0
ATP5O	642	642	0	0	1	0	0	0	0	0	0	0	0	0	0	0
ATP5S	698	698	0	0	0	0	0	0	0	0	0	0	0	0	0	0
ATP5SL	810	810	0	0	0	0	0	0	0	0	0	0	0	0	0	0
ATP6AP1	1413	1413	0	0	0	0	0	0	0	0	0	0	0	0	1	0
ATP6AP1L	675	675	0	0	0	0	0	0	0	0	0	0	0	0	0	0
ATP6AP2	1053	1053	0	0	0	0	0	0	0	0	0	0	0	1	0	0
ATP6V0A1	2535	2535	0	0	0	0	0	1	0	0	0	0	0	0	1	0
ATP6V0A2	2571	2571	0	0	0	0	0	0	0	0	0	0	0	0	0	0
ATP6V0A4	2523	2523	0	0	0	0	0	0	0	0	0	0	0	0	0	0
ATP6V0B	618	618	0	0	0	0	0	0	0	0	0	0	0	0	0	0
ATP6V0C	468	468	0	0	0	0	0	0	0	0	0	0	0	0	1	0
ATP6V0D1	1056	1056	0	0	0	0	0	0	0	0	0	0	0	0	1	0
ATP6V0D2	1053	1053	0	0	0	0	0	0	0	0	0	0	0	0	0	0
ATP6V0E1	246	246	0	0	0	0	0	0	0	0	0	0	0	0	0	0
ATP6V0E2	736	736	0	0	0	0	0	0	0	0	0	0	0	0	1	0
ATP6V1A	1854	1854	0	0	0	0	0	0	0	0	0	0	0	0	1	0
ATP6V1B1	1542	1542	0	0	0	0	0	0	0	0	0	0	0	0	0	0
ATP6V1B2	1536	1536	0	0	0	0	0	1	0	0	0	0	0	0	1	0
ATP6V1C1	1149	1149	0	0	0	0	0	0	0	0	0	0	0	1	0	0
ATP6V1C2	1284	1284	0	0	0	0	0	0	0	0	0	0	0	0	0	0
ATP6V1D	744	744	0	1	0	0	0	0	0	0	0	0	0	0	1	0
ATP6V1E1	681	681	0	0	0	0	0	1	0	0	0	0	0	1	0	0
ATP6V1E2	681	681	0	0	0	0	0	0	0	0	0	0	0	0	0	0
ATP6V1F	444	360	0	0	0	0	0	0	0	0	0	0	0	0	0	0
ATP6V1G1	357	357	0	0	0	0	0	0	0	0	0	0	0	0	0	0
ATP6V1G2	2499	357	0	0	0	0	0	0	0	0	0	0	0	1	0	0
ATP6V1G3	403	403	0	0	0	0	0	0	0	0	0	0	0	0	0	0
ATP6V1H	1452	1452	0	0	0	0	0	0	0	0	0	0	0	0	1	0
ATP7A	4503	4503	0	0	0	0	0	0	0	0	0	0	0	0	0	0
ATP7B	4398	4398	0	0	0	0	0	0	0	0	0	0	0	0	0	0
ATP8A1	3569	3569	0	0	0	0	0	0	0	0	0	0	0	0	1	0
ATP8A2	3567	3567	0	0	0	0	0	0	0	0	0	0	0	0	0	0
ATP8B1	3756	3756	0	0	0	1	0	0	0	0	0	0	0	0	0	1
ATP8B2	3802	3802	0	0	0	0	0	0	0	0	0	0	0	0	0	0
ATP8B3	3951	3941	0	0	0	0	0	0	0	0	0	0	0	0	0	0
ATP8B4	3579	3579	0	0	0	0	0	0	0	0	0	0	0	0	0	0
ATP9A	3144	3144	0	0	0	0	0	0	0	0	0	0	0	0	0	0
ATP9B	3444	3444	0	0	0	1	0	0	0	0	0	0	0	0	0	0
ATPAF1	1058	1007	0	0	0	0	0	1	0	0	0	0	0	0	0	0
ATPAF2	870	870	0	0	0	0	0	0	0	0	1	0	0	0	0	0
ATPIF1	362	362	0	0	0	0	0	0	0	0	0	0	0	0	0	0
ATR	7935	7935	0	0	0	0	0	0	0	0	0	0	0	0	0	0
ATRAID	855	855	0	0	0	0	0	0	0	0	0	0	0	0	0	0
ATRIP	2376	2376	0	0	0	0	0	0	0	0	0	1	0	0	0	0
ATRN	4343	4310	0	0	0	0	0	0	0	0	0	0	0	0	0	0
ATRNL1	4194	4160	0	0	0	0	0	0	0	0	0	0	0	0	1	0
ATRX	7479	7479	0	1	0	0	0	0	0	0	0	1	0	0	0	0
ATXN1	2448	2448	0	0	0	0	0	0	0	0	0	0	0	0	1	0
ATXN10	1428	1428	0	0	0	0	0	0	0	0	0	0	0	0	0	0
ATXN1L	2070	2070	0	0	0	0	0	0	0	0	0	0	0	0	0	0
ATXN2	3942	3942	0	0	0	0	0	0	0	0	0	0	0	0	0	0
ATXN2L	3456	3456	0	0	0	0	0	0	0	0	0	1	0	0	0	0
ATXN3	1086	1086	0	0	0	0	0	0	0	0	0	0	0	0	0	0
ATXN3L	1068	1068	0	0	0	0	0	0	0	0	0	0	0	0	0	0
ATXN7	2902	2838	0	0	0	0	0	0	0	0	1	0	0	0	0	0
ATXN7L1	2675	2675	0	0	0	0	0	0	0	0	0	1	0	0	0	0
ATXN7L2	2169	2169	0	0	0	0	0	0	0	0	0	0	0	0	0	0
ATXN7L3	1065	1065	0	0	0	0	0	0	0	0	0	0	0	0	0	0
ATXN7L3B	294	294	0	0	0	0	0	0	0	0	0	0	0	0	0	0
AUH	1020	1020	0	0	0	0	0	0	0	0	0	0	0	0	0	0
AUNIP	1074	1074	0	0	0	0	0	0	0	0	0	0	0	0	0	0
AUP1	1233	1233	0	0	0	0	0	0	0	0	0	0	0	0	0	0
AURKA	1212	1212	0	0	0	0	0	0	0	0	0	0	0	0	0	0
AURKAIP1	600	600	0	0	0	0	0	0	0	0	0	0	0	0	0	0
AURKB	1035	1035	0	0	0	0	0	0	0	0	0	0	0	0	0	0
AURKC	931	931	0	0	0	0	0	0	0	0	0	0	0	0	0	0
AUTS2	3921	3921	0	0	0	0	1	0	0	0	0	0	1	0	0	0
AVEN	1089	1089	0	0	0	0	0	0	0	0	0	0	0	0	0	0
AVIL	2460	2460	0	0	0	0	0	0	0	0	0	0	0	0	0	0
AVL9	1947	1947	0	0	0	0	0	0	0	0	0	0	0	0	0	0
AVP	495	495	0	0	0	0	0	0	0	0	0	0	0	0	0	0
AVPI1	444	444	0	0	0	0	0	0	0	0	0	0	0	0	0	0
AVPR1A	1257	1257	0	0	0	0	1	0	0	0	0	0	0	0	0	0
AVPR1B	1275	1275	0	0	0	0	0	0	0	0	0	0	0	0	0	0
AVPR2	1136	1136	0	0	0	0	0	0	0	0	0	0	0	0	0	0
AWAT1	987	987	0	0	0	0	0	0	0	0	0	0	0	0	0	0
AWAT2	1002	1002	0	0	0	0	0	0	0	0	0	0	0	0	0	0
AXDND1	3039	3039	0	0	0	0	0	0	0	0	0	0	0	0	0	0
AXIN1	2589	2589	0	0	0	0	0	0	0	0	0	0	1	0	0	0
AXIN2	2532	2532	0	0	0	0	0	0	0	0	0	0	0	0	0	0
AXL	2685	2685	0	0	0	0	0	0	0	0	0	0	0	0	0	0
AZGP1	897	897	0	0	0	0	0	0	0	0	0	0	0	0	0	0
AZI1	3243	3243	0	0	0	0	0	0	0	0	0	0	0	0	0	0
AZI2	1264	1264	0	0	0	0	0	0	0	0	0	0	0	0	0	0
AZIN1	1347	1347	0	0	0	0	0	0	0	0	0	0	0	0	0	0
AZU1	756	756	0	0	0	0	0	0	0	0	0	1	0	0	0	0
B2M	360	360	0	0	0	0	0	0	0	0	0	0	0	0	0	0
B3GALNT1	996	996	0	0	0	0	0	0	0	0	0	0	0	0	0	0
B3GALNT2	1643	1520	0	0	0	0	0	0	0	0	0	0	0	0	0	0
B3GALT1	981	981	0	0	0	0	0	0	0	0	0	0	0	0	0	0
B3GALT2	1269	1269	0	0	0	0	0	0	0	0	0	0	0	0	0	0
B3GALT4	5685	1137	0	0	0	0	0	0	0	0	0	0	0	0	0	0
B3GALT5	945	933	0	0	0	0	0	0	0	0	0	0	0	0	0	0
B3GALT6	990	990	0	0	0	0	0	0	0	0	0	0	0	0	0	0
B3GALTL	1497	1497	0	0	0	0	0	0	0	0	0	0	0	0	0	0
B3GAT1	1005	1005	0	0	0	0	0	0	0	0	0	0	0	0	0	0
B3GAT2	972	972	0	0	0	0	0	0	0	0	0	0	0	0	0	0
B3GAT3	1008	1008	0	0	0	0	0	0	0	0	0	0	0	0	0	0
B3GNT1	1248	1248	0	0	0	0	0	0	0	0	0	0	0	1	0	0
B3GNT2	1194	1194	0	0	0	1	0	0	0	0	0	0	0	0	0	0
B3GNT3	1119	1119	0	0	0	0	0	0	0	0	0	0	0	0	0	0
B3GNT4	1137	1137	0	0	0	0	0	0	0	0	0	0	0	0	0	0
B3GNT5	1137	1137	0	0	0	0	0	0	0	0	0	0	0	0	0	0
B3GNT6	1156	1156	0	0	0	0	0	0	0	0	0	0	0	0	0	0
B3GNT7	1206	1206	0	0	0	0	0	0	0	0	0	0	0	0	0	0
B3GNT8	1194	1194	0	0	0	0	0	0	0	0	0	0	0	0	0	0
B3GNT9	1209	1209	0	0	0	0	0	0	0	0	0	0	0	0	0	0
B3GNTL1	1086	1086	0	0	0	0	0	0	0	0	0	0	0	0	0	0
B4GALNT1	1877	1622	1	0	0	0	0	0	0	0	0	0	0	0	0	0
B4GALNT2	1715	1715	0	0	0	0	0	0	0	0	0	0	0	0	0	0
B4GALNT3	2997	2997	0	0	0	0	0	0	0	0	0	0	0	0	0	0
B4GALNT4	3120	3120	0	0	0	1	0	0	0	0	0	1	0	0	0	0
B4GALT1	1197	1197	0	0	0	0	0	0	0	0	0	0	0	0	0	0
B4GALT2	1206	1139	0	0	0	0	0	0	0	0	0	0	0	0	0	0
B4GALT3	1182	1182	0	0	0	0	0	0	0	0	0	0	0	0	0	0
B4GALT4	1035	1035	0	0	0	0	0	0	0	0	0	0	0	0	0	0
B4GALT5	1167	1167	0	0	0	0	0	0	0	0	0	0	0	0	0	0
B4GALT6	1149	1149	0	0	0	0	0	1	0	0	0	0	0	1	0	0
B4GALT7	984	984	0	0	0	0	0	0	0	0	0	0	0	0	0	0
B9D1	1025	660	0	0	1	0	0	0	0	0	0	0	0	1	0	0
B9D2	528	528	0	0	0	0	0	0	0	0	0	0	0	0	0	0
BAALC	438	438	0	0	0	0	0	0	0	0	0	0	0	0	0	0
BAAT	1257	1257	0	0	1	0	0	0	0	0	0	0	0	0	0	0
BABAM1	990	990	0	0	0	0	0	0	0	0	0	0	0	0	0	0
BACE1	1556	1506	0	0	0	0	0	0	0	0	0	0	0	0	0	1
BACE2	1557	1557	0	0	0	0	0	0	0	0	0	0	0	0	0	0
BACH1	2211	2211	0	0	0	0	0	0	0	0	0	0	0	0	0	0
BACH2	2526	2526	0	0	0	0	0	0	0	0	0	0	0	0	0	0
BAD	507	507	0	0	0	0	0	0	0	0	0	0	0	0	0	0
BAG1	1038	1038	0	0	0	0	0	0	0	0	0	0	0	0	0	0
BAG2	636	636	0	0	0	0	0	0	0	0	0	0	0	0	0	0
BAG3	1728	1728	0	0	0	1	0	0	0	0	0	0	0	0	0	0
BAG4	1374	1374	0	0	0	0	0	0	0	0	0	0	0	0	1	0
BAG5	1467	1467	0	0	0	0	0	0	0	0	1	0	0	0	0	0
BAG6	23793	1101	0	0	0	0	0	0	0	0	0	0	1	0	0	0
BAGE	119	14	0	0	0	0	0	0	0	0	0	0	0	0	0	0
BAGE2	330	229	0	0	0	0	0	0	0	0	0	0	0	0	0	0
BAGE3	330	229	0	0	0	0	0	0	0	0	0	0	0	0	0	0
BAGE4	120	14	0	0	0	0	0	0	0	0	0	0	0	0	0	0
BAGE5	119	14	0	0	0	0	0	0	0	0	0	0	0	0	0	0
BAHCC1	7662	7662	0	0	0	0	0	0	0	0	0	0	0	0	0	0
BAHD1	2343	2343	0	0	0	0	0	0	0	0	0	0	0	0	0	0
BAI1	4755	4755	1	0	0	0	0	0	0	0	0	0	0	0	0	1
BAI2	4758	4758	0	0	1	1	0	0	0	0	0	0	0	0	0	0
BAI3	4569	4569	0	0	0	0	0	0	0	0	0	0	0	0	0	0
BAIAP2	1740	1740	0	0	0	0	0	0	0	0	0	0	0	0	0	1
BAIAP2L1	1536	1536	0	0	0	0	0	0	0	0	0	0	0	0	0	0
BAIAP2L2	1590	1590	0	0	0	0	0	0	0	0	0	0	0	0	0	0
BAIAP3	3564	3564	0	0	0	0	0	0	0	0	0	0	0	0	0	0
BAK1	636	636	0	0	0	0	0	0	0	0	0	0	0	0	0	0
BAMBI	783	783	0	0	0	0	0	0	0	0	0	0	0	1	0	0
BANF1	270	270	0	0	0	0	0	0	0	0	0	0	0	0	0	0
BANF2	294	294	0	0	0	0	0	0	0	0	0	0	0	0	0	0
BANK1	2358	2358	0	0	0	0	0	0	0	0	0	0	0	0	0	0
BANP	1611	1494	0	0	0	0	0	0	0	0	0	0	0	0	0	0
BAP1	2190	2190	0	0	0	1	0	0	0	0	0	0	0	0	0	0
BARD1	2334	2334	0	0	0	0	0	0	0	0	0	0	1	0	0	0
BARHL1	984	984	0	0	0	0	0	0	0	0	0	0	0	0	0	0
BARHL2	1164	1164	0	0	0	0	0	0	0	0	0	0	0	0	0	0
BARX1	765	765	0	0	0	0	0	0	0	0	0	0	0	0	0	0
BARX2	840	840	0	0	0	0	0	0	0	0	0	0	0	0	0	0
BASP1	684	684	0	0	0	0	0	0	0	0	0	0	0	0	0	0
BATF	378	378	0	0	0	0	0	0	0	0	0	0	0	0	0	0
BATF2	825	825	0	0	0	0	0	0	0	0	0	0	0	0	0	0
BATF3	384	384	0	0	0	0	0	0	0	0	0	0	0	0	0	1
BAX	762	762	0	0	0	0	0	0	0	0	0	0	0	0	0	0
BAZ1A	4671	4671	0	0	0	1	0	0	0	0	0	0	1	0	0	0
BAZ1B	4452	4452	0	0	0	0	0	0	0	0	0	1	0	0	0	0
BAZ2A	5718	5718	0	0	0	0	0	0	0	0	0	0	1	0	0	0
BAZ2B	6507	6507	1	0	0	1	0	0	0	0	0	0	0	0	0	0
BBC3	786	786	0	0	0	0	0	0	0	0	0	0	0	0	0	0
BBOX1	1164	1164	0	0	0	0	0	0	0	0	0	0	0	0	0	0
BBS1	1782	1782	0	0	0	0	0	0	0	0	0	0	0	0	0	0
BBS10	2172	2172	0	0	0	0	0	0	0	0	0	0	0	0	0	0
BBS12	2133	2133	0	0	0	0	0	0	0	0	0	0	0	0	0	0
BBS2	2166	2166	0	0	0	0	0	0	0	0	0	0	0	0	0	0
BBS4	1560	1560	0	0	0	0	0	0	0	0	0	0	0	0	0	0
BBS5	1026	1026	0	0	0	0	0	0	0	0	0	0	0	0	0	0
BBS7	2153	2153	0	0	0	0	0	1	0	0	0	0	0	0	1	0
BBS9	2664	2664	0	0	0	0	0	0	0	0	0	0	1	0	0	0
BBX	2896	2852	0	0	0	0	0	0	0	0	0	0	0	0	0	0
BCAM	1891	1891	0	0	0	1	0	0	0	0	0	0	0	0	0	0
BCAN	2810	2810	0	0	0	0	0	0	0	0	0	0	0	0	0	0
BCAP29	1047	1047	0	0	0	0	0	0	0	0	0	0	0	0	0	0
BCAP31	942	942	0	0	0	0	0	0	0	0	0	0	0	0	0	0
BCAR1	2982	2982	0	0	0	1	0	0	0	0	0	0	0	0	0	0
BCAR3	2562	2478	0	1	0	0	0	0	0	0	0	0	0	0	0	0
BCAS1	1755	1755	0	0	0	0	0	0	0	0	0	0	0	0	0	0
BCAS2	678	678	0	0	0	0	0	0	0	0	0	0	0	0	0	1
BCAS3	2787	2787	0	0	0	0	0	0	0	0	0	0	0	0	0	0
BCAS4	709	612	0	0	0	0	0	0	0	0	0	0	0	0	0	0
BCAT1	1206	1161	0	0	0	0	0	0	0	1	0	0	0	0	0	0
BCAT2	1179	1179	0	0	0	0	0	0	0	0	0	0	0	0	0	0
BCCIP	1169	1169	0	0	0	0	0	0	0	0	0	0	0	0	0	0
BCDIN3D	879	879	0	0	0	0	0	0	0	0	0	0	0	0	0	0
BCHE	1809	1809	0	0	0	0	0	0	0	0	0	0	0	0	0	0
BCKDHA	1338	1338	0	0	0	0	0	0	0	0	0	0	0	0	0	0
BCKDHB	1179	1179	0	0	0	0	0	0	0	0	0	0	0	0	0	0
BCKDK	1243	1243	0	0	0	0	1	0	0	0	0	0	0	0	0	0
BCL10	702	702	0	0	0	0	0	0	0	0	0	0	0	0	0	0
BCL11A	2610	2610	1	0	0	0	0	0	0	0	0	0	1	0	0	0
BCL11B	2685	2685	0	0	0	0	0	0	0	0	1	0	1	0	0	0
BCL2	753	753	0	0	0	0	0	0	0	0	0	0	0	0	0	0
BCL2A1	584	584	0	0	0	0	0	0	0	0	0	0	0	0	0	0
BCL2L1	702	702	0	0	0	0	0	0	0	0	0	0	0	0	0	0
BCL2L10	615	615	0	0	0	0	0	0	0	0	0	0	0	0	1	0
BCL2L11	999	751	0	1	1	0	0	0	0	0	0	0	0	0	0	0
BCL2L12	1005	1005	0	0	0	0	0	0	0	0	0	0	0	0	0	0
BCL2L13	1651	1458	0	0	0	0	0	0	0	0	0	0	0	0	0	0
BCL2L14	1065	1065	0	0	0	0	0	0	0	0	0	0	0	0	0	0
BCL2L15	492	492	0	0	0	0	0	0	0	0	0	0	0	0	0	0
BCL2L2	582	582	0	0	0	0	0	0	0	0	0	0	0	0	0	0
BCL2L2-PABPN1	1002	1002	0	0	0	0	0	0	0	0	0	0	0	0	0	0
BCL3	1365	1365	0	0	0	0	0	0	0	0	0	0	0	0	0	0
BCL6	2121	2121	0	0	0	0	0	0	0	0	0	0	0	0	0	0
BCL6B	1440	1440	0	0	0	0	0	0	0	0	0	0	0	0	0	0
BCL7A	696	696	0	0	0	1	0	0	0	0	0	0	0	0	0	0
BCL7B	609	609	0	0	0	0	0	1	0	0	0	0	0	0	0	0
BCL7C	654	654	0	0	0	0	0	0	0	0	0	0	0	0	0	0
BCL9	4281	4281	0	0	0	0	0	0	0	0	0	1	0	0	0	0
BCL9L	4500	4500	0	0	1	0	0	0	0	0	0	1	0	0	0	0
BCLAF1	2763	2763	0	0	1	0	0	0	0	0	0	0	1	0	0	0
BCMO1	1644	1644	0	0	0	0	0	0	0	0	0	0	0	0	0	0
BCO2	1740	1740	0	0	0	0	0	0	0	0	0	0	0	0	0	0
BCOR	5268	5268	0	0	0	0	0	0	0	0	0	0	1	0	0	0
BCORL1	5136	5136	0	0	0	0	0	0	0	0	0	1	0	0	0	0
BCR	3816	3816	0	0	0	0	0	0	0	0	0	0	0	0	0	0
BCS1L	1260	1260	0	0	0	0	0	0	0	0	0	0	0	0	0	0
BDH1	1032	1032	0	0	0	0	0	0	0	0	0	0	0	0	0	0
BDH2	738	738	0	0	0	0	0	0	0	0	0	0	0	0	0	0
BDKRB1	1062	1062	0	0	0	0	0	0	0	0	0	0	0	0	0	0
BDKRB2	1176	1176	0	0	0	0	0	0	0	0	0	0	0	0	0	0
BDNF	1083	1083	0	0	0	0	0	0	0	0	0	0	0	0	0	0
BDP1	7875	7875	0	0	0	0	0	0	0	0	0	0	0	0	0	0
BEAN1	1298	472	0	0	0	0	0	0	0	0	0	0	0	0	0	1
BECN1	1353	1353	0	0	0	0	0	0	0	0	0	0	0	0	0	1
BEGAIN	1782	1782	0	0	0	0	0	0	0	0	0	0	0	0	0	1
BEND2	2426	2282	0	0	0	0	0	0	0	0	0	0	0	0	0	0
BEND3	2487	2487	0	0	0	0	0	0	0	0	0	0	0	0	0	0
BEND4	1605	1605	0	0	0	0	0	0	0	0	0	0	0	0	0	0
BEND5	1266	1266	0	0	0	0	0	0	0	0	0	0	1	0	0	0
BEND6	840	840	0	0	0	0	0	0	0	0	0	0	0	0	1	0
BEND7	1454	1454	0	0	0	0	0	0	0	0	0	0	0	0	0	0
BEST1	2014	2014	0	0	0	0	0	0	0	0	0	0	0	0	0	0
BEST2	1530	1530	0	0	0	0	0	0	0	0	0	0	0	0	0	0
BEST3	2007	2007	0	0	0	0	0	0	0	0	0	0	0	0	0	0
BEST4	1422	1422	0	0	0	0	0	0	0	0	0	0	0	0	0	0
BET1	357	357	0	0	0	0	0	0	0	0	0	0	0	0	0	0
BET1L	477	477	0	0	0	0	0	0	0	0	0	0	0	0	0	0
BEX1	378	378	0	0	0	0	0	0	0	0	0	0	0	0	0	0
BEX2	483	483	0	0	0	0	0	0	0	0	0	0	0	0	1	0
BEX4	363	363	0	0	0	0	0	0	0	0	0	0	0	0	0	1
BEX5	336	336	0	0	0	0	0	0	0	0	0	0	0	0	0	1
BFAR	1353	1353	0	0	0	0	0	0	0	0	0	0	1	0	0	0
BFSP1	2044	2044	0	0	0	0	0	0	0	0	0	0	0	0	0	0
BFSP2	1248	1248	0	0	0	0	0	0	0	0	0	0	0	0	0	0
BGLAP	303	303	0	0	0	0	0	0	0	0	0	0	0	0	0	0
BGN	1107	1107	0	0	0	0	0	0	0	0	0	0	0	0	0	0
BHLHA15	570	570	0	0	0	0	0	0	0	0	0	0	0	0	0	0
BHLHA9	708	708	0	0	0	0	0	0	0	0	0	0	0	0	0	0
BHLHB9	1644	1644	0	0	0	0	0	0	0	0	0	0	0	0	0	0
BHLHE22	1146	1146	0	0	0	0	0	0	0	0	0	0	0	0	0	0
BHLHE23	726	698	0	0	0	0	0	0	0	0	0	0	0	0	0	0
BHLHE40	1239	1239	0	0	0	0	0	0	0	0	0	0	0	0	0	0
BHLHE41	1449	1449	0	0	0	0	0	0	0	0	0	0	0	0	0	0
BHMT	1221	1221	0	0	0	0	0	0	0	0	0	0	0	0	0	0
BHMT2	1092	1092	0	0	0	0	0	0	0	0	0	0	0	0	0	0
BICC1	2925	2925	0	0	1	0	0	0	0	0	0	0	0	0	0	0
BICD1	2928	2928	0	0	0	0	0	0	0	0	0	0	1	0	0	0
BICD2	2574	2574	0	0	0	0	0	0	0	0	0	1	0	0	0	0
BID	726	726	0	0	0	0	0	0	0	0	0	0	0	0	0	0
BIK	483	483	0	0	0	0	0	0	0	0	0	0	0	0	0	0
BIN1	1827	1827	0	0	0	0	0	0	0	0	0	0	0	0	0	1
BIN2	1698	1698	0	0	0	0	0	0	0	0	0	0	0	0	0	0
BIN3	762	762	0	0	0	0	0	0	0	0	0	0	0	0	0	0
BIRC2	1857	1857	0	0	0	1	0	0	0	0	0	0	0	0	0	0
BIRC3	1815	1815	0	0	0	0	0	0	0	0	0	0	0	0	0	0
BIRC5	601	601	0	0	0	0	0	0	0	0	0	0	0	0	0	0
BIRC6	14574	14574	0	0	1	0	0	0	0	0	0	1	0	0	0	0
BIRC7	897	897	0	0	0	0	0	0	0	0	0	0	0	0	0	0
BIRC8	711	711	0	0	0	0	0	0	0	0	0	0	0	0	0	0
BIVM	1533	1533	0	0	0	0	0	0	0	0	0	0	0	0	0	0
BIVM-ERCC5	4923	4923	0	0	0	0	0	0	0	0	0	0	0	0	0	0
BLCAP	264	264	0	0	0	0	0	0	0	0	0	0	0	0	0	0
BLID	327	327	0	0	0	0	0	0	0	0	0	0	0	0	0	0
BLK	1518	1518	0	0	0	0	0	0	0	0	0	0	0	0	0	0
BLM	4254	4254	0	0	0	0	0	0	0	0	0	0	0	0	0	0
BLMH	1368	1368	0	0	0	0	0	0	0	0	0	0	0	0	0	0
BLNK	1371	1371	0	0	0	0	0	0	0	1	0	0	0	0	0	0
BLOC1S1	462	417	0	0	0	0	0	0	0	0	0	0	0	0	0	0
BLOC1S2	429	429	0	0	0	0	0	0	0	0	0	0	0	0	0	0
BLOC1S3	609	609	0	0	0	0	0	0	0	0	0	0	0	0	0	0
BLOC1S4	654	654	0	0	0	0	0	0	0	0	0	0	0	0	0	0
BLOC1S5	567	564	0	0	0	0	0	0	0	0	0	0	0	0	0	0
BLOC1S6	519	519	0	0	0	0	0	0	0	0	0	0	0	0	0	0
BLVRA	891	891	0	0	0	0	0	0	0	0	0	0	0	0	0	0
BLVRB	621	621	0	0	0	0	0	0	0	0	0	0	0	0	0	0
BLZF1	1203	1203	0	0	0	0	0	0	0	0	0	0	0	0	0	0
BMF	555	555	0	0	0	0	0	0	0	0	0	0	0	0	0	0
BMI1	981	981	0	0	0	0	0	0	0	0	0	0	0	0	0	0
BMP1	3047	3047	0	0	0	0	0	0	0	0	0	0	0	0	0	0
BMP10	1275	1275	0	0	0	0	0	0	0	0	0	0	0	0	0	0
BMP15	1179	1179	0	0	0	0	0	0	0	0	0	0	0	0	0	0
BMP2	1191	1191	0	0	0	0	0	0	0	0	0	0	0	0	0	0
BMP2K	3524	3524	0	0	0	0	0	0	0	0	0	0	0	0	0	0
BMP3	1419	1419	0	0	0	0	0	0	0	0	0	0	0	0	0	0
BMP4	1227	1227	0	0	0	0	0	0	0	0	0	0	0	0	0	0
BMP5	1365	1365	0	0	0	0	0	0	0	0	0	0	0	0	0	0
BMP6	1542	1542	0	0	0	0	0	0	0	0	0	0	0	0	0	0
BMP7	1296	1296	0	0	0	0	0	0	0	0	0	0	0	0	0	0
BMP8A	1209	1209	0	0	0	0	0	0	0	0	0	0	0	0	0	0
BMP8B	1209	1209	0	0	0	0	0	0	0	0	0	0	0	0	0	0
BMPER	2058	2058	0	0	0	0	0	0	0	0	0	0	0	1	0	0
BMPR1A	1599	1599	0	0	0	0	0	0	0	0	0	0	0	0	0	0
BMPR1B	1599	1526	0	0	0	0	0	0	0	0	0	0	0	0	0	0
BMPR2	3117	3117	0	0	0	0	0	0	0	0	0	0	0	0	0	0
BMS1	3849	3411	0	0	0	0	0	0	0	0	0	0	0	0	0	0
BMX	2028	2028	0	0	0	0	0	0	0	0	0	0	0	0	0	0
BNC1	2985	2985	0	0	0	0	0	0	0	0	0	0	0	0	0	0
BNC2	3300	3300	0	0	0	0	0	0	0	0	0	0	0	0	0	0
BNIP1	816	816	1	0	0	0	0	0	0	0	0	0	0	0	0	0
BNIP2	1308	1308	0	0	0	0	0	0	0	0	0	0	0	0	0	0
BNIP3	585	585	0	0	0	0	0	0	0	0	0	0	0	0	0	0
BNIP3L	660	660	0	0	0	0	0	0	0	0	0	0	0	0	0	0
BNIPL	1074	1074	0	0	1	0	0	0	0	0	0	0	0	0	0	0
BOC	3345	3345	0	0	0	1	0	0	0	0	0	0	0	0	0	0
BOD1	586	586	0	0	0	0	0	0	0	0	0	0	1	0	0	0
BOD1L1	9156	9156	0	0	0	0	0	0	0	0	0	0	0	0	0	0
BOK	639	639	0	0	0	0	0	0	0	0	0	0	0	0	0	0
BOLA1	414	414	0	0	0	0	0	0	0	0	0	0	0	0	0	0
BOLA2	918	918	0	0	0	0	0	0	0	0	0	0	0	0	0	0
BOLA2B	918	918	0	0	0	0	0	0	0	0	0	0	0	0	0	0
BOLA3	395	395	0	0	0	0	0	0	0	0	0	0	0	0	0	0
BOLL	888	888	0	0	0	0	0	0	0	0	1	0	0	0	0	0
BOP1	2241	2241	0	0	0	0	0	0	0	0	0	0	1	0	0	0
BORA	1680	1680	0	0	0	0	0	0	0	0	0	0	0	0	0	0
BPGM	780	780	0	0	0	0	0	0	0	0	0	0	0	0	0	0
BPHL	876	876	0	0	0	0	0	0	0	0	0	0	0	0	0	0
BPI	1464	1464	0	0	0	0	0	0	0	0	0	0	0	0	0	0
BPIFA1	771	771	0	0	0	0	0	0	0	0	0	0	0	0	0	0
BPIFA2	750	750	0	0	0	0	0	0	0	0	0	0	0	0	0	0
BPIFA3	765	765	0	0	0	0	0	0	0	0	0	0	0	0	0	0
BPIFB1	1455	1455	0	0	0	0	0	0	0	0	0	0	0	0	0	0
BPIFB2	1377	1377	0	0	0	0	0	0	0	0	0	0	0	0	0	0
BPIFB3	1431	1431	0	0	0	0	0	0	0	0	0	0	0	0	0	0
BPIFB4	1845	1845	0	0	0	0	0	0	0	0	0	0	0	0	0	0
BPIFB6	1362	1362	0	0	0	0	0	0	0	0	0	0	0	0	0	0
BPIFC	1524	1524	0	0	0	0	0	0	0	0	0	0	0	0	0	0
BPNT1	927	927	0	0	0	0	0	0	0	0	0	0	0	0	0	0
BPTF	9141	9141	0	0	0	0	0	0	0	0	0	1	0	0	0	0
BPY2	963	963	0	0	0	0	0	0	0	0	0	0	0	0	0	0
BPY2B	963	963	0	0	0	0	0	0	0	0	0	0	0	0	0	0
BPY2C	963	963	0	0	0	0	0	0	0	0	0	0	0	0	0	0
BRAF	2301	2301	0	0	0	0	0	0	0	0	0	0	0	0	0	0
BRAP	1779	1779	0	0	0	0	0	0	0	0	0	0	1	0	0	0
BRAT1	2466	2466	0	0	0	0	0	0	0	0	0	0	0	0	0	0
BRCA1	5658	5592	1	0	1	1	0	0	0	0	0	0	0	0	0	0
BRCA2	10257	10257	0	0	0	0	0	0	0	0	0	0	0	0	0	0
BRCC3	954	954	0	0	0	0	0	0	0	0	0	1	0	0	0	0
BRD1	3177	3177	0	0	0	0	0	0	0	0	0	0	0	0	0	0
BRD2	15594	333	0	0	0	0	0	0	0	0	0	0	0	0	0	0
BRD3	2181	2181	0	0	0	0	0	0	0	0	0	0	0	0	0	0
BRD4	4100	4100	0	0	0	0	0	0	0	0	0	1	0	0	0	0
BRD7	1959	1959	0	0	0	0	0	0	0	0	0	0	0	0	0	0
BRD8	3987	3987	0	0	0	0	0	0	0	0	0	0	0	0	0	0
BRD9	1794	1794	0	0	1	0	0	0	0	0	0	0	0	0	0	0
BRDT	2856	2856	0	0	0	0	0	0	0	0	0	0	0	0	0	0
BRE	1371	1371	0	0	0	0	0	0	0	0	0	0	0	0	0	0
BRF1	2256	2117	0	0	0	0	0	0	0	0	0	0	0	0	0	0
BRF2	1260	1260	1	0	0	0	0	0	0	0	0	0	0	0	0	0
BRI3	430	430	0	0	0	0	0	0	0	0	0	0	1	0	0	0
BRI3BP	756	756	0	0	0	0	0	0	0	0	0	0	0	0	0	1
BRICD5	687	687	0	0	0	0	0	0	0	0	0	0	0	0	0	0
BRINP1	2286	2286	0	0	0	0	0	0	0	0	0	0	0	0	0	0
BRINP2	2352	2352	0	0	0	0	0	0	0	0	0	0	0	0	0	0
BRIP1	3750	3750	0	0	0	0	0	0	0	0	0	0	0	0	0	0
BRIX1	1062	1062	0	0	0	0	0	0	0	0	0	0	0	0	0	0
BRK1	228	228	0	0	0	0	0	0	0	0	0	0	0	0	0	0
BRMS1	881	881	0	0	0	0	0	0	0	0	0	0	1	0	0	0
BRMS1L	972	972	0	0	0	0	0	0	0	0	0	0	0	0	0	1
BROX	1236	1236	0	0	0	0	0	0	0	0	0	0	0	0	0	0
BRPF1	3663	3663	0	0	0	0	0	0	0	1	0	1	0	0	0	0
BRPF3	3618	3618	0	0	0	0	0	0	0	0	0	0	0	0	0	0
BRS3	1200	1200	0	0	0	0	0	0	0	0	0	0	0	0	0	0
BRSK1	2337	2337	0	0	0	0	0	0	0	0	0	0	0	0	0	0
BRSK2	2546	2007	0	0	0	0	0	0	0	0	0	0	0	0	0	0
BRWD1	7216	7216	1	0	0	0	0	0	0	0	0	0	0	0	0	0
BRWD3	5409	5409	0	0	0	0	0	0	0	0	0	0	1	0	0	0
BSCL2	1389	1389	0	0	0	0	0	1	0	0	0	0	0	1	0	0
BSDC1	1344	1344	0	0	0	0	0	0	0	0	0	0	0	0	0	0
BSG	1190	1190	0	0	0	0	0	0	0	0	0	0	0	0	0	0
BSN	11781	11781	0	0	0	0	0	0	0	0	0	0	0	0	0	0
BSND	963	963	0	0	0	0	0	0	0	0	0	0	0	0	0	0
BSPH1	399	399	0	0	0	0	0	0	0	0	0	0	0	0	0	0
BSPRY	1209	1209	0	0	1	0	0	0	0	0	0	0	0	0	0	0
BST1	957	957	0	0	0	0	0	0	0	0	0	0	0	0	0	0
BST2	543	543	1	0	0	0	0	0	0	0	0	0	0	0	0	0
BSX	702	702	0	0	0	0	0	0	0	0	0	0	0	0	0	0
BTAF1	5550	5550	1	0	0	0	0	0	0	0	0	1	0	0	0	0
BTBD1	1449	1449	0	0	0	0	0	0	0	0	0	0	0	0	1	0
BTBD10	1428	1428	0	0	0	0	0	0	0	0	0	0	0	0	1	0
BTBD11	3416	3416	0	0	0	0	0	0	0	0	0	0	0	0	0	0
BTBD16	1521	1521	0	0	0	0	0	0	0	0	0	0	0	0	0	0
BTBD17	1437	1437	0	0	0	0	0	0	0	0	0	0	0	0	0	0
BTBD18	2139	2139	0	0	0	0	0	0	0	0	1	0	0	0	0	0
BTBD19	876	876	0	0	0	0	0	0	0	0	0	0	0	0	0	0
BTBD2	1578	1578	0	0	1	0	0	0	0	0	0	0	0	0	0	0
BTBD3	1569	1569	0	0	0	0	0	0	0	0	0	0	0	0	0	0
BTBD6	1458	1458	0	0	0	0	0	0	0	0	0	0	0	0	0	0
BTBD7	3470	3470	0	0	0	0	0	0	0	0	0	0	1	0	0	0
BTBD8	1137	1137	0	0	0	0	0	0	0	0	0	0	0	0	0	0
BTBD9	1934	1847	1	0	0	0	0	0	0	0	0	0	0	0	0	1
BTC	537	537	0	0	0	0	0	0	0	0	0	0	0	0	0	0
BTD	1813	1652	0	0	0	0	0	0	0	0	0	0	0	0	0	0
BTF3	621	621	0	0	0	0	0	0	0	0	0	0	0	0	0	0
BTF3L4	477	477	0	0	0	0	0	0	0	0	0	0	0	0	0	0
BTG1	516	516	0	0	0	0	0	0	0	0	0	0	0	0	0	0
BTG2	477	477	0	0	0	0	0	0	0	0	0	0	0	0	0	0
BTG3	891	891	0	0	0	0	0	0	0	0	0	0	0	0	0	0
BTG4	672	672	0	0	0	0	0	0	0	0	0	0	0	0	0	0
BTK	1980	1980	0	0	0	0	0	0	0	0	0	0	0	0	0	0
BTLA	870	870	0	0	0	0	0	0	0	0	0	0	0	0	0	0
BTN1A1	1581	1581	1	0	0	0	0	0	0	0	0	0	0	0	0	0
BTN2A1	1618	1607	0	0	0	0	0	0	0	0	0	0	0	0	0	0
BTN2A2	1678	1572	0	0	0	0	0	0	0	0	0	0	0	0	0	0
BTN3A1	1702	1702	0	0	0	0	0	0	0	0	0	1	0	0	0	0
BTN3A2	1021	1005	0	0	0	0	0	0	0	0	0	0	0	0	0	0
BTN3A3	1755	1755	0	0	0	0	0	0	0	0	0	0	0	0	0	0
BTNL2	10944	311	0	0	0	0	0	0	0	1	0	0	0	0	0	0
BTNL3	1401	1401	0	0	0	0	0	0	0	0	0	0	0	0	0	0
BTNL8	1655	1655	0	0	0	0	0	0	0	0	0	0	0	0	0	0
BTNL9	1608	1608	0	0	1	0	0	0	0	0	0	0	0	0	0	0
BTRC	1818	1818	0	0	0	0	0	1	0	0	0	0	0	0	1	0
BUB1	3258	3258	0	0	0	0	0	0	0	0	0	0	0	0	0	0
BUB1B	3153	3153	0	0	0	0	0	0	0	0	0	0	0	0	0	0
BUB3	997	997	0	0	0	0	0	0	0	0	0	0	1	0	0	0
BUD13	1860	1860	0	0	0	0	0	0	0	0	0	0	0	0	0	0
BUD31	435	435	0	0	0	0	0	0	0	0	0	0	0	0	0	0
BVES	1083	1083	0	0	0	0	0	0	0	0	0	0	0	0	0	0
BYSL	1314	1314	0	0	0	0	0	0	0	0	0	0	1	0	0	0
BZRAP1	5574	5574	0	0	0	0	1	0	0	0	0	0	0	0	0	0
BZW1	1358	1168	0	0	0	0	0	0	0	0	0	0	0	0	0	0
BZW2	1260	1260	0	0	0	0	0	0	0	0	0	0	0	0	0	0
C10orf10	639	639	0	0	0	0	0	0	0	0	0	0	0	0	0	0
C10orf105	402	402	0	0	0	0	0	0	0	0	0	0	0	0	0	0
C10orf107	627	627	0	0	0	0	0	0	0	0	0	0	0	1	0	0
C10orf11	597	597	0	0	0	0	0	0	0	0	0	0	0	0	0	0
C10orf111	468	468	0	0	0	0	0	0	0	0	0	0	0	0	0	0
C10orf113	503	478	0	0	0	0	0	0	0	0	0	0	0	0	0	0
C10orf118	2697	2697	0	0	0	0	0	0	0	0	0	0	0	0	0	0
C10orf12	3744	3744	0	0	0	0	0	0	0	0	0	1	0	0	0	0
C10orf120	1008	1008	0	0	0	0	0	0	0	0	0	0	0	0	0	0
C10orf128	318	318	0	0	0	0	0	0	0	0	0	0	0	0	0	0
C10orf129	1443	1443	0	0	0	0	0	0	0	0	0	0	0	0	0	0
C10orf131	531	519	0	0	0	0	0	0	0	0	0	0	0	0	0	0
C10orf137	3717	3615	0	0	1	0	0	0	0	0	0	0	0	0	0	0
C10orf2	2070	2070	0	0	0	0	0	0	0	0	0	0	0	0	0	0
C10orf25	369	369	0	0	0	0	0	0	0	0	0	0	0	0	0	0
C10orf32	321	321	0	0	0	0	0	0	0	0	1	0	0	0	0	0
C10orf35	366	366	0	0	0	0	0	1	0	0	0	0	0	0	0	0
C10orf53	539	539	0	0	0	1	0	0	0	0	0	0	0	0	0	0
C10orf54	936	936	0	0	0	0	0	0	0	0	0	0	0	0	0	0
C10orf55	456	456	0	0	0	0	0	0	0	0	0	0	0	0	0	0
C10orf62	672	672	0	0	0	0	0	0	0	0	0	0	0	0	0	0
C10orf67	558	558	0	0	0	0	0	0	0	0	0	0	0	0	0	0
C10orf68	1887	1887	0	0	0	0	0	0	0	0	0	0	0	0	0	0
C10orf71	4308	4308	0	0	0	0	0	0	0	0	0	0	0	0	0	0
C10orf76	2070	2070	0	0	0	0	0	0	0	0	0	0	0	0	0	0
C10orf82	465	465	0	0	0	0	0	0	0	0	0	0	0	0	0	0
C10orf88	1338	1338	0	0	0	0	0	0	0	0	0	0	0	0	0	0
C10orf90	2100	2100	1	0	0	0	0	0	0	0	0	0	0	1	0	0
C10orf91	438	438	0	0	0	0	0	0	0	0	0	0	0	0	0	0
C10orf95	774	774	0	0	0	0	0	0	0	0	0	0	0	0	0	0
C10orf99	246	246	0	0	0	0	0	0	0	0	0	0	0	0	0	0
C11orf1	453	453	0	0	0	0	0	0	0	0	0	0	0	0	0	0
C11orf16	1404	1404	0	0	0	1	0	0	0	0	0	0	0	0	0	0
C11orf21	537	537	0	0	0	0	0	0	0	0	0	0	0	0	0	0
C11orf24	1350	1350	1	0	0	0	0	0	0	0	0	0	0	0	0	1
C11orf30	3969	3969	0	0	0	0	0	0	0	0	0	1	0	0	0	0
C11orf31	369	369	0	0	0	0	0	0	0	0	1	0	0	0	0	0
C11orf34	624	624	0	0	0	0	0	0	0	0	0	0	0	0	0	0
C11orf35	1905	1905	0	0	0	0	0	0	0	0	0	0	0	0	0	0
C11orf40	654	654	0	0	0	0	0	0	0	0	0	0	0	0	0	0
C11orf42	1002	1002	0	0	0	0	0	0	0	0	0	0	0	0	0	0
C11orf44	369	317	0	0	0	0	0	0	0	0	0	0	0	0	0	0
C11orf45	438	438	0	0	0	0	0	0	0	0	0	0	0	0	0	0
C11orf48	792	792	0	0	0	0	0	0	0	0	0	0	0	0	0	0
C11orf49	1254	1225	0	0	0	0	0	0	0	0	0	0	0	0	0	0
C11orf52	372	372	0	0	0	0	0	0	0	0	0	0	0	0	0	0
C11orf53	711	711	0	0	0	0	0	0	0	0	0	0	0	0	0	0
C11orf54	798	798	0	0	0	0	0	0	0	0	0	0	0	0	0	0
C11orf57	882	882	0	0	0	0	0	0	0	0	0	0	0	0	0	0
C11orf58	552	552	0	0	0	0	0	0	0	0	0	0	0	0	0	0
C11orf63	2397	2397	0	0	0	0	0	0	0	0	0	0	0	0	0	0
C11orf65	942	942	0	0	0	0	0	0	0	0	0	0	0	0	0	0
C11orf68	882	882	0	0	0	0	0	0	0	0	0	0	0	0	0	0
C11orf70	804	694	0	0	0	0	0	0	0	0	0	0	0	0	0	0
C11orf71	473	473	0	0	0	0	0	0	0	0	0	0	0	0	0	0
C11orf73	594	594	0	0	0	0	0	0	0	0	0	0	0	0	0	0
C11orf74	666	666	0	0	0	0	0	0	0	0	0	0	0	0	0	0
C11orf80	2034	1881	0	1	0	0	0	0	0	0	0	0	0	0	0	0
C11orf82	2997	2997	0	0	0	0	0	0	0	0	0	0	0	0	0	0
C11orf83	282	282	0	0	0	0	0	0	0	0	0	0	0	0	0	0
C11orf84	1146	1146	0	0	0	0	0	0	0	0	0	0	0	0	0	0
C11orf85	651	651	0	0	0	0	0	0	0	0	0	0	0	0	0	0
C11orf86	348	348	0	0	0	0	0	0	0	0	0	0	0	0	0	0
C11orf87	594	594	0	0	0	0	0	0	0	0	1	0	0	0	0	1
C11orf88	591	510	0	0	0	0	0	0	0	0	0	0	0	0	0	0
C11orf91	582	582	0	0	0	0	0	0	0	0	0	0	0	0	0	0
C11orf93	756	487	0	0	0	0	0	0	0	0	0	0	0	0	0	1
C11orf94	297	297	0	0	0	0	0	0	0	0	0	0	0	0	0	0
C11orf95	2037	2037	0	0	0	0	0	0	0	0	0	0	0	0	0	0
C11orf96	369	369	0	0	0	0	0	0	0	0	0	0	0	0	0	0
C12orf10	1131	1131	0	0	0	0	0	0	0	0	0	0	0	0	0	0
C12orf23	351	351	0	0	0	0	0	0	0	0	0	0	0	0	0	0
C12orf29	978	978	0	0	0	0	0	0	0	0	0	0	0	0	0	0
C12orf39	351	351	0	0	1	0	0	0	0	0	0	0	0	1	0	0
C12orf4	1659	1659	0	0	0	1	0	0	0	0	0	0	0	0	0	0
C12orf40	1959	1959	0	0	0	1	0	0	0	0	0	0	0	0	0	1
C12orf42	1083	1083	0	0	0	0	0	0	0	0	0	0	0	0	0	0
C12orf43	789	789	0	0	0	0	0	1	0	0	0	0	0	0	0	0
C12orf44	657	657	0	0	0	0	0	0	0	0	0	0	0	0	0	0
C12orf45	558	558	0	0	0	0	0	0	0	0	0	0	0	0	0	0
C12orf49	618	618	0	0	0	0	0	0	0	0	0	0	0	0	0	0
C12orf5	813	813	0	0	0	0	0	0	0	0	0	0	0	0	0	0
C12orf50	1245	1245	0	0	0	0	0	0	0	0	0	0	0	0	0	0
C12orf52	810	810	0	0	0	0	0	0	0	0	0	0	0	0	0	0
C12orf54	384	384	0	0	0	0	0	0	0	0	0	0	0	0	0	0
C12orf56	1869	1869	0	0	0	0	0	0	0	0	0	0	0	0	0	0
C12orf57	381	381	0	0	1	0	0	0	0	0	0	0	0	0	0	0
C12orf60	738	738	0	0	0	0	0	0	0	0	0	0	0	0	0	0
C12orf61	396	396	0	0	0	0	0	0	0	0	0	0	0	0	0	0
C12orf65	501	501	0	0	0	0	0	0	0	0	1	0	0	0	0	0
C12orf66	1338	1338	0	0	0	0	0	0	0	0	0	0	0	0	0	0
C12orf68	585	585	0	0	0	0	0	0	0	0	0	0	0	0	1	0
C12orf71	810	810	0	0	0	0	0	0	0	0	0	0	0	0	0	0
C12orf73	216	216	0	0	0	0	0	0	0	0	0	0	0	0	0	0
C12orf74	588	588	0	0	0	0	0	0	0	0	0	0	0	0	0	0
C12orf75	192	192	0	0	0	0	0	0	0	0	0	0	0	0	0	0
C12orf76	408	408	0	0	0	0	0	0	0	0	0	0	0	0	0	0
C12orf77	438	438	0	0	0	0	0	0	0	0	0	0	0	0	0	0
C13orf35	366	366	0	0	0	0	0	0	0	0	0	0	0	0	0	0
C14orf1	423	423	0	0	0	0	0	0	0	0	0	0	0	0	0	0
C14orf105	891	891	0	0	1	0	0	0	0	0	0	0	0	0	0	0
C14orf119	423	423	0	0	0	0	0	0	0	0	0	0	0	0	0	0
C14orf142	303	303	0	0	0	0	0	0	0	0	0	0	0	0	0	0
C14orf159	1866	1866	0	0	0	0	0	0	0	0	0	0	0	0	0	0
C14orf166	735	735	0	0	0	0	0	0	0	0	0	0	0	0	0	0
C14orf166B	1467	1467	0	0	0	0	0	0	0	0	0	0	0	0	0	0
C14orf169	1925	1925	0	0	0	0	0	0	0	0	0	0	0	0	0	0
C14orf177	378	378	0	0	0	0	0	0	0	0	0	0	0	0	0	0
C14orf178	369	369	0	0	0	0	0	0	0	0	0	0	0	0	0	0
C14orf180	483	483	0	0	0	0	0	0	0	0	0	0	0	0	0	0
C14orf182	324	324	0	0	0	0	0	0	0	0	0	0	0	0	0	0
C14orf183	975	975	0	0	0	0	0	0	0	0	0	0	0	0	0	0
C14orf2	228	228	0	0	0	0	0	0	0	0	0	0	0	0	0	0
C14orf28	933	933	0	0	0	0	0	0	0	0	0	0	0	0	0	0
C14orf37	2325	2325	0	0	0	0	0	0	0	0	0	1	0	0	0	0
C14orf39	1764	1764	0	0	0	0	0	0	0	0	0	0	0	0	0	0
C14orf79	978	978	0	0	0	0	0	0	0	0	0	0	0	0	1	0
C14orf80	1311	1311	0	0	0	0	0	0	0	0	0	0	0	0	0	0
C14orf93	1617	1617	0	0	0	0	0	0	0	0	0	0	1	0	0	0
C15orf26	906	906	0	0	0	0	0	0	0	0	0	0	0	0	0	0
C15orf27	1596	1596	0	0	0	0	0	0	0	0	0	0	0	1	0	0
C15orf32	537	537	0	0	0	0	0	0	0	0	0	0	0	0	0	0
C15orf38	681	681	0	0	0	0	0	0	0	0	0	0	1	0	0	0
C15orf38-AP3S2	1185	1185	0	0	0	0	0	0	0	0	0	0	0	0	0	0
C15orf39	3144	3144	0	0	0	0	0	0	0	0	0	0	0	0	0	0
C15orf40	918	803	0	0	0	0	0	0	0	0	0	0	0	0	0	0
C15orf41	846	846	0	0	0	0	0	0	0	0	0	0	0	0	0	0
C15orf43	663	663	0	0	0	0	1	0	0	0	0	0	0	0	0	0
C15orf48	252	252	0	0	0	0	0	0	0	0	0	0	0	0	0	0
C15orf52	1605	1605	0	0	0	0	0	0	0	0	0	0	0	0	0	0
C15orf53	540	540	0	0	0	0	0	0	0	0	0	0	0	0	0	0
C15orf54	552	552	0	0	0	0	0	0	0	0	0	0	0	0	0	0
C15orf56	486	486	0	0	0	0	0	0	0	0	0	0	0	0	0	0
C15orf57	585	585	0	0	0	0	0	0	0	0	0	0	0	0	0	0
C15orf59	882	882	0	0	0	0	0	0	0	0	0	0	0	0	0	0
C15orf60	801	801	0	0	0	0	0	0	0	0	0	0	0	0	0	0
C15orf61	474	474	0	0	0	0	0	0	0	0	0	0	0	0	0	0
C15orf62	528	528	0	0	0	0	0	0	0	0	0	0	0	0	0	0
C16orf11	1716	1716	0	0	0	0	0	0	0	0	0	0	0	0	0	0
C16orf13	686	686	1	0	0	0	0	0	0	0	0	0	0	0	0	0
C16orf3	354	354	0	0	0	1	0	0	0	0	0	0	0	0	0	0
C16orf45	670	670	0	0	0	0	0	1	0	0	0	0	0	0	0	0
C16orf46	1212	1212	0	0	0	0	0	0	0	0	0	0	0	0	0	0
C16orf47	402	402	0	0	0	0	0	0	0	0	0	0	0	0	0	0
C16orf52	504	504	0	0	0	0	0	0	0	0	0	0	0	0	0	1
C16orf54	675	675	0	0	0	0	0	0	0	0	0	0	0	0	0	0
C16orf58	1407	1407	0	0	0	0	0	0	0	0	0	0	0	0	0	0
C16orf59	1302	1302	0	0	0	0	0	0	0	0	0	0	0	0	0	0
C16orf62	3159	2953	0	0	0	0	0	0	0	0	0	0	0	0	0	0
C16orf70	1269	1269	0	0	0	0	0	0	0	0	0	0	0	0	0	0
C16orf71	1563	1563	0	0	0	0	0	0	0	0	0	0	0	0	0	0
C16orf72	828	828	0	0	0	0	0	0	0	0	0	0	0	0	0	0
C16orf74	231	231	0	0	0	0	0	0	0	0	0	0	0	0	0	0
C16orf78	798	798	0	0	0	0	0	0	0	0	0	0	0	0	0	0
C16orf80	582	582	0	0	0	0	0	0	0	0	0	0	0	0	0	0
C16orf82	465	465	0	0	0	0	0	0	0	0	0	0	0	0	0	0
C16orf86	954	954	0	0	0	0	0	0	0	0	0	0	0	0	0	0
C16orf87	465	465	0	0	0	0	0	0	0	0	0	1	0	0	0	0
C16orf89	1340	1086	0	0	0	0	0	0	0	0	0	0	0	0	0	0
C16orf90	549	549	0	0	0	0	0	0	0	0	0	0	0	0	0	0
C16orf91	399	309	0	0	0	0	0	0	0	0	0	0	0	0	0	0
C16orf92	413	413	0	0	0	0	0	0	0	0	1	0	0	0	0	0
C16orf93	1061	812	0	0	0	0	0	0	0	0	0	0	0	0	0	0
C16orf96	3426	3426	0	0	0	0	0	0	0	0	0	0	0	0	0	0
C17orf100	356	356	0	0	0	0	0	0	0	0	0	0	0	0	0	0
C17orf102	504	504	0	0	0	0	0	0	0	0	0	0	0	0	0	0
C17orf103	341	341	0	0	0	0	0	0	0	0	0	0	1	0	0	0
C17orf104	2859	2859	0	0	0	0	0	0	0	0	0	0	0	0	0	0
C17orf105	495	495	0	0	0	0	0	0	0	0	0	0	0	0	0	0
C17orf107	573	573	0	0	0	0	0	0	0	0	0	0	0	0	0	0
C17orf47	1713	1713	0	0	0	0	0	0	0	0	0	0	0	0	0	0
C17orf49	579	579	0	0	0	0	0	0	0	0	0	0	0	0	0	0
C17orf50	525	525	0	0	0	0	0	0	0	0	0	0	0	0	0	0
C17orf51	666	666	0	0	0	0	0	0	0	0	0	0	0	0	0	0
C17orf53	1944	1944	0	0	0	1	0	0	0	0	0	0	0	0	0	0
C17orf58	419	419	0	0	0	0	0	0	0	0	0	0	0	0	0	0
C17orf59	1074	1074	0	0	0	0	0	0	0	0	0	0	0	0	0	0
C17orf62	564	564	0	0	0	0	0	0	0	0	0	0	1	0	0	0
C17orf64	711	711	0	0	0	0	0	0	0	0	0	0	0	0	0	0
C17orf66	1713	1713	0	0	0	0	0	0	0	0	0	0	0	0	0	0
C17orf67	273	273	0	0	0	0	0	0	0	0	0	0	0	0	0	1
C17orf70	2646	2646	0	0	0	0	0	0	0	0	0	0	0	0	0	0
C17orf72	784	626	0	0	0	0	0	0	0	0	0	0	0	0	0	0
C17orf74	1506	1506	0	0	0	0	0	0	0	0	0	0	0	0	0	0
C17orf75	1191	1191	0	0	0	0	0	0	0	0	0	0	0	0	0	0
C17orf77	732	732	0	0	0	0	0	0	0	0	0	0	0	0	0	0
C17orf78	828	828	0	0	0	0	0	0	0	0	0	0	0	0	0	0
C17orf80	1853	1853	0	0	0	0	0	0	0	0	0	0	0	0	0	0
C17orf82	756	756	0	0	0	0	0	0	0	0	0	0	0	0	0	0
C17orf85	1863	1863	0	0	0	0	0	0	0	0	0	1	0	0	0	0
C17orf89	225	225	0	0	0	0	0	0	0	0	0	0	0	0	0	0
C17orf96	1140	1140	0	0	0	0	0	0	0	0	0	0	0	0	0	0
C17orf97	1272	1272	0	0	0	0	0	0	0	0	0	0	0	0	0	0
C17orf98	465	465	0	0	0	0	0	0	0	0	0	0	0	0	0	0
C17orf99	798	798	0	0	0	0	0	0	0	0	0	0	0	0	0	0
C18orf21	663	663	0	0	0	0	0	0	0	0	0	0	0	0	0	0
C18orf25	1212	1212	0	0	0	0	0	0	0	0	0	0	0	0	0	0
C18orf32	231	231	0	0	0	0	0	0	0	0	0	0	0	0	0	0
C18orf42	210	210	0	0	0	0	0	0	0	0	0	0	0	0	0	0
C18orf54	1119	1119	0	0	0	0	0	0	0	0	0	0	0	0	0	0
C18orf56	372	372	0	0	0	0	0	0	0	0	0	0	0	0	0	0
C18orf8	1974	1974	0	0	0	0	0	0	0	0	0	0	0	0	0	0
C19orf10	522	522	0	0	0	0	0	0	0	0	0	0	0	0	0	0
C19orf12	459	459	0	0	0	0	0	0	0	0	0	0	0	0	0	0
C19orf18	648	648	0	0	0	0	0	0	0	0	0	0	0	0	0	0
C19orf24	399	399	0	0	0	0	0	0	0	0	0	0	0	0	0	0
C19orf25	357	357	0	0	0	0	0	0	0	0	0	0	0	0	0	0
C19orf26	1362	1362	0	0	0	0	0	0	0	0	0	0	0	0	0	0
C19orf33	321	321	0	0	0	0	0	0	0	0	0	0	0	0	0	0
C19orf35	1422	1422	0	0	0	0	0	0	0	0	0	0	0	0	0	0
C19orf38	693	693	0	0	0	0	0	0	0	0	0	0	0	0	0	0
C19orf40	648	648	0	0	0	0	0	0	0	0	0	0	0	0	0	0
C19orf43	531	531	0	0	0	0	0	0	0	0	0	0	0	0	0	0
C19orf44	1974	1974	0	0	0	0	0	0	0	0	0	1	0	0	0	0
C19orf45	1518	1518	0	0	0	0	0	0	0	0	0	0	0	0	0	0
C19orf47	1269	1130	0	0	0	1	0	0	0	0	0	0	1	0	0	0
C19orf48	354	354	0	0	0	0	0	0	0	0	0	0	1	0	0	0
C19orf52	783	783	0	0	0	0	0	0	0	0	0	0	0	0	0	0
C19orf53	300	300	0	0	0	0	0	0	0	0	0	0	0	0	0	0
C19orf54	1056	1056	0	0	0	0	0	0	0	0	0	0	0	0	0	0
C19orf55	1443	1301	0	0	0	0	0	0	0	0	0	0	0	0	0	0
C19orf57	1914	1914	0	0	0	0	0	0	0	0	0	0	0	0	0	0
C19orf59	564	564	0	0	0	0	0	0	0	0	0	0	0	0	0	0
C19orf60	606	606	0	0	0	0	0	0	0	0	0	0	0	0	0	0
C19orf66	876	876	0	0	0	0	0	0	0	0	0	0	0	0	0	1
C19orf69	393	393	0	0	0	0	0	0	0	0	0	0	0	0	0	0
C19orf70	357	357	0	0	0	0	0	0	0	0	0	0	0	0	0	0
C19orf71	630	630	0	0	0	0	0	0	0	0	0	0	0	0	0	0
C19orf73	390	390	0	0	0	0	0	0	0	0	0	0	0	0	0	0
C19orf77	393	393	0	0	0	0	0	0	0	0	0	0	0	1	0	0
C19orf80	597	597	0	0	0	0	0	0	0	0	0	0	0	0	0	0
C1D	426	426	0	0	0	0	0	0	0	0	0	0	0	1	0	0
C1GALT1	1092	1092	0	0	0	0	0	0	0	0	0	0	0	0	0	0
C1GALT1C1	957	957	0	0	0	0	0	0	0	0	0	0	0	0	0	0
C1orf100	444	444	0	1	0	0	0	0	0	0	0	0	0	0	0	0
C1orf101	2856	2856	0	0	0	0	0	0	0	0	0	0	0	0	0	0
C1orf105	552	552	0	0	0	0	0	0	0	0	0	0	0	0	0	0
C1orf106	2034	2012	0	0	0	0	0	0	0	0	0	0	0	0	0	0
C1orf109	612	612	0	0	0	0	0	0	0	0	0	0	0	0	0	0
C1orf110	909	909	0	0	0	0	0	0	0	0	0	0	0	0	0	0
C1orf111	786	786	0	0	0	0	0	0	0	0	0	0	0	0	0	0
C1orf112	2562	2562	0	0	0	0	0	0	0	0	0	0	0	0	0	0
C1orf115	429	429	0	0	0	0	0	0	0	0	0	0	0	0	0	1
C1orf116	1806	1806	0	0	0	0	0	0	0	0	0	0	0	0	0	0
C1orf122	333	333	0	0	0	0	0	0	0	0	0	0	0	0	0	0
C1orf123	483	483	0	0	0	0	0	0	0	0	0	0	0	0	0	0
C1orf127	2472	2472	0	0	0	0	0	0	0	0	0	0	0	0	0	0
C1orf131	882	882	0	0	0	0	0	0	0	0	0	0	0	0	0	0
C1orf141	1416	1203	0	0	0	0	0	0	0	0	0	0	0	0	0	0
C1orf146	543	543	0	0	1	0	0	0	0	0	0	0	0	0	0	0
C1orf158	585	585	0	0	0	0	0	0	0	0	0	0	0	1	0	0
C1orf159	597	597	0	0	0	0	0	0	0	0	0	0	0	0	0	0
C1orf162	468	468	0	0	0	0	0	0	0	0	0	0	0	0	0	0
C1orf168	2187	2187	0	0	0	0	0	0	0	0	0	0	0	0	0	0
C1orf172	1197	1197	0	0	0	0	0	0	0	0	0	0	0	0	0	0
C1orf173	4593	4593	0	0	0	0	0	0	0	0	0	0	0	0	0	1
C1orf174	732	732	0	0	0	0	0	0	0	0	0	0	0	0	0	0
C1orf177	1318	1318	0	0	0	0	0	0	0	0	0	0	0	0	0	0
C1orf185	600	600	0	0	0	0	0	0	0	0	0	0	0	0	0	0
C1orf186	519	519	0	0	0	0	0	0	0	0	0	0	0	0	0	0
C1orf189	306	306	0	0	0	0	0	0	0	0	0	0	0	0	0	0
C1orf192	534	534	0	0	0	0	0	0	0	0	0	0	0	1	0	0
C1orf194	474	474	0	0	0	0	0	0	0	0	0	0	0	0	0	0
C1orf198	984	984	0	0	0	0	0	0	0	0	0	0	0	0	0	0
C1orf204	708	708	0	0	0	0	0	0	0	0	0	0	0	0	0	0
C1orf21	366	366	0	0	0	0	0	0	0	0	0	0	0	0	0	0
C1orf210	342	342	0	0	0	0	0	0	0	0	0	0	0	0	0	0
C1orf216	690	690	0	0	0	0	0	0	0	0	0	0	0	0	1	0
C1orf226	948	948	0	0	0	0	0	0	0	0	0	0	0	0	0	0
C1orf227	297	297	0	0	0	0	0	0	0	0	0	0	0	0	0	0
C1orf228	1323	1323	0	0	0	0	0	0	0	0	0	0	0	0	0	0
C1orf229	714	714	0	0	0	0	0	0	0	0	0	0	0	0	0	0
C1orf27	1365	1365	0	0	0	0	0	0	0	0	0	0	0	0	0	0
C1orf35	792	792	0	0	0	0	0	0	0	0	0	0	0	0	0	0
C1orf43	762	762	0	0	0	0	0	0	0	0	0	0	0	0	0	0
C1orf50	600	600	0	0	0	0	0	0	0	0	0	0	0	0	0	0
C1orf51	1158	1158	0	0	0	0	0	0	0	0	0	0	0	0	0	0
C1orf52	549	549	0	0	0	0	0	0	0	0	0	0	0	0	0	1
C1orf53	438	438	0	0	0	0	0	0	0	0	0	0	0	0	0	0
C1orf54	396	396	0	0	0	0	0	0	0	0	0	0	0	0	0	0
C1orf56	1026	1026	0	0	0	0	0	0	0	0	0	0	0	0	0	0
C1orf61	471	471	0	0	0	0	0	0	0	0	0	0	0	0	0	0
C1orf63	873	873	0	0	0	0	0	0	0	0	0	0	0	0	0	0
C1orf64	510	510	0	0	0	0	0	0	0	0	0	0	0	0	0	0
C1orf65	1872	1872	0	0	0	0	0	0	0	0	0	0	0	0	0	0
C1orf68	753	753	0	0	0	0	0	0	0	0	0	0	0	0	0	0
C1orf74	810	810	0	0	0	0	0	0	0	0	0	0	0	0	0	0
C1orf85	1253	1241	0	0	0	0	0	0	0	0	0	0	0	0	0	0
C1orf86	1082	964	0	0	0	0	0	0	0	0	0	0	0	0	0	0
C1orf87	1641	1641	0	0	0	0	0	0	0	0	0	0	0	0	0	0
C1orf94	1797	1797	0	0	0	0	0	0	0	0	0	0	0	0	0	0
C1orf95	426	426	0	0	0	0	0	0	0	0	0	0	0	0	0	0
C1QA	738	738	0	0	0	0	0	0	0	0	0	0	0	0	0	0
C1QB	762	762	0	0	0	0	0	0	0	0	0	0	0	0	0	0
C1QBP	849	849	0	0	0	0	0	0	0	0	0	0	0	0	0	0
C1QC	738	738	0	0	0	1	0	0	0	0	0	0	0	0	0	0
C1QL1	777	777	0	0	0	0	0	0	0	0	0	0	0	0	0	0
C1QL2	864	864	0	0	0	0	0	0	0	0	0	0	0	0	0	0
C1QL3	768	768	0	0	0	0	0	0	0	0	0	0	0	0	0	1
C1QL4	717	717	0	0	0	0	0	0	0	0	0	0	0	0	0	0
C1QTNF1	846	846	0	0	0	0	0	0	0	0	0	0	0	1	0	0
C1QTNF2	993	993	0	0	0	0	0	0	0	0	0	0	0	0	0	1
C1QTNF3	960	960	0	0	0	0	0	0	0	0	0	0	0	0	0	0
C1QTNF4	990	990	0	0	0	0	0	0	0	0	0	0	0	0	0	0
C1QTNF5	732	732	0	0	0	0	0	0	0	0	0	0	0	0	0	0
C1QTNF6	837	837	0	0	0	0	0	0	0	0	0	0	0	0	0	0
C1QTNF7	891	891	0	0	0	0	0	0	0	0	0	0	0	0	0	0
C1QTNF8	759	759	0	0	0	0	0	0	0	0	0	0	0	0	0	0
C1QTNF9	1002	1002	0	0	0	0	0	0	0	0	0	0	0	0	0	0
C1QTNF9B	1002	1002	0	0	0	0	0	0	0	0	0	0	0	0	0	0
C1QTNF9B-AS1	356	356	0	0	0	0	0	0	0	0	0	0	0	0	0	0
C1R	1886	1886	0	0	0	0	0	0	0	0	0	0	0	0	0	0
C1RL	1464	1464	0	0	0	0	0	0	0	0	0	0	0	0	0	0
C1S	2067	2067	0	0	0	0	0	0	0	0	0	0	0	0	0	0
C2	16180	702	0	0	0	0	0	0	0	0	0	0	0	0	0	0
C20orf112	2043	1331	0	0	0	1	0	0	0	0	0	1	0	0	0	0
C20orf141	498	498	0	0	0	0	0	0	0	0	0	0	0	0	0	0
C20orf144	462	462	0	0	0	0	0	0	0	0	0	0	0	0	0	0
C20orf166	354	354	0	0	0	0	0	0	0	0	0	0	0	0	0	0
C20orf173	609	609	0	0	0	0	0	0	0	0	0	0	0	0	0	0
C20orf194	3534	3534	0	0	0	0	0	0	0	0	0	0	0	0	0	0
C20orf195	957	957	0	0	0	0	0	0	0	0	0	0	0	0	0	0
C20orf196	618	618	0	0	0	0	0	0	0	0	0	0	0	0	0	0
C20orf197	381	381	0	0	0	0	0	0	0	0	0	0	0	0	0	0
C20orf201	723	723	0	0	0	0	0	0	0	0	0	0	0	0	0	0
C20orf202	369	369	0	0	0	0	0	0	0	0	0	0	0	0	0	0
C20orf24	590	582	0	0	0	0	0	0	0	0	0	0	0	0	0	0
C20orf26	3742	3742	0	0	0	0	0	0	0	0	0	0	0	0	0	0
C20orf27	600	600	0	0	0	0	0	0	0	0	0	0	0	0	0	0
[truncated: 16,878 more rows]
